# Supplementary material for: DArTseq genotyping facilitates the transfer of “exotic” chromatin from a Secale cereale × S. strictum hybrid into wheat
Source: Front Plant Sci. 2024 Sep 6;15:1407840. doi: 10.3389/fpls.2024.1407840 (PMC11412823; doi:10.3389/fpls.2024.1407840)
Supplement: Supplementary file 3 [file Table1.xlsx]

## Sheet: ID>=70%  27,822 Silico markers
						Position in rye Lo7				Mv9kr1 BC5 [T. aestivum]	ChineseSpring [T aestivum]	Secale strictum ssp. anatolicum	Varda [S. cereale]	Varda [S cereale]	Kriszta [S. cereanum]	Imperial [S. cereale]	Petkus [S. cereale]	Lovaszpatonai [S. cereale]	MvMagdalena [T. aestivum + 1BL.1RS]	MvMatador [T. aestivum + 1BL.1RS]	CS_Imperial DA_1R [T. aestivum + 1R]	CS_ImperialDT_1RS [T. aestivum + 1RS]	CS_ImperialDT_1RL [T. aestivum + 1RL]	BC2F8	BC2F8	BC2F8	BC2F8	BC2F8	BC2F8	CS_Imperial DA_2R [T. aestivum + 2R]	CS_Imperial DT_2RL [T. aestivum + 2RL]	BC2F8	BC2F8	BC2F8	BC2F8	CS_Imperial DA_3R [T. aestivum + 3R]	CS_Imperial DT_3RS or 3RL [T. aestivum + 3RS or 3RL]	BC2F8	BC2F8	BC2F8	BC2F8	BC2F8	BC2F8	BC2F8	BC2F8	BC2F8	CS_Imperial DA_4R [T. aestivum + 4R]	CS_ImperialDT_4RS [T. aestivum + 4RS]	CS_ImperialDT_4RL [T. aestivum + 4RL]
Marker ID	Gene ID	Transcript classification codes	Trimmed Sequence	Identity (%)	Alignment length	Chromosome	Start position (bp)	End position (bp)	Strand	(1)	(2)	(3)	(4)	(5)	(6)	(7)	(8)	(9)	(10)	(11)	(12)	(13)	(14)	(15)	(16)	(17)	(18)	(19)	(20)	(21)	(22)	(23)	(24)	(25)	(26)	(27)	(28)	(29)	(30)	(31)	(32)	(33)	(34)	(35)	(36)	(37)	(38)	(39)	(40)
7074403	-	u	TGCAGCCACAGCCGCGCCTTGAGTCACCGGCCG	100	33	chr1R	61195	61228	-	0	0	0	-	1	1	1	1	1	0	0	0	0	0	0	0	0	0	0	1	0	0	0	0	0	0	0	0	0	0	0	0	0	0	0	0	0	0	0	0
3580512	-	u	TGCAGGATATAGAACAAGGCAAGTCGCGGGGCTGAGGGCGAGGCGTAGGTGAAGCCGCTTGGCCAAGGT	92.7536	64	chr1R	61224	61288	+	0	0	0	0	1	1	1	1	1	0	0	0	0	0	0	0	0	0	0	0	0	0	0	0	0	0	0	0	0	0	0	0	0	0	0	0	0	0	0	0
4494592	SECCE1Rv1G0000010	c	TGCAGCAGGCCTCCAACGGGTCGTGCTCCG	100	30	chr1R	292636	292666	+	0	0	0	0	1	0	1	1	1	1	-	0	0	0	1	1	1	0	0	0	0	0	0	0	0	0	0	0	0	0	0	0	0	0	0	0	0	0	0	0
3746032	-	u	TGCAGTACTGTACGGTGCTGAAGTGCGGATGACATGTGTGGCCG	100	44	chr1R	541457	541501	-	0	0	0	0	0	1	1	1	1	0	0	0	0	0	0	0	0	0	0	0	0	0	0	0	0	0	0	0	0	0	0	0	0	0	0	0	0	0	0	0
1728618	SECCE1Rv1G0000080	o	TGCAGGGAAGCAGCACTCTCCTAATGGCGGATTCGTCTTCCAGATGGAGACGCCG	100	55	chr1R	638614	638669	+	0	0	1	0	0	0	0	0	0	0	0	0	0	0	0	0	0	0	0	0	0	0	0	0	0	0	0	0	0	0	0	0	0	0	0	0	0	0	0	0
3730393	-	u	TGCAGGGGGAGTCAGCTTGTATGAAGTGCTAGAGATGGATCGATCGATGGAGCCG	100	55	chr1R	641137	641192	-	0	0	1	1	0	0	1	1	1	0	0	0	0	0	1	-	-	0	0	0	0	0	0	0	0	0	0	0	0	0	0	0	0	0	0	0	0	0	0	0
3344800	-	u	TGCAGCTACTACCACGACACGACTCTCCAAAACCTTCCATGTGGTAGCATTTTAGAGCATTTCCCTTCC	75.3623	52	chr1R	683543	683595	+	0	0	1	1	1	1	1	1	1	1	1	0	0	0	1	1	1	0	0	0	0	0	0	0	0	0	0	0	0	0	0	0	0	0	0	0	0	0	0	0
3354725	-	u	TGCAGATAGGAGAAGGCCGCCTCGTTTCTCTGCCATCACGTCGAGGAAGACAGACAGCAAGAATCCGAG	97.1014	67	chr1R	691913	691980	+	0	0	0	0	1	0	1	1	0	1	1	0	0	0	1	1	1	0	0	0	0	0	0	0	0	0	0	0	0	0	0	0	0	0	0	0	0	0	0	0
7071974	-	u	TGCAGACCACGACGACGACACCTGGTACCTCGACACCGGCGCCAGCAACCACATGACCG	100	59	chr1R	772059	772118	+	0	0	0	0	0	1	0	0	0	0	0	0	0	0	0	0	0	0	0	0	0	0	0	0	0	0	0	0	0	0	0	0	0	0	0	0	0	0	0	0
3346559	-	u	TGCAGGTTGGGGTATGGGATCTGATAATGGGATTCATTTTCAACGCCG	100	48	chr1R	785409	785457	+	0	0	0	0	1	0	1	1	-	0	0	0	0	0	0	0	0	0	0	0	0	0	0	0	0	0	0	0	0	0	0	0	0	0	0	0	0	0	0	0
3589033	-	u	TGCAGGTGGAGGGGGTGTGCTGCGGGCGCGTAAGGGAGGCCCG	100	43	chr1R	797033	797076	-	0	0	0	0	1	0	1	1	0	1	0	0	0	0	1	1	-	0	0	0	0	0	0	0	0	0	0	0	0	0	0	0	0	0	0	0	0	0	0	0
3592601	-	u	TGCAGCCAAGACCACCAGGAGGCAGCGCTGCAACCTCCAGCCCACCGCCGCCAGCAATTACCG	100	63	chr1R	797072	797135	+	0	0	0	0	0	0	1	1	0	1	0	0	0	0	1	1	1	0	0	0	0	0	0	0	0	0	0	0	0	0	0	0	0	0	0	0	0	0	0	0
100059381	-	u	TGCAGTGGCGGTGACAGACGATGAGTTCGTTCAATAGATGGAGATGGTGCTGGGCTGGTCATTGATCAA	100	69	chr1R	856831	856900	+	0	0	1	0	0	0	0	0	0	0	0	0	0	0	0	0	0	0	0	0	0	0	0	0	0	0	0	0	0	0	0	0	0	0	0	0	0	0	0	0
5217203	SECCE1Rv1G0000220	c	TGCAGCGGCTCGCGCGTCCAGTTCTCGCACCAGTCCTACTTCAGGAAAGGGGCGGTGGGAGACTGGGCC	100	69	chr1R	947288	947357	-	0	0	1	0	0	1	0	0	1	1	1	0	0	0	1	1	1	0	1	1	0	0	0	0	0	0	0	0	0	0	0	0	0	0	0	0	0	0	0	0
5204281	SECCE1Rv1G0000220	c	TGCAGCGGCTCGCGCGTCCAGTTCTCGCACCG	96.875	31	chr1R	947326	947357	-	0	0	1	1	1	1	1	1	0	0	0	0	0	0	0	0	0	1	-	-	0	0	0	0	0	0	0	0	0	0	0	0	0	0	0	0	0	0	0	0
3595086	SECCE1Rv1G0000220	o	TGCAGGTACGTCCGACTAAATCCTCGAGCATATCGCTTTGAGATATATATTGATCGATTGATCGACCGA	100	69	chr1R	947740	947809	-	0	0	1	0	0	0	0	0	1	1	1	0	0	0	1	1	1	0	0	0	0	0	0	0	0	0	0	0	0	0	0	0	0	0	0	0	0	0	0	0
3750891	-	u	TGCAGCAGCACAATCCTTAGATCAGGCATGTCGTGATTGATGATCACCAGCCCCG	100	55	chr1R	1040946	1041001	+	0	0	0	0	0	0	1	1	1	0	0	0	0	0	0	-	0	0	0	0	0	0	0	0	0	0	0	0	0	0	0	0	0	0	0	0	0	0	0	0
3746723	-	u	TGCAGGAACGGACAATCCAGATTCTTAAGATAAAAATAATACCCG	100	45	chr1R	1051749	1051794	+	0	0	0	1	1	1	0	0	1	1	1	0	0	0	1	1	1	-	-	-	0	0	0	0	0	0	0	0	0	0	0	0	0	0	0	0	0	0	0	0
7356216	-	u	TGCAGGCTCGTCGGGCGGCGGAGAGCCTCCCTCGGAATCGTCGGGGAGTCCG	98.0769	51	chr1R	1067486	1067537	+	0	0	0	0	0	1	0	0	0	0	0	1	1	0	0	0	0	-	1	1	0	0	0	0	0	0	0	0	0	0	0	0	0	0	0	0	0	0	0	0
5216524	SECCE1Rv1G0000280	c	TGCAGCTGTGGAAATGGGAGCTCCTCGCGCTCGCGCTCGTCTGCGGCCGCCTCGTCTCCGGGTGGGCCA	100	69	chr1R	1086903	1086972	-	0	0	1	0	0	0	0	0	0	1	1	0	0	0	1	1	1	0	0	0	0	0	0	0	0	0	0	0	0	0	0	0	0	0	0	0	0	0	0	0
5137918	SECCE1Rv1G0000280	c	TGCAGCTGTGGAAATGGGAGCTCCTCGCGCTCGCGCTCGTCTGCGGCCGCCTCGTCTCCG	100	60	chr1R	1086912	1086972	-	0	0	1	0	0	1	0	0	0	1	-	1	1	0	1	1	-	0	0	0	0	0	0	0	0	0	0	0	0	0	0	0	0	0	0	0	0	0	0	0
5997984	SECCE1Rv1G0000290	x	TGCAGTGGACCTAACGCAGCTCTTGCAAGCCGAGTTGCACCCG	97.6744	42	chr1R	1093970	1094012	+	0	0	0	0	0	1	0	0	0	0	0	0	0	0	0	0	0	0	0	0	0	0	0	0	0	0	0	0	0	0	0	0	0	0	0	0	0	0	0	0
3894622	SECCE1Rv1G0000300	c	TGCAGTTATTGGCCTCAGCCGCCTGGAATCATTGTCAATCCG	100	42	chr1R	1103245	1103287	-	0	0	0	0	1	0	0	0	0	1	1	0	0	0	1	1	1	0	0	0	0	0	0	0	0	0	0	0	0	0	0	0	0	0	0	0	0	0	0	0
5219258	SECCE1Rv1G0000300	i	TGCAGCGTGGCGACGGGGCTTCACGGCCCGTTTGGTCCCGGCCGGGCCAGTATGTGCCTGGTTTGCCCC	100	69	chr1R	1105294	1105363	+	0	0	0	0	1	0	0	0	0	0	0	0	0	0	0	0	0	0	0	0	0	0	0	0	0	0	0	0	0	0	0	0	0	0	0	0	0	0	0	0
3749319	SECCE1Rv1G0000380	x	TGCAGCTCCGGCAATTCACTGCACCACTTGGCAGCGAATATGATGCCG	100	48	chr1R	1409568	1409616	+	0	0	1	0	1	0	1	1	1	1	1	0	0	0	0	0	0	0	0	0	0	0	0	0	0	0	0	0	0	0	0	0	0	0	0	0	0	0	0	0
3357160_A	SECCE1Rv1G0000400	c	TGCAGCGGTGGCGTGGCAAGGTGCCGCCGCTGCCCCCAGGGCCGTATTCGCTGCCGATCGTCGGCAATA	100	69	chr1R	1441619	1441688	-	0	0	0	1	1	0	1	1	-	0	0	0	0	0	0	0	0	0	0	0	0	0	0	0	0	0	0	0	0	0	0	0	0	0	0	0	0	0	0	0
3356448	-	u	TGCAGCAGCTAGCGCCATGGAGATGGAGGCCGGCCCCCTTTCTCAGCAACGCCG	100	54	chr1R	1459342	1459396	+	0	0	1	0	1	0	1	1	1	0	0	0	0	0	0	0	0	0	0	0	0	0	0	0	0	0	0	0	0	0	0	0	0	0	0	0	0	0	0	0
3354598	SECCE1Rv1G0000480	x	TGCAGCACGGCCGCCTGCGGCGCCCATGGCACCACCTTGCCGCGCTCCAGGTCGAGGAACCCCG	100	64	chr1R	1665922	1665986	-	0	0	0	0	0	0	1	1	1	0	0	0	0	0	0	0	0	0	0	0	0	0	0	0	0	0	0	0	0	0	0	0	0	0	0	0	0	0	0	0
3600474	-	u	TGCAGAAAAAATGCATGGGTTGGGCTGACCTTTTAGAAAAAAAATGACGAAAAGAAACCG	100	60	chr1R	1786320	1786380	-	0	0	1	0	0	1	1	1	1	0	0	1	0	0	0	0	0	0	0	0	0	0	0	0	0	0	0	0	0	0	0	0	0	0	0	0	0	0	0	0
3738916	-	u	TGCAGGAATGCTAAAGCGACGCTGAACGTGCTAAAAGGCCTCATCTCCACCATTTCCACAACCG	100	64	chr1R	1879568	1879632	+	0	0	0	0	0	0	1	1	1	0	0	0	0	0	0	0	0	0	0	0	0	0	0	0	0	0	0	0	0	0	0	0	0	0	0	0	0	0	0	0
3730720	-	u	TGCAGCCACACCCATGGATGGATGGATGGATGGATGGATGGGGCGACCACGGACGCGGGCTGTTCCGAG	97.1014	67	chr1R	2019491	2019558	+	0	0	0	0	1	0	1	1	1	0	0	0	0	0	0	0	0	0	0	0	0	0	0	0	0	0	0	0	0	0	0	0	0	0	0	0	0	0	0	0
3894924	-	u	TGCAGATCCCAGTTTGGAGATTGCATCCTAGCATTTCTATACTCACCATGGTTTTGTAAACTTGATGCA	100	69	chr1R	2116393	2116462	+	0	0	0	1	1	0	0	1	1	0	0	1	0	0	0	0	0	0	0	0	0	0	0	0	0	0	0	0	0	0	0	0	0	0	0	0	0	0	0	0
3737558	-	u	TGCAGTTACACATCTTTTGGCGCCGCCTCGTCGCGGCGCCTCCTCTTCTTCCTTTAGCCAACTCTCCCG	100	69	chr1R	2116830	2116899	+	0	0	0	0	0	0	1	1	0	0	0	0	0	0	0	0	0	0	0	0	0	0	0	0	0	0	0	0	0	0	0	0	0	0	0	0	0	0	0	0
4495811	SECCE1Rv1G0000560	p	TGCAGTCGCGTCACAAATAGAGAGATGCACCG	100	32	chr1R	2121676	2121708	+	0	0	0	0	1	0	0	0	0	0	0	1	1	0	0	0	0	0	0	0	0	0	0	0	0	0	0	0	0	0	0	0	0	0	0	0	0	0	0	0
3579012	-	u	TGCAGGGTGCCCAAGATGCGAAGGAGCAGGTCCGCGGGAAGCTTGGTCCAGTCGCAGCCCGTGCTTGAC	100	69	chr1R	2138408	2138477	-	0	0	0	0	1	0	1	1	0	0	0	1	1	0	0	0	0	0	0	0	0	0	0	0	0	0	0	0	0	0	0	0	0	0	0	0	0	0	0	0
3736083	SECCE1Rv1G0000630	o	TGCAGATGCCCCCGAAGCCTTTCGTCTCATCTGAGAATGAACTTATGCCATAAATTAAAACAGGGACTA	100	69	chr1R	2164160	2164229	-	0	0	0	0	0	0	1	1	1	0	0	0	0	0	0	0	0	0	0	0	0	0	0	0	0	0	0	0	0	0	0	0	0	0	0	0	0	0	0	0
3745039	-	u	TGCAGGTGCCGGCGGCAGCGCAGAACATAAGGTGTGACGACTGCTCGGCCG	100	51	chr1R	2179259	2179310	+	0	0	0	1	1	0	1	1	1	0	0	0	0	0	0	0	0	0	0	0	0	0	0	0	0	0	0	0	0	0	0	0	0	0	0	0	0	0	0	0
100182458	SECCE1Rv1G0000660	p	TGCAGCCCAGGAACGGCCCATCTGCTAATCGGGCCGGCCCACCG	100	44	chr1R	2234462	2234506	+	0	0	0	0	0	1	0	0	1	0	0	0	0	0	0	0	0	0	0	0	0	0	0	0	0	0	0	0	0	0	0	0	0	0	0	0	0	0	0	0
3601112	SECCE1Rv1G0000670	p	TGCAGCCTGACCGTCGATTCAGTCACCGATGTGGACGGGGTCAGCTCCCTGCCG	100	54	chr1R	2236198	2236252	-	0	0	-	0	0	1	1	1	1	1	1	1	1	0	1	1	1	0	0	0	0	0	0	0	0	0	0	0	0	0	0	0	0	0	0	0	0	0	0	0
3602352	SECCE1Rv1G0000690	x	TGCAGCTGGCCTTGGATTTCTTGGAGCTTGGCTGCCAGGTGCCGCCAGGTCTTGATATGCTTGAGACGC	100	69	chr1R	2248340	2248409	+	0	0	0	0	1	0	1	1	1	0	0	0	0	0	0	0	0	0	0	0	0	0	0	0	0	0	0	0	0	0	0	0	0	0	0	0	0	0	0	0
3589465_Z	SECCE1Rv1G0000690	c	TGCAGGAGGCGGAGCGGTTCAAGGACACCGACAGGATCACCGCCATCTTCGTCGGCGAGATCAGGCGCC	100	69	chr1R	2248497	2248566	-	0	0	0	0	1	0	1	1	1	1	1	0	0	0	-	1	-	0	0	0	0	0	0	0	0	0	0	0	0	0	0	0	0	0	0	0	0	0	0	0
5038575	SECCE1Rv1G0000710	p	TGCAGCACGCGGGCCAGCACGGCATGGCCCGTATAATAATCATGCCTCGACAGGCCTGGTCGTGCCCGG	100	69	chr1R	2272249	2272318	-	0	0	0	0	0	0	1	1	0	0	0	0	0	0	0	0	0	0	0	0	0	0	0	0	0	0	0	0	0	0	0	0	0	0	0	0	0	0	0	0
5214186	SECCE1Rv1G0000710	i	TGCAGCTCCATGTGTGTTTGAATCTCCATGGGATTTTCGGTCAACTAAGTTTTTTTTCTTCAAAATTAG	100	69	chr1R	2275854	2275923	-	0	0	0	0	0	0	1	1	0	0	0	0	0	0	0	0	0	0	0	0	0	0	0	0	0	0	0	0	0	0	0	0	0	0	0	0	0	0	0	0
3580166	-	u	TGCAGGTGAAGGAGCGCTGCACGAGGAGTCAGTGAGCAAGGAAATATCATATCATCTCATGTGATCTTC	100	69	chr1R	2311340	2311409	+	0	0	0	0	1	0	1	0	1	0	1	0	0	0	1	1	1	0	0	0	0	0	0	0	0	0	0	0	0	0	0	0	0	0	0	0	0	0	0	0
5202390	SECCE1Rv1G0000770	x	TGCAGCAACATCAATGGCGTCCACATATGATGCATTCTGACCGTATGTATGTTGGTTTCCG	100	61	chr1R	2403063	2403124	-	0	0	0	0	0	0	0	1	0	0	0	0	0	0	0	0	0	0	0	0	0	0	0	0	0	0	0	0	0	0	0	0	0	0	0	0	0	0	0	0
6210672	SECCE1Rv1G0000800	x	TGCAGGAGAGCAGGCGACCAATGCAAGCAATGGCAATAGGCAAGCCTTGACACTTTGATATGAACTTCA	100	69	chr1R	2534803	2534872	+	0	0	0	0	0	0	0	1	0	0	0	0	0	0	0	0	0	0	0	0	0	0	0	0	0	0	0	0	0	0	0	0	0	0	0	0	0	0	0	0
5225762	SECCE1Rv1G0000800	c	TGCAGGAAGCGGAGCGGTTCAAGGACACCGACCG	100	34	chr1R	2535744	2535778	-	0	0	1	0	0	0	0	1	0	0	0	0	0	0	0	0	0	0	0	0	0	0	0	0	0	0	0	0	0	0	0	0	0	0	0	0	0	0	0	0
3597087	SECCE1Rv1G0000810	x	TGCAGCAAGATCAATGGCGTCCACATATGATGCATGCTGACCGTATGTATGTTGGTTTCCG	100	61	chr1R	2540609	2540670	-	0	0	1	1	1	1	1	1	1	1	0	1	1	0	-	1	1	1	1	1	0	0	0	0	0	0	0	0	0	0	0	0	0	0	0	0	0	0	0	0
5044725	SECCE1Rv1G0000850	x	TGCAGATCCGATCACCATATCCATGATTATCACCTTCCCTCCGTCGTCCCTTGCCG	100	56	chr1R	2585676	2585732	+	0	0	0	1	1	0	1	1	1	1	1	0	0	0	-	1	1	0	0	0	0	0	0	0	0	0	0	0	0	0	0	0	0	0	0	0	0	0	0	0
3576957	SECCE1Rv1G0000850	c	TGCAGACAGCTACCTTAGTATGGAGATCCTCCTAAGAGAGTGCAGCGACGTCTTCGGATCCCTGGGCAG	100	69	chr1R	2586112	2586181	-	0	0	0	1	1	0	1	1	1	0	0	0	0	0	0	0	-	0	0	0	0	0	0	0	0	0	0	0	0	0	0	0	0	0	0	0	0	0	0	0
3749110	-	u	TGCAGCAGATCGGCTCAGTTGTTCAAGGTTTTCCCCCTGCACAGATATCCGACGTGCTCCCTCTATACA	100	69	chr1R	2668362	2668431	+	0	0	0	1	0	0	0	0	0	0	0	0	0	0	0	0	0	0	0	0	0	0	0	0	0	0	0	0	0	0	0	0	0	0	0	0	0	0	0	0
3891252	-	u	TGCAGTTCTCATTTGGCTGCTCGCATTATTCCTTTACACCG	100	41	chr1R	2753125	2753166	+	0	0	0	1	0	0	0	1	1	0	0	0	0	0	0	0	0	0	0	0	0	0	0	0	0	0	0	0	0	0	0	0	0	0	0	0	0	0	0	0
3362485	-	u	TGCAGAAAAGCAAAGGGTCATGGCACATCTCGAGAACCAGTCCTCTGAAACAACGCACACGATAACGTG	100	69	chr1R	2893274	2893343	-	0	0	0	1	0	1	0	0	0	0	0	0	1	0	0	0	0	0	0	0	0	0	0	0	0	0	0	0	0	0	0	0	0	0	0	0	0	0	0	0
3600460	SECCE1Rv1G0001010	x	TGCAGCAAGGAGCAGCAGCATGGTCGTCAGTGCCATACTCATTTGCTGCATGCTGGCCGTCTCAATGTT	100	69	chr1R	3220396	3220465	+	0	0	1	0	0	0	0	1	1	0	0	0	0	0	0	0	0	0	0	0	0	0	0	0	0	0	0	0	0	0	0	0	0	0	0	0	0	0	0	0
5201794	-	u	TGCAGCTCCTCAATGTAGCTCGTACCCTGGCCCCG	100	35	chr1R	3531648	3531683	+	0	0	1	1	1	1	0	1	1	0	0	0	1	0	0	0	0	0	0	0	0	0	0	0	0	0	0	0	0	0	0	0	0	0	0	0	0	0	0	0
3732045	-	u	TGCAGAATTTGGTCAAGACCTCGCATTGGCCCATACATACTCTACCG	100	47	chr1R	3532253	3532300	+	0	0	1	1	1	1	0	1	1	0	0	0	1	0	0	0	0	-	-	-	0	0	0	0	0	0	0	0	0	0	0	0	0	0	0	0	0	0	0	0
3737266	-	u	TGCAGCAAAGGACACAAGTCGAGACTAGGACGGAGCTCATTGTGGCCG	100	48	chr1R	3535591	3535639	-	0	0	0	1	1	0	0	1	-	0	0	0	0	0	0	0	0	0	0	0	0	0	0	0	0	0	0	0	0	0	0	0	0	0	0	0	0	0	0	0
3897409	-	u	TGCAGGCGATACGGGTGGAGCCTCCAGCACTACCG	100	35	chr1R	3541961	3541996	-	0	0	0	1	0	0	0	1	1	0	0	0	0	0	0	0	0	0	0	0	0	0	0	0	0	0	0	0	0	0	0	0	0	0	0	0	0	0	0	0
3586648	-	u	TGCAGCGTGGCCAACTCCAACCTGAGCAGCACCAGAGCGGCGGCGCGGCGTCCATGGTTACCATCTCCG	100	69	chr1R	3671859	3671928	+	0	0	1	1	0	0	1	1	1	-	1	0	0	0	1	1	1	0	0	0	0	0	0	0	0	0	0	0	0	0	0	0	0	0	0	0	0	0	0	0
3601848	-	u	TGCAGCAGCACCTTCGCCGTGCTGGCGGAGCTTTGTGGCACATGAGGAGCTCTGGGGTATCCG	100	63	chr1R	3671926	3671989	-	0	0	0	1	0	0	1	1	1	-	1	0	0	0	1	1	1	0	0	0	0	0	0	0	0	0	0	0	0	0	0	0	0	0	0	0	0	0	0	0
3584400	-	u	TGCAGCCAGGCGGCGCCGCGCCACTGTCGAGCACGGAGAAGGGAATCGCCCGCAGATGAGCTTCGACGG	100	69	chr1R	4034566	4034635	-	0	0	0	1	1	0	1	0	1	1	1	0	0	0	1	1	1	0	0	0	0	0	0	0	0	0	0	0	0	0	0	0	0	0	0	0	0	0	0	0
3747891	SECCE1Rv1G0001120	i	TGCAGCATGAACAAGGTCATGTCAGCCATGCATGCATGATCCAAGAGTGATGGAACATGTACAGCAGGT	85.5072	59	chr1R	4044818	4044877	+	0	0	0	0	0	1	0	0	0	0	0	1	1	0	0	0	0	0	0	0	0	0	0	0	0	0	0	0	0	0	0	0	0	0	0	0	0	0	0	0
5220423	-	u	TGCAGCTTGCAGCTCATGCAGGGCGCAGCCG	100	31	chr1R	4047960	4047991	-	0	0	1	1	1	0	1	1	1	1	1	0	0	0	1	1	1	0	0	0	0	0	0	0	0	0	0	0	0	0	0	0	0	0	0	0	0	0	0	0
5043719	-	u	TGCAGATGATCCTATAGAAGATCAGATGCTTGTAAGGCGTGGGGTGGAAGGACAACGGTACCG	71.4286	45	chr1R	4053842	4053887	-	0	0	0	0	0	0	1	0	0	0	0	0	0	0	0	0	0	0	0	0	0	0	0	0	0	0	0	0	0	0	0	0	0	0	0	0	0	0	0	0
5218732	-	u	TGCAGGTGAAGAGCGTCGACTCCAGTGCCG	100	30	chr1R	4054045	4054075	+	0	0	0	1	1	0	0	0	1	0	0	0	0	0	0	0	0	0	0	0	0	0	0	0	0	0	0	0	0	0	0	0	0	0	0	0	0	0	0	0
3736288	-	u	TGCAGAGGGGTTCCAGAGCCTAAGGAAGCTGAAGCTCGCCAACCTGGCGCAGCTGGAGCTGGCCGTGGT	100	69	chr1R	4054077	4054146	-	0	0	0	1	1	0	0	0	1	0	0	0	0	0	0	0	0	0	0	0	0	0	0	0	0	0	0	0	0	0	0	0	0	0	0	0	0	0	0	0
3746680	-	u	TGCAGGGCACACCAAATGCGCCTCGCTGTAGGAGCCATCTAGGAGCTCCATCTCGGTGAGGTTTGGCAG	100	69	chr1R	4054142	4054211	+	0	0	0	1	1	0	0	0	1	0	0	0	0	0	0	0	0	0	0	0	0	0	0	0	0	0	0	0	0	0	0	0	0	0	0	0	0	0	0	0
5203567	-	u	TGCAGCGCGAGAGGTACGCGAGGCTGCACATGGTCGTGGGGGCGGAGGGGGAGGTGGAGAGGAGGCCGA	98.5507	68	chr1R	4083261	4083329	-	0	0	0	1	0	1	0	0	1	0	0	0	0	0	0	0	0	0	0	0	0	0	0	0	0	0	0	0	0	0	0	0	0	0	0	0	0	0	0	0
3734138	SECCE1Rv1G0001170	i	TGCAGCAGCAGCAGCCCACGCGCGTCAATCAATCAATCAACCATCCGCCCG	100	51	chr1R	4254655	4254706	+	0	0	1	1	1	0	1	0	1	1	1	0	0	0	-	1	-	0	0	0	0	0	0	0	0	0	0	0	0	0	0	0	0	0	0	0	0	0	0	0
3737099	-	u	TGCAGCAGCAGCAGCGCACGCGCGTCAATCAATCAACCACCCGCCCG	100	47	chr1R	4256981	4257028	+	0	0	0	0	0	1	0	0	0	0	0	0	0	0	0	0	0	1	1	1	0	0	0	0	0	0	0	0	0	0	0	0	0	0	0	0	0	0	0	0
3353299	-	u	TGCAGATCACACCAGCTAGCTAGCAGCCGCAGCCAGTGATCAACCGTTCGGAGCTCAAGAGAACTTCAC	100	69	chr1R	4293918	4293987	+	0	0	0	1	0	0	1	0	0	0	0	0	0	0	0	0	0	0	0	0	0	0	0	0	0	0	0	0	0	0	0	0	0	0	0	0	0	0	0	0
3745959	-	u	TGCAGGCATCAAGGTCATGTGGCGGCCGAGGGATGAGCACGGATGGCCG	100	49	chr1R	4296459	4296508	-	0	0	0	1	0	0	1	1	0	0	0	0	0	0	0	0	0	0	0	0	0	0	0	0	0	0	0	0	0	0	0	0	0	0	0	0	0	0	0	0
5802712	-	u	TGCAGGGATAGAGAGGCTCGGAATATATGGTTTGCCAAGACCG	100	43	chr1R	4382329	4382372	-	0	0	0	0	1	0	1	1	0	0	0	0	0	0	0	0	0	0	0	0	0	0	0	0	0	0	0	0	0	0	0	0	0	0	0	0	0	0	0	0
3583370	SECCE1Rv1G0001320	c	TGCAGTTCGATAGCAACTTGGAGAGGGACATGCTGCTCTGGGGCGCCG	100	48	chr1R	4489970	4490018	+	0	0	0	0	0	1	0	0	0	0	0	0	0	0	0	0	0	0	0	0	0	0	0	0	0	0	0	0	0	0	0	0	0	0	0	0	0	0	0	0
3358983	SECCE1Rv1G0001330	c	TGCAGTGCCATGTCCGATTCGTGCAGACGCAGAACATGGTCCTTCCG	100	47	chr1R	4538849	4538896	-	0	0	0	1	0	0	0	1	1	-	0	0	0	0	0	-	0	0	0	0	0	0	0	0	0	0	0	0	0	0	0	0	0	0	0	0	0	0	0	0
3741548	-	u	TGCAGCACCCCCCGCCCCTCACCTTGCTCTGTAGGCACCGCCGCCACCG	100	49	chr1R	4542696	4542745	-	0	0	0	1	0	0	0	1	1	0	0	0	0	0	-	1	-	0	0	0	0	0	0	0	0	0	0	0	0	0	0	0	0	0	0	0	0	0	0	0
3362921	SECCE1Rv1G0001350	x	TGCAGCACGGAGATAGGGTTCGTGTAGTGCATCTTGGGTAGCAGAGGCCGCCCGTACTGTGCCAGTGTG	100	69	chr1R	4567003	4567072	-	0	0	0	1	0	0	1	1	1	1	-	-	1	0	1	1	1	0	0	0	0	0	0	0	0	0	0	0	0	0	0	0	0	0	0	0	0	0	0	0
19482253	-	u	TGCAGTGGCATGTGGGTCGCGGCCTAGTGGGCTGCACTTTGTTTTGCTACTGGTGAATGTGACCGAGAT	94.2029	65	chr1R	4577438	4577503	-	0	0	0	0	0	0	0	0	1	0	0	0	0	0	0	0	0	0	0	0	0	0	0	0	0	0	0	0	0	0	0	0	0	0	0	0	0	0	0	0
5044625	-	u	TGCAGCACCGGGTCCAGTCCGCGTTGCACGGAGAGGACAAAAGCATCCATGGCATCATGCATCACCGCC	100	69	chr1R	4892070	4892139	+	0	0	0	0	0	0	0	0	1	0	0	0	0	0	1	0	-	0	0	0	0	0	0	0	0	0	0	0	0	0	0	0	0	0	0	0	0	0	0	0
3897506	-	u	TGCAGATGAAGCGACGCCTCGCAGGACGTGTGCTAATCACTCTTCATCAACATGCTGCGACCGCGTGTG	100	69	chr1R	4945259	4945328	-	0	0	0	1	0	0	0	1	1	0	0	0	0	0	0	0	0	0	0	0	0	0	0	0	0	0	0	0	0	0	0	0	0	0	0	0	0	0	0	0
3904810	SECCE1Rv1G0001460	i	TGCAGTGCAACCACAGTCCACAATAAGTAAGTAAGTGCCG	100	40	chr1R	4963815	4963855	-	0	0	0	0	0	1	0	1	1	0	0	0	0	0	0	0	0	1	1	-	0	0	0	0	0	0	0	0	0	0	0	0	0	0	0	0	0	0	0	0
5211902	SECCE1Rv1G0001460	o	TGCAGAGATGGGGACGGTGAAGACGGCGGAGGCCCG	100	36	chr1R	4963851	4963887	+	0	0	0	1	0	1	0	1	1	1	1	0	0	0	1	1	1	1	1	1	0	0	0	0	0	0	0	0	0	0	0	0	0	0	0	0	0	0	0	0
3887216	-	u	TGCAGTAGCACTTGCGCTCGACGTGGTGCGTGTTGCACTCGCCGCCG	100	47	chr1R	4979065	4979112	-	0	0	1	1	0	1	0	1	1	1	1	0	0	0	1	1	1	0	0	0	0	0	0	0	0	0	0	0	0	0	0	0	0	0	0	0	0	0	0	0
5209839	-	u	TGCAGGCGGGACTGCTAGAGCAGATACACCCACCG	100	35	chr1R	4979108	4979143	+	0	0	1	1	0	1	0	1	1	1	1	0	0	0	1	1	1	-	1	-	0	0	0	0	0	0	0	0	0	0	0	0	0	0	0	0	0	0	0	0
7412489	SECCE1Rv1G0001490	x	TGCAGCCGTCGTCGCGGGAAGAAGGGATTGGGGTTTGGGGGGCTCGCCTCGGTGTAGCAGTCGATGGCG	73.913	51	chr1R	5023372	5023423	-	0	0	0	0	1	0	0	0	0	0	0	0	0	0	0	0	0	0	0	0	0	0	0	0	0	0	0	0	0	0	0	0	0	0	0	0	0	0	0	0
3899796	-	u	TGCAGGAGGTGGTCCTCCATTACAATGCATGGTACATCAACGACTCCAACGTCAAGGTCATAGTCGATG	100	69	chr1R	5138414	5138483	-	0	0	0	1	0	0	1	1	1	1	1	0	0	0	1	1	-	0	0	0	0	0	0	0	0	0	0	0	0	0	0	0	0	0	0	0	0	0	0	0
3734930	-	u	TGCAGGCTCGCAAGGTTTGCAAGTCCTGACGGAATTCTCTCCTCACTTCCCCG	100	53	chr1R	5138479	5138532	+	0	0	0	1	0	0	1	1	1	1	1	0	0	0	1	1	1	0	0	0	0	0	0	0	0	0	0	0	0	0	0	0	0	0	0	0	0	0	0	0
3588500	-	u	TGCAGGAGTAGATGTTGAAAGGAGAAGATGGAATGGATGGACATACTGCACATGGAGTGCACACATCCG	100	69	chr1R	5140272	5140341	+	0	0	1	1	0	0	1	1	1	1	0	0	0	0	1	-	-	0	0	0	0	0	0	0	0	0	0	0	0	0	0	0	0	0	0	0	0	0	0	0
5044507	-	u	TGCAGCATGGGCTTCAAGAAATTTTGTAAGAGAGGTAAGTGGCCCG	100	46	chr1R	5154230	5154276	+	0	0	0	1	1	0	1	1	1	1	1	0	0	0	-	1	1	0	0	0	0	0	0	0	0	0	0	0	0	0	0	0	0	0	0	0	0	0	0	0
3344172	-	u	TGCAGTGCTGCTCCAAACGCGGCCAATTTTCGTATTTTGACCCTTTTCGTAAAATTTAACCG	98.3871	61	chr1R	5237013	5237074	+	0	0	0	0	1	0	1	0	1	0	0	0	0	0	0	0	0	0	0	0	0	0	0	0	0	0	0	0	0	0	0	0	0	0	0	0	0	0	0	0
3903367	-	u	TGCAGGGGCCATGGAGGCAGTCCTGGAAGATAAGGAAGCCCAAGTCGCTGCTGTCGGTGGCCCTGCTGA	100	69	chr1R	5242552	5242621	-	0	0	1	0	0	0	0	0	0	0	0	0	0	0	0	0	0	0	0	0	0	0	0	0	0	0	0	0	0	0	0	0	0	0	0	0	0	0	0	0
3354736	-	u	TGCAGATTGGCTTGACCAAGTTTTCGTTTTAATCACCG	100	38	chr1R	5632665	5632703	+	0	0	1	0	0	0	0	0	0	0	0	0	0	0	0	0	0	0	0	0	0	0	0	0	0	0	0	0	0	0	0	0	0	0	0	0	0	0	0	0
3353490	-	u	TGCAGCTATTGCATGAAAACCAACCGAGGAAGAAAACCG	100	39	chr1R	5644218	5644257	-	0	0	1	0	0	0	1	0	1	0	0	0	0	0	0	0	0	0	0	0	0	0	0	0	0	0	0	0	0	0	0	0	0	0	0	0	0	0	0	0
3582946	SECCE1Rv1G0001660	x	TGCAGCGAACGTCGCAGTCGCTACGAGAACGGACCCGACACCAACAATCTGTGCGAATGCCGTTATTTT	100	69	chr1R	5794203	5794272	+	0	0	0	1	1	1	1	1	1	1	1	1	-	0	1	-	1	1	1	1	0	0	0	0	0	0	0	0	0	0	0	0	0	0	0	0	0	0	0	0
3342314	-	u	TGCAGGCTGCATGTGATCACTTTGGTGGAGAAAATTTCCG	97.5	39	chr1R	5799644	5799683	-	0	0	0	1	0	0	0	1	1	1	1	0	0	0	1	-	1	0	0	0	0	0	0	0	0	0	0	0	0	0	0	0	0	0	0	0	0	0	0	0
5045231	-	u	TGCAGCGCACTGGAGCAGCTCGACGTCTCCAGGAACGTCTTCACCG	100	46	chr1R	5924056	5924102	+	0	0	1	1	1	1	1	1	1	-	0	1	1	0	1	1	1	-	1	1	0	0	0	0	0	0	0	0	0	0	0	0	0	0	0	0	0	0	0	0
3908407	-	u	TGCAGCAAGCACGTCTGTGCCGGCTACCCGACGCCCACGCCCACGCCCACGCCCG	100	55	chr1R	5924308	5924363	+	0	0	1	1	1	1	1	1	1	1	1	1	1	0	-	-	-	1	1	1	0	0	0	0	0	0	0	0	0	0	0	0	0	0	0	0	0	0	0	0
3579221	SECCE1Rv1G0001690	c	TGCAGGCTGTTCATATAAAGGGCACCGTGGAATGGGCTAATGTCACTTGGGATGTCCTTCGCAAGGTCC	100	69	chr1R	5939897	5939966	-	0	0	0	1	1	0	1	0	1	1	0	0	0	0	0	0	-	0	0	0	0	0	0	0	0	0	0	0	0	0	0	0	0	0	0	0	0	0	0	0
3365155	SECCE1Rv1G0001690	c	TGCAGACGCTTGACATAAGCAACACCGAAGTCAAGGAGATCGACGCAGAGTTCTGGAAGATCAAAACAC	100	69	chr1R	5940272	5940341	-	0	0	1	1	1	0	1	1	1	0	0	0	0	0	1	-	1	0	0	0	0	0	0	0	0	0	0	0	0	0	0	0	0	0	0	0	0	0	0	0
3358979	-	u	TGCAGTGGCCTCGATCTACGGAGCCAAAAGCCAGTGAAAAGGGCCG	100	46	chr1R	6328088	6328134	-	0	0	1	1	1	0	1	1	1	1	-	0	0	0	-	-	1	0	0	0	0	0	0	0	0	0	0	0	0	0	0	0	0	0	0	0	0	0	0	0
12321273	-	u	TGCAGCGGAAACTGTTCGCAAACAAAAAAATAAAACAGAGTCACAATACTTTGTGAATGATCCATAGCA	100	69	chr1R	6340149	6340218	-	0	0	0	0	0	0	0	1	0	0	0	0	0	0	0	0	0	0	0	0	0	0	0	0	0	0	0	0	0	0	0	0	0	0	0	0	0	0	0	0
5802084	SECCE1Rv1G0001810	c	TGCAGGTCACCATCGACAAGTTTGAGGACCTGAAGAAGAAGGAGGAGGCCGCCTCCGCCGCCGCCGCCG	97.1014	67	chr1R	6344786	6344853	+	0	0	1	0	0	0	0	0	0	0	0	0	0	0	0	0	0	0	0	0	0	0	0	0	0	0	0	0	0	0	0	0	0	0	0	0	0	0	0	0
5493939	-	u	TGCAGTTACCCTGGACGGCGGGGAGCCGCCG	100	31	chr1R	6402289	6402320	+	0	0	1	1	1	1	1	1	1	1	1	0	0	0	1	1	1	1	1	1	0	0	0	0	0	0	0	0	0	0	0	0	0	0	0	0	0	0	0	0
3602957	-	u	TGCAGAAACTAGACCAACTAGTACGTAGTACTTCTATACCG	97.561	40	chr1R	6554770	6554810	-	0	0	0	1	0	1	0	-	0	0	0	0	0	0	0	0	0	0	0	0	0	0	0	0	0	0	0	0	0	0	0	0	0	0	0	0	0	0	0	0
3591573	-	u	TGCAGTGGGAAGCTGCCGCTGGTGACCATCGCCACCG	100	37	chr1R	6566872	6566909	+	0	0	0	1	0	0	0	0	0	1	1	0	0	0	-	1	1	0	0	0	0	0	0	0	0	0	0	0	0	0	0	0	0	0	0	0	0	0	0	0
3591384	-	u	TGCAGGTCACCGCCTCCTCGGCGTCTCCGTTCCTCCGAAGGGCAACACCTCCTGAAGTCTTGATCGCGC	100	69	chr1R	6673190	6673259	+	0	0	1	1	0	1	0	1	0	1	1	1	1	0	1	1	1	1	1	1	0	0	0	0	0	0	0	0	0	0	0	0	0	0	0	0	0	0	0	0
3740418	-	u	TGCAGTACAGTTCTCCCTAAGCTAGCAGCCGAAGAGCTGTTAGGAATAAGCCACTCCACGGTGGTGACC	100	69	chr1R	6690613	6690682	-	0	0	0	1	0	0	1	1	0	-	1	0	0	0	1	1	1	0	0	0	0	0	0	0	0	0	0	0	0	0	0	0	0	0	0	0	0	0	0	0
5203180	-	u	TGCAGAATCCGCAACCACAATGGGAGGAACCGTTTGTCTCCCCGGCCTGCTGCCTAGCACGGCCGAGAT	94.2029	65	chr1R	6700838	6700903	+	0	0	0	1	1	0	1	1	1	1	0	0	0	0	1	1	-	0	0	0	0	0	0	0	0	0	0	0	0	0	0	0	0	0	0	0	0	0	0	0
3362191_Z	SECCE1Rv1G0001930	p	TGCAGCGCCCATGTATCTTGTAAAAGAACTCAGGTCTTGTAAAACGCAGATTGACCG	100	57	chr1R	6742390	6742447	-	0	0	0	1	1	1	1	1	1	1	1	0	0	0	1	1	1	1	0	0	0	0	0	0	0	0	0	0	0	0	0	0	0	0	0	0	0	0	0	0
3356239	-	u	TGCAGGGACTAACGAGCATGGAAGGGAAGTAAAGGGCAAGGAACATACGAGCGGCAGATTGGGCGCATA	100	69	chr1R	6765599	6765668	-	0	0	0	0	1	1	1	1	1	1	1	1	0	0	0	1	0	0	0	0	0	0	0	0	0	0	0	0	0	0	0	0	0	0	0	0	0	0	0	0
3346652	-	u	TGCAGTACAGTTCTCCCTAAGCTAGCAGCTGAAGAGCTGTTAGGAATAAGCCACTCCACGGTGGTGACA	98.5507	68	chr1R	6766791	6766859	-	0	0	0	0	0	0	1	1	0	0	0	0	0	0	0	0	0	0	0	0	0	0	0	0	0	0	0	0	0	0	0	0	0	0	0	0	0	0	0	0
3355586	-	u	TGCAGAATCCGCAACCACTATGGGAGGAACCGTTTGTCTCCCCG	100	44	chr1R	6805291	6805335	+	0	0	0	1	1	1	1	1	1	1	1	0	0	0	1	1	1	0	0	0	0	0	0	0	0	0	0	0	0	0	0	0	0	0	0	0	0	0	0	0
3588455	-	u	TGCAGCAGCCCCCTCGCTGCTCGTCGTCTTCCGCGTGGGGGATGACGAGCTTGCCG	100	56	chr1R	6825521	6825577	-	0	0	0	0	1	0	1	0	0	1	1	0	0	0	0	1	-	0	0	0	0	0	0	0	0	0	0	0	0	0	0	0	0	0	0	0	0	0	0	0
3579734	SECCE1Rv1G0001940	p	TGCAGCTGCTGCGGTGCCGCGTCTTCGTCTCTGGCGAGGCGAGCCACGTCCTGGTGCCGCCG	100	62	chr1R	6825573	6825635	+	0	0	1	0	1	0	1	0	0	1	1	0	0	0	1	1	-	0	0	0	0	0	0	0	0	0	0	0	0	0	0	0	0	0	0	0	0	0	0	0
5210920	SECCE1Rv1G0001960	i	TGCAGCGGCGGACCAGATTGAGATTGAGTGAGAGATCTTTGTTTACGACGGAGAGGATCGTGCGCGCGT	100	69	chr1R	6828394	6828463	-	0	0	0	0	0	0	1	1	1	0	0	0	0	0	0	0	0	0	0	0	0	0	0	0	0	0	0	0	0	0	0	0	0	0	0	0	0	0	0	0
3349276	SECCE1Rv1G0001980	c	TGCAGCAGCAGCTGGGCAGCATTGACAGCAAATATCTAGATGCCCG	100	46	chr1R	6837952	6837998	-	0	0	0	0	0	0	0	0	1	0	0	0	0	0	0	0	0	0	0	0	0	0	0	0	0	0	0	0	0	0	0	0	0	0	0	0	0	0	0	0
3357830	-	u	TGCAGTTTTTTTTTCTTTCCTCCATGAAAAGCTTAGCTTCGAATTTTCTACACACATTGGTTTTTCGTT	100	69	chr1R	7052396	7052465	+	0	0	0	1	0	0	0	0	0	0	1	0	0	0	1	1	1	0	0	0	0	0	0	0	0	0	0	0	0	0	0	0	0	0	0	0	0	0	0	0
3596789	-	u	TGCAGTGCGGGCCGGCCTCGCAGAGGGCGCCGCCTCGGACGTGGGCATGTGGACCG	100	56	chr1R	7105182	7105238	+	0	0	0	1	1	1	1	1	1	0	0	0	0	0	1	0	1	0	0	0	0	0	0	0	0	0	0	0	0	0	0	0	0	0	0	0	0	0	0	0
1241785	-	u	TGCAGGTGGCGGCAAGCTTCAGATGCGGAGGCCGGTGTAGGTGCCCATGGGTACCATCGCAAGAGGGTT	100	69	chr1R	7160038	7160107	-	0	0	1	1	1	1	1	1	1	1	1	0	0	0	0	0	-	0	0	0	0	0	0	0	0	0	0	0	0	0	0	0	0	0	0	0	0	1	0	0
3594447	-	u	TGCAGTGGCATCTGCACCAAAACACCTCAGGCATGCCAGACATGCAAGACCCCG	100	54	chr1R	7508095	7508149	-	0	0	0	0	0	0	0	1	1	0	0	0	0	0	0	1	0	0	0	0	0	0	0	0	0	0	0	0	0	0	0	0	0	0	0	0	0	0	0	0
3583244	SECCE1Rv1G0002100	i	TGCAGAAACCAATAGGAACAGAGATTAAAGTGATTAATAAGCTAGCTTCTAACCG	100	55	chr1R	7566798	7566853	+	0	0	1	0	0	0	0	0	0	1	1	0	0	0	1	1	1	0	0	0	0	0	0	0	0	0	0	0	0	0	0	0	0	0	0	0	0	0	0	0
3575896	-	u	TGCAGACGCCCGACAACCCACACGCCCAGGACACCCGTGCGGATCTCTGCCGCATGCATCCCG	100	63	chr1R	7713165	7713228	+	0	0	0	1	1	0	0	1	1	1	1	0	0	0	1	1	1	0	0	0	0	0	0	0	0	0	0	0	0	0	0	0	0	0	0	0	0	0	0	0
100046457	-	u	TGCAGGAACAAATTAAGACATGCTACACTCCCCCTGAAGCAATCACAACACCCACCACACATGCTAGCA	79.7101	55	chr1R	7888656	7888711	+	0	0	0	0	1	0	0	0	0	0	0	0	0	0	0	0	0	0	0	0	0	0	0	0	0	0	0	0	0	0	0	0	0	0	0	0	0	0	0	0
5210477	-	u	TGCAGATTTTAGTGGTTTTCAGAGGGTTGTTTGCCG	100	36	chr1R	8181540	8181576	+	0	0	1	1	1	1	1	1	1	1	1	0	0	0	1	1	1	1	1	1	0	0	0	0	0	0	0	0	0	0	0	0	0	0	0	0	0	0	0	0
5211873	-	u	TGCAGGCTGCGTCATATATTGTGGCGTCTTGATTACTCATCAATGACAACTAACACTCATGCCG	100	64	chr1R	8403846	8403910	+	0	0	0	0	0	0	0	0	1	0	0	0	0	0	0	0	0	0	0	0	0	0	0	0	0	0	0	0	0	0	0	0	0	0	0	0	0	0	0	0
5203136	-	u	TGCAGCCCGGCCGCGTGCCGAACAGGCCCACCCG	100	34	chr1R	8988096	8988130	+	0	0	1	1	1	1	1	1	1	1	1	0	0	0	1	1	1	0	0	0	0	0	0	0	0	0	0	0	0	0	0	0	0	0	0	0	0	0	0	0
7096354	-	u	TGCAGACATCGGACTTCGAACAATACTTGTTTTAGCTAGGTTACGTGCCTGCGTACTTCTCTCGGCAGC	100	69	chr1R	9003517	9003586	+	0	0	0	0	1	0	1	0	0	0	0	0	0	0	0	0	0	0	0	0	0	0	0	0	0	0	0	0	0	0	0	0	0	0	0	0	0	0	0	0
3345372	-	u	TGCAGCGCTGCATCGCTGCGGTACAACACGGCCACGCCCTCCAAACCCGACTCAAACGTCCG	100	62	chr1R	9780387	9780449	-	0	0	-	1	1	1	1	0	1	0	0	0	0	0	0	0	0	0	0	0	0	0	0	0	0	0	0	0	0	0	0	0	0	0	0	0	0	0	0	0
3350793	-	u	TGCAGTGCTGCATCGCTGCGGTACAACACGGCCACGCCCACACGCGGCATGTACAGCCG	100	59	chr1R	9797024	9797083	-	0	0	0	0	0	0	0	1	1	1	1	0	0	0	1	1	1	0	0	0	0	0	0	0	0	0	0	0	0	0	0	0	0	0	0	0	0	0	0	0
7064890	SECCE1Rv1G0002670	p	TGCAGGAGGTCTTGCCCATTTTATTTCTCAGTGTGGAGACTGGATTTTTTTTCCATCAAAAAATTAGCT	100	69	chr1R	9939250	9939319	-	0	0	0	0	0	0	1	0	1	0	0	0	0	0	0	0	0	0	0	0	0	0	0	0	0	0	0	0	0	0	0	0	0	0	0	0	0	0	0	0
1226867	SECCE1Rv1G0002700	c	TGCAGCTGCTCATGGCAGCTGCTCCGATGGCCATGGCCCGCTCACTGGAGGAACCCGAGGAGATGGCGT	100	69	chr1R	10013090	10013159	+	0	0	0	1	0	1	0	0	0	0	0	0	0	0	0	0	0	0	0	0	0	0	0	0	0	0	0	0	0	0	0	0	0	0	0	0	0	0	0	0
100046522	-	u	TGCAGATAATGTGGTGCACTCATAGGCTAACATAGTATTATCCGTGATGAGTCGACCG	100	58	chr1R	10048990	10049048	-	0	0	0	0	0	0	0	1	0	0	0	0	0	0	0	0	0	0	0	0	0	0	0	0	0	0	0	0	0	0	0	0	0	0	0	0	0	0	0	0
3579047	SECCE1Rv1G0002750	x	TGCAGGACGAGCCAGCGGAGAGGGCACGACGGAAGCGACGATCATGGCGGCGCAGCGCTCGCTTGGCGG	100	69	chr1R	10153622	10153691	+	0	0	1	0	0	0	0	0	1	0	0	0	0	0	0	0	0	0	0	0	0	0	0	0	0	0	0	0	0	0	0	0	0	0	0	0	0	0	0	0
3602332	-	u	TGCAGGTGTGCATATGCGGGCTCGGGGAGGGCTTGCTGAAGCGAGATGGCGGCAGCGAGCTCGGTGTCC	100	69	chr1R	10155582	10155651	-	0	0	0	0	0	0	0	0	1	0	0	0	0	0	0	0	0	0	0	0	0	0	0	0	0	0	0	0	0	0	0	0	0	0	0	0	0	0	0	0
3579189	-	u	TGCAGTACCTCGCCTCGGACGGGGACGCGAGCAGCAGGCATTGGCAAGGCTGCTGCTGCCGTGCTCTGG	100	69	chr1R	10187766	10187835	-	0	0	0	1	1	0	0	0	1	1	1	0	0	0	1	1	0	0	0	0	0	0	0	0	0	0	0	0	0	0	0	0	0	0	0	0	0	0	0	0
3358597	SECCE1Rv1G0002780	x	TGCAGGGAAGACTAACATATAGAAGATGCATGGCTTGAGTTCATCCG	100	47	chr1R	10203970	10204017	-	0	0	0	0	0	1	0	1	0	0	0	0	0	0	0	0	0	0	0	0	0	0	0	0	0	0	0	0	0	0	0	0	0	0	0	0	0	0	0	0
3365096	SECCE1Rv1G0002780	c	TGCAGCTGGGACAGAGATGAGATTGTATTCAGGAGCCTGGACTTGTCACGGCTACGGTCGTTCACAGTC	100	69	chr1R	10204290	10204359	+	0	0	0	0	0	0	0	0	1	0	0	0	0	0	0	0	0	0	0	0	0	0	0	0	0	0	0	0	0	0	0	0	0	0	0	0	0	0	0	0
3361880	-	u	TGCAGCAAAAATAGCAGCAGACAACACCGAACACATATACAACCAGGATCACACACGACAAGGTTCCGA	98.5507	68	chr1R	10214493	10214561	+	0	0	0	0	0	0	1	0	1	0	0	0	0	0	0	0	0	0	0	0	0	0	0	0	0	0	0	0	0	0	0	0	0	0	0	0	0	0	0	0
3596831	-	u	TGCAGCCAAGCCGCCTCATCAGCCGATCTGCTCGAAGGGGAGGAGCGAAGAGGAGTACAGGGCAGCAGC	100	69	chr1R	10215111	10215180	+	0	0	0	0	0	0	1	0	1	0	0	0	0	0	0	0	0	0	0	0	0	0	0	0	0	0	0	0	0	0	0	0	0	0	0	0	0	0	0	0
3343784	-	u	TGCAGCGATGTTTATGTCTGGTTGCAGAAATCTAGCACCGTCGTCTGTCTGCTAACAGGAACAGCTACT	100	69	chr1R	10220992	10221061	+	0	0	1	0	0	0	1	1	1	0	0	0	0	0	0	0	0	0	0	0	0	0	0	0	0	0	0	0	0	0	0	0	0	0	0	0	0	0	0	0
5211609	-	u	TGCAGCTGCTCGTGGCGGCGGCCATGGCTCGCTCACCACCAGAGGAGACCG	100	51	chr1R	10262070	10262121	-	0	0	0	0	0	0	0	0	1	0	0	0	0	0	0	0	0	0	0	0	0	0	0	0	0	0	0	0	0	0	0	0	0	0	0	0	0	0	0	0
3354914	-	u	TGCAGAGAAAGGGGAAAAAACATCTAAAGAACTCTACAAGTGTTCCG	100	47	chr1R	10271615	10271662	+	0	0	0	0	0	0	0	0	1	0	0	0	0	0	0	0	0	0	0	0	0	0	0	0	0	0	0	0	0	0	0	0	0	0	0	0	0	0	0	0
5041618	-	u	TGCAGTGCATGTAAAGCACTTCGCAAGTTTATTTATTCTAGCAAGCAGATGCTGCCAGTAGTATTATGT	100	69	chr1R	10721263	10721332	+	0	0	0	0	0	0	0	1	1	0	0	0	0	0	0	0	0	0	0	0	0	0	0	0	0	0	0	0	0	0	0	0	0	0	0	0	0	0	0	0
3892428	-	u	TGCAGACTGCCGCGGCACGTAAATGAGCATCAATTTACAGCCCGCTGCTGTTGTTGGTGATGCATGTGG	82.6087	57	chr1R	10910969	10911026	-	0	0	1	0	0	0	0	1	0	0	0	0	0	0	0	0	0	0	0	0	0	0	0	0	0	0	0	0	0	0	0	0	0	0	0	0	0	0	0	0
3593366	-	u	TGCAGCCGCTAACCGATGGGCGCACCAGCACGGGTAGCCATAGCCGTCGGAGGCTAGCCCCGCGCCACC	100	69	chr1R	10945559	10945628	+	0	0	0	0	0	0	0	0	1	1	0	0	0	0	0	0	1	0	0	0	0	0	0	0	0	0	0	0	0	0	0	0	0	0	0	0	0	0	0	0
3350498_V	-	u	TGCAGCGCCACCATATCGATTTGTGCCACTCGTTCTCCG	100	39	chr1R	11163445	11163484	+	0	0	0	0	1	0	1	0	1	0	0	0	0	0	0	0	0	0	0	0	0	0	0	0	0	0	0	0	0	0	0	0	0	0	0	0	0	0	0	0
3730627	-	u	TGCAGTGGTGAGTTCACGAAGTCATGTCAAACAGTCAGACACCCAAATTGGCAGAAGATCCAGCACATC	100	69	chr1R	11245277	11245346	-	0	0	1	0	0	1	0	0	0	0	0	1	1	0	0	0	0	1	1	1	0	0	0	0	0	0	0	0	0	0	0	0	0	0	0	0	0	0	0	0
3351774	-	u	TGCAGTTACTGAACGGAATCTACCCATTTATACCTATACACACATTGTAAATTGGAGTCTGCTATGAAG	100	69	chr1R	11263483	11263552	-	0	0	0	0	0	0	1	1	1	1	1	0	0	0	1	1	1	0	0	0	0	0	0	0	0	0	0	0	0	0	0	0	0	0	0	0	0	0	0	0
1256554	-	u	TGCAGGCGCCGTTGTCCATGGAGACCAACATGACGTTGGGGGTGGCAGTATCCCGCAAGCGACGAAGCC	100	69	chr1R	11280541	11280610	+	0	0	0	0	0	0	0	0	1	0	0	0	0	0	0	0	0	0	0	0	0	0	0	0	0	0	0	0	0	0	0	0	0	0	0	0	0	0	0	0
7064952	-	u	TGCAGGTGCAACAGGGCCTAATCCTGGCGGAATTAACCACGGCGGCAAGGGAGGTTACGAGCTCGTCGG	100	69	chr1R	11306554	11306623	+	0	0	0	0	0	0	0	0	1	0	0	0	0	0	0	0	0	0	0	0	0	0	0	0	0	0	0	0	0	0	0	0	0	0	0	0	0	0	0	0
3342201	-	u	TGCAGCTTCATCGTACGAGCATCACGATCAAAGCAGCCATCGCTGGGTCCTCCGATAAATGTCATGGGA	100	69	chr1R	11315905	11315974	-	0	0	0	0	0	0	0	0	1	1	1	0	0	0	1	1	1	0	0	0	0	0	0	0	0	0	0	0	0	0	0	0	0	0	0	0	0	0	0	0
3353984	-	u	TGCAGCTGGATGTTGATTTTACTGGGCTCAGCGTTCATAGAAGGTGCGCACCG	100	53	chr1R	11318451	11318504	-	0	0	0	0	0	0	0	0	1	1	1	0	0	0	1	-	1	0	0	0	0	0	0	0	0	0	0	0	0	0	0	0	0	0	0	0	0	0	0	0
3347635	-	u	TGCAGTTCATGGCCCAAGCGTCAGACATTGCCGATGGTGACCTGGATGTCAACATGGAGCACCTCCCTT	100	69	chr1R	11408249	11408318	+	0	0	0	0	0	0	0	0	1	1	1	0	0	0	1	1	1	0	0	0	0	0	0	0	0	0	0	0	0	0	0	0	0	0	0	0	0	0	0	0
3345077	SECCE1Rv1G0002910	c	TGCAGTGGGCACAGGAAAGCTGCTTGTCTTTGTTCCTCTTACCCAGGTCAGAGGAGCCCATTCCGAGAT	94.2029	65	chr1R	11427773	11427838	-	0	0	1	0	0	0	0	0	1	1	1	0	0	0	1	-	1	0	0	0	0	0	0	0	0	0	0	0	0	0	0	0	0	0	0	0	0	0	0	0
7064781	-	u	TGCAGCACCCTCGGGTTCCTCGGGGTGGTGGCTCTCTTGCTGCTGCACATCCTTCGGCTTATTCAAGAG	100	69	chr1R	11513596	11513665	-	0	0	0	0	0	0	0	0	1	0	0	0	0	0	0	0	0	0	0	0	0	0	0	0	0	0	0	0	0	0	0	0	0	0	0	0	0	0	0	0
3353428	-	u	TGCAGCTGATCTCATCTGCATCCAGATCAAAATAAAAAGAAACCCAGCCCAGCCG	100	55	chr1R	11520735	11520790	+	0	0	0	0	0	0	0	0	1	0	0	0	0	0	0	0	0	0	0	0	0	0	0	0	0	0	0	0	0	0	0	0	0	0	0	0	0	0	0	0
7064690	-	u	TGCAGAAATAGTCACCCGTGCGATAGTTTGATTGGACGGTTGTTGGCGGCGTATCGGACGGTGGTACAG	100	69	chr1R	11534395	11534464	+	0	0	0	0	0	0	0	0	1	0	0	0	0	0	0	0	0	0	0	0	0	0	0	0	0	0	0	0	0	0	0	0	0	0	0	0	0	0	0	0
3730525	SECCE1Rv1G0002990	c	TGCAGCTGGTCGCCACAGGGGGACTGGATCGTCTTCTCTTCCACCCGCGACAAGCCCAAGGGCGCAGAG	100	69	chr1R	11626707	11626776	-	0	0	0	1	1	0	1	0	1	0	0	0	0	0	0	0	0	0	0	0	0	0	0	0	0	0	0	0	0	0	0	0	0	0	0	0	0	0	0	0
5204335	SECCE1Rv1G0002990	c	TGCAGCTGGTCGCCACAGGGGGACTGGATCGTCTTCTCTTCCACCCGCGACAAGCCCAAGGGGGCAAAG	89.8551	62	chr1R	11626714	11626776	-	0	0	1	0	0	1	0	1	1	0	0	0	0	0	0	0	0	1	1	-	0	0	0	0	0	0	0	0	0	0	0	0	0	0	0	0	0	0	0	0
3742458	SECCE1Rv1G0002990	x	TGCAGTGGGTGTCGGTCCACTCCCCGTCCGTGAGCCGAGTCACCGGGCTACCACCG	100	56	chr1R	11626772	11626828	+	0	0	1	1	1	1	1	1	1	0	0	0	0	0	0	0	0	0	1	1	0	0	0	0	0	0	0	0	0	0	0	0	0	0	0	0	0	0	0	0
3733441	SECCE1Rv1G0002990	x	TGCAGCGGTGGAAACCGATGCGCTTGCCGCCGTCGAGGACGAAGGGGTTGTAGTGGTCTGCTTTCGGGA	100	69	chr1R	11627491	11627560	+	0	0	0	1	1	1	1	1	1	0	0	0	0	0	0	0	0	0	1	-	0	0	0	0	0	0	0	0	0	0	0	0	0	0	0	0	0	0	0	0
3733144	SECCE1Rv1G0003000	c	TGCAGGCCGAGATAGCACGGCGGGAGCATGCCCAAGCCATCCG	100	43	chr1R	11765477	11765520	-	0	0	1	1	1	0	1	-	1	0	0	0	0	0	0	0	0	0	0	0	0	0	0	0	0	0	0	0	0	0	0	0	0	0	0	0	0	0	0	0
3359861	SECCE1Rv1G0003000	o	TGCAGGTATGACGACGTATGGATATACCCTCTCACGATGCTTATGATTGTCTAATTTGCTTTTGTTTTT	100	69	chr1R	11766653	11766722	-	0	0	0	1	1	0	1	0	1	0	0	0	0	0	0	0	0	0	0	0	0	0	0	0	0	0	0	0	0	0	0	0	0	0	0	0	0	0	0	0
3599522	SECCE1Rv1G0003000	x	TGCAGTGAAAGTACGAGGCTCCTCATCGTCATTGAAAGAACCACTCGGCACTGCACGTGGCATCCTGAG	100	69	chr1R	11766718	11766787	+	0	0	1	1	1	0	1	1	1	0	0	0	0	0	0	0	0	0	0	0	0	0	0	0	0	0	0	0	0	0	0	0	0	0	0	0	0	0	0	0
3602481	SECCE1Rv1G0003010	x	TGCAGCTTCCCCTGGACTCTGTAGCTGTGCTGCGCCTCGGCCAAAGTTGCGTCGTACTCGTCGGTGACT	100	69	chr1R	11776524	11776593	+	0	0	-	1	1	0	1	1	1	0	0	0	0	0	0	0	0	0	0	0	0	0	0	0	0	0	0	0	0	0	0	0	0	0	0	0	0	0	0	0
3359052	-	u	TGCAGGAACCCAAGATGTGCGCTCGGCCCACGAGCACCATGCCTCCG	89.3617	42	chr1R	12298845	12298887	+	0	0	0	0	0	0	0	0	1	0	0	0	0	0	0	0	0	0	0	0	0	0	0	0	0	0	0	0	0	0	0	0	0	0	0	0	0	0	0	0
4093285	-	u	TGCAGGCCAGTATGATCTGAGCCCGGCAGTGTCGCCGTCCG	100	41	chr1R	12312465	12312506	-	0	0	-	1	1	0	1	1	1	0	0	0	0	0	0	0	0	0	0	0	0	0	0	0	0	0	0	0	0	0	0	0	0	0	0	0	0	0	0	0
3593703	-	u	TGCAGGACAGACCGACACACACACGTGATTATGAATCTATATGATCACATACACGTACAGTATTTACAG	100	69	chr1R	12312502	12312571	+	0	0	1	1	1	0	1	1	1	0	0	0	0	0	0	0	0	0	0	0	0	0	0	0	0	0	0	0	0	0	0	0	0	0	0	0	0	0	0	0
7063428	SECCE1Rv1G0003050	i	TGCAGGGCAGGGGTCGTGATTAAGAAACTATGCACACACAGAAGTCAGGACACAGCGCCGGCGATGGCT	100	69	chr1R	12318820	12318889	-	0	0	0	0	1	0	0	1	1	0	0	0	0	0	0	0	0	0	0	0	0	0	0	0	0	0	0	0	0	0	0	0	0	0	0	0	0	0	0	0
3583410	SECCE1Rv1G0003050	i	TGCAGGGCAGGGGTCGTGATTAAGAAACTATGCACACACAGAAGTCAGGACACAGCGCCG	100	60	chr1R	12318829	12318889	-	0	0	0	0	1	0	0	1	1	0	0	0	0	0	0	0	0	0	0	0	0	0	0	0	0	0	0	0	0	0	0	0	0	0	0	0	0	0	0	0
5139357	SECCE1Rv1G0003050	o	TGCAGGTCAGTATGATTTGAGCCCGGCCGTGTCGCCGTCTGGGAAGATGGTGGCGGTGGCCAACTTCCA	100	69	chr1R	12318885	12318954	+	0	0	0	0	1	0	0	1	1	0	0	0	0	0	0	0	0	0	0	0	0	0	0	0	0	0	0	0	0	0	0	0	0	0	0	0	0	0	0	0
5788992	SECCE1Rv1G0003050	x	TGCAGCGGTGGTAACCAACGCGGCTGCCGGCGTCAAGAACGAAGGGGTTGTAGTGGTCGGTGAGTGGCC	100	69	chr1R	12319385	12319454	-	0	0	0	1	1	0	1	1	1	0	0	0	0	0	0	0	0	0	0	0	0	0	0	0	0	0	0	0	0	0	0	0	0	0	0	0	0	0	0	0
3580273	SECCE1Rv1G0003050	x	TGCAGTGGGTATCGGTCCATTCCCCCTTGGTCAGCCGTGTCACCTTTCCATCGCCAAACTCCCCAACAT	100	69	chr1R	12334370	12334439	-	0	0	1	1	1	0	0	1	1	0	0	0	0	0	0	0	0	0	0	0	0	0	0	0	0	0	0	0	0	0	0	0	0	0	0	0	0	0	0	0
3749093	SECCE1Rv1G0003050	c	TGCAGCTGGTCGCCCCAGGGTGACTGGATCGTCTTCTCCTCCTCCCGGGACAAGCCG	100	57	chr1R	12334435	12334492	+	0	0	1	1	1	0	1	1	1	0	0	0	0	0	0	0	0	0	0	0	0	0	0	0	0	0	0	0	0	0	0	0	0	0	0	0	0	0	0	0
4486220	-	u	TGCAGCGAGGACGGCAAGTGCGGGTGGGGGGACGAGCACTGCGGCGACTATTGCCAGAGCGGCGCGTGT	100	69	chr1R	12390509	12390578	+	0	0	-	1	0	0	1	1	1	0	0	0	0	0	0	0	0	0	0	0	0	0	0	0	0	0	0	0	0	0	0	0	0	0	0	0	0	0	0	0
3362084	-	u	TGCAGCACTGGTTGCGGTCGCACTGGTTGGTTTCACTGCATTTAGCACTATCATAAATGCAGAAGCCGC	100	69	chr1R	12390708	12390777	-	0	0	-	1	1	0	1	1	1	0	0	0	0	0	0	0	0	0	0	0	0	0	0	0	0	0	0	0	0	0	0	0	0	0	0	0	0	0	0	0
5042252	-	u	TGCAGCCCCACGGGGGTTTGCGGCGTCGGCTTATCGTACTGTGGCGACGGCTGCAAGGGCGGGCCCTGC	100	69	chr1R	12390773	12390842	+	0	0	0	1	0	0	1	1	1	0	0	0	0	0	0	0	0	0	0	0	0	0	0	0	0	0	0	0	0	0	0	0	0	0	0	0	0	0	0	0
5216128	-	u	TGCAGCAAAGGTTATTGTGGCACCAGCTGCCG	100	32	chr1R	12391369	12391401	-	0	0	1	1	1	0	1	1	1	0	0	0	0	0	0	0	0	0	0	0	0	0	0	0	0	0	0	0	0	0	0	0	0	0	0	0	0	0	0	0
3364417	-	u	TGCAGCCATGACGGGTACTGCGGGGTCAGCCCTGGTCTCTGCACCAACGGCTGCCAGTACTACTACGGT	100	69	chr1R	12471094	12471163	+	0	0	1	1	1	0	1	1	1	0	0	0	0	0	0	0	0	0	0	0	0	0	0	0	0	0	0	0	0	0	0	0	0	0	0	0	0	0	0	0
3356301	-	u	TGCAGATTTTCCTGAATGTCATGCACATTAGTTCGTGTTTTGTACGCCG	100	49	chr1R	12522793	12522842	-	0	0	0	0	1	1	0	0	0	0	0	1	-	0	0	0	0	0	0	0	0	0	0	0	0	0	0	0	0	0	0	0	0	0	0	0	0	0	0	0
3353107	-	u	TGCAGGTGTGCGAACATGATCTCCCTTTCTTTCAACCAGGATGCCAGGTCCG	100	52	chr1R	12551337	12551389	-	0	0	0	0	1	1	0	0	0	0	0	1	1	0	0	0	0	0	0	0	0	0	0	0	0	0	0	0	0	0	0	0	0	0	0	0	0	0	0	0
3894446	-	u	TGCAGAAACACAGAGCAAAAAAACCAGAGAGAAAAACAAGAGGAAGAAGCAGAAAAAGAAACACCACCG	100	69	chr1R	12553619	12553688	+	0	0	0	0	0	1	0	0	0	0	0	1	1	0	0	0	0	0	0	0	0	0	0	0	0	0	0	0	0	0	0	0	0	0	0	0	0	0	0	0
5218012	-	u	TGCAGTGGAACTCGACGATGTATTCTTATTCTGAAACTCGAGCAGAATACACAAAACCGGGTCTTTGGT	100	69	chr1R	12574838	12574907	+	0	0	0	0	1	0	0	0	0	0	0	0	0	0	0	0	0	0	0	0	0	0	0	0	0	0	0	0	0	0	0	0	0	0	0	0	0	0	0	0
5502028	-	u	TGCAGCATCAGAAGGCAGAAAGAGGCGTGCTGACAGGCCGGTGCAGTTGTCAACGGTGACGTCCCTCGT	100	69	chr1R	12700062	12700131	+	0	0	0	1	0	0	1	0	1	1	1	0	0	0	-	0	0	0	0	0	0	0	0	0	0	0	0	0	0	0	0	0	0	0	0	0	0	0	0	0
3896481	-	u	TGCAGTTTCTACAGATTTAGATGAGTGGGATGTGCCAAAAAAAATTGATGTACTTGTAAAGACTCCGAT	100	69	chr1R	13261806	13261875	-	0	0	1	1	0	0	1	0	-	0	0	0	0	0	0	0	0	0	0	0	0	0	0	0	0	0	0	0	0	0	0	0	0	0	0	0	0	0	0	0
17391371	-	u	TGCAGCTTTGCTCTACCTAAGCTCTGCCGCCAGCCAGCACTCCTCCTCCTCCAGGACACCCGAGGCAAG	100	69	chr1R	13312999	13313068	-	0	0	1	0	0	0	0	0	0	0	0	0	0	0	0	0	0	0	0	0	0	0	0	0	0	0	0	0	0	0	0	0	0	0	0	0	0	0	0	0
3363574	-	u	TGCAGCTTTGCTCTACCTAAGCTCTGCCGCCAGCCAGCACTCCTCCTCCTCCTCCAGGACACCCGAGGC	100	69	chr1R	13313002	13313071	-	0	0	1	1	1	0	1	1	1	-	1	1	1	0	1	1	1	0	0	0	0	0	0	0	0	0	0	0	0	0	0	0	0	0	0	0	0	0	0	0
3579456	SECCE1Rv1G0003360	x	TGCAGGGAAGATCGATACTACCTTGATAAAGACGGCGGCGCTGGCTCCGAAGCCGAGCAGCAGCCCGAG	97.1014	67	chr1R	13695155	13695222	-	0	0	0	1	0	0	0	1	1	0	0	0	0	0	0	0	0	0	0	0	0	0	0	0	0	0	0	0	0	0	0	0	0	0	0	0	0	0	0	0
3890993	-	u	TGCAGCGGGTGGCGGCCACGGGCACGGGCACGGGCACGGAGGCGGAGGCCTCCCG	100	55	chr1R	13700002	13700057	+	0	0	1	0	1	0	1	0	1	1	1	0	0	0	-	-	1	0	0	0	0	0	0	0	0	0	0	0	0	0	0	0	0	0	0	0	0	0	0	0
3896546	-	u	TGCAGGCCGCGGCCGCTGCCACGGCGAGCGCGAGGGTCTGGGCCCCGACGCCG	90.566	48	chr1R	13700409	13700457	+	0	0	0	0	1	1	0	0	0	1	1	0	0	0	1	1	1	1	1	1	0	0	0	0	0	0	0	0	0	0	0	0	0	0	0	0	0	0	0	0
3908749	SECCE1Rv1G0003370	c	TGCAGCTAATGACCACGCACACACCGGAGTTCCTTGGGCTAAGGAAAGGCACCG	100	54	chr1R	13704452	13704506	-	0	0	0	0	1	0	0	0	1	1	1	0	0	0	1	1	1	0	0	0	0	0	0	0	0	0	0	0	0	0	0	0	0	0	0	0	0	0	0	0
3578998	SECCE1Rv1G0003380	i	TGCAGCAAATTTCAGACAGTCATCCAAAGAGCTGAACTGAATTTCTCCACATACCCAAAACCCG	100	64	chr1R	13707257	13707321	+	0	0	1	1	0	0	0	1	1	0	0	0	0	0	0	0	0	0	0	0	0	0	0	0	0	0	0	0	0	0	0	0	0	0	0	0	0	0	0	0
3584795	-	u	TGCAGCTCATCTAGATGAACGTAGTACAGGCGTATAGAGCAAATCATTCTTTCCAGCTCCG	100	61	chr1R	13959571	13959632	-	0	0	1	0	1	0	0	1	1	0	0	0	0	0	0	0	0	0	0	0	0	0	0	0	0	0	0	0	0	0	0	0	0	0	0	0	0	0	0	0
3601641	-	u	TGCAGCGCCGAAGACTAGGATTTTGATTCGATGAGCCTCCG	100	41	chr1R	14088112	14088153	-	0	0	1	0	1	1	0	-	1	0	0	0	0	0	0	0	0	0	0	0	0	0	0	0	0	0	0	0	0	0	0	0	0	0	0	0	0	0	0	0
3581120	-	u	TGCAGCATACTTACCGACTTACCAGCGGCGCGCGCGGTAGGCGGAGCTTGGACCG	100	55	chr1R	14101343	14101398	+	0	0	1	0	1	1	0	1	1	0	0	0	0	0	0	0	0	0	0	0	0	0	0	0	0	0	0	0	0	0	0	0	0	0	0	0	0	0	0	0
5043593	-	u	TGCAGAAGCGCGACGGTCGGCGTTAGGAGCACACACGACCACATAAACATATATAGGCGGAGAGGGAGG	100	69	chr1R	14101511	14101580	+	0	0	1	0	1	0	0	1	0	0	0	0	0	0	0	0	0	0	0	0	0	0	0	0	0	0	0	0	0	0	0	0	0	0	0	0	0	0	0	0
3740247	-	u	TGCAGTACGATTGCATCCCGGAAACGACGGCTTTGCAGCGAGGGCAAAGAAAAAACACCG	75	45	chr1R	14102011	14102056	+	0	0	0	0	1	1	0	0	0	0	0	0	0	0	0	0	0	0	0	0	0	0	0	0	0	0	0	0	0	0	0	0	0	0	0	0	0	0	0	0
100048584	SECCE1Rv1G0003580	o	TGCAGCCCACCTTGGCTTTGATACCGCTTTCATGGCCTCGCCACTACCGGCGTTCGTGGTGCGGCGAGC	100	69	chr1R	14746995	14747064	-	0	0	0	0	0	1	0	0	0	0	0	0	0	0	0	0	0	0	0	0	0	0	0	0	0	0	0	0	0	0	0	0	0	0	0	0	0	0	0	0
5039023	SECCE1Rv1G0003580	o	TGCAGCCCACCTTGGCTTTGATACCGCTTTCATGGCCTCGCCACTACCG	100	49	chr1R	14747015	14747064	-	0	0	0	0	0	1	0	0	0	0	0	0	0	0	0	0	0	0	0	0	0	0	0	0	0	0	0	0	0	0	0	0	0	0	0	0	0	0	0	0
3888960	-	u	TGCAGCTGCTTTATTTGTAGTAATCTGAATTATGCAAAGTAGCCAACATGATCTGATCGGCACCTAGCT	100	69	chr1R	14848439	14848508	+	0	0	0	1	0	1	0	0	0	0	0	1	1	0	0	0	0	0	0	0	0	0	0	0	0	0	0	0	0	0	0	0	0	0	0	0	0	0	0	0
3342742	-	u	TGCAGCAACTCACCACTTCCTAAAGGCAGCTCCAAAAGAATCCG	100	44	chr1R	14891653	14891697	+	0	0	1	1	0	1	1	1	1	0	0	0	0	0	0	0	0	1	1	1	0	0	0	0	0	0	0	0	0	0	0	0	0	0	0	0	0	0	0	0
3891621	-	u	TGCAGCCTAGATTCAGCCGTGACTCACAACACTGTGCCACTGTTTTCTTGAGAAATCTTTAACCTTGGT	100	69	chr1R	14897384	14897453	-	0	0	-	1	1	0	1	0	1	0	0	0	0	0	0	0	0	0	0	0	0	0	0	0	0	0	0	0	0	0	0	0	0	0	0	0	0	0	0	0
100003939	-	u	TGCAGCAGCTCAAAAGCCCATGCGTTGCAACGAAAAAAATGCACTTTGTAGCCTAATAAGTATGGTCTA	100	69	chr1R	14902334	14902403	-	0	0	0	0	0	0	1	0	1	0	0	0	0	0	0	0	0	0	0	0	0	0	0	0	0	0	0	0	0	0	0	0	0	0	0	0	0	0	0	0
5045586	-	u	TGCAGGACGTTGTCCGCCTAGTGGAGGAGGTAGAAGAAGTCGAGCTTCTTTGCATCCG	100	58	chr1R	14926563	14926621	+	0	0	0	0	1	0	1	0	1	0	0	0	0	0	0	0	0	0	0	0	0	0	0	0	0	0	0	0	0	0	0	0	0	0	0	0	0	0	0	0
5042935	-	u	TGCAGCTTGTTGTACGGGAGGTCACGAACTTGGTGGCGCAGTCGCCG	100	47	chr1R	14926619	14926666	-	0	0	0	0	0	0	1	0	1	0	0	0	0	0	0	0	0	0	0	0	0	0	0	0	0	0	0	0	0	0	0	0	0	0	0	0	0	0	0	0
100058932	SECCE1Rv1G0003700	p	TGCAGTAGCTGGATCCCTGCGGCCGTCAAGGAGGAGCAGCAGGGGTGAACTCGCCATGGGCATTCACTG	72.4638	50	chr1R	14927689	14927739	-	0	0	1	0	0	0	0	0	0	0	0	0	0	0	0	0	0	0	0	0	0	0	0	0	0	0	0	0	0	0	0	0	0	0	0	0	0	0	0	0
3902749	SECCE1Rv1G0003740	c	TGCAGGGGAACCTGCTCTCCCTTCTATGGCGTGATGTCATTGTTAATATGTATTGTGGTGGAGCGAGGG	100	69	chr1R	14959299	14959368	+	0	0	0	0	0	0	1	0	1	0	0	0	0	0	0	0	0	0	0	0	0	0	0	0	0	0	0	0	0	0	0	0	0	0	0	0	0	0	0	0
3351977	-	u	TGCAGGCGTGAGCTCCGACGACCCCTTCCTATAGCGTTAGCACTGCTCACGTCCGCCTCAAGGCACTGC	100	69	chr1R	14984858	14984927	+	0	0	0	0	0	0	1	0	1	0	0	0	0	0	0	0	0	0	0	0	0	0	0	0	0	0	0	0	0	0	0	0	0	0	0	0	0	0	0	0
7070705	SECCE1Rv1G0003790	x	TGCAGCGGGTTCCTCACAAACGCAGGTTTGTACCG	100	35	chr1R	15347867	15347902	-	0	0	0	0	1	0	-	0	0	0	0	1	-	0	0	0	0	1	1	1	0	0	0	0	0	1	0	0	1	1	0	0	0	0	0	1	1	0	0	0
3344034	-	u	TGCAGAAGTTGGCAACATTCATTTGCTCCATGATCTCGTCCTTCACCTCACGCAGCTGTTTGGATACGT	100	69	chr1R	15369253	15369322	+	0	0	1	1	0	1	0	0	1	0	0	1	1	0	0	0	0	1	1	1	0	0	0	0	0	0	0	0	0	0	0	0	0	0	0	0	0	0	0	0
100014658	-	u	TGCAGATCGCGGATGGTGAAGGTCAAACCTGCGTGTGGCTGATCGACGAACACGTGCCGATGGAAATGG	100	69	chr1R	15390007	15390076	-	0	0	1	1	0	1	0	0	1	0	0	0	0	0	0	0	0	0	0	0	0	0	0	0	0	0	0	0	0	0	0	0	0	0	0	0	0	0	0	0
3901208	-	u	TGCAGGCAGGCCCACTGCTGGTCCTCTCCTGCCAGGTGCAATGTTATGGTATCCG	100	55	chr1R	15390072	15390127	+	0	0	1	1	0	1	0	0	1	0	0	0	0	0	0	0	0	0	0	0	0	0	0	0	0	0	0	0	0	0	0	0	0	0	0	0	0	0	0	0
3587402	-	u	TGCAGTGCAGCCGTCGGCGCTGCGTTGGAGCACGGCATGCCGGTGTCACGGTTGCATTGAAGCATGGCC	100	69	chr1R	15710292	15710361	+	0	0	0	0	0	0	1	1	1	0	0	0	0	0	0	0	0	0	0	0	0	0	0	0	0	0	0	0	0	0	0	0	0	0	0	0	0	0	0	0
3577219	-	u	TGCAGTGCTGTTGCATGATTCCGATTCAGGTTTGGTTCGGCAAACATTGGATTTCCTGTTAGAGTAGGC	100	69	chr1R	15725364	15725433	-	0	0	0	1	0	0	1	1	1	1	0	0	0	0	-	1	1	0	0	0	0	0	0	0	0	0	0	0	0	0	0	0	0	0	0	0	0	0	0	0
3591100	SECCE1Rv1G0003930	c	TGCAGAGCCCGCTGCTTGCGGCGCCGCCGATGCCAGCACCGCTGGCCG	100	48	chr1R	15758572	15758620	-	0	0	0	0	0	1	1	-	1	0	0	0	0	0	0	0	0	0	0	0	0	0	0	0	0	0	0	0	0	0	0	0	0	0	0	0	0	0	0	0
7069137	-	u	TGCAGCAGGGGAGATAGGGACGGTGACCGCCG	100	32	chr1R	15902652	15902684	-	0	0	1	1	1	0	1	1	1	0	1	0	0	0	0	0	1	0	0	0	0	0	0	0	0	0	0	0	0	0	0	0	0	0	0	0	0	0	0	0
5502758	-	u	TGCAGGTCTGCCCCCATTGGTCGCTGCCTCCG	100	32	chr1R	15902795	15902827	+	0	0	1	1	1	1	1	1	1	0	-	0	0	0	0	0	-	0	0	0	0	0	0	0	0	0	0	0	0	0	0	0	0	0	0	0	0	0	0	0
3341882	-	u	TGCAGTCTCACTCTCTGTCTTTAGTCCAAGCGCTCAACTCCG	100	42	chr1R	15985549	15985591	-	0	0	0	1	1	1	0	1	1	1	1	1	1	0	1	1	1	0	0	0	0	0	0	0	0	0	0	0	0	0	0	0	0	0	0	0	0	0	0	0
3885183	-	u	TGCAGAAACCACTATAATCAGTGCAAGGGGGTGATTTGACTGGTATTAGAGACCCCAGGGGGTTACTTA	100	69	chr1R	15993798	15993867	-	0	0	1	1	0	1	0	1	1	0	0	1	1	0	0	0	0	0	0	0	0	0	0	0	0	0	0	0	0	0	0	0	0	0	0	0	0	0	0	0
5036692	-	u	TGCAGGTGGTTTTGCTTGCGGGGCGTTGGATGACTGCCACGTCTGCTTGATGGGGTGGGTCTAGTTAAC	100	69	chr1R	15993863	15993932	+	0	0	0	1	1	1	1	1	-	0	0	0	0	0	0	0	0	0	0	0	0	0	0	0	0	0	0	0	0	0	0	0	0	0	0	0	0	0	0	0
5503442	SECCE1Rv1G0004070	e	TGCAGCCTCAAGCGACAGTCGGCGTACGCGGACGCCGAGGTAAACCTTTCCGTGAAAATGCACCCCGAG	97.1014	67	chr1R	16141931	16141998	-	0	0	0	1	1	0	0	0	1	1	1	0	1	0	1	1	1	0	0	0	0	0	0	0	0	0	0	0	0	0	0	0	0	0	0	0	0	0	0	0
3346786	-	u	TGCAGCTCCATGTTCGCACAGTATTTTCGCAGCCAAGCACAACAGTAGAAGAGGAGAGGACATGCGCCA	100	69	chr1R	16468235	16468304	+	0	0	0	0	0	0	1	1	-	0	0	0	0	0	0	0	0	0	0	0	0	0	0	0	0	0	0	0	0	0	0	0	0	0	0	0	0	0	0	0
7091197	SECCE1Rv1G0004120	x	TGCAGACCGGTGGCCTCCTCGCACGGTGCCGCGCTCCCGCAGGGTGGCGGGCGGAGATGGCGCACGGTG	100	69	chr1R	16529619	16529688	-	0	0	1	0	1	1	0	1	0	1	1	1	1	0	1	1	1	1	-	1	0	0	0	0	0	0	0	0	0	0	0	0	0	0	0	0	0	0	0	0
7464708	-	u	TGCAGAGTTTGCACGCTTCTTCCATCATATGGAACTTACCTATATGACATGTGCCCAGGGGCGGAGCTG	79.7101	55	chr1R	16532255	16532310	-	0	0	0	1	1	0	0	0	1	0	0	0	0	0	0	0	0	0	0	0	0	0	0	0	0	0	0	0	0	0	0	0	0	0	0	0	0	0	0	0
3343695	SECCE1Rv1G0004140	c	TGCAGCTCCTCAACGCCAGCAATGGCGAGCTGCGCCAGTTCTACATCAACCTGAATGATGAGCTCGCGT	100	69	chr1R	16632371	16632440	-	0	0	1	1	1	1	0	1	1	1	1	1	1	0	1	1	1	0	0	0	0	0	0	0	0	0	0	0	0	0	0	0	0	0	0	0	0	0	0	0
3578200	SECCE1Rv1G0004140	x	TGCAGCTCAGCAAAGTGCAGGATGGCGACGAACCCCG	100	37	chr1R	16632436	16632473	+	0	0	1	1	1	1	0	1	1	1	1	1	1	0	1	1	1	0	0	0	0	0	0	0	0	0	0	0	0	0	0	0	0	0	0	0	0	0	0	0
3343253	-	u	TGCAGGAAGAAGTATGATGCAGCTGAGGTAGATAGTCATAGTATTGTTGAAGAAGTTCCG	100	60	chr1R	17113743	17113803	-	0	0	0	1	0	0	0	1	1	0	0	0	0	0	0	0	0	0	0	0	0	0	0	0	0	0	0	0	0	0	0	0	0	0	0	0	0	0	0	0
3736922	-	u	TGCAGCACGGAGCCCAGCTCTTGCGGCAGCCCCGACACCATCGCTGCCACCGCCCCGTGCGTCAGGTCC	100	69	chr1R	17152838	17152907	-	0	0	0	0	0	0	0	1	0	0	0	0	0	0	0	0	0	0	0	0	0	0	0	0	0	0	0	0	0	0	0	0	0	0	0	0	0	0	0	0
3901799	-	u	TGCAGCCAAAGCAACAGCTGCCACTGTAATCATCGCACCCGAGTAGAAGCCGCGCCAAATGGAAGTGGC	100	69	chr1R	17158959	17159028	-	0	0	1	0	0	0	0	0	0	0	0	0	0	0	0	0	0	0	0	0	0	0	0	0	0	0	0	0	0	0	0	0	0	0	0	0	0	0	0	0
5488656	-	u	TGCAGCGGTACTGGCTGCTCGTGCGAAGAGACGCCGTAAACCCCTTCGACTCCGACGTCGTGTGCGGTG	100	69	chr1R	17159024	17159093	+	0	0	0	0	0	0	0	0	1	0	0	1	0	0	0	0	0	0	0	0	0	0	0	0	0	0	0	0	0	0	0	0	0	0	0	0	0	0	0	0
3589780	SECCE1Rv1G0004290	x	TGCAGGTGTGAGTGCCCATCAGGAAGAGGGAATTCTTCGCTGACCG	100	46	chr1R	17164756	17164802	-	0	0	0	0	0	0	0	1	0	0	0	0	0	0	0	0	0	0	0	0	0	0	0	0	0	0	0	0	0	0	0	0	0	0	0	0	0	0	0	0
3591954	-	u	TGCAGGTTACAATGTCGGCTGCTTCTTTGTTGCTTCGCTTGGCTTCTTTCTATATACGTCTTGATCAAC	100	69	chr1R	17425198	17425267	-	0	0	1	1	0	1	1	1	1	1	-	0	0	0	1	1	1	1	1	-	0	0	0	0	0	0	0	0	0	0	0	0	0	0	0	0	0	0	0	0
3580331	SECCE1Rv1G0004370	c	TGCAGCTGGCCCGCAAGCCGCGCCGCTGCGACCAGGAGATGGCGCCCACGCCGCCG	100	56	chr1R	17692737	17692793	-	0	0	1	1	1	1	1	1	1	1	1	1	-	0	1	-	1	-	1	1	0	0	0	0	0	0	0	0	0	0	0	0	0	0	0	0	0	0	0	0
5488624	SECCE1Rv1G0004370	c	TGCAGCACCACAGCCACGACGACCAGAAGCAGCAGCCGGAGGAGCTGGGAGAGGACGGCAAGGCGATGA	100	69	chr1R	17692946	17693015	-	0	0	1	0	0	0	0	0	0	0	0	0	0	0	0	0	0	0	0	0	0	0	0	0	0	0	0	0	0	0	0	0	0	0	0	0	0	0	0	0
3598768	SECCE1Rv1G0004370	c	TGCAGCACCACAGCCACGACGACCAGAAGCAGCAGCCG	100	38	chr1R	17692977	17693015	-	0	0	1	0	0	0	0	0	0	0	0	0	0	0	0	0	0	0	0	0	0	0	0	0	0	0	0	0	0	0	0	0	0	0	0	0	0	0	0	0
3884390	-	u	TGCAGGTCGGCAGCTCCGTCGTTATGCAGTGTCGTAGATGGCGCCGGGCCGGATGCATGCCG	72.5806	45	chr1R	17841470	17841515	-	0	0	1	1	1	1	0	1	0	0	0	0	0	0	0	0	0	0	0	0	0	0	0	0	0	0	0	0	0	0	0	0	0	0	0	0	0	0	0	0
3749238	-	u	TGCAGAGGAGGCCCCGCTACGCCCTCGGCGTTGAGAGAAGGAAGGCGACGGCGGCGAACGACGCGCCGA	95.6522	66	chr1R	17869694	17869760	+	0	0	1	1	-	0	1	0	1	0	0	0	0	0	0	0	0	0	0	0	0	0	0	0	0	0	0	0	0	0	0	0	0	0	0	0	0	0	0	0
5207130	-	u	TGCAGAACTCCCGTATATATTGCCAGCACCATGGCTGTCACATGCAGCGTCGACAGTAACGTCGGCTCC	100	69	chr1R	18087460	18087529	-	0	0	0	0	1	0	0	0	0	0	0	0	0	0	0	0	0	0	0	0	0	0	0	0	0	0	0	0	0	0	0	0	0	0	0	0	0	0	0	0
3594351	-	u	TGCAGCCACGTACAATGCTTCGCTCCTGGCCGCGTAAAACGCTCCGCTCCCG	100	52	chr1R	18133412	18133464	-	0	0	0	0	1	0	0	0	0	0	0	0	0	0	0	0	0	0	0	0	0	0	0	0	0	0	0	0	0	0	0	0	0	0	0	0	0	0	0	0
100073369	-	u	TGCAGGGTGGGCGCAGTACGCGGCCAGAGGTTGGGCGCCGTACGCGGCCGTAGCACACTTGCTGGAGGA	100	69	chr1R	18133460	18133529	+	0	0	0	0	1	0	0	0	0	0	0	0	0	0	0	0	0	0	0	0	0	0	0	0	0	0	0	0	0	0	0	0	0	0	0	0	0	0	0	0
3598816	-	u	TGCAGCCCTGCCCCAGCACCCTTTTGGGCTGGCCCATGTGCGGTCCG	100	47	chr1R	19156029	19156076	+	0	0	0	1	0	0	0	0	1	1	1	1	1	0	1	1	1	1	1	1	0	0	0	0	0	0	0	0	0	0	0	0	0	0	0	0	0	0	0	0
3596741	-	u	TGCAGCCAGCGTCTGACTTCCGTGTCAACCGAAAGGTCGAGGGTTAATTAAGATTAGAGGACCAAATGC	100	69	chr1R	19159223	19159292	-	0	0	1	1	1	1	1	1	1	1	1	1	1	0	1	1	-	1	1	1	0	0	0	0	0	0	0	0	0	0	0	0	0	0	0	0	0	0	0	0
100025289	SECCE1Rv1G0004520	i	TGCAGCATCGAACTTCACCATATTAGTTACGGTTTCTAAAAGAAAAATTAAATCGGTAGTTCAAACCGA	100	69	chr1R	19165173	19165242	-	0	0	0	0	0	0	0	1	0	0	0	0	0	0	0	0	0	0	0	0	0	0	0	0	0	0	0	0	0	0	0	0	0	0	0	0	0	0	0	0
5042541	SECCE1Rv1G0004530	i	TGCAGTACACTTCGCTTACTGCAACGCTGCTTGCTAGCACTACTGTCTTGCTCAGCTAGTCTGCTGGTG	100	69	chr1R	19217184	19217253	+	0	0	0	0	1	0	0	1	0	0	0	0	0	0	0	0	0	0	0	0	0	0	0	0	0	0	0	0	0	0	0	0	0	0	0	0	0	0	0	0
3899156	-	u	TGCAGCGGATGGCGTACGAGCGGCACATGCCCTGGATTTCGACGAACTGGCCG	98.1132	52	chr1R	19746699	19746751	+	0	0	0	0	0	1	1	0	1	0	0	0	0	0	0	0	0	0	0	0	0	0	0	0	0	0	0	0	0	0	0	0	0	0	0	0	0	0	0	0
3577336	-	u	TGCAGGTGCAATCCAGAAATAAGTACAGCGGGAGAAACCG	100	40	chr1R	20322354	20322394	-	0	0	1	0	0	0	1	0	0	0	1	0	0	0	1	1	1	0	0	0	0	0	0	0	0	0	0	0	0	0	0	0	0	0	0	0	0	0	0	0
3354969	SECCE1Rv1G0004740	c	TGCAGTGTCTGATTGAGTCCAGGTATAAAGACGGCCGCAGCACGACGGAGACGGAAGTCGTCGGGATGC	100	69	chr1R	20543609	20543678	-	0	0	0	1	0	1	1	1	1	1	1	1	1	0	1	1	-	0	0	0	0	0	0	0	0	0	0	0	0	0	0	0	0	0	0	0	0	0	0	0
3894868	-	u	TGCAGCAACTCTTGGGACATGTCTAGTAACTGTCATCATACCAACCG	100	47	chr1R	20625752	20625799	+	0	0	0	0	0	1	0	0	0	0	0	0	0	0	0	0	0	0	0	0	0	0	0	0	0	0	0	0	0	0	0	0	0	0	0	0	0	0	0	0
3889516	-	u	TGCAGTTCGAATCAAGGGCCAGCCTCAACCTGCCTCGCCGCACGCCAGGTGCTGCTCTGCGGGATCCAG	100	69	chr1R	20626699	20626768	-	0	0	0	0	0	1	0	0	0	0	0	0	0	0	0	0	0	0	0	0	0	0	0	0	0	0	0	0	0	0	0	0	0	0	0	0	0	0	0	0
3362380	-	u	TGCAGTACAGCTCACCTAACAGCTAACTCAAGACCAGCAGCACATGAACAAGATCAGAGACCCACCATC	100	69	chr1R	21054726	21054795	-	0	0	0	1	1	0	1	1	1	1	1	1	1	0	1	1	1	0	0	0	0	0	0	0	0	0	0	0	0	0	0	0	0	0	0	0	0	0	0	0
5204970	SECCE1Rv1G0004810	c	TGCAGGTCGCGGCCGCAAGTTGCGGTGGTGGCGCCG	97.2222	35	chr1R	21067826	21067861	+	0	0	0	0	1	0	1	1	-	0	0	0	0	0	0	0	0	0	0	0	0	0	0	0	0	0	0	0	0	0	0	0	0	0	0	0	0	0	0	0
5219944	-	u	TGCAGTGTAAACGGAATGTCTTCCGTCGTGCATAGTAAAGTCTCTGGCCG	86	43	chr1R	21434132	21434175	-	0	0	1	0	0	0	0	0	0	0	0	0	0	0	0	0	0	0	0	0	0	0	0	0	0	0	0	0	0	0	0	0	0	0	0	0	0	0	0	0
3348734	-	u	TGCAGGGAATGATAATGTAACCAGGGCAACGCATCTGCCTACATGTTTAGGGTCAGCCCAACTGCCCTG	100	69	chr1R	22642164	22642233	+	0	0	0	1	1	0	0	1	1	0	0	1	1	0	0	0	0	1	-	0	0	0	0	0	0	0	0	0	0	0	0	0	0	0	0	0	0	0	0	0
3735456	SECCE1Rv1G0004970	c	TGCAGAGGCGGTGGGGTTTGAGGCGGTGTTGTTGGAGCTCCG	100	42	chr1R	22676806	22676848	-	0	0	1	1	1	1	1	0	1	1	1	1	-	0	1	1	1	0	0	0	0	0	0	0	0	0	0	0	0	0	0	0	0	0	0	0	0	0	0	0
3358610	SECCE1Rv1G0004970	x	TGCAGCTTGCAATATCTCCTGCTCATTCAGTAATAGGCGGAAATGGCCCCG	100	51	chr1R	22676844	22676895	+	0	0	1	1	1	1	1	-	1	1	1	1	1	0	-	1	1	0	0	0	0	0	0	0	0	0	0	0	0	0	0	0	0	0	0	0	0	0	0	0
3342336	-	u	TGCAGCTGCCTATTGTGCATGGCATACATGGAATGAGCGGAATCGGCAAACCTTAAACAATTCTGCTGC	100	69	chr1R	22774613	22774682	-	0	0	0	0	0	1	1	1	1	0	0	0	0	0	0	0	0	0	0	0	0	0	0	0	0	0	0	0	0	0	0	0	0	0	0	0	0	0	0	0
5222220	SECCE1Rv1G0005000	o	TGCAGCTGTTGGATTAGTGGCGGCCCAAGCTCCTGCAAAGGGAGGGGCCGATGGCGCCTGTGGTGACCG	100	69	chr1R	22795493	22795562	-	0	0	0	0	0	0	1	1	1	0	0	0	0	0	0	0	0	0	0	0	0	0	0	0	0	0	0	0	0	0	0	0	0	0	0	0	0	0	0	0
3892045	-	u	TGCAGCACGGATGTAGCAAAATATGAGCAGATGGAATCAAGCAAAACACTGGCAGAACCG	100	60	chr1R	22795559	22795619	+	0	0	1	0	0	1	0	0	1	0	0	0	0	0	0	0	0	0	0	0	0	0	0	0	0	0	0	0	0	0	0	0	0	0	0	0	0	0	0	0
3898776	-	u	TGCAGGAATCAAGGGGATGGGAAGGTCCAGTCTGTACTAGATGCAAGCTGTTTTCAGTGGCTCACCTAA	100	69	chr1R	22795932	22796001	+	0	0	1	0	0	-	1	0	1	0	0	0	0	0	0	0	0	0	0	0	0	0	0	0	0	0	0	0	0	0	0	0	0	0	0	0	0	0	0	0
3344574	-	u	TGCAGGACAAATCTTCTCTAGGAGTAGGACTTAAACCGAACGGGTTCTAGGTTCCGTCCAGAACCAAAC	100	69	chr1R	22872714	22872783	-	0	0	0	0	0	0	1	1	1	0	0	0	0	0	0	0	0	0	0	-	0	0	0	0	0	0	0	0	0	0	0	0	0	0	0	0	0	0	0	0
100006277	SECCE1Rv1G0005020	x	TGCAGGTGCAATCCAACTCAGAAGTCTTGATAAATAGTAATCCACAGTCATCTCAAATTTTTGGAGGCC	100	69	chr1R	22879268	22879337	+	0	0	0	0	0	0	1	0	0	0	0	0	0	0	0	0	0	0	0	0	0	0	0	0	0	0	0	0	0	0	0	0	0	0	0	0	0	0	0	0
3581912	SECCE1Rv1G0005030	x	TGCAGGATGAACCATAGCGACAAGCTCCCCGAGTAGCCCAGTAGGGCCGCCGACCCCACCGCCCAACTC	100	69	chr1R	22938584	22938653	-	0	0	0	0	0	1	1	1	1	0	0	0	0	0	0	0	0	0	0	0	0	0	0	0	0	0	0	0	0	0	0	0	0	0	0	0	0	0	0	0
4492360	SECCE1Rv1G0005070	c	TGCAGTCGAAGATCGGAACAAAGTACTGGGCGCTCTACTCCG	100	42	chr1R	23297484	23297526	+	0	0	0	1	0	1	1	0	1	0	0	1	1	0	0	0	0	0	0	0	0	0	0	0	0	0	0	0	0	0	0	0	0	0	0	0	0	0	0	0
7093894	SECCE1Rv1G0005090	c	TGCAGTCGAAGATCGGGACAAAGTACCGGGCGCTCTACTCCG	100	42	chr1R	23579027	23579069	+	0	0	1	1	1	1	1	1	1	0	1	1	0	0	1	0	1	1	1	1	0	0	0	0	0	0	0	0	0	0	0	0	0	0	0	0	0	0	0	0
5495037	SECCE1Rv1G0005090	p	TGCAGGCTGCTATCGGGCTATGGCGTCACGTACTACTACGAGTGGCAGCTCACCG	100	55	chr1R	23580395	23580450	+	0	0	0	0	0	0	1	0	0	0	0	0	0	0	0	0	0	0	0	0	0	0	0	0	0	0	0	0	0	0	0	0	0	0	0	0	0	0	0	0
3743476	-	u	TGCAGTTTCGGAAGTACAGAATCAACTCAGATCCTTCAAAACCATTAGAGTTGGCAAATTAGGGACTGG	100	69	chr1R	24201206	24201275	+	0	0	0	1	1	1	1	0	1	1	1	0	0	0	0	0	0	0	0	0	0	0	0	0	0	0	0	0	0	0	0	0	0	0	0	0	0	0	0	0
3348993	-	u	TGCAGCTGGGACTTGTCGCCTTGTAGCCTCCAGCTTGTTGCTTGGAACCTGGTCGCCGCCTCGCTCATC	100	69	chr1R	24348825	24348894	+	0	0	1	0	0	1	0	0	0	0	0	0	0	0	0	0	0	1	0	0	0	0	1	-	1	1	0	0	1	1	1	1	-	0	1	1	-	0	0	0
3883472	-	u	TGCAGTGATCCTGCTGTTTCCCGGCCCCATCCCTGTCTCCTGCTCCGCGTCCGCGGATCCG	100	61	chr1R	24402033	24402094	-	0	0	1	0	0	1	0	0	0	0	0	0	0	0	0	0	0	0	0	0	0	0	0	0	0	0	0	0	0	0	0	0	0	0	0	0	0	0	0	0
5035399	-	u	TGCAGTACCGTCTTCACCCTCGACTCCCTCGCCCGTTGTGCGGGCTCGAGTCCTCCTACATATGCTGCC	100	69	chr1R	24527685	24527754	-	0	0	0	0	0	1	0	0	0	0	0	0	0	0	0	0	0	0	0	0	0	0	0	0	0	0	0	0	0	0	0	0	0	0	0	0	0	0	0	0
3348339	-	u	TGCAGCGTGATCTAGGAAGCATTGTTGCTTACTCCATGCATAGGCCG	100	47	chr1R	24596174	24596221	-	0	0	1	1	1	1	0	0	1	1	1	1	0	0	1	1	1	0	0	0	0	0	0	0	0	0	0	0	0	0	0	0	0	0	0	0	0	0	0	0
3365336	SECCE1Rv1G0005190	x	TGCAGCATTGTGCGATCATGAACCTTTTGTAGCTCCCTCTCAAGAAAGGGAGACAGGGGTAGGCCGAGA	95.6522	66	chr1R	24604136	24604202	-	0	0	1	1	1	1	-	1	1	1	1	1	-	0	1	1	1	0	-	-	0	0	0	0	0	0	0	0	0	0	0	0	0	0	0	0	0	0	0	0
3586607	SECCE1Rv1G0005190	c	TGCAGATGCTCGAAATCGTACAAGCAGCAACGGCGAGGCCAGTACGAGTACATCGTGTGCAATCCTTTG	100	69	chr1R	24604216	24604285	+	0	0	1	1	1	1	1	1	1	1	1	1	-	0	1	1	1	-	-	-	0	0	0	0	0	0	0	0	0	0	0	0	0	0	0	0	0	0	0	0
3590902	-	u	TGCAGCAGCAGCTTGACGCACTCCACCTGGGTAGACCCG	100	39	chr1R	24606292	24606331	-	0	0	1	1	1	1	-	1	1	1	1	1	-	0	1	1	1	-	-	1	0	0	0	0	0	0	0	0	0	0	0	0	0	0	0	0	0	0	0	0
3744325	SECCE1Rv1G0005190	p	TGCAGTACAAGCAGGCCAAGATGCTGCATCGTAACAGCCTCACCCAGAATTACGCCG	100	57	chr1R	24606327	24606384	+	0	0	1	1	1	1	1	0	1	1	1	1	0	0	1	1	1	0	0	0	0	0	0	0	0	0	0	0	0	0	0	0	0	0	0	0	0	0	0	0
3596547	SECCE1Rv1G0005280	x	TGCAGTTGGGCTTCTATTTCTTGTAGCTTGGCTGCCAGGCGGCGCCAGGTCTTGATATGCTTGAGCCTC	100	69	chr1R	24729299	24729368	+	0	0	1	1	1	1	0	1	1	0	0	-	-	0	0	0	0	1	1	1	0	0	0	0	0	0	0	0	0	0	0	0	0	0	0	0	0	0	0	0
5037901	-	u	TGCAGCTTGACACATGCATATGGTTTTATTCTGCTTTACTGAAGGTTTTGTGCTATTAACCG	100	62	chr1R	24798964	24799026	+	0	0	0	1	1	1	1	0	1	1	1	1	1	0	1	1	1	1	-	-	0	0	0	0	0	0	0	0	0	0	0	0	0	0	0	0	0	0	0	0
3364400	-	u	TGCAGGCTACATGCACGCACTTTGTAACAACACTACAACCCTCTCAAGTGTTGCCGCCGAGCAAATCGA	100	69	chr1R	24921042	24921111	-	0	0	1	1	1	1	1	1	1	1	1	1	1	0	0	1	1	1	1	1	0	0	0	0	0	0	0	0	0	0	0	0	0	0	0	0	0	0	0	0
3882827	-	u	TGCAGGGAGGGATGAACGAATAAACTCACGATGCTGGTCGTCGGGGATGGTGTTCCGTATTCAGGTCCG	100	69	chr1R	24921895	24921964	-	0	0	0	1	0	0	0	0	0	0	0	0	0	0	0	0	0	1	1	1	0	0	0	0	0	0	0	0	0	0	0	0	0	0	0	0	0	0	0	0
5494220	-	u	TGCAGTCGGCGGTCGTGCACCCGAGGCTGCCGGTTGCGTCGTCGACGGCGCAGCCG	100	56	chr1R	24921960	24922016	+	0	0	0	1	0	0	0	0	0	0	0	0	0	0	0	0	0	0	0	0	0	0	0	0	0	0	0	0	0	0	0	0	0	0	0	0	0	0	0	0
3749889	-	u	TGCAGTTGGTCCTGCATCTCCTTGAAGAAACGGCAACCGTCGACGGTGAAGGACATGAGGCGCCGAGAT	94.2029	65	chr1R	25578925	25578990	+	0	0	0	1	0	0	0	0	0	0	0	0	0	0	0	0	0	0	0	0	0	0	0	0	0	0	0	0	0	0	0	0	0	0	0	0	0	0	0	0
5500360	-	u	TGCAGTGCCAAATAGGGATTGCCATCACGCCG	100	32	chr1R	26056422	26056454	+	0	0	0	0	1	1	0	0	0	0	0	0	0	0	1	1	0	0	0	0	0	0	0	0	0	0	0	0	0	0	0	0	0	0	0	0	0	0	0	0
4492830	SECCE1Rv1G0005560	x	TGCAGCTCAAAGAAGCCATGCTCGATGCCAGCGATCTTGAATGCCTCGGCGGCATTAACCTTGCTGCCG	100	69	chr1R	26187801	26187870	-	0	0	0	0	0	0	1	0	1	1	1	1	1	0	-	1	1	0	0	0	0	0	0	0	0	0	0	0	0	0	0	0	0	0	0	0	0	0	0	0
3742466_A	SECCE1Rv1G0005560	c	TGCAGCCCAAGGAAGGGCTTGCCATGGTGAATGGCACGGCAGTGGGCTCCG	78.4314	40	chr1R	26187866	26187906	+	0	0	1	1	0	0	0	0	0	0	0	0	0	0	0	0	0	1	1	1	0	0	0	0	0	0	0	0	0	0	0	0	0	0	0	0	0	0	0	0
5503758	-	u	TGCAGGGGCTTCTCTACCGTTCCAACCACTACGACCTGCCG	100	41	chr1R	26203676	26203717	-	0	0	1	0	0	0	0	0	0	0	0	0	0	0	0	0	0	0	0	0	0	0	0	0	0	0	0	0	0	0	0	0	0	0	0	0	0	0	0	0
3739689	-	u	TGCAGGCCTGTCTCGAGACAGGACAAGATGGATCCCTCCTACGCCCG	100	47	chr1R	26248084	26248131	+	0	0	0	0	0	0	0	1	0	0	0	0	0	0	0	0	0	0	0	0	0	0	0	0	0	0	0	0	0	0	0	0	0	0	0	0	0	0	0	0
4992159	-	u	TGCAGTATGTACTGTCACTGAGATAGAAAGGGTCCG	100	36	chr1R	26636559	26636595	-	0	0	0	0	0	0	1	0	0	1	1	0	0	0	1	1	1	0	0	0	0	0	0	0	0	0	0	0	0	0	0	0	0	0	0	0	0	0	0	0
5043997	SECCE1Rv1G0005600	c	TGCAGGGGCAGAATGCAGATGGTTCGTTGGAGGCTGGAATGTGTGCGGGTTTCTCCAAGTCGACCGAGA	95.6522	66	chr1R	26770895	26770961	-	0	0	0	0	0	0	-	0	1	1	1	0	0	0	1	1	1	0	0	0	0	0	0	0	0	0	0	0	0	0	0	0	0	0	0	0	0	0	0	0
5488705	-	u	TGCAGGGGAGAGAGTCTTGCGGAAGTTCAGATCCCAGTTATTGTCAGAGAGCTTAGAGATGGAGATCTT	100	69	chr1R	28026294	28026363	+	0	0	0	0	1	0	0	0	0	0	1	1	1	0	-	1	0	0	0	0	0	0	0	0	0	0	0	0	0	0	0	0	0	0	0	0	0	0	0	0
100056509	-	u	TGCAGCATGCCAGTGGCTATGACACGTCCGAGAGTGAGTGTGTACATATGTGGCTGTATATAGAGTTAT	92.7536	64	chr1R	28160956	28161020	-	0	0	1	0	0	0	0	0	0	0	0	0	0	0	0	0	0	0	0	0	0	0	0	0	0	0	0	0	0	0	0	0	0	0	0	0	0	0	0	0
3355716	SECCE1Rv1G0005790	p	TGCAGTCTGGCCGTGTAGTTCGTATTAGAGCGCAAGTGGGCATGAGCCG	100	49	chr1R	28277430	28277479	-	0	0	0	1	0	0	0	0	1	0	0	0	0	0	0	0	0	0	0	0	0	0	0	0	0	0	0	0	0	0	0	0	0	0	0	0	0	0	0	0
5218250	-	u	TGCAGTGACCTTGCATCCATGAGTAAGCCG	100	30	chr1R	28316859	28316889	+	0	0	1	0	0	0	0	0	0	0	0	0	0	0	0	0	0	0	0	0	0	0	0	0	0	0	0	0	0	0	0	0	0	0	0	0	0	0	0	0
3359525	-	u	TGCAGCTCGTACCGCCTTGTAGAAAGTTAGTATGAACGATGTCCG	100	45	chr1R	28359893	28359938	+	0	0	0	1	0	0	0	0	0	0	0	0	0	0	0	0	0	0	0	0	0	0	0	0	0	0	0	0	0	0	0	0	0	0	0	0	0	0	0	0
3750971	-	u	TGCAGGAGCTCGATTCACCCGCTGATTCCAGATACCTTTTCATCTTATATCCACTGTCTCGGCAAGGAT	100	69	chr1R	28552153	28552222	-	0	0	0	0	0	0	0	0	1	0	0	0	0	0	0	0	0	0	0	0	0	0	0	0	0	0	0	0	0	0	0	0	0	0	0	0	0	0	0	0
3740236	-	u	TGCAGGATTGGTGTTGAGCGTCGCCAATACATAGCCATGAGCTGCTTCCCAAGCAGCACACCACACCGA	98.5507	68	chr1R	28552218	28552286	+	0	0	0	0	0	0	0	0	1	0	0	0	0	0	0	0	0	0	0	0	0	0	0	0	0	0	0	0	0	0	0	0	0	0	0	0	0	0	0	0
3882773	SECCE1Rv1G0005950	c	TGCAGCGCGAGGACGCGGACGGGCGCGTCGGGATCAGCCTCAGCAAGGCGCTCCCCAAGGCCGCCGTCA	100	69	chr1R	28663428	28663497	+	0	0	1	0	0	0	0	0	1	0	0	0	0	0	0	0	0	1	1	1	0	0	0	0	0	0	0	0	0	0	0	0	0	0	0	0	0	0	0	0
3595006	-	u	TGCAGCCGCAAGCTGCACGTATATAAAGTACGGTAGTGGACTTGGCGCGTGCATGCATTTATGTCATGA	100	69	chr1R	28667510	28667579	+	0	0	1	0	1	1	1	0	1	1	1	1	1	0	1	1	1	-	-	-	0	0	0	0	0	0	0	0	0	0	0	0	0	0	0	0	0	0	0	0
4105000	SECCE1Rv1G0006000	p	TGCAGCTGCCCAATGGCAGGCGCTCTTTGGGATGCTATGAGAGAGTCATGGCCGATACTGGCACGAGCG	100	69	chr1R	28932476	28932545	-	0	0	0	0	0	0	0	0	1	0	0	0	0	0	0	0	0	0	0	0	0	0	0	0	0	0	0	0	0	0	0	0	0	0	0	0	0	0	0	0
5222915	SECCE1Rv1G0006000	x	TGCAGGACGGTCAAGGCTAGCAGGAGCACGGCCGCAAGCACCGACATGGTCACCCAGGGATTGCTGAAG	100	69	chr1R	28933627	28933696	+	0	0	0	0	0	0	0	0	1	0	0	0	0	0	0	0	0	1	1	1	0	0	0	0	0	0	0	0	0	0	0	0	0	0	0	0	0	0	0	0
3736697	-	u	TGCAGCATGGAACCAAACTGGCTTAATTTTGTTTTTTTATGCTATGCAATCTGAAGGCAGACGATAGCT	100	69	chr1R	29181963	29182032	+	0	0	0	0	0	0	0	0	1	0	0	0	0	0	0	0	0	0	0	0	0	0	0	0	0	0	0	0	0	0	0	0	0	0	0	0	0	0	0	0
7354869	-	u	TGCAGATATATATTTGGCTCTATTTCCAGGAAAATGAACTTTCAACGAGATATCTTTGCCTGCGGAGGC	100	69	chr1R	30155258	30155327	+	0	0	0	0	0	0	0	0	1	0	0	0	0	0	0	0	0	0	0	0	0	0	0	0	0	0	0	0	0	0	0	0	0	0	0	0	0	0	0	0
3740849	-	u	TGCAGATGCACAGATCTCAACAAAACACGGACGGGCAGGATAGTAGGACCATGGAGCTCGGCCTCCACA	100	69	chr1R	30166844	30166913	+	0	0	1	0	0	0	0	0	1	0	0	0	0	0	0	0	0	0	0	0	0	0	0	0	0	0	0	0	0	0	0	0	0	0	0	0	0	0	0	0
5037833	-	u	TGCAGAAGATGGCCAGGGGCGGCATGGTACGTGGGCTGCCTGCCGTTGAGCCTACCG	100	57	chr1R	30230388	30230445	+	0	0	0	0	1	0	1	0	1	0	0	0	0	0	0	0	0	0	0	0	0	0	0	0	0	0	0	0	0	0	0	0	0	0	0	0	0	0	0	0
3896590	-	u	TGCAGGGAGAGGAAGAGTAAAGTAAACGAGAGCTCAAGCGGCAGAGCAGACCG	83.0189	44	chr1R	30250486	30250530	-	0	0	0	0	0	0	1	0	1	0	0	0	0	0	0	0	0	0	0	0	0	0	0	0	0	0	0	0	0	0	0	0	0	0	0	0	0	0	0	0
3359895	-	u	TGCAGCTCCAGCAGGGCAGCTGCTAAGCTGTATTACCG	94.7368	36	chr1R	30250531	30250567	+	0	0	0	0	0	0	1	0	1	0	0	0	0	0	0	0	0	0	0	0	0	0	0	0	0	0	0	0	0	0	0	0	0	0	0	0	0	0	0	0
5224329	SECCE1Rv1G0006160	c	TGCAGGCGGCGCCGCGGGGTGCGCACGCCCTGGTGGTGTCCATGGAGATCACCTCCTTCATATACTACA	100	69	chr1R	30481232	30481301	-	0	0	1	0	0	0	0	0	0	0	0	1	1	0	0	0	0	0	0	0	0	0	0	0	0	0	0	0	0	0	0	0	0	0	0	0	0	0	0	0
3578448	SECCE1Rv1G0006160	x	TGCAGGAGGCCCCTCGCCACCTCGAGGGAGATCACCCCG	100	39	chr1R	30481297	30481336	+	0	0	1	0	0	0	0	0	0	0	0	1	1	0	0	0	0	0	0	0	0	0	0	0	0	0	0	0	0	0	0	0	0	0	0	0	0	0	0	0
3904921	SECCE1Rv1G0006160	c	TGCAGCGGCTTCACCCCGACACCGACCTTCACTGACATCATGGTGAACAAGTACAAGCTCCGAGCTGAC	100	69	chr1R	30481374	30481443	-	0	0	1	0	1	0	1	0	1	1	1	1	1	0	-	1	1	0	0	0	0	0	0	0	0	0	0	0	0	0	0	0	0	0	0	0	0	0	0	0
3364906	SECCE1Rv1G0006160	x	TGCAGCATGCGCGTCATGAAACGGAAGGTGCCGTCGTCGATGTATGGGGATAGACGCGCGCTCTCGATG	100	69	chr1R	30481618	30481687	+	0	0	1	1	1	0	1	1	1	0	1	1	-	0	1	1	1	1	-	-	0	0	0	0	0	0	0	0	0	0	0	0	0	0	0	0	0	0	0	0
5138434	-	u	TGCAGAGGATAGGCGGGCCTCTCTGCGCCGCTCGTACACCTCTCAATCCG	100	50	chr1R	30486333	30486383	+	0	0	0	0	0	0	1	0	1	0	0	0	0	0	1	-	0	0	0	0	0	0	0	0	0	0	0	0	0	0	0	0	0	0	0	0	0	0	0	0
4499381	-	u	TGCAGTGGAGCAGGCTCCACAACGGGCGCCGCCG	100	34	chr1R	30551857	30551891	-	0	0	1	0	1	1	1	0	1	1	1	1	1	0	-	1	1	0	0	0	0	0	0	0	0	0	0	0	0	0	0	0	0	0	0	0	0	0	0	0
3358210	-	u	TGCAGGTGCCTGCCCAAGAAGAAGAGGATCGAAGGTAAGAAGACTCGACGGAACGCAAGAAACGCAAGA	100	69	chr1R	30552022	30552091	-	0	0	1	0	1	1	1	0	1	0	1	1	1	0	1	-	-	0	0	0	0	0	0	0	0	0	0	0	0	0	0	0	0	0	0	0	0	0	0	0
3344095	-	u	TGCAGCATGGCCCTGGCATTTGACTCTCGGCTGCTGTTGCTGCCATGGCGTCGTAAGCAACTATCTGCT	100	69	chr1R	30793699	30793768	-	0	0	1	0	1	0	1	0	1	1	1	1	1	0	1	1	-	0	0	0	0	0	0	0	0	0	0	0	0	0	0	0	0	0	0	0	0	0	0	0
3350663	-	u	TGCAGCCCATGTGTAAACAGGAGTGGCTGATCATGGGCGATTTCAACCTCATTAGCAGAATGGACGAGA	100	69	chr1R	31196598	31196667	-	0	0	1	0	1	0	1	0	1	0	0	0	-	0	0	0	0	0	0	0	0	0	0	0	0	0	0	0	0	0	0	0	0	0	0	0	0	0	0	0
3586212	-	u	TGCAGGGGCTAGTATCCTAGGTGGCCACCGTCACGGCAGTCCCCGCTGCTGGCGCCGCAGCCG	100	63	chr1R	31197186	31197249	+	0	0	1	0	1	0	1	0	1	1	1	1	1	0	1	-	1	0	0	0	0	0	0	0	0	0	0	0	0	0	0	0	0	0	0	0	0	0	0	0
3348633	-	u	TGCAGCACTTTGGAAAGGATCCTGGAGACGTGGCGCTAGGTCTGGGCCTCGCCCCCGCGCCTCTCGTCC	100	69	chr1R	31197795	31197864	-	0	0	1	0	1	0	1	0	1	1	1	1	1	0	1	-	1	0	0	0	0	0	0	0	0	0	0	0	0	0	0	0	0	0	0	0	0	0	0	0
3745760	-	u	TGCAGCGAGGTGCGGTTGAGGCCGTCGCTCGCAGGTACGGTCAGCGCGGACATAAGGGTTGCACGGAGG	100	69	chr1R	31197860	31197929	+	0	0	1	0	1	0	1	0	1	1	1	1	-	0	0	1	1	0	0	0	0	0	0	0	0	0	0	0	0	0	0	0	0	0	0	0	0	0	0	0
3899858	-	u	TGCAGAATACCACCCAAGCCGCATAGATCGGAGGGATGCGCACACCTACTCTCGCAAGGATGTGAGATC	100	69	chr1R	31355996	31356065	-	0	0	0	0	0	1	0	0	1	0	0	0	0	0	0	0	0	0	0	0	0	0	0	0	0	0	0	0	0	0	0	0	0	0	0	0	0	0	0	0
5216950	-	u	TGCAGGGACTGCGACAATGCCGGCAAAGCAAGCGAGGACGGCTGCGCTGAAACACCGCCCCCG	100	63	chr1R	31422813	31422876	-	0	0	0	0	0	0	0	0	1	0	0	0	0	0	0	0	0	0	0	0	0	0	0	0	0	0	0	0	0	0	0	0	0	0	0	0	0	0	0	0
4095427	-	u	TGCAGCTACCTCAGAAGTTGCAATTGGAAGCTTGCGCTTAGCAATATCATCCG	100	53	chr1R	32314312	32314365	+	0	0	1	1	0	0	0	0	0	0	0	0	0	0	0	0	0	0	0	0	0	0	0	0	0	0	0	0	0	0	0	0	0	0	0	0	0	0	0	0
3353791	SECCE1Rv1G0006390	e	TGCAGCCGCAAGAGGTGAGAATTCAGTTACCCCGCAGTTCCTTCCCTTCATTCTTGTTCCGCCTTCGTC	100	69	chr1R	33121323	33121392	+	0	0	0	0	1	0	1	0	1	1	1	1	1	0	1	1	1	0	0	0	0	0	0	0	0	0	0	0	0	0	0	0	0	0	0	0	0	0	0	0
3361510	-	u	TGCAGAACTAATCAGCTTAAGCATGTACTCCCTCCGTCCG	100	40	chr1R	33126247	33126287	-	0	0	0	0	0	0	1	0	1	0	0	0	0	0	0	0	0	0	0	0	0	0	0	0	0	0	0	0	0	0	0	0	0	0	0	0	0	0	0	0
3577264	-	u	TGCAGCACCTGCCTTGTTCATGACCACCACTGACGCCTCCTTCGAGCTCTCTGCCGCAATGGCAAGTGA	100	69	chr1R	33153158	33153227	-	0	0	0	0	0	0	1	0	1	0	0	1	-	0	0	0	0	0	0	0	0	0	0	0	0	0	0	0	0	0	0	0	0	0	0	0	0	0	0	0
3343328	-	u	TGCAGTTGACAGGAACACAAGGTGATTAAGCTTCTATGCCG	100	41	chr1R	33230820	33230861	+	0	0	0	0	1	1	1	0	1	1	1	1	1	0	1	1	-	1	1	1	0	0	0	0	0	0	0	0	0	0	0	0	0	0	0	0	0	0	0	0
3598722	-	u	TGCAGCGGCGACGACGACGTATTCAAGCCGTCCGCACCGTGGCTCCTCCTCCCCG	100	55	chr1R	33332414	33332469	+	0	0	0	0	0	0	0	0	1	0	0	0	0	0	0	0	0	0	0	0	0	0	0	0	0	0	0	0	0	0	0	0	0	0	0	0	0	0	0	0
3359102	-	u	TGCAGCAGGACATATGGGTCAGACGGTGGGGCTGAGCGGCCG	100	42	chr1R	33508076	33508118	+	0	0	1	1	1	1	1	1	1	0	0	1	1	0	0	0	0	0	0	0	0	0	0	0	0	0	0	0	0	0	0	0	0	0	0	0	0	0	0	0
3357735	SECCE1Rv1G0006480	i	TGCAGGAAGCAACAAACAAACAAATCAGTCAAATCGTCTGGGCGCACATGAAGGATCGTCAGCCGAGAT	94.2029	65	chr1R	34270842	34270907	+	0	0	0	0	1	1	1	0	1	1	1	0	0	0	1	1	1	1	1	-	0	0	0	0	0	0	0	0	0	0	0	0	0	0	0	0	0	0	0	0
7091354	-	u	TGCAGGTAAGGACGCACCGGGAGATCGTCGCACTTGGGCAAGATGAGCATCACGTCCTGGGCCG	100	64	chr1R	34275351	34275415	-	0	0	0	1	0	0	0	0	1	1	0	0	0	0	0	0	1	0	0	0	0	0	0	0	0	0	0	0	0	0	0	0	0	0	0	0	0	0	0	0
3595323	-	u	TGCAGAGGCTTCAAACACTTTCAGTTTTCGTCCGATTCATATTTCAAGATCTTCTTCCCCAGCCTCGGT	100	69	chr1R	34553371	34553440	+	0	0	0	0	1	1	1	0	1	1	1	0	1	0	1	1	1	0	0	0	0	0	0	0	0	0	0	0	0	0	0	0	0	0	0	0	0	0	0	0
3358567	SECCE1Rv1G0006540	e	TGCAGATTCTTGTTTTCACTGACGGCGTCTTGCTCTTTGCTCCAGGGTATCAACGTCCCCGTCGAGAGC	100	69	chr1R	34649830	34649899	+	0	0	0	0	1	1	1	0	1	1	1	1	1	0	1	1	1	0	0	0	0	0	0	0	0	0	0	0	0	0	0	0	0	0	0	0	0	0	0	0
3896226	SECCE1Rv1G0006540	x	TGCAGGCGGAGGTCGGACAGCAGCTCCTCCTTGGCCCAGGTCAGCGGTCCG	100	51	chr1R	34650609	34650660	-	0	0	1	1	1	1	1	1	1	1	-	1	-	0	-	1	1	0	1	1	0	0	0	0	0	0	0	0	0	0	0	0	0	0	0	0	0	0	0	0
3737663	-	u	TGCAGCTATCTTGATCAGTATGCATCACCACATTTTTATTTGAACAAGCTTTTCACCTTTCACCGAGAT	94.2029	65	chr1R	34781562	34781627	-	0	0	0	0	1	0	0	0	0	1	1	0	0	0	0	0	1	0	0	0	0	0	0	0	0	0	0	0	0	0	0	0	0	0	0	0	0	0	0	0
3342178	-	u	TGCAGCTATCTTGATCAGTATGCATCACCACATTTTTATTTGAACAAGCTTTTCACCG	98.2759	57	chr1R	34781570	34781627	-	0	0	1	0	0	0	1	0	1	0	0	0	0	0	0	0	0	0	0	0	0	0	0	0	0	0	0	0	0	0	0	0	0	0	0	0	0	0	0	0
3344492	SECCE1Rv1G0006560	x	TGCAGGACCTCGCCATCTCCGTACTTGTATGCATGCAGCAAGACTGCAAGAGGAAGGGCAGAATATCTG	92.7536	64	chr1R	34816450	34816514	+	0	0	0	0	0	1	1	0	1	0	0	1	1	0	0	0	0	1	1	-	0	0	0	0	0	0	0	0	0	0	0	0	0	0	0	0	0	0	0	0
7063224	-	u	TGCAGGTCCTACGTTGGGTCGAGTTCCCATGGTAGTATATAGTAGCAAGCCCGGTGAGCTGTTTACTAC	100	69	chr1R	34863134	34863203	-	0	0	0	0	1	0	1	0	1	0	0	0	0	0	1	-	0	0	0	0	0	0	0	0	0	0	0	0	0	0	0	0	0	0	0	0	0	0	0	0
3353981	-	u	TGCAGGTCCTACGTTGGGTCGAGTTCCCATGGTAGTATATAGTAGCAAGCCCG	100	53	chr1R	34863150	34863203	-	0	0	0	0	1	1	1	0	1	-	1	0	0	0	1	1	1	0	0	0	0	0	0	0	0	0	0	0	0	0	0	0	0	0	0	0	0	0	0	0
3907785	-	u	TGCAGCATTAGCTACTATTGATCTTTGTCCTCCTCTTCCTGCCGGGTGCAATGGCAGCTTCCATCGCCA	100	69	chr1R	35030707	35030776	-	0	0	1	1	1	1	1	0	1	1	1	1	1	0	-	-	1	1	1	1	0	0	0	0	0	0	0	0	0	0	0	0	0	0	0	0	0	0	0	0
3361981	-	u	TGCAGCATTAGCTACTATTGATCTTTGTCCTCCTCTTCCTGCCG	100	44	chr1R	35030732	35030776	-	0	0	1	1	1	1	1	0	1	1	1	1	-	0	1	1	-	1	1	1	0	0	0	0	0	0	0	0	0	0	0	0	0	0	0	0	0	0	0	0
100058790	-	u	TGCAGGTTGTGGGGCGGCCCCTCATACTATAGAGTACTTCCCCTTGGAGGCCGTGGCGAGGGGAGCCGA	89.8551	62	chr1R	35148054	35148116	+	0	0	1	0	0	0	0	0	0	0	0	0	0	0	0	0	0	0	0	0	0	0	0	0	0	0	0	0	0	0	0	0	0	0	0	0	0	0	0	0
7511763	SECCE1Rv1G0006700	c	TGCAGTGGGACGTCGAGGCCGTGCCCCTCCG	100	31	chr1R	35264453	35264484	-	0	0	1	1	1	1	1	1	1	1	1	1	1	0	1	1	1	-	1	-	0	0	0	0	0	0	0	0	0	0	0	0	0	0	0	0	0	0	0	0
5043630	SECCE1Rv1G0006710	i	TGCAGATCAAAGGGTTCAAACTAAGTTCACCAAAGTAACAAGAGATGATTTAGTTCATGAACAACCACA	100	69	chr1R	35293026	35293095	-	0	0	0	0	1	0	0	0	0	0	0	0	0	0	0	-	0	0	0	0	0	0	0	0	0	0	0	0	0	0	0	0	0	0	0	0	0	0	0	0
3741805	-	u	TGCAGCTCATCGCTCCCGGAGCGGTGGCGCAGTGGGGTCCG	100	41	chr1R	35355098	35355139	-	0	0	0	0	1	1	0	0	1	1	1	0	0	0	1	1	1	0	0	0	0	0	0	0	0	0	0	0	0	0	0	0	0	0	0	0	0	0	0	0
3582610	-	u	TGCAGCCGCTGAGGCGCTGCCTCCTCTGCTTTAGCGCCCGAGGCCCCGCGAGCCTCCTGCTCGCCCGCA	100	69	chr1R	35355135	35355204	+	0	0	0	0	1	1	0	0	1	1	1	0	0	0	1	-	1	0	0	0	0	0	0	0	0	0	0	0	0	0	0	0	0	0	0	0	0	0	0	0
3343552	-	u	TGCAGTTCGAGGAGCATATGCATCAACTTCTAGCACACAATCCG	100	44	chr1R	36039457	36039501	+	0	0	0	0	0	0	1	0	1	1	0	0	0	0	0	0	0	0	0	0	0	0	0	0	0	0	0	0	0	0	0	0	0	0	0	0	0	0	0	0
3731963	-	u	TGCAGAAAACATTAATCAACCATAGTAGATCAAATCAGTGCAACGGTCATGAAGCACATTAGATCAAGG	100	69	chr1R	36045479	36045548	-	0	0	1	-	0	1	1	0	0	1	0	1	0	0	0	0	1	0	0	0	0	0	0	0	0	0	0	0	0	0	0	0	0	0	0	0	0	0	0	0
3596147	-	u	TGCAGGTCGCCGCCGACTTGTCTGCATTGGACTTGGAGCTACGTCTCACAGCTGAGGGGCATGTCTATG	100	69	chr1R	37013533	37013602	-	0	0	0	0	0	1	0	0	1	0	0	1	1	0	0	0	0	1	1	1	0	0	0	0	0	0	0	0	0	0	0	0	0	0	0	0	0	0	0	0
3585905	-	u	TGCAGCCGCAGAAGTTTCTCTACTTCACGTGCCATCTCTGATGGAGCCCG	100	50	chr1R	37013598	37013648	+	0	0	0	0	0	1	0	0	1	0	0	1	1	0	0	0	0	1	1	1	0	0	0	0	0	0	0	0	0	0	0	0	0	0	0	0	0	0	0	0
100007462	-	u	TGCAGAAGTTTCTCTACTTCACGTGCCATCTCTGATGGAGCCCG	97.7273	43	chr1R	37013605	37013648	+	0	0	0	0	0	0	1	0	1	0	0	0	0	0	0	0	0	0	0	0	0	0	0	0	0	0	0	0	0	0	0	0	0	0	0	0	0	0	0	0
3901422	SECCE1Rv1G0006920	i	TGCAGTTGATGTGGCAGTTGCTTTCTGCAATGGAATAGACATCACACATGCTTCCACAACCATTCCATT	100	69	chr1R	37050911	37050980	-	0	0	1	0	0	0	0	0	0	0	0	0	0	0	0	0	0	0	0	0	0	0	0	0	0	0	0	0	0	0	0	0	0	0	0	0	0	0	0	0
3596946	-	u	TGCAGTGGCCACACTGCCGCTGCTGCACGCGTGCCGATCGGTGCCAGCCCCG	100	52	chr1R	37055098	37055150	+	0	0	0	0	1	0	1	1	1	1	1	0	0	0	-	1	1	0	0	0	0	0	0	0	0	0	0	0	0	0	0	0	0	0	0	0	0	0	0	0
3597725	SECCE1Rv1G0006930	c	TGCAGCTCGCGGTGCTGCTGCTGGCGTTCGTGTTCATCGTGGCCG	100	45	chr1R	37065768	37065813	-	0	0	0	0	1	0	0	0	0	0	0	1	-	0	0	0	0	0	0	0	0	0	0	0	0	0	0	0	0	0	0	0	0	0	0	0	0	0	0	0
3362687	-	u	TGCAGCGCCTTGCGCATCGCCATGTTCTCCATCTCGGTCACCTCGAACACATCCTTCAGCTCTGGCAGC	100	69	chr1R	37221102	37221171	-	0	0	1	0	1	1	1	0	1	1	1	1	0	0	1	1	0	1	1	1	0	0	0	0	0	0	0	0	0	0	0	0	0	0	0	0	0	0	0	0
100062734	-	u	TGCAGTCGGATCATGCGTTAATGACAGCGATGCACCACGCTCGACCCCG	100	49	chr1R	37826382	37826431	-	0	0	1	0	0	0	0	0	0	0	0	0	0	0	0	0	0	0	0	0	0	0	0	0	0	0	0	0	0	0	0	0	0	0	0	0	0	0	0	0
5804815	-	u	TGCAGCTTTCAACGGCGGTGAGCAATGTATCCACGGCTGATGGCACCAAAAGGGCGAGGCCAAGCCAGC	100	69	chr1R	37963777	37963846	-	0	0	0	0	1	0	1	0	1	0	1	1	1	0	1	1	1	0	0	0	0	0	0	0	0	0	0	0	0	0	0	0	0	0	0	0	0	0	0	0
3602690	-	u	TGCAGAAATCTTACCATTACTACTGGAGTCGGCATCTCGCCCACGCTAACACTGCAACCGTAATGGCTC	100	69	chr1R	38187745	38187814	-	0	0	0	0	1	1	1	1	1	1	-	1	1	0	-	1	1	0	0	0	0	0	0	0	0	0	0	0	0	0	0	0	0	0	0	0	0	0	0	0
100006032	-	u	TGCAGGGCGCGGGCAGAGCAGCTGAGATCTTACCTGCTGCGTGGCGCTTGCTTCCAGCCTCCAGCTCCA	100	69	chr1R	38217824	38217893	-	0	0	0	0	0	0	1	0	0	0	0	0	0	0	0	0	0	0	0	0	0	0	0	0	0	0	0	0	0	0	0	0	0	0	0	0	0	0	0	0
5207255	SECCE1Rv1G0007090	c	TGCAGCCACAGGAGGTCCTTCTCGGGCATCATCCG	100	35	chr1R	38605128	38605163	-	0	0	1	0	1	0	1	0	1	1	1	0	0	0	1	1	1	0	0	0	0	0	0	0	0	0	0	0	0	0	0	0	0	0	0	0	0	0	0	0
7413730	-	u	TGCAGCCTTCGGGCGGAGTGGGACGGAGAGGCCG	100	34	chr1R	38605717	38605751	+	0	0	1	0	1	0	1	0	1	1	1	1	-	0	1	1	1	1	1	1	0	0	0	0	0	0	0	0	0	0	0	0	0	0	0	0	0	0	0	0
3596094	-	u	TGCAGGGCGCACGCATACCCAGGCTCCCCACCCCTTCGGTCCACGAGCTCCTCGCTGTTGAATCCCCAG	100	69	chr1R	38607196	38607265	-	0	0	1	0	1	1	0	0	1	0	0	0	0	0	0	0	0	1	1	-	0	0	0	0	0	0	0	0	0	0	0	0	0	0	0	0	0	0	0	0
5041566	-	u	TGCAGCATATACTCCATCCATGTAAAAGAGAAATATTCATGAGGCCG	74.4681	35	chr1R	38670986	38671021	+	0	0	0	0	0	0	0	0	1	0	0	0	0	0	0	0	0	0	0	0	0	0	0	0	0	0	0	0	0	0	0	0	0	0	0	0	0	0	0	0
3736264	-	u	TGCAGGTAAACATTTGAGCAAACACGACACTATTGCAGAAGGAGAAATTTATTACACCCACCG	100	63	chr1R	38870652	38870715	-	0	0	0	0	1	0	0	0	0	0	0	0	0	0	0	0	0	1	0	0	0	0	0	0	0	0	0	0	0	0	0	0	0	0	0	0	0	0	0	0
3353746	-	u	TGCAGGGCCATGTGAGGAAGGAAGACAACCACACTACCTAGACGGTCAGTTCCG	100	54	chr1R	38938561	38938615	-	0	0	0	0	1	0	0	0	0	1	1	1	1	0	1	1	1	0	0	0	0	0	0	0	0	0	0	0	0	0	0	0	0	0	0	0	0	0	0	0
5218765	-	u	TGCAGATTCAGGCCGGCGAAAGTATTACCGCCG	100	33	chr1R	38977407	38977440	-	0	0	0	0	1	0	0	0	1	1	1	0	0	0	1	1	1	0	0	0	0	0	0	0	0	0	0	0	0	0	0	0	0	0	0	0	0	0	0	0
3343440	-	u	TGCAGATAAACATTTTCACCTAACAAGACACCCAACATTGCAGAAAGAGCAAGTTATATACAACCACCG	100	69	chr1R	39042497	39042566	-	0	0	0	0	1	1	0	0	1	1	1	1	1	0	1	1	1	1	1	1	0	0	0	0	0	0	0	0	0	0	0	0	0	0	0	0	0	0	0	0
3601345	SECCE1Rv1G0007170	p	TGCAGGTCGGAGATGCGTGTGTGTTTGAGCTGGTGTCCAAGGATGCCGAAGATGGCGGCAAGAGGGAGG	100	69	chr1R	39043028	39043097	-	0	0	0	0	1	1	1	0	1	1	1	1	1	0	0	1	1	0	0	0	0	0	0	0	0	0	0	0	0	0	0	0	0	0	0	0	0	0	0	0
3347989	-	u	TGCAGTTTGTGAGCCCCTTGTGTAGTTGCTTTCATCACGATAAGTGAATCGTCCGCGAAGAATAAATGG	100	69	chr1R	39685754	39685823	+	0	0	0	0	0	0	1	0	1	0	1	0	0	0	0	0	0	0	0	0	0	0	0	0	0	0	0	0	0	0	0	0	0	0	0	0	0	0	0	0
3349185	-	u	TGCAGAGAGACAGAGATTTTATTTTTGAGGGGTTGCAGAGAGACAGAGATGCAAACCG	100	58	chr1R	39870683	39870741	-	0	0	0	0	1	1	1	0	1	1	1	0	0	0	1	-	1	0	0	0	0	0	0	0	0	0	0	0	0	0	0	0	0	0	0	0	0	0	0	0
3342207	SECCE1Rv1G0007310	p	TGCAGCACGACAAGTGGGTGCGTGTTAGTGCACCCCTTGTTCATCTCCAGCATTAAGAGACGTATCCTC	100	69	chr1R	39934225	39934294	-	0	0	1	1	1	1	1	1	1	1	1	0	0	0	0	0	1	0	0	0	0	0	0	0	0	0	0	0	0	0	0	0	0	0	0	0	0	0	0	0
3343906	SECCE1Rv1G0007320	e	TGCAGCGGCCGCGCTCCGATGATCCTCGGTATACTTAACTACGTATTGTTTTCATGATGTGCTAGATGA	100	69	chr1R	39962424	39962493	-	0	0	0	0	1	1	1	0	1	1	1	0	0	0	1	1	1	0	0	0	0	0	0	0	0	0	0	0	0	0	0	0	0	0	0	0	0	0	0	0
5504689	SECCE1Rv1G0007320	x	TGCAGCTTCATCCACGTCAGTTTGGCCCAATTGCGGAATGCGTCCAGCCG	100	50	chr1R	39962489	39962539	+	0	0	0	0	1	0	1	0	1	1	1	0	0	0	1	1	1	0	0	0	0	0	0	0	0	0	0	0	0	0	0	0	0	0	0	0	0	0	0	0
3601035	SECCE1Rv1G0007340	x	TGCAGCTTCATCCACGTCAGTTTGGCCCACGTGCGGAATGCGTCCAGCCG	100	50	chr1R	39983854	39983904	+	0	0	1	0	1	1	1	0	1	1	1	1	-	0	-	1	1	1	1	1	0	0	0	0	0	0	0	0	0	0	0	0	0	0	0	0	0	0	0	0
4487141	SECCE1Rv1G0007370	x	TGCAGAGTTCGTATGGGGTACACATCTTCCG	100	31	chr1R	40220688	40220719	+	0	0	1	0	1	1	1	0	1	0	1	0	0	0	-	1	-	0	0	0	0	0	0	0	0	0	0	0	0	0	0	0	0	0	0	0	0	0	0	0
3359291	SECCE1Rv1G0007370	o	TGCAGCGCTTATCCAACCCATGCGTTACACGGACGAGAAGCCTCCG	100	46	chr1R	40220717	40220763	-	0	0	1	0	1	1	1	0	1	-	0	0	0	0	-	1	0	0	0	0	0	0	0	0	0	0	0	0	0	0	0	0	0	0	0	0	0	0	0	0
3360482	SECCE1Rv1G0007370	i	TGCAGATTGATGTCAATTGATTAAGACTATTTGGTTAGATATTTCCAAGAGCGAAGGATCAGAATGTAG	100	69	chr1R	40220759	40220828	+	0	0	0	0	1	0	1	0	1	1	1	0	0	0	1	1	1	0	0	0	0	0	0	0	0	0	0	0	0	0	0	0	0	0	0	0	0	0	0	0
3352689	SECCE1Rv1G0007390	i	TGCAGATTGATGTCAATCGATTAAGACTTTTTGGTTAGATATTTCCAAGAGCAAAGGATCAGAAGGTAG	100	69	chr1R	40269069	40269138	+	0	0	1	1	0	1	1	1	1	1	1	1	1	0	1	1	1	1	1	1	0	0	0	0	0	0	0	0	0	0	0	0	0	0	0	0	0	0	0	0
3599619	-	u	TGCAGGGTGCGGAAGGTTGGGGACAAAGGAGGAGATAAGATCTGACCG	100	48	chr1R	40614923	40614971	-	0	0	0	0	1	0	1	0	1	1	1	1	1	0	1	1	1	0	0	0	0	0	0	0	0	0	0	0	0	0	0	0	0	0	0	0	0	0	0	0
3744487	SECCE1Rv1G0007510	x	TGCAGGAACCAAATTGCAGTACCAAACTCTCACCCGGATTCGTGATCATTGCATGAGAACCTCGCTCCG	100	69	chr1R	40623403	40623472	-	0	0	1	0	1	0	0	0	1	1	0	1	1	0	0	0	0	0	0	0	0	0	0	0	0	0	0	0	0	0	0	0	0	0	0	0	0	0	0	0
3905830	SECCE1Rv1G0007510	i	TGCAGCACCCCACGCGATGCCCCCTCTTTGACCAGGCACCCGAGACCGTGCACTGCCTTCTCCTAGCTT	100	69	chr1R	40636778	40636847	-	0	0	0	0	0	0	1	0	1	0	0	0	0	0	0	0	0	0	0	0	0	0	0	0	0	0	0	0	0	0	0	0	0	0	0	0	0	0	0	0
5489205	-	u	TGCAGCCTAGGACGCCGATGTCGATTCGTCGCCTACAGACGTGAGCTCCTTGTCAACATTTTCGTGTCG	100	69	chr1R	40650872	40650941	-	0	0	1	0	0	0	1	0	1	0	0	0	0	0	0	0	0	0	0	0	0	0	0	0	0	0	0	0	0	0	0	0	0	0	0	0	0	0	0	0
3892420	-	u	TGCAGACAGCGAAGAAGGCGATGATGGTGACGATTCAGGGCATCCG	100	46	chr1R	40650937	40650983	+	0	0	1	0	0	0	1	0	1	0	0	0	0	0	-	0	0	0	0	0	0	0	0	0	0	0	0	0	0	0	0	0	0	0	0	0	0	0	0	0
3750252	-	u	TGCAGAGCCAGACGAGAACTTGTGCCAAGGTGAGCAACATGGCCAAGAAGACAGCAGAACAGAGCAGGC	100	69	chr1R	40706702	40706771	-	0	0	1	0	1	1	1	0	1	1	1	0	0	0	1	1	-	0	0	0	0	0	0	0	0	0	0	0	0	0	0	0	0	0	0	0	0	0	0	0
3893113	-	u	TGCAGGGGGAGGGGAGGCGATCTCGGCGGCGCGAGGCTCAATCGCGTGCTTCCTACAAGGCTCCAGCGG	100	69	chr1R	40706767	40706836	+	0	0	1	0	1	1	1	0	1	1	1	0	0	0	1	1	-	0	0	0	0	0	0	0	0	0	0	0	0	0	0	0	0	0	0	0	0	0	0	0
3358276	-	u	TGCAGCAACGCCGTGCTGCCTCGTGGCCGTGACCAGGGTGATGCTGCCCTAGTTGTGTCCAACATTTCA	100	69	chr1R	40884834	40884903	+	0	0	0	0	1	0	1	0	1	1	1	1	1	0	1	1	1	0	0	0	0	0	0	0	0	0	0	0	0	0	0	0	0	0	0	0	0	0	0	0
3358110	-	u	TGCAGCGTCTCGGTCTCCGGGATGTCGTTAGCAGCTGTCCG	100	41	chr1R	41027740	41027781	+	0	0	0	0	0	0	0	1	0	0	0	0	0	0	0	0	0	0	0	0	0	0	0	0	0	0	0	0	0	0	0	0	0	0	0	0	0	0	0	0
5497807	-	u	TGCAGCTATAAGTCTACATCTCTGGTTTTTTTTTTTACTTTTCCTTTCCAGGACAACTCAGTAGTGTTC	100	69	chr1R	41048916	41048985	-	0	0	0	0	0	0	1	0	1	1	1	0	0	0	1	1	1	0	0	0	0	0	0	0	0	0	0	0	0	0	0	0	0	0	0	0	0	0	0	0
100049432	-	u	TGCAGCTGCTGGCCATGGCCGCCGTGGCCTTGTGCCCGTGTGTACGTGAGGTGTGTGCTCTGTGTGTGT	94.2029	65	chr1R	41116247	41116312	+	0	0	1	0	0	1	0	0	0	0	0	0	0	0	0	0	0	0	0	0	0	0	0	0	0	0	0	0	0	0	0	0	0	0	0	0	0	0	0	0
3901488	-	u	TGCAGACTGGCTGGGGACAGTGTATGGTCGTGCTCATCTGAAGTACAACCG	100	51	chr1R	41339354	41339405	-	0	0	0	0	1	0	0	0	1	0	0	0	0	0	0	1	0	0	0	0	0	0	0	0	0	0	0	0	0	0	0	0	0	0	0	0	0	0	0	0
3745710	-	u	TGCAGCCCAAACTTTTATATGGTGGTTCGCCTGTATCAGCATCTTCCCG	100	49	chr1R	41341000	41341049	-	0	0	0	0	0	0	1	0	0	0	0	0	0	0	0	0	0	0	0	0	0	0	0	0	0	0	0	0	0	0	0	0	0	0	0	0	0	0	0	0
3347757	SECCE1Rv1G0007660	x	TGCAGTGTGTTGCTTGCATCCCCTGGGTCCAAAATGCTGTGAAGTTTTGTGGACAGTCTTCCG	100	63	chr1R	41600624	41600687	-	0	0	1	0	0	1	1	0	1	1	1	1	1	0	1	1	1	0	0	0	0	0	0	0	0	0	0	0	0	0	0	0	0	0	0	0	0	0	0	0
4489078	-	u	TGCAGCCGTCGCACTCGCGTACGCGTCCACCG	100	32	chr1R	41605961	41605993	+	0	0	0	0	0	0	1	0	1	1	1	0	0	0	1	1	1	0	0	0	0	0	0	0	0	0	0	0	0	0	0	0	0	0	0	0	0	0	0	0
3596970_Z	SECCE1Rv1G0007690	x	TGCAGCTCCCGCTCCGCCTCGTCGTCGACTTCGACGGCGATGTGGCCG	100	48	chr1R	41990573	41990621	+	0	0	1	0	1	1	1	0	1	1	1	1	1	0	-	1	1	0	0	0	0	0	0	0	0	0	0	0	0	0	0	0	0	0	0	0	0	0	0	0
5500140	-	u	TGCAGGATCACACTCGCGTAGGCGTCCACCG	100	31	chr1R	42274285	42274316	-	0	0	1	1	0	1	1	1	1	1	1	1	1	0	1	-	1	0	0	0	0	0	0	0	0	0	0	0	0	0	0	0	0	0	0	0	0	0	0	0
3893839	-	u	TGCAGGCCGAGCTCAATTCTGTGTGCGCCACTTGGCAACCTACCGCCG	100	48	chr1R	42274312	42274360	+	0	0	0	0	0	0	1	0	1	1	1	0	0	0	1	1	1	1	1	-	0	0	0	0	0	0	0	0	0	0	0	0	0	0	0	0	0	0	0	0
3733200	-	u	TGCAGTGAGTGATAAATAGAAATTGTGGGTGACACGACTATGTTATACTCAGAGAATACAAAAGTGTTC	100	69	chr1R	42528508	42528577	+	0	0	0	1	-	0	1	1	1	0	0	0	0	0	0	0	0	0	0	0	0	0	0	0	0	0	0	0	0	0	0	0	0	0	0	0	0	0	0	0
3741099	-	u	TGCAGGCCAGATACATCCACTCCCCATAGCGCTTGCTAAGGGTGAGATACAGCATTCACGCTCCCACCG	100	69	chr1R	42878078	42878147	+	0	0	0	0	1	0	0	0	0	0	0	0	0	0	0	0	0	0	0	0	0	0	0	0	0	0	0	0	0	0	0	0	0	0	0	0	0	0	0	0
3734970	-	u	TGCAGACCTGAACTTGGCAGATGTCCTGGTGGATGAGTACATGTACCTAGCGATGAAGCGGCCG	100	64	chr1R	42976817	42976881	-	0	0	0	0	1	0	1	0	1	0	0	0	0	0	0	0	0	0	0	0	0	0	0	0	0	0	0	0	0	0	0	0	0	0	0	0	0	0	0	0
3596636	-	u	TGCAGAAGGAGTTCATCCATTTCTCTATATAGCTTGTTAATCTGACCTTGCTGCTCATGGGATATAGGC	100	69	chr1R	43162130	43162199	-	0	0	0	0	0	0	0	0	1	0	0	0	0	0	0	0	0	0	0	0	0	0	0	0	0	0	0	0	0	0	0	0	0	0	0	0	0	0	0	0
5037567	SECCE1Rv1G0008000	x	TGCAGCATGTGGAGTGGCCTGTCGTGTCCCTCTCGCTTTTTCTTTCTATCTCTCGCGAGACCCGAGTAC	100	69	chr1R	43396220	43396289	-	0	0	1	1	1	1	1	1	1	1	1	1	1	0	1	1	1	0	0	0	0	0	0	0	0	0	0	0	0	0	0	0	0	0	0	0	0	0	0	0
3354195	-	u	TGCAGTTTGTCTCATTGGTGTTTACAGGGATGACGCTTATGTGCCAAACACGAAGAGCAAGGCGACATT	100	69	chr1R	43401697	43401766	-	0	0	0	1	1	0	1	1	1	-	0	1	-	0	1	1	1	0	0	0	0	0	0	0	0	0	0	0	0	0	0	0	0	0	0	0	0	0	0	0
3895425	-	u	TGCAGCGGCGTGATCTAGGCGGCACGCCTTCATACGGAGGGGCAGGGGGCAGCGCGCCCGACGACGGCC	100	69	chr1R	43411963	43412032	-	0	0	0	1	1	0	1	1	1	1	1	1	1	0	1	1	-	0	0	0	0	0	0	0	0	0	0	0	0	0	0	0	0	0	0	0	0	0	0	0
3731356	-	u	TGCAGTATCCCCACTGGCCGCTCAAGGTAGGGCAGCCCTCTGGCGCCG	100	48	chr1R	43412028	43412076	+	0	0	0	1	1	0	1	1	1	1	1	1	1	0	1	-	1	0	0	0	0	0	0	0	0	0	0	0	0	0	0	0	0	0	0	0	0	0	0	0
3361196	SECCE1Rv1G0008010	x	TGCAGCCTGCTGCCGACATTGGGGACCTTGCACCTCGGTCTGTCTATACCATGTGGTCGTACTCGTACC	100	69	chr1R	43461599	43461668	-	0	0	0	1	1	0	1	0	1	1	0	0	0	0	0	-	1	0	0	0	0	0	0	0	0	0	0	0	0	0	0	0	0	0	0	0	0	0	0	0
100059654	-	u	TGCAGTTTAATCATGCATGCATGCACACCGTCCGCTCGGTTGTCGGCCACCTGCCATGCAAAGCATGTT	100	69	chr1R	43617197	43617266	-	0	0	1	0	0	0	0	0	0	0	0	0	0	0	0	0	0	0	0	0	0	0	0	0	0	0	0	0	0	0	0	0	0	0	0	0	0	0	0	0
3905618	SECCE1Rv1G0008060	p	TGCAGTTCAGATGTTCTCTTTCGTCCGTACACAGATGTGCTAGCGAGATATCATGCTCGATTATTGATC	100	69	chr1R	43874068	43874137	-	0	0	0	1	1	0	0	1	1	1	1	1	1	0	1	1	1	0	0	0	0	0	0	0	0	0	0	0	0	0	0	0	0	0	0	0	0	0	0	0
3360470	SECCE1Rv1G0008100	i	TGCAGCCATCACCGAGAATTCGCACGTCAATTTCGGCAAACGCAAGTCACTTTCACCCTGCCGACAGCG	100	69	chr1R	44443519	44443588	+	0	0	0	1	1	1	1	0	1	1	1	0	0	0	1	1	-	0	0	0	0	0	0	0	0	0	0	0	0	0	0	0	0	0	0	0	0	0	0	0
100003627	-	u	TGCAGCAACCTGTCTGGGAAATCCCTATTCGCCGCTCGCTGCGGCAAAATGTCGGGCTACCGCAGAGGG	75.3623	52	chr1R	44667703	44667755	-	0	0	0	0	0	0	1	0	0	0	0	0	0	0	0	0	0	0	0	0	0	0	0	0	0	0	0	0	0	0	0	0	0	0	0	0	0	0	0	0
3597232	-	u	TGCAGAAGTGGAAGAAGTTGGGCGCCACTGGCCTTGCGGCTCTTGCGCACATCCG	100	55	chr1R	45073791	45073846	+	0	0	0	0	0	0	1	1	0	1	1	0	0	0	1	-	1	0	0	0	0	0	0	0	0	0	0	0	0	0	0	0	0	0	0	0	0	0	0	0
3350042	-	u	TGCAGGACTCCATCCACTATGTCGCCATCGTATTCCCTTGCTTCAACTTCTTCCCG	100	56	chr1R	45074322	45074378	-	0	0	0	0	0	0	0	1	0	1	1	0	0	0	1	1	1	0	0	0	0	0	0	0	0	0	0	0	0	0	0	0	0	0	0	0	0	0	0	0
3349566	-	u	TGCAGCGGGAAATAGGAGCTCTCCTAGGGCCCAATTTGTGCACTCACGATTCAACCTGGGCCACCGCGA	100	69	chr1R	45212935	45213004	-	0	0	0	1	1	0	1	1	1	0	0	1	-	0	0	0	0	0	0	0	0	0	0	0	0	0	0	0	0	0	0	0	0	0	0	0	0	0	0	0
3735029	-	u	TGCAGCAGGTGGCAAGTGGTGGAGCCTTTGCTAAAGGCAGAGCAAATGGGCCG	92.4528	49	chr1R	45213001	45213050	+	0	0	0	1	1	0	1	0	1	0	0	0	0	0	0	0	0	0	0	0	0	0	0	0	0	0	0	0	0	0	0	0	0	0	0	0	0	0	0	0
3354624	-	u	TGCAGTTGTACTATTTTTTTTAAATCCAAAGTGATCAACGCTGCCG	100	46	chr1R	45558295	45558341	-	0	0	0	0	0	0	0	1	0	0	0	0	0	0	0	0	0	1	1	0	0	0	0	0	0	0	0	0	0	0	0	0	0	0	0	0	0	0	0	0
7498665	SECCE1Rv1G0008210	c	TGCAGACGGCGCCGTCGTCTGCTGCCCCTTCACCG	97.1429	34	chr1R	45564774	45564808	-	0	0	0	0	0	1	0	0	0	0	0	0	0	0	0	0	0	0	0	0	0	0	0	0	0	0	0	0	0	0	0	0	0	0	0	0	0	0	0	0
12462301	SECCE1Rv1G0008260	x	TGCAGCACTGGTATCTCCAACTTCATTGCCCG	100	32	chr1R	46097740	46097772	-	0	0	0	0	1	0	0	0	0	0	0	0	0	0	0	0	0	0	0	0	0	0	0	0	0	0	0	0	0	0	0	0	0	0	0	0	0	0	0	0
3734053	-	u	TGCAGGCTTCGGAGGCAGGCGCTCGGGCGAGGGCGGCAAGGAAGCTGTTCAGGGAGCGCTCGGGGACCG	100	69	chr1R	46286141	46286210	+	0	0	1	1	1	1	1	1	1	1	1	1	1	0	1	1	1	-	-	1	0	0	0	0	0	0	0	0	0	0	0	0	0	0	0	0	0	0	0	0
3744667	SECCE1Rv1G0008320	c	TGCAGCGCCAGAAGCGCCGGCGGCGGCAGGAGGGCGTCCG	100	40	chr1R	46449853	46449893	-	0	0	1	1	1	1	1	1	1	0	1	1	1	0	-	-	1	0	-	-	0	0	0	0	0	0	0	0	0	0	0	0	0	0	0	0	0	0	0	0
5499795	-	u	TGCAGCAGACGGTAGGATTGGTCGAGGTGGAGATGGAGGGCCGGGCGGCAAGCCCG	100	56	chr1R	46450956	46451012	-	0	0	1	0	1	0	0	1	1	0	0	1	1	0	0	0	0	0	0	0	0	0	0	0	0	0	0	0	0	0	0	0	0	0	0	0	0	0	0	0
3580504	-	u	TGCAGCAGACGGTAGGATTGGTCGAGGTGGAGATGGAGGGCCG	100	43	chr1R	46450973	46451016	-	0	0	1	0	1	0	0	1	1	0	0	1	1	0	0	0	0	0	0	0	0	0	0	0	0	0	0	0	0	0	0	0	0	0	0	0	0	0	0	0
5213504	SECCE1Rv1G0008390	c	TGCAGCTCCTCGCCGGCCTGGGCGTCGGCCG	100	31	chr1R	46900718	46900749	-	0	0	1	0	1	1	0	1	1	1	1	0	0	0	1	1	1	0	0	0	0	0	0	0	0	0	0	0	0	0	0	0	0	0	0	0	0	0	0	0
5796848	-	u	TGCAGAGCGGCAGCGCTGATGAAACCGATTTCCTCCCGATTTGTTGCCATTTCGCCAAACAAGTTTGCG	100	69	chr1R	47154242	47154311	-	0	0	0	0	0	0	0	1	1	0	0	0	0	0	0	0	0	0	0	0	0	0	0	0	0	0	0	0	0	0	0	0	0	0	0	0	0	0	0	0
3347593	-	u	TGCAGCTCCTGTCCGCTCCGCGTCGTACCCTACGCATGCCATTCGTATATGTGGGCCG	100	58	chr1R	47701016	47701074	+	0	0	0	1	1	0	1	1	1	1	1	1	1	0	-	1	1	0	0	0	0	0	0	0	0	0	0	0	0	0	0	0	0	0	0	0	0	0	0	0
5041746	SECCE1Rv1G0008630	i	TGCAGTGCCGACGACTCCCTGATGTGCATGCACAGAAGGTGTTTGATGATGTCACATACAGAAAAAAAA	100	69	chr1R	48093436	48093505	+	0	0	0	0	0	0	0	0	1	0	0	0	0	0	0	0	0	0	0	0	0	0	0	0	0	0	0	0	0	0	0	0	0	0	0	0	0	0	0	0
3884830	SECCE1Rv1G0008630	c	TGCAGACACGACTGGAGAATCGAGCACACTAGAAACTGATAAGCCAGACTTAGTAATTGAGTTGCCGAG	97.1014	67	chr1R	48107341	48107408	+	0	0	0	0	0	0	0	0	1	0	0	0	0	0	0	0	0	0	0	0	0	0	0	0	0	0	0	0	0	0	0	0	0	0	0	0	0	0	0	0
5488897	-	u	TGCAGAAGTATTGATAATGTCATGAAGTTTATCTTGTCATCCCGAAAGGCTTACATGAGATAGAAATAG	100	69	chr1R	48128340	48128409	-	0	0	0	0	0	0	0	0	1	0	0	0	0	0	0	0	0	0	0	0	0	0	0	0	0	0	0	0	0	0	0	0	0	0	0	0	0	0	0	0
4093928_B	-	u	TGCAGATCAAGTCCTCCCGGCCTCTCACTCATCGACCACCAGCCG	100	45	chr1R	48243355	48243400	-	0	0	0	0	0	0	0	0	1	0	0	0	0	0	0	0	0	0	0	0	0	0	0	0	0	0	0	0	0	0	0	0	0	0	0	0	0	0	0	0
3601185	SECCE1Rv1G0008680	c	TGCAGGCACGGCCGCAGCGCTCGACATCGCCGTGGAGGCGGCGGCGAGGAAAGGGCGTAGCTTGGTGGA	100	69	chr1R	48625115	48625184	+	0	0	0	1	0	1	0	1	1	1	1	0	0	0	1	1	1	0	0	0	0	0	0	0	0	0	0	0	0	0	0	0	0	0	0	0	0	0	0	0
3889083	-	u	TGCAGCAGGCGGCGCCCATGATCCAGACGACGAAATCGTGATCGGATTGAATCCATGGATCCCG	100	64	chr1R	49023631	49023695	+	0	0	1	1	1	0	1	1	1	0	0	0	0	0	0	0	0	0	0	0	0	0	0	0	0	0	0	0	0	0	0	0	0	0	0	0	0	1	0	-
3737013	-	u	TGCAGCACCAGTATGAGAATGAGATGCTAGGACCG	100	35	chr1R	49293457	49293492	-	0	0	1	1	0	1	0	1	1	1	1	1	1	0	1	-	-	1	-	1	0	0	0	0	0	0	0	0	0	0	0	0	0	0	0	0	0	0	0	0
3602502	-	u	TGCAGGGCATCTTCCAATGCAATGTGCTCGACACCACTCCG	100	41	chr1R	49918722	49918763	+	0	0	1	1	0	1	0	1	1	1	1	1	1	0	1	-	1	0	0	0	0	0	0	0	0	0	0	0	0	0	0	0	0	0	0	0	0	0	0	0
3349340	SECCE1Rv1G0008840	e	TGCAGGGGATCCTGCTCTCCTCAGAAGAGTAATAATCATCATACTTCATTGATCACGTTGACTTGTAGT	91.3043	63	chr1R	50199873	50199936	-	0	0	0	0	1	0	1	0	1	0	0	0	0	0	0	0	0	0	0	0	0	0	0	0	0	0	0	0	0	0	0	0	0	0	0	0	0	0	0	0
3348942	-	u	TGCAGAGACCTGTAGCAGAAGCTCTGGACTGACGAGGCCCACCGCATGCTCGAACTCGAGAGCACCATG	100	69	chr1R	50455058	50455127	-	0	0	0	1	1	0	1	0	1	0	0	0	0	0	0	0	0	0	0	0	0	0	0	0	0	0	0	0	0	0	0	0	0	0	0	0	0	0	0	0
3737600	-	u	TGCAGTGTTGTCATGGTGGGATGACGGCGGCGATGTGCTGAGCGTGTCCAGCTACTCAGAGAGACGCAA	100	69	chr1R	50455123	50455192	+	0	0	0	1	1	0	1	0	-	0	0	0	0	0	0	0	0	0	0	0	0	0	0	0	0	0	0	0	0	0	0	0	0	0	0	0	0	0	0	0
3590198	SECCE1Rv1G0008870	x	TGCAGGGACGCGCCGCACGAGGTCGCGAGTTTCTTCTTGCTGTCCCAGCGTTCGACGGAGTCGGCACGT	100	69	chr1R	50461523	50461592	-	0	0	1	0	0	1	0	0	0	0	0	1	1	0	0	0	0	0	0	0	0	0	0	0	0	0	0	0	0	0	0	0	0	0	0	0	0	0	0	0
3885558	-	u	TGCAGAAAAATGACCACTAACAAATTCATGAAAATTAAAACATCAATCCTTCCTATATTCCACCGAGAT	94.2029	65	chr1R	50461996	50462061	-	0	0	1	1	0	0	0	-	0	0	0	1	1	0	0	0	0	1	0	0	0	0	0	0	0	0	0	0	0	0	0	0	0	0	0	0	0	0	0	0
100055131	-	u	TGCAGAAAAATGACCATGAACAAATTCATGGAAATTAAAACATCGATCCTTCATATATTCCACCGAGAT	100	69	chr1R	50560541	50560610	-	0	0	1	0	0	0	0	0	0	0	0	0	0	0	0	0	0	0	0	0	0	0	0	0	0	0	0	0	0	0	0	0	0	0	0	0	0	0	0	0
5488561	SECCE1Rv1G0008920	p	TGCAGCTTAATTTCATCAACTTTATAATGTATACTGTTTCGTACGTTCAACTTGAAGTGCACCAGCTCA	100	69	chr1R	50689008	50689077	+	0	0	1	0	0	1	0	0	0	0	0	0	-	0	0	0	0	0	0	0	0	0	0	0	0	0	0	0	0	0	0	0	0	0	0	0	0	0	0	0
5204523	SECCE1Rv1G0008960	c	TGCAGAGCAACCAGGGCTTCGGGCTCGTCGGCTTCAGCACGTCCACGCTGGTCACGCTCGGCGCGTGCC	100	69	chr1R	50824534	50824603	-	0	0	0	0	0	0	0	1	0	0	0	0	0	0	0	0	0	0	0	0	0	0	0	0	0	0	0	0	0	0	0	0	0	0	0	0	0	0	0	0
3734134	SECCE1Rv1G0008990	c	TGCAGAATGGTGGCCTCAAGAAGGATGATGAGCCTTTGCTGACCGGGCTGTCGCTCAACTTCACCGGCC	100	69	chr1R	51204687	51204756	-	0	0	1	0	1	0	1	0	1	0	0	0	0	0	0	0	0	0	0	0	0	0	0	0	0	0	0	0	0	0	0	0	0	0	0	0	0	0	0	0
3749016	SECCE1Rv1G0008990	c	TGCAGAATGGTGGCCTCAAGAAGGATGATGAGCCTTTGCTGACCGGGCTGTCGCTCAACTTCACCGAGA	95.6522	66	chr1R	51204690	51204756	-	0	0	1	1	1	1	1	0	1	0	0	1	0	0	0	0	0	0	0	0	0	0	0	0	0	0	0	0	0	0	0	0	0	0	0	0	0	0	0	0
3348441	SECCE1Rv1G0008990	c	TGCAGAATGGTGGCCTCAAGAAGGATGATGAGCCTTTGCTGACCG	100	45	chr1R	51204711	51204756	-	0	0	1	1	1	1	1	0	1	0	0	1	1	0	0	0	0	0	0	0	0	0	0	0	0	0	0	0	0	0	0	0	0	0	0	0	0	0	0	0
3598956	SECCE1Rv1G0008990	x	TGCAGCTTCACTGCATTGGCATGATCAGCAGCGGCCCCG	100	39	chr1R	51204752	51204791	+	0	0	1	1	1	1	1	1	1	1	1	0	0	0	1	-	1	0	0	0	0	0	0	0	0	0	0	0	0	0	0	0	0	0	0	0	0	0	0	0
3360716	-	u	TGCAGCAGGTGCAAACAGGAGATCGGAGGTGGCAGTTTCTACCACGATTCTGCTTTTCTTCATTCGGAC	100	69	chr1R	51206831	51206900	-	0	0	0	0	1	0	1	0	-	0	0	0	0	0	0	0	0	0	0	0	0	0	0	0	0	0	0	0	0	0	0	0	0	0	0	0	0	0	0	0
5214385	-	u	TGCAGCTTGACAACCTTGGGCGGCTCGCGGCAGGGCATGTCGAGCTCGGCGGCCTCGGCGAGCGTGGCG	100	69	chr1R	51352543	51352612	-	0	0	0	0	1	0	1	1	1	0	0	0	0	0	0	0	0	0	0	0	0	0	0	0	0	0	0	0	0	0	0	0	0	0	0	0	0	0	0	0
3356553	-	u	TGCAGAGCGACCTCGACGCTCTTGCCGGGAAGCTGGATCTCAACCTCCG	100	49	chr1R	51352608	51352657	+	0	0	0	0	1	0	1	1	1	0	0	0	0	0	0	0	0	0	0	0	0	0	0	0	0	0	0	0	0	0	0	0	0	0	0	0	0	0	0	0
3349974	-	u	TGCAGCGTTGTCCATGTCACCCGAGATTGCCCGCACAACCGTCGGCCACAACGGCGTCCGTCCAGTCAC	100	69	chr1R	51353065	51353134	+	0	0	1	0	1	0	1	1	1	0	0	0	0	0	0	0	0	0	0	0	0	0	0	0	0	0	0	0	0	0	0	0	0	0	0	0	0	0	0	0
4494902	-	u	TGCAGATGGCCCTCCTGTCCTTCAAGCACGCCGAGGGACACGAGGGTGTCCG	100	52	chr1R	51353461	51353513	-	0	0	0	0	1	0	1	1	1	0	0	0	0	0	0	0	0	-	1	1	0	0	0	0	0	0	0	0	0	0	0	0	0	0	0	0	0	0	0	0
3575991	-	u	TGCAGCGCGCCTCTGGACGCCAGATCGTCTGACCACCG	100	38	chr1R	51913298	51913336	-	0	0	0	0	1	1	1	0	1	0	0	0	0	0	0	0	0	0	0	0	0	0	0	0	0	0	0	0	0	0	0	0	0	0	0	0	0	0	0	0
5792074	-	u	TGCAGCCACAGTCACCTCCTCCATGTTTCCTCATCAGCTTGAAGGATTTACCG	100	53	chr1R	51916351	51916404	+	0	0	0	0	1	1	1	0	1	0	0	0	0	0	0	0	0	0	0	0	0	0	0	0	0	0	0	0	0	0	0	0	0	0	0	0	0	0	0	0
5204418	-	u	TGCAGTTTAACCAAGGGCCGGACTGGGTCGGTCATTGTCGATATCCCCTCCCATTGTGATCTATCCAGT	100	69	chr1R	52478868	52478937	-	0	0	0	1	1	0	1	1	1	0	0	1	-	0	0	0	0	0	0	0	0	0	0	0	0	0	0	0	0	0	0	0	0	0	0	0	0	0	0	0
3343401	-	u	TGCAGTTTAATCACTTTAAGGGCAGTCAGTGTCGAAATCTTCCTACCATTGTGATCTGGCCGCCGCCCC	100	69	chr1R	52479272	52479341	-	0	0	0	1	1	0	1	1	-	0	0	1	-	0	0	0	0	0	0	0	0	0	0	0	0	0	0	0	0	0	0	0	0	0	0	0	0	0	0	0
3886347	-	u	TGCAGTAGGAAGAGATCAGCTTTCTGCACCCAGATGAGCCTCCG	100	44	chr1R	52550617	52550661	-	0	0	0	0	1	0	1	0	-	0	0	0	0	0	0	0	0	0	0	0	0	0	0	0	0	0	0	0	0	0	0	0	0	0	0	0	0	0	0	0
4097894	-	u	TGCAGGGATGGCATGGCATACACGAGATGGCTCCCAGGGCTTCACTCTTGGAGGATGTAATCGCTTTCT	100	69	chr1R	52626992	52627061	+	0	0	0	0	1	0	1	0	1	0	0	0	0	0	0	0	0	0	0	0	0	0	0	0	0	0	0	0	0	0	0	0	0	0	0	0	0	0	0	0
3738709	-	u	TGCAGTACAAAATTACCCCACACACACCATGTGCAGAGAGCAGAGTGATCATGCATATGAGTCACCGAG	97.1014	67	chr1R	52793503	52793570	-	0	0	0	-	1	0	1	1	1	0	0	1	1	0	0	0	0	0	0	0	0	0	0	0	0	0	0	0	0	0	0	0	0	0	0	0	0	0	0	0
5211377	-	u	TGCAGCCGGGTACTGGACGGTCATGGTCACAATCTTCCCGACTTTATTCTCTCCG	92.7273	51	chr1R	52819028	52819079	-	0	0	1	0	0	0	0	0	0	0	0	0	0	0	0	0	0	0	0	0	0	0	0	0	0	0	0	0	0	0	0	0	0	0	0	0	0	0	0	0
3356193	-	u	TGCAGCCGTTGACGCAGCTCACGCAGCTCTGCCCTAACCTATCCG	100	45	chr1R	52838335	52838380	+	0	0	0	1	1	0	1	1	-	0	0	0	0	0	0	0	0	0	0	0	0	0	0	0	0	0	0	0	0	0	0	0	0	0	0	0	0	0	0	0
3591191	-	u	TGCAGTGGTGGTTGCCACGCGTCTGGTGGCGTTACGTATTGTGTAGCAACAATGATGGTGGTAAGATAA	100	69	chr1R	52894764	52894833	-	0	0	0	1	1	0	1	1	1	0	0	0	0	0	0	0	0	0	0	0	0	0	0	0	0	0	0	0	0	0	0	0	0	0	0	0	0	0	0	0
3355050	-	u	TGCAGTTCCACCGCACAGCCGCAACTGTCCAGACCTCCAGTGCTCCACCG	100	50	chr1R	52928086	52928136	-	0	0	0	1	1	0	1	1	1	0	0	1	1	0	0	0	0	0	0	0	0	0	0	0	0	0	0	0	0	0	0	0	0	0	0	0	0	0	0	0
3903144	-	u	TGCAGTGGAGGCGTTGACGGAGTACTGGCCACTGGAGGCCG	100	41	chr1R	52928132	52928173	+	0	0	0	1	1	0	1	1	1	0	0	-	-	0	0	0	0	0	0	0	0	0	0	0	0	0	0	0	0	0	0	0	0	0	0	0	0	0	0	0
5228023	SECCE1Rv1G0009180	x	TGCAGCTGCGGCGGCGGCCGCGAGGCTGGCTAGCAGGAGGAGGGAGATGGGAACGACGGACAGCCGAGA	95.6522	66	chr1R	52966051	52966117	-	0	0	0	1	1	0	1	1	-	0	0	1	1	0	0	0	0	0	0	0	0	0	0	0	0	0	0	0	0	0	0	0	0	0	0	0	0	0	0	0
3883143	-	u	TGCAGAAATAAGAAGAGCTAGCACGTCCTTCAATTCCCG	100	39	chr1R	53196082	53196121	-	0	0	0	1	1	0	1	0	0	0	0	0	0	0	0	0	0	0	0	0	0	0	0	0	0	0	0	0	0	0	0	0	0	0	0	0	0	0	0	0
5217311	-	u	TGCAGCTGCGGCGGCGGCGGCGGCGAGGCTGGCTAGCAGGAGGAGGGAGATGGGAACGGCGGACAGCCG	100	69	chr1R	53567745	53567814	-	0	0	0	0	1	0	1	1	1	0	0	0	0	0	0	0	0	0	0	0	0	0	0	0	0	0	0	0	0	0	0	0	0	0	0	0	0	0	0	0
3731544	-	u	TGCAGCAGCTGCGGATCCAGAGGAAGGGGACCTCGGGATCAGCGTGCAGTACGCAACGGAGGAGTCGCG	100	69	chr1R	53567810	53567879	+	0	0	0	0	1	0	1	-	1	0	0	0	0	0	0	0	0	0	0	0	0	0	0	0	0	0	0	0	0	0	0	0	0	0	0	0	0	0	0	0
4485643	SECCE1Rv1G0009350	e	TGCAGAAGCCGAACATGGAGGAGTCTCACTCTCGCGCCGAGGTAGATAGATTAATCCGACCG	100	62	chr1R	53748111	53748173	+	0	0	0	0	1	0	1	1	1	0	0	0	0	0	0	0	0	0	0	0	0	0	0	0	0	0	0	0	0	0	0	0	0	0	0	0	0	0	0	0
3899861	-	u	TGCAGTATGCGTGCGTGCGACACGGAGGAGCATGGGGACCGCTACTGGACCAGGAGATTGACATGAAAC	100	69	chr1R	54382807	54382876	-	0	0	0	0	0	0	1	0	1	0	0	0	0	0	0	0	0	0	0	0	0	0	0	0	0	0	0	0	0	0	0	0	0	0	0	0	0	0	0	0
5204498	SECCE1Rv1G0009420	x	TGCAGCTGCGGCGGCGGTGGCGAGGCTGGCTAGCAGAAGGAGGGAGATGGGAACGGCGGACCGCCGAGA	95.6522	66	chr1R	54442716	54442782	-	0	0	0	1	1	1	1	1	1	1	1	0	0	0	1	1	-	0	0	0	0	0	0	0	0	0	0	0	0	0	0	0	0	0	0	0	0	0	0	0
3748802	SECCE1Rv1G0009420	e	TGCAGAAGCAGAACATGGAGGAGCCTCACTCTCGCGCCGAGGTAGATTAATCCCACCG	100	58	chr1R	54443183	54443241	+	0	0	1	1	1	-	1	1	1	1	1	1	1	0	1	1	-	0	0	0	0	0	0	0	0	0	0	0	0	0	0	0	0	0	0	0	0	0	0	0
3361472	-	u	TGCAGTTCTTCACTTCTGAATTTGTTTTATTGGAACCG	100	38	chr1R	54785368	54785406	-	0	0	0	1	0	0	0	0	0	1	1	0	0	0	-	1	0	0	0	0	0	0	0	0	0	0	0	0	0	0	0	0	0	0	0	0	0	0	0	0
3360630	-	u	TGCAGGCGCTGTCCTGCTCAGGTAAACAGTAATCAAACCTAGGTATAGCCCTGTATGCTAGTCCTTGTG	100	69	chr1R	54792271	54792340	+	0	0	1	1	1	1	1	0	1	-	0	0	0	0	1	-	-	0	0	0	0	0	0	0	0	0	0	0	0	0	0	0	0	0	0	0	0	0	0	0
3344351	-	u	TGCAGAACGGGATGCACATGCACCTGCTTGACTGCTCCCTCTGACATGCAGTGAAAACAAATCAGAAAA	100	69	chr1R	54898445	54898514	-	0	0	0	0	-	0	1	1	1	0	0	0	0	0	0	0	0	0	0	0	0	0	0	0	0	0	0	0	0	0	0	0	0	0	0	0	0	0	0	0
3599036	-	u	TGCAGCCACCTCCGCCACAAGAGAATGAGGTACAGGACTACGAGGTCCAGGAGGAGGCCGAACCTGCGC	100	69	chr1R	55033559	55033628	+	0	0	0	1	1	1	1	1	1	0	0	-	0	0	0	0	0	0	1	0	1	1	0	0	0	0	0	0	0	0	0	0	0	0	0	0	0	1	0	1
5224117	-	u	TGCAGTAGGTCGACGGCGTGGCATGGTTCGACCGGCGGCAAGGTGCACTGGGGCGGCAGAAGGAGGTGG	100	69	chr1R	55054564	55054633	-	0	0	0	1	1	0	1	1	1	0	0	0	0	0	0	0	0	0	0	0	0	0	0	0	0	0	0	0	0	0	0	0	0	0	0	0	0	0	0	0
3358681	-	u	TGCAGGCCAACTAATTGCTGGCGCACCCGCAGCCCCACCCTCCG	100	44	chr1R	55060052	55060096	-	0	0	1	1	1	1	1	-	1	0	0	1	1	0	0	0	0	0	0	0	0	0	0	0	0	0	0	0	0	0	0	0	0	0	0	0	0	0	0	0
3898584	-	u	TGCAGCTGCTCACCACTCCAGCAGCTCAAACCCAACGATGACGATGATGGCCCAGGAGAAAGGGTGTCG	100	69	chr1R	55060092	55060161	+	0	0	1	1	1	1	1	0	1	0	0	1	1	0	0	0	0	0	0	0	0	0	0	0	0	0	0	0	0	0	0	0	0	0	0	0	0	0	0	0
4486058	SECCE1Rv1G0009510	x	TGCAGCAGGGACATCGGCGTCGCCGTAGCCG	100	31	chr1R	55061285	55061316	-	0	0	1	1	1	1	1	1	1	0	0	1	1	0	0	-	-	0	0	0	0	0	0	0	0	0	0	0	0	0	0	0	0	0	0	0	0	0	0	0
3342785	-	u	TGCAGCCGAATCTCTCTCCCTTCGTGCTGTCTCCAGCCGTGCAGTGCTAGCTAGTCTTGGTGCTGCTTG	100	69	chr1R	55204149	55204218	+	0	0	1	0	1	1	1	1	-	1	1	0	0	0	1	1	1	0	0	0	0	0	0	0	0	0	0	0	0	0	0	0	0	0	0	0	0	0	0	0
3352603	-	u	TGCAGCTGTAGTACGCGAGCTCACGGCATGCATCGAATAATTCCAAGGATCCCACCGACCAGCCCGCCA	100	69	chr1R	55204256	55204325	-	0	0	1	1	0	1	0	1	1	1	1	-	-	0	1	1	1	0	0	0	0	0	0	0	0	0	0	0	0	0	0	0	0	0	0	0	0	0	0	0
3353373	-	u	TGCAGCTTGCCCCCAGATTTCGTTTCCAGAACGAATCCACCG	100	42	chr1R	55341710	55341752	-	0	0	1	1	1	1	1	1	1	1	1	1	1	0	-	1	1	1	1	1	0	0	0	0	0	0	0	0	0	0	0	0	0	0	0	0	0	0	0	0
5204052	-	u	TGCAGCATTTTCTCTAGTGCTAGCTACCAAAACCAAATAAAGTCCACACGGCATCAGGGCGTATAATCA	81.1594	56	chr1R	55388352	55388408	-	0	0	0	1	0	0	0	0	0	0	0	0	0	0	0	0	0	0	0	0	0	0	0	0	0	0	0	0	0	0	0	0	0	0	0	0	0	0	0	0
5768575	-	u	TGCAGCCCGCCGCCCCACCAAGTCCCAGCGCCCCGTCGCCGACCCCGCCACCGCCG	100	56	chr1R	56399535	56399591	-	0	0	0	1	0	0	0	0	0	0	0	0	0	0	0	0	0	0	0	0	0	0	0	0	0	0	0	0	0	0	0	0	0	0	0	0	0	0	0	0
5789592	-	u	TGCAGAGGAGATGTGGTCGCGCGGACGGAGCAGAGGACGCCGCGAAGATGAAAGAGGCACTGGACGTCG	100	69	chr1R	56399587	56399656	+	0	0	0	1	0	0	0	0	0	0	0	0	0	0	0	0	0	0	0	0	0	0	0	0	0	0	0	0	0	0	0	0	0	0	0	0	0	0	0	0
100144862	-	u	TGCAGGTTGAGTTATATCGCTGGTACAGTAGTGCCGCCTAAGATTGGTACAGGCCCATGCATCGTACGT	100	69	chr1R	56523206	56523275	-	0	0	0	0	1	0	1	0	-	0	0	0	0	0	0	0	0	0	0	0	0	0	0	0	0	0	0	0	0	0	0	0	0	0	0	0	0	0	0	0
3362549	-	u	TGCAGGTGCACGATAAATAAAGCGATTAAAGAAACTGCCG	100	40	chr1R	56623422	56623462	-	0	0	1	1	1	1	1	1	1	1	1	1	1	0	1	1	-	1	1	1	0	0	0	0	0	0	0	0	0	0	0	0	0	0	0	0	0	0	0	0
3895717	-	u	TGCAGTATTTTCCATAAAAAAATTGAGGTGGCGGCAGTGCTGCAATCTACAATTGATTTGGATGTTCTC	100	69	chr1R	56624016	56624085	+	0	0	0	0	1	1	1	1	1	1	0	0	0	0	1	-	0	0	0	0	0	0	0	0	0	0	0	0	0	0	0	0	0	0	0	0	0	0	0	0
3601819	-	u	TGCAGCGGTGGTGAAACAAATCCACGTCCACGAATCCATCCGCTCCG	97.8723	46	chr1R	56696937	56696983	+	0	0	0	0	1	1	0	0	0	0	0	0	0	0	0	0	0	0	0	0	0	0	0	0	0	0	0	0	0	0	0	0	0	0	0	0	0	0	0	0
5035198	-	u	TGCAGAGGCACCATCCGTGGCGTCGGGGTGGAGCTCCTTTGCTTTCAGCAGGAGTAGGAGAAGGGGAGC	100	69	chr1R	57100128	57100197	+	0	0	0	1	0	0	0	1	0	0	0	0	0	0	0	0	0	0	0	0	0	0	0	0	0	0	0	0	0	0	0	0	0	0	0	0	0	0	0	0
3598496	SECCE1Rv1G0009780	x	TGCAGTCCATGCAGCCGCAACCGCCGTGGTCCTCGTAATCCCG	100	43	chr1R	57295225	57295268	-	0	0	0	1	1	1	1	1	1	1	1	1	1	0	1	1	1	0	0	0	0	0	0	0	0	0	0	0	0	0	0	0	0	0	0	0	0	0	0	0
3595436	SECCE1Rv1G0009780	x	TGCAGGGGCCGATGCTGAGCGACCGCAGCGCGACGCAGGAGAAAAGAATCCCCGGGACGGTGTACCCAC	100	69	chr1R	57295682	57295751	-	0	0	0	0	1	0	1	1	1	0	0	0	0	0	0	0	0	0	0	0	0	0	0	0	0	0	0	0	0	0	0	0	0	0	0	0	0	0	0	0
3906521	SECCE1Rv1G0009780	o	TGCAGCTAGTTGTGTCCACCAATCACCTGCACCTGCGGTCCGCGCGCCTAGGCTCCGGCATACAACTCG	100	69	chr1R	57296138	57296207	+	0	0	0	1	-	1	1	1	1	0	1	1	-	0	1	1	0	1	1	1	0	0	0	0	0	0	0	0	0	0	0	0	0	0	0	0	0	0	0	0
3736718	SECCE1Rv1G0009790	x	TGCAGCATAGTAGGTTCGCGATCACCACCGCCGCCGTCTTGCTAGTAGGAGTGTACACTCCCACCAGCT	100	69	chr1R	57306572	57306641	+	0	0	1	1	1	1	1	1	1	1	1	1	1	0	1	1	1	-	1	1	0	0	0	0	0	0	0	0	0	0	0	0	0	0	0	0	0	0	0	0
3906241	SECCE1Rv1G0009790	c	TGCAGCAGCCTCAAGCCGCCCGCCGCCGGCACGTCCTTCCCTCGGCTGACGTCGCTCCG	100	59	chr1R	57307165	57307224	-	0	0	0	1	1	1	1	1	1	1	1	1	-	0	-	-	1	1	-	-	0	0	0	0	0	0	0	0	0	0	0	0	0	0	0	0	0	0	0	0
5789545	SECCE1Rv1G0009790	x	TGCAGTTGGTGAGCTCCAGCACGGTGAGGGTCTCCGACGGCAGGGAGCCCAGGCGGAGCGGGTAGATAC	100	69	chr1R	57307220	57307289	+	0	0	0	1	1	1	1	1	1	-	-	1	1	0	1	1	1	0	0	0	0	0	0	0	0	0	0	0	0	0	0	0	0	0	0	0	0	0	0	0
100128167	-	u	TGCAGCCCAGCTAGGATAGCTATGGCCTGTTAGGCGTACGTTGGGCCTCCTGGATGCAGCCCAATCCGA	98.5507	68	chr1R	57769210	57769278	+	0	0	1	0	0	1	0	0	0	0	0	0	0	0	0	0	0	0	1	0	0	0	0	0	0	0	0	0	0	0	0	0	0	0	0	0	0	0	0	0
5220192	-	u	TGCAGCATCACCATATGTCACGGGACTCACGGCCG	100	35	chr1R	58006287	58006322	+	0	0	1	0	1	1	1	0	1	1	1	0	0	0	1	1	1	0	0	0	0	0	0	0	0	0	0	0	0	0	0	0	0	0	0	0	0	0	0	0
3745306	SECCE1Rv1G0009830	i	TGCAGTTCCCTGAAGACGCAGATGCAGATCTGTAGAGCTTGTTCGGGGCCAATGCTGCTATTCTTTCAG	100	69	chr1R	58011916	58011985	+	0	0	1	0	0	1	0	0	0	0	0	0	0	0	0	0	0	0	0	0	0	0	0	0	0	0	0	0	0	0	0	0	0	0	0	0	0	0	0	0
3736194	SECCE1Rv1G0009830	i	TGCAGCACCGGCAGGTTGGCCTTGGCACCCCGAGAGCGAAAGCTGGACCGCACCG	100	55	chr1R	58013913	58013968	-	0	0	0	0	0	1	0	0	0	0	0	0	0	0	0	0	0	0	0	0	0	0	0	0	0	0	0	0	0	0	0	0	0	0	0	0	0	0	0	0
100019402	-	u	TGCAGCCGTAGCTAGCTATTATCTTCTAATCCTATACGGTGATTGATTCATGTCCTAGCCG	100	61	chr1R	58585105	58585166	-	0	0	0	1	0	0	0	0	0	0	0	0	0	0	0	0	0	0	0	0	0	0	0	0	0	0	0	0	0	0	0	0	0	0	0	0	0	0	0	0
3883272	-	u	TGCAGTCGCTTCCCCCGCTGTAGGACGCCGCGTCATGGAGATGATGCCATGAAACAGCCG	100	60	chr1R	59588936	59588996	+	0	0	0	1	0	1	0	0	1	0	0	0	0	0	0	0	0	0	0	0	0	0	0	0	0	0	0	0	0	0	0	0	0	0	0	0	0	0	0	0
3730931	SECCE1Rv1G0010100	p	TGCAGAGATAACAGGTCCTTGTGCGAAGGAGATTCCG	100	37	chr1R	60015815	60015852	-	0	0	1	1	1	1	1	1	1	1	1	1	1	0	1	-	1	0	0	0	0	0	0	0	0	0	0	0	0	0	0	0	0	0	0	0	0	0	0	0
3588477	SECCE1Rv1G0010100	c	TGCAGTCACCACGGGCGTCGCCCTCTCCCCGCAAGCCG	100	38	chr1R	60016953	60016991	-	0	0	1	1	1	1	1	1	1	1	1	1	1	0	1	1	-	-	1	1	0	0	0	0	0	0	0	0	0	0	0	0	0	0	0	0	0	0	0	0
3345254	SECCE1Rv1G0010120	i	TGCAGAGCAAACATTTTTCAAGTGATTATTAGTATTATACACACTCCGCTTCCCTCAGGTACCAATTCC	100	69	chr1R	60230001	60230070	+	0	0	1	1	1	1	1	1	1	-	-	0	0	0	1	1	1	1	0	1	0	0	0	0	0	0	0	0	0	0	0	0	0	0	0	0	0	0	0	0
3889199	-	u	TGCAGGATGGCTGCTTGCTGCCTGGAACGGCTGGCTGCTAGCTAATTGTGTGTAACATCCATTCAGTTC	79.7101	55	chr1R	60263514	60263569	+	0	0	1	1	0	0	1	0	0	0	0	1	1	0	0	0	0	0	0	0	0	0	0	0	0	0	0	0	0	0	0	0	0	0	0	0	0	0	0	0
3745180	-	u	TGCAGGATGGCTGCTTGCTGCCTGGAACGGCTGGCTGCTAGCTAATTGTGTGTAAAACATCCATTAAGT	100	69	chr1R	60304967	60305036	+	0	0	1	0	1	1	0	1	1	1	1	0	0	0	1	1	1	-	1	1	0	0	0	0	0	0	0	0	0	0	0	0	0	0	0	0	0	0	0	0
3734098	-	u	TGCAGTTTGGAGAAAAGAAACGCACACCTTAATTTGTCACCGCCG	100	45	chr1R	60306233	60306278	+	0	0	0	0	1	1	0	1	1	1	1	0	0	0	1	1	1	0	-	0	0	0	0	0	0	0	0	0	0	0	0	0	0	0	0	0	0	0	0	0
3363655_A	SECCE1Rv1G0010260	c	TGCAGCTGGAGGTGAGCAGAGCATCCTTGAAGCAGACATCGTTCTTGTCTCTGCTGGGAGAACTCCATA	100	69	chr1R	61300875	61300944	+	0	0	1	1	0	1	0	0	1	0	0	0	0	0	0	0	0	0	0	0	0	0	0	0	0	0	0	0	0	0	0	0	0	0	0	0	0	0	0	0
4093639	-	u	TGCAGCAATGGCGTCGGACAAGCCGGTGACTGTTTCCAGGGAAGGTCCG	100	49	chr1R	61481000	61481049	+	0	0	0	1	0	0	1	0	0	0	0	0	1	0	0	0	0	0	0	0	0	0	0	0	0	0	0	0	0	0	0	0	0	0	0	0	0	0	0	0
3592928	-	u	TGCAGGCCCTGATGGACTACTACTACGCCATCGCGCCAGGCGGAGGCGGCGAGGGGACCTTCGTGCACA	100	69	chr1R	61495069	61495138	-	0	0	0	1	1	1	1	0	1	1	1	1	1	0	1	-	1	0	0	0	0	0	0	0	0	0	0	0	0	0	0	0	0	0	0	0	0	0	0	0
3582653	SECCE1Rv1G0010310	x	TGCAGGCTGCGGAGGGCGTAGCACGGGCAAGGGCGGCGAGGAAGCCGCCCAGGGAGCGCTCGTGGACCG	100	69	chr1R	61508155	61508224	-	0	0	1	1	1	1	1	1	1	1	1	0	0	0	-	-	-	0	0	0	0	0	0	0	0	0	0	0	0	0	0	0	0	0	0	0	0	0	0	0
3744800_V	-	u	TGCAGCAACGGGCGGAGGACCACTGATGCGTCCCTTCGCGAGCTGCGGCAGGAGCTCGGGATTAGCTCC	100	69	chr1R	61891869	61891938	-	0	0	1	0	0	1	1	0	0	1	0	1	1	0	1	1	1	0	0	0	0	0	0	0	0	0	0	0	0	0	0	0	0	0	0	0	0	0	0	0
5202038	SECCE1Rv1G0010360	x	TGCAGGCGTCGGTATCTCGCGCACGGGCAAGGCCG	100	35	chr1R	61895003	61895038	-	0	0	1	0	1	1	0	0	1	0	0	0	0	0	0	0	0	0	0	0	0	0	0	0	0	0	0	0	0	0	0	0	0	0	0	0	0	0	0	0
7070338	-	u	TGCAGGGGTCCACATTTGCTCGACCGCCCG	100	30	chr1R	61953165	61953195	-	0	0	0	0	0	1	0	0	1	0	0	0	0	0	1	0	0	0	0	0	0	0	0	0	0	0	0	0	0	0	0	0	0	0	0	0	0	0	0	0
100109503	-	u	TGCAGCATGGGAGGAGCCGTAGGCCACGCCG	100	31	chr1R	62067301	62067332	+	0	0	1	0	0	0	0	1	-	0	0	0	0	0	0	0	0	0	0	0	0	0	0	0	0	0	0	0	0	0	0	0	0	0	0	0	0	0	0	0
3593049	SECCE1Rv1G0010480	c	TGCAGCTGCTGGCCCAGCTGCTCGACGAGGTGACCGCGCTCTCGCCGTCCATCACTTCCCTGAGAAGAG	100	69	chr1R	62911032	62911101	-	0	0	0	0	1	1	1	0	1	1	1	0	0	0	1	1	1	0	0	0	0	0	0	0	0	0	0	0	0	0	0	0	0	0	0	0	0	0	0	0
3576067	SECCE1Rv1G0010480	x	TGCAGGACGATGGAGGCGCCGTCGGCCTCGGGGGAGGCGGCGAGGGGGATGGATGCCGTGCCG	100	63	chr1R	62911241	62911304	+	0	0	1	0	1	1	1	0	1	1	1	0	0	0	1	-	-	0	0	0	0	0	0	0	0	0	0	0	0	0	0	0	0	0	0	0	0	0	0	0
5501135	SECCE1Rv1G0010490	i	TGCAGACGACAACAGCAGGATTGGTCAGAGGGATTGCTCTCCTTGAACATGGAAATCACCAGGGAATGG	100	69	chr1R	62915443	62915512	+	0	0	0	0	0	0	0	0	1	0	0	0	0	0	0	0	0	0	0	0	0	0	0	0	0	0	0	0	0	0	0	0	0	0	0	0	0	0	0	0
100024703	-	u	TGCAGAGGCGATTTTTTTTAGATCGCGTTGACGAGCGCTCCCAACCGTCCACCTACTGGCCATCTTGTC	100	69	chr1R	63233029	63233098	+	0	0	0	0	0	0	0	1	0	0	0	0	0	0	0	0	0	0	0	0	0	0	0	0	0	0	0	0	0	0	0	0	0	0	0	0	0	0	0	0
7064800	SECCE1Rv1G0010590	c	TGCAGCCAGAGCGGGTACTATGTATGCGACCCAGGCGCGAACCGCTGGCTGGCGCTCCCGCCATCAACC	98.5507	68	chr1R	63676317	63676385	-	0	0	0	0	0	0	0	0	1	0	0	0	0	0	0	0	0	0	0	0	0	0	0	0	0	0	0	0	0	0	0	0	0	0	0	0	0	0	0	0
3588296	-	u	TGCAGGAAATGGTTCGGGCTAGTCCATTAGGTTCATGGTAATTGTTGTGGTGTGCTTTGGGGGATCACC	100	69	chr1R	63685891	63685960	-	0	0	0	1	0	0	1	0	0	1	1	0	0	0	1	1	1	1	1	1	0	0	0	0	0	0	0	0	0	0	0	0	0	0	0	0	0	0	0	0
7071049	-	u	TGCAGCCTAGAGTTCAAAAGATATTATTGCCG	100	32	chr1R	64037341	64037373	+	0	0	0	1	0	1	0	0	1	0	0	1	1	0	0	0	0	0	0	0	0	0	0	0	0	0	0	0	0	0	0	0	0	0	0	0	0	0	0	0
5201717	-	u	TGCAGGCACTGGGCAGTGTCAGTGCCGCAGCAGCGTAGGTCTGAACGGCGAGGCTGGTTCTACTGCTGA	100	69	chr1R	64043220	64043289	-	0	0	0	0	0	1	0	0	1	0	0	1	-	0	0	0	0	0	0	0	0	0	0	0	0	0	0	0	0	0	0	0	0	0	0	0	0	0	0	0
5200939	SECCE1Rv1G0010610	c	TGCAGCAGCGAGCTCCTCCTCCTCCTGTGTCTCGAAATGTTCAGACAGGGGCAGGAGGGACAGGAGGGT	100	69	chr1R	64047233	64047302	+	0	0	1	0	1	0	1	0	1	0	0	1	1	0	0	0	0	1	-	1	0	0	0	0	0	0	0	0	0	0	0	0	0	0	0	0	0	0	0	0
3904564	-	u	TGCAGCCTCCACCTGCCGGCCGTGGGCGCATCTGCCAGTTGCAGCCGCGTGTGTGATCTGGTGGTACTA	95.6522	66	chr1R	64058021	64058087	-	0	0	1	1	0	1	1	1	1	0	0	0	0	0	0	0	0	1	1	1	0	0	0	0	0	0	0	0	0	0	0	0	0	0	0	0	0	0	0	0
100055078	-	u	TGCAGTTTTTTCGGGCAAGGTAACTGCCATAATTGTTTCCACCG	100	44	chr1R	64300896	64300940	+	0	0	0	0	0	1	0	0	0	0	0	0	0	0	0	0	0	0	0	0	0	0	0	0	0	0	0	0	0	0	0	0	0	0	0	0	0	0	0	0
3582510	-	u	TGCAGTTGAGGATTGTGGCACGGATGGCCTGGCCGCCATTTCCTCCTATTTGGCGCCCACATCCGTAAG	100	69	chr1R	64429584	64429653	-	0	0	0	1	1	-	1	1	1	1	1	0	0	0	1	1	1	0	0	0	0	0	0	0	0	0	0	0	0	0	0	0	0	0	0	0	0	0	0	0
3738966	-	u	TGCAGCGAGTGAAATGAAATTCCAGCGAACCG	100	32	chr1R	64440502	64440534	-	0	0	1	1	1	1	1	1	1	1	-	0	0	0	-	1	1	0	0	0	0	0	0	0	0	0	0	0	0	0	0	0	0	0	0	0	0	0	0	0
4100545	SECCE1Rv1G0010690	x	TGCAGGCCAGCTGCCGCTCGATCGCCGCCCCCTTCCTCGCCGACCCCCCG	100	50	chr1R	64862642	64862692	+	0	0	1	1	1	1	1	1	1	1	-	1	1	0	1	1	1	-	1	1	0	0	0	0	0	0	0	0	0	0	0	0	0	0	0	0	0	0	0	0
3893930	-	u	TGCAGCAAGCACTACAGATAGACGAAATCTACAGACATCGCTGGAGCACCG	100	51	chr1R	64890797	64890848	+	0	0	0	1	0	0	0	0	0	0	0	0	0	0	0	0	0	0	0	0	0	0	0	0	0	0	0	0	0	0	0	0	0	0	0	0	0	0	0	0
3909016	-	u	TGCAGTGCAGTCAATCTTGCAAATCCAAATAAATGGGGGCGAGAGTGGGGGGAGGGAGGGAGGAAATCA	100	69	chr1R	65020951	65021020	+	0	0	0	1	1	0	1	1	1	0	0	0	0	0	0	0	0	0	0	0	1	-	0	0	0	0	0	0	0	0	0	0	0	0	0	0	0	0	0	0
3895521	SECCE1Rv1G0010710	i	TGCAGAAATGAAGTAAAAACTTTCACACACCATCAGCAAACCATTCGCATGATGTCTTGGCAACTTGGC	100	69	chr1R	65146393	65146462	-	0	0	-	0	1	1	1	0	0	0	0	0	0	0	0	0	0	0	0	0	0	0	0	0	0	0	0	0	0	0	0	0	0	0	0	0	0	0	0	0
3897839	SECCE1Rv1G0010760	p	TGCAGGTGGCAGCTTGTAAGTCAGGACAGCGCGACGTGGAGCTGGAGGCGAGAGAAACCCCACGACAGC	100	69	chr1R	65680155	65680224	+	0	0	0	1	0	0	0	0	0	0	0	0	0	0	0	0	0	0	0	0	0	0	0	0	0	0	0	0	0	0	0	0	0	0	0	0	0	0	0	0
5202300	SECCE1Rv1G0010780	o	TGCAGATATAACATAATTGCAGCTGGTGTTGGAAGAAAACATACAGTGGTCGTAACTGACGAAGGGAAG	100	69	chr1R	65714207	65714276	-	0	0	1	0	0	0	0	0	0	0	0	0	0	0	0	0	0	0	0	0	0	0	0	0	0	0	0	0	0	0	0	0	0	0	0	0	0	0	0	0
3346460	SECCE1Rv1G0010790	x	TGCAGAATCCCCTGGATTGTTCAAAACAGGTGACTCAAAGGTTGATACCACAAAAATCCTTGGCTCAAA	100	69	chr1R	65777909	65777978	+	0	0	0	1	0	0	1	1	1	0	0	0	0	0	0	0	0	0	0	0	0	0	0	0	0	0	0	0	0	0	0	0	0	0	0	0	0	0	0	0
3593456	-	u	TGCAGCTTCTGGCTGTCTTTTTTGGAGCGCACCATAAAAGCGCTGCGTGGAGCCG	100	55	chr1R	65955327	65955382	+	0	0	0	0	0	0	0	1	1	1	1	0	0	0	1	1	-	0	0	0	0	0	0	0	0	0	0	0	0	0	0	0	0	0	0	0	0	0	0	0
5497758	SECCE1Rv1G0010810	x	TGCAGCGGTGGATGAGAGGTCCAGGATGCAGCCGCCGGTGCCTTCGCGGGTGCGAGAGGGAGGGGTGCG	100	69	chr1R	66116752	66116821	+	0	0	0	1	0	1	0	0	0	0	0	0	0	0	0	0	0	0	0	0	0	0	0	0	0	0	0	0	0	0	0	0	0	0	0	0	0	0	0	0
7415093	-	u	TGCAGAGGACATGGCGGCGCTCTGATGCGTCGCCGTGCGACACGACGACAACCACGTCCG	100	60	chr1R	66158030	66158090	-	0	0	0	1	0	0	0	0	0	0	0	0	0	0	0	0	0	0	0	0	0	0	0	0	0	0	0	0	0	0	0	0	0	0	0	0	0	0	0	0
3889735	-	u	TGCAGGCACATGCAAGGCGACGCTGGAAGTCAGTCCG	100	37	chr1R	66158086	66158123	+	0	0	0	1	0	0	0	0	0	0	0	0	0	0	0	0	0	0	0	0	0	0	0	0	0	0	0	0	0	0	0	0	0	0	0	0	0	0	0	0
3895587	-	u	TGCAGAGGACGTGGCGACCCTTGTGATTCGTCGCCGTGTCACACGATGACGACCGCGTCCG	100	61	chr1R	66158150	66158211	-	0	0	0	1	0	0	0	0	0	0	0	0	0	0	0	0	0	0	0	0	0	0	0	0	0	0	0	0	0	0	0	0	0	0	0	0	0	0	0	0
100051200	SECCE1Rv1G0010830	c	TGCAGTGGATGGCGACGTCTCGTTTGGCCAGGTCACCAAGGAAACTGACGCCTCGGCTGTGGATGCTGC	100	69	chr1R	66319075	66319144	-	0	0	0	0	0	1	0	0	0	0	0	0	0	0	0	0	0	0	0	0	0	0	0	0	0	0	0	0	0	0	0	0	0	0	0	0	0	0	0	0
5037777	SECCE1Rv1G0010840	x	TGCAGCCCCCGGGCATGGAAGAGTCGCCATGGGTTCCAGCCG	100	42	chr1R	66327549	66327591	+	0	0	1	0	0	0	0	0	0	0	0	0	0	0	0	0	0	0	0	0	0	0	0	0	0	0	0	0	0	0	0	0	0	0	0	0	0	0	0	0
6210179	SECCE1Rv1G0010850	p	TGCAGCCCCCAAGCACGCCGCCGTTCCATCACCG	100	34	chr1R	66331393	66331427	-	0	0	1	1	1	1	1	1	1	1	1	-	1	0	1	1	1	-	1	1	0	0	0	0	0	0	0	0	0	0	0	0	0	0	0	0	0	0	0	0
100133479	-	u	TGCAGCGCTGCGGGGAAATTTTGTACGCGCCCTGCCG	100	37	chr1R	66331423	66331460	+	0	0	1	0	0	0	0	0	0	0	0	0	0	0	0	0	0	0	0	0	0	0	0	0	0	0	0	0	0	0	0	0	0	0	0	0	0	0	0	0
3576362	-	u	TGCAGACCAATGGAATCGGGTCGCAAGGACCCAACGCAGAAACCAACAAATATAACATGGGCAGTACAC	100	69	chr1R	66487009	66487078	+	0	0	0	1	0	0	0	0	1	1	1	0	0	0	-	1	1	0	0	0	0	0	0	0	0	0	0	0	0	0	0	0	0	0	0	0	0	0	0	0
3887222	-	u	TGCAGGGTCAATTACTCCTATCATTTTCAGCCGGCCCATGGGATCTCAAACATGCCG	100	57	chr1R	66842194	66842251	+	0	0	1	0	0	0	0	0	0	0	0	0	0	0	0	0	0	0	0	0	0	0	0	0	0	0	0	0	0	0	0	0	0	0	0	0	0	0	0	0
3352175	-	u	TGCAGCTATTTACACGGATTGGAACATCTGGAAGGAAAGAAACCGTGTTCGATCAGAAGGCACTTCAGG	100	69	chr1R	66903963	66904032	+	0	0	1	1	0	1	1	1	1	0	0	-	0	0	-	1	0	0	0	0	0	0	0	0	0	0	0	0	0	0	0	0	0	0	0	0	0	0	0	0
3747431	SECCE1Rv1G0010930	o	TGCAGGTGCGCGGTCACCGCGCGAGTACGCCGCCATGCAACGACGTCGTCCGGGAAGACCCTCTCTGCG	100	69	chr1R	67446017	67446086	-	0	0	0	1	0	0	1	1	0	0	0	1	-	0	0	0	0	0	0	0	0	0	0	0	0	0	0	0	0	0	0	0	0	0	0	0	0	0	0	0
3596543	SECCE1Rv1G0010930	o	TGCAGGTGCGCGGTCACCGCGCGAGTACGCCGCCATGCAACGACGTCGTCCG	100	52	chr1R	67446034	67446086	-	0	0	0	1	0	0	1	1	0	0	0	1	-	0	0	0	0	0	0	0	0	0	0	0	0	0	0	0	0	0	0	0	0	0	0	0	0	0	0	0
5789232	-	u	TGCAGGCGTGCCAGCGCGTGCGTGCGTGGGCGCGGGTGAATGATTTGTTTCTTTGCTTCTTGGCGCGGT	100	69	chr1R	67446082	67446151	+	0	0	1	0	0	1	0	0	0	0	0	1	1	0	0	0	0	1	1	1	0	0	0	0	0	0	0	0	0	0	0	0	0	0	0	0	0	0	0	0
3344875	-	u	TGCAGTATTAAGTACTACTGCTGGTATAGATGTTCTGCTATAAAGAAAAGAGAAAAGCAAAAAGGGCAT	100	69	chr1R	68274875	68274944	+	0	0	0	1	0	1	1	1	1	1	-	0	0	0	-	1	1	0	0	0	0	0	0	0	0	0	0	0	0	0	0	0	0	0	0	0	0	0	0	0
4485654	-	u	TGCAGGGGCCAGAGGAGACACAGGTGGAGCCCAGGCCG	100	38	chr1R	68342502	68342540	-	0	0	0	0	0	1	0	0	-	1	1	1	0	-	1	1	1	0	0	0	0	0	0	0	0	0	0	0	0	0	0	0	0	0	0	0	0	0	0	0
5500563	-	u	TGCAGGCCGCTCCGAGTCATCTTCGCTCCG	100	30	chr1R	68342747	68342777	+	0	0	1	0	0	0	0	0	0	1	0	0	0	0	0	-	0	0	0	0	0	0	0	0	0	0	0	0	0	0	0	0	0	0	0	0	0	0	0	0
3342609	-	u	TGCAGTACATCGAGACAAAAAGAAAATCGATCTTCGCTATTGCGTCAATCCATCAAATCGCCG	100	63	chr1R	68356196	68356259	+	0	0	0	0	0	0	1	0	0	1	0	0	0	0	0	0	0	0	0	0	0	0	0	0	0	0	0	0	0	0	0	0	0	0	0	0	0	0	0	0
3602179_Z	-	u	TGCAGGTGGCGGAGGCTGGAACACGGGCAAGGGCGGCGAGGAAGCCGTTCAGGGCTGGACCAGGGACCG	100	69	chr1R	69677296	69677365	-	0	0	1	1	1	0	1	1	1	1	1	0	-	0	1	1	1	0	0	0	0	0	0	0	0	0	0	0	0	0	0	0	0	0	0	0	0	0	0	0
3738825	-	u	TGCAGCGACGTTCGGGGAGTGGACTGGGGAGGAACGACGTGGCACGCGAGGGCATTGGAAGGCGGCGGC	78.2609	54	chr1R	70296806	70296860	-	0	0	1	1	0	1	0	1	1	0	0	0	0	0	0	0	0	0	0	0	0	0	0	0	0	0	0	0	0	0	0	0	0	0	0	0	0	0	0	0
3591507	SECCE1Rv1G0011130	x	TGCAGCGCTTGCCTGAGCATCCCAGAGCCGCGGAGCACACCTAATCTTTCGGCACATGCCACCATCGCC	100	69	chr1R	70762911	70762980	-	0	0	1	1	1	1	1	1	1	1	1	1	-	0	1	1	1	0	0	0	0	0	0	0	0	0	0	0	0	0	0	0	0	0	0	0	0	0	0	0
3364687	-	u	TGCAGGGAGGCGTGGCCCGATATTGTGGAAGAGGTCCGCGCCTGCCATGCTAATAAGTAGACCACAGTC	100	69	chr1R	70768802	70768871	-	0	0	1	1	1	1	1	1	1	1	1	1	1	0	1	1	-	1	1	-	0	0	0	0	0	0	0	0	0	0	0	0	0	0	0	0	0	0	0	0
100159324	-	u	TGCAGCTTCGTCCTTGGCGTGCTCTTCACTGACCG	100	35	chr1R	71166967	71167002	-	0	0	1	0	0	0	0	0	1	0	0	0	0	0	0	0	0	0	0	0	0	0	0	0	0	0	0	0	0	0	0	0	0	0	0	0	0	0	0	-
3595898	-	u	TGCAGATGGTAGGCGTACATGCAAAGCTAGCTCAAACAAGCACATAGGTAGGCAGCTTCATTAATTCTT	100	69	chr1R	72532588	72532657	+	0	0	1	1	0	1	1	1	1	0	0	0	0	0	0	0	0	1	1	1	0	0	0	0	0	0	0	0	0	0	0	0	0	0	0	0	0	0	0	0
3594622	-	u	TGCAGGCTCCACTACGAGTCGTGATGAGGAGGGCGCATCACGTTTGACGGAGCGCGGGAACGCCGCGTG	100	69	chr1R	73202648	73202717	+	0	0	0	1	1	-	1	0	1	1	1	1	1	0	1	-	1	0	0	0	0	0	0	0	0	0	0	0	0	0	0	0	0	0	0	0	0	0	0	0
5208251	-	u	TGCAGCCACGGCCGTGTATCACGGCCTGGCCGTTGGTCGATGTGCGGCACTCCGCGTCAGCCTGCCCTG	100	69	chr1R	73203206	73203275	+	0	0	0	1	1	0	0	0	1	0	0	0	0	0	0	0	0	0	0	0	0	0	0	0	0	0	0	0	0	0	0	0	0	0	0	0	0	0	0	0
5757226	-	u	TGCAGCCGAGGGACGGCAACGCGGCGGCCTCCCTGTGGGCGGCGCCGCCCTTGCCAAATCGAAGGCAAA	100	69	chr1R	74788873	74788942	+	0	0	0	0	1	1	0	0	1	0	0	0	0	0	0	0	0	0	0	0	0	0	0	0	0	0	0	0	0	0	0	0	0	0	0	0	0	0	0	0
3744441	-	u	TGCAGTAATGGATAATCTCACTAACCTCTGTAACTTTCTTTGACTGGCGATTATAAGGGTTGTCGTCAT	100	69	chr1R	74789903	74789972	-	0	0	0	0	0	0	1	0	0	0	0	0	0	0	0	0	0	0	0	0	0	0	0	0	0	0	0	0	0	0	0	0	0	0	0	0	0	0	0	0
5801806	-	u	TGCAGAGGCAACCCTGCGTGTGCTGGCAGCGACACCAATGGCCTGAGAAAGGTGGGGGTGTGTGCCAGC	100	69	chr1R	75021094	75021163	+	0	0	1	1	1	1	1	1	1	1	1	1	-	0	1	1	1	0	0	0	0	0	0	0	0	0	0	0	0	0	0	0	0	0	0	0	0	0	0	0
3346593	SECCE1Rv1G0011300	i	TGCAGCGTTTGTGCAGCCGACGCACTCTAAGTGCTTGATGAAATGCCCATTAGAGAGATAGTAGGAGGG	100	69	chr1R	75306583	75306652	-	0	0	1	1	0	0	1	1	1	0	1	1	1	0	0	0	0	0	0	0	0	0	0	0	0	0	0	0	0	0	0	0	0	0	0	0	0	0	0	0
3893322	-	u	TGCAGCGGGGGAAGCGGGAGCGCCGACGTAGACGAGCCG	100	39	chr1R	75314807	75314846	+	0	0	1	1	1	1	1	1	1	1	1	-	-	0	1	1	-	1	1	1	0	0	0	0	0	0	0	0	0	0	0	0	0	0	0	0	0	0	0	0
100052200	-	u	TGCAGATGTGGTCCGAGCTGAAGCGGCCGCTGAAGGCGCCG	100	41	chr1R	76076366	76076407	-	0	0	0	0	0	1	0	0	0	0	0	0	0	0	0	0	0	0	0	0	0	0	0	0	0	0	0	0	0	0	0	0	0	0	0	0	0	0	0	0
3345190	SECCE1Rv1G0011390	c	TGCAGCTGTTGTGCTACTGGGGAATTGGATATGATAGATTACCATCAGTTTGTGTGTAATCCTGCCACA	100	69	chr1R	76241825	76241894	-	0	0	1	1	1	1	0	1	1	1	1	1	1	0	1	1	1	1	1	1	0	0	0	0	0	0	0	0	0	0	0	0	0	0	0	0	0	0	0	0
5213147	SECCE1Rv1G0011400	c	TGCAGCGATGGCTATTTGCGAACGATGGGACCATTGTTAATCCACTCTCCCAACTTGTCATTGACGCCA	100	69	chr1R	76348497	76348566	-	0	0	0	1	1	-	1	1	1	1	0	1	1	0	1	1	1	0	0	0	0	0	0	0	0	0	0	0	0	0	0	0	0	0	0	0	0	0	0	0
3361639	-	u	TGCAGAGACAGGTCGATGATCTGAAGAGAGATCTGCGTGAGAAGGAGGATAATGCCGTCAAGCTGAACA	100	69	chr1R	77621195	77621264	+	0	0	0	0	0	1	0	0	0	0	0	0	0	0	0	0	0	0	0	0	0	0	0	0	0	0	0	0	0	0	0	0	0	0	0	0	0	0	0	0
7498161	SECCE1Rv1G0011490	e	TGCAGCAGCTGGGGGTGCAACCAGTAAGAACGAAAACCTAAGTTTGACTTTTCCACTCCG	98.3333	59	chr1R	78343918	78343977	-	0	0	1	0	0	0	0	0	0	0	0	0	0	0	0	0	0	0	0	0	0	0	0	0	0	0	0	0	0	0	0	0	0	0	0	0	0	0	0	0
4103777	-	u	TGCAGTACTTTGTAATACAATTGTCGAGTACGTGCAAGAGTTACAGCCG	93.8776	46	chr1R	78347928	78347974	-	0	0	1	0	0	0	0	0	0	0	0	0	0	0	0	0	0	0	0	0	0	0	0	0	0	0	0	0	0	0	0	0	0	0	0	0	0	0	0	0
3899346	-	u	TGCAGAGGACAGCATGAGCAGGCGGTAAAAGACAAGGCGTACCG	100	44	chr1R	78348502	78348546	-	0	0	0	1	1	1	0	1	1	0	0	0	0	0	0	0	0	0	0	0	0	0	0	0	0	0	0	0	0	0	0	0	0	0	0	0	0	0	0	0
5211012	SECCE1Rv1G0011500	p	TGCAGCAGCTGATCTAGTAAACGTTGGTCGACCG	100	34	chr1R	78491922	78491956	-	0	0	0	0	0	0	0	1	1	0	0	0	0	0	0	0	0	0	0	0	0	0	0	0	0	0	0	0	0	0	0	0	0	0	0	0	0	0	0	0
5493374	-	u	TGCAGTGAAGGGCGGCGGACGGTGGCCGGGGAGGAAGGCGGCACCGCGGTTAGCCG	100	56	chr1R	78668652	78668708	+	0	0	0	0	0	0	1	0	0	0	0	0	0	0	0	0	0	0	0	0	0	0	0	0	0	0	0	0	0	0	0	0	0	0	0	0	0	0	0	0
5492754	-	u	TGCAGATAAAATGCCTGGGTTTGTTGTGCCG	100	31	chr1R	78668908	78668939	+	0	0	0	0	0	0	1	0	0	0	0	0	0	0	0	0	0	0	0	0	0	0	0	0	0	0	0	0	0	0	0	0	0	0	0	0	0	0	0	0
100141765	-	u	TGCAGGTCGTCTCCAACCAGCAGCTCTTTCACCATAACCATCAGCACCTAGATACACCTGCCTTCCATT	86.9565	60	chr1R	78937267	78937327	+	0	0	1	0	0	0	0	0	0	0	0	0	0	0	0	0	0	0	0	0	0	0	0	0	0	0	0	0	0	0	0	0	0	0	0	0	0	0	0	0
4102331	-	u	TGCAGTAAAAACATTCTGTCGAACACGTCAGGGGCACAGCACCG	100	44	chr1R	78961495	78961539	+	0	0	0	0	0	1	0	0	0	0	0	0	0	0	0	0	0	1	1	1	0	0	0	0	0	0	0	0	0	0	0	0	0	0	0	0	0	0	0	0
3739251	SECCE1Rv1G0011580	i	TGCAGGCTTTCTCCTGCATGTGAGCCACTTGGTGACACAAGCTACAGTGGCAGACGCAGAAGTTAACAT	100	69	chr1R	79452258	79452327	-	0	0	0	1	0	0	0	0	1	0	0	0	0	0	0	0	0	0	0	0	0	0	0	0	0	0	0	0	0	0	0	0	0	0	0	0	0	0	0	0
3578368	SECCE1Rv1G0011740	c	TGCAGCTGTCGAGTAAGATCGTGCCGCTTATACTCGGATCATTGCTCTATCACTTTGACTGGACGTTGC	100	69	chr1R	81841061	81841130	-	0	0	1	1	1	1	1	0	1	1	1	1	1	0	1	1	1	-	1	1	0	0	0	0	0	0	0	0	0	0	0	0	0	0	0	0	0	0	0	0
3892509	-	u	TGCAGCACGTCGTCACCAAGACCGTGCGCCGCCGCGCCCGAAGATGGCCG	100	50	chr1R	81914029	81914079	-	0	0	0	1	0	1	0	0	1	0	0	0	0	0	0	0	0	0	0	0	0	0	0	0	0	0	0	0	0	0	0	0	0	0	0	0	0	0	0	0
3342183	SECCE1Rv1G0011770	p	TGCAGATCCAATCAACCGTCCGCGTACACCGTACACGATCCCATCACGCTTAGATTCGCTCCAGTACGC	100	69	chr1R	82318751	82318820	-	0	0	0	1	0	0	0	0	1	0	0	0	0	0	0	0	0	0	0	0	0	0	0	0	0	0	0	0	0	0	0	0	0	0	0	0	0	0	0	0
3896534	-	u	TGCAGCGTGGAGTCCCTTGGCGAGGCAGCAGCTACCTTCTGCATGGACCG	100	50	chr1R	82318816	82318866	+	0	0	1	1	1	1	1	1	1	1	1	1	1	0	0	1	1	1	1	-	0	0	0	0	0	0	0	0	0	0	0	0	0	0	0	0	0	0	0	0
3346583	-	u	TGCAGGCCCTTCTACACTGCCAAATTTTAAAAACAAACTGAAAAATAACGATGCGTCCG	100	59	chr1R	82356852	82356911	+	0	0	0	1	0	1	0	0	1	0	0	1	1	0	0	0	0	0	0	0	0	0	0	0	0	0	0	0	0	0	0	0	0	0	0	0	0	0	0	0
3739263	-	u	TGCAGATTCCGTAAAAAATAAAGTTAAAGAAAAGGGGGCAGTAGTGGTTGAGGTGTTTGCTTCAGTTAC	100	69	chr1R	82356912	82356981	-	0	0	0	1	0	-	0	0	1	0	0	1	1	0	0	0	0	0	0	0	0	0	0	0	0	0	0	0	0	0	0	0	0	0	0	0	0	0	0	0
4489088	-	u	TGCAGTGGAGAAGCCGGCCGTAGGGGACGTGGCCCTCGACTTCGAGCGAAGCGGGAATAAGCGACGCCG	100	69	chr1R	82628368	82628437	-	0	0	0	1	1	0	0	0	1	0	0	0	0	0	0	0	0	0	0	0	0	0	0	0	0	0	0	0	0	0	0	0	0	0	0	0	0	0	0	0
3346586	-	u	TGCAGAGCTTTCATATTAAGCTGAACAATTTTGACAATAAGCTGCATTATTCAGTTCAACCG	100	62	chr1R	82769041	82769103	-	0	0	1	1	1	1	1	0	1	1	1	1	1	0	1	1	1	0	0	0	0	0	0	0	0	0	0	0	0	0	0	0	0	0	0	0	0	0	0	0
3746148	SECCE1Rv1G0011840	c	TGCAGTTTGTGCCCAATATTCGGTCTGGAAGCTTTGCTGACATCGGACCTAGGAGGTACATGGAGGATG	100	69	chr1R	82804168	82804237	+	0	0	1	1	1	1	1	0	1	1	0	-	1	0	0	0	0	1	1	1	0	0	0	0	0	0	0	0	0	0	0	0	0	0	0	0	0	0	0	0
7493934	SECCE1Rv1G0011840	p	TGCAGCGATAGCAGGTGGGTTCAATGCACCTGACCG	88.8889	32	chr1R	82806055	82806087	+	0	0	1	0	0	0	0	0	0	0	0	0	0	0	0	0	0	0	0	0	0	0	0	0	0	0	0	0	0	0	0	0	0	0	0	0	0	0	0	0
5224007	SECCE1Rv1G0011850	p	TGCAGGCCAGTGACTGGTCGATGCCGACGGCGGACCGCCGTCGCTGTATGGCTCAATACAACATTTGCG	100	69	chr1R	82806193	82806262	-	0	0	0	0	0	0	0	1	0	0	0	0	0	0	0	0	0	0	0	0	0	0	0	0	0	0	0	0	0	0	0	0	0	0	0	0	0	0	0	0
4486918	SECCE1Rv1G0011870	i	TGCAGGCATGTACAAGCGGCTCTTACTAGTGCTACTGTGCTGGAGGACGTTACGGAGGTACTTTTGCTG	100	69	chr1R	83011253	83011322	+	0	0	0	1	1	0	1	1	1	0	0	0	0	0	0	0	0	0	0	0	0	0	0	0	0	0	0	0	0	0	0	0	0	0	0	0	0	0	0	0
3350971	-	u	TGCAGATCGAGCAGGCTCGACGAACGACAAATTCTACTGCCTTTGTTTGGATCAACATTTGCATGAAAA	100	69	chr1R	83766687	83766756	+	0	0	0	1	1	0	1	1	1	0	0	0	0	0	0	0	0	0	0	0	0	0	0	0	0	0	0	0	0	0	0	0	0	0	0	0	0	0	0	0
5206518	-	u	TGCAGTTCGGGGGGCACGCAGCTGATACCGAAGAGTGTGCAGTTGCCATCCCAAATGCGAGTAGTATGC	100	69	chr1R	83772106	83772175	-	0	0	0	1	1	0	0	1	1	0	0	0	0	0	0	0	0	0	0	0	0	0	0	0	0	0	0	0	0	0	0	0	0	0	0	0	0	0	0	0
4093368	SECCE1Rv1G0011900	x	TGCAGACGTTCCTGATCTCGATCTTGGAAGGGTCGGTCGTGGCGGCGAGCTTGCTGAGCTTTTCCATGG	100	69	chr1R	84171552	84171621	-	0	0	-	1	1	0	1	1	1	1	1	0	0	0	1	1	-	0	0	0	0	0	0	0	0	0	0	0	0	0	0	0	0	0	0	0	0	0	0	0
5225684	SECCE1Rv1G0011910	x	TGCAGTCCTTTCTGATCTCGAAGCGGCTGCCCTCGGCGGGGATCTCGCTGAGCTTGGCCATGGCCTTCC	100	69	chr1R	84175956	84176025	-	0	0	0	1	1	1	1	1	1	0	0	0	0	0	0	0	0	0	0	0	0	0	0	0	0	0	0	0	0	0	0	0	0	0	0	0	0	0	0	0
3602846	SECCE1Rv1G0011930	p	TGCAGCCCCCTGCGCCGACCACGGAATCGCCTCCTGGTTCATGCCCCTGCCTCCGCCTCCG	100	61	chr1R	84198457	84198518	+	0	0	0	1	1	0	0	1	1	1	1	0	0	0	1	-	1	0	0	0	0	0	0	0	0	0	0	0	0	0	0	0	0	0	0	0	0	0	0	0
5213264	-	u	TGCAGGGCCGCGGCCATCCAGATCCCGCAGCACCCCCTCCACCCCCTCCCCTCTCCG	92.9825	53	chr1R	85896144	85896197	+	0	0	0	0	1	0	1	0	0	0	0	0	0	0	0	0	0	0	0	0	0	0	0	0	0	0	0	0	0	0	0	0	0	0	0	0	0	0	0	0
3750004	SECCE1Rv1G0012110	x	TGCAGCTAGTGGCCCATGGAAATTAATGCAGGTGCTGGGTGGTGCGTGTGATGGTGACATACCG	100	64	chr1R	86566236	86566300	+	0	0	0	1	0	1	0	1	0	0	0	0	0	0	0	0	0	0	0	0	0	0	0	0	0	0	0	0	0	0	0	0	0	0	0	0	0	0	0	0
3344819	-	u	TGCAGGTCCTGCATGGAGGAAGAAGAGATGGTGACATTAACCCCCACGGGGCACGCACACCG	100	62	chr1R	87098326	87098388	-	0	0	0	1	0	1	0	1	0	1	1	0	0	0	1	1	1	0	0	0	0	0	0	0	0	0	0	0	0	0	0	0	0	0	0	0	0	0	0	0
3740914	-	u	TGCAGTGACTAATATTAGGAATATCTACCACAATCGGTCCAAAATATTTGTCCTTTCAGAATCATATTG	100	69	chr1R	87133853	87133922	-	0	0	0	1	1	0	1	1	0	0	0	0	0	0	0	0	0	0	0	0	0	0	0	0	0	0	0	0	0	0	0	0	0	0	0	0	0	0	0	0
3738900	-	u	TGCAGTACGGAAATTTCCATGTGGAGAAACTTGTCGCATCTACATTAATTTTCATCTTACCAGGAGGTG	100	69	chr1R	87988939	87989008	+	0	0	0	1	1	1	0	0	1	1	0	0	0	0	0	1	0	0	0	0	0	0	0	0	0	0	0	0	0	0	0	0	0	0	0	0	0	0	0	0
3579261	SECCE1Rv1G0012160	i	TGCAGGCAGATTGCGTTTGAGTTTTTGAACCAAGAAGCACAATATTTGCGTTTAAAAACCATGTGTCCG	100	69	chr1R	88019265	88019334	+	0	0	0	1	1	1	1	1	1	1	1	0	0	0	1	-	1	0	0	0	0	0	0	0	0	0	0	0	0	0	0	0	0	0	0	0	0	0	0	0
3586289	SECCE1Rv1G0012160	c	TGCAGCCGCCCAAGGAGTCGCCCACCACGGTGGCCGCGCCTCGTCCTCCGACGCCGCAAGTGCCTGTCC	100	69	chr1R	88019654	88019723	-	0	0	0	1	1	1	1	1	1	1	1	0	0	0	1	-	1	0	0	0	0	0	0	0	0	0	0	0	0	0	0	0	0	0	0	0	0	0	0	0
4493147	SECCE1Rv1G0012160	x	TGCAGCTGCTGCTTGGGGGGCGCAGCTGGCTCCGTCAGCGGCCGCACGACGACCGCTGCGTGAGACGTC	100	69	chr1R	88019914	88019983	+	0	0	0	1	1	1	1	1	1	1	1	0	0	0	1	-	-	0	0	0	0	0	0	0	0	0	0	0	0	0	0	0	0	0	0	0	0	0	0	0
100005049	-	u	TGCAGCTCCGCTCGTGACTCGTGTCGGGAAGAGGAAAATAAATAACACTACACCAACCGCGGCGAGGCG	100	69	chr1R	88020517	88020586	-	0	0	0	0	0	0	1	0	0	0	0	0	0	0	0	0	0	0	0	0	0	0	0	0	0	0	0	0	0	0	0	0	0	0	0	0	0	0	0	0
3581477	-	u	TGCAGCCGCGCAAGTGAAAGTTTGGCTAGTAACCGACGGCCG	100	42	chr1R	88020930	88020972	-	0	0	0	1	1	1	1	1	1	1	1	0	0	0	-	1	-	0	0	0	0	0	0	0	0	0	0	0	0	0	0	0	0	0	0	0	0	0	0	0
3895489	-	u	TGCAGCACCACCTGTCCAGGGCTCGCCCGCGTCACCTCCTTCCCCCGACACACTAGTCGCTCGACATGC	100	69	chr1R	88020968	88021037	+	0	0	0	1	1	1	0	1	1	1	0	0	0	0	-	-	0	0	0	0	0	0	0	0	0	0	0	0	0	0	0	0	0	0	0	0	0	0	0	0
3588507	-	u	TGCAGGGTGATGAGTTGACGAACGGCAACGGCAACGGGGCCG	100	42	chr1R	88877294	88877336	+	0	0	1	0	0	1	0	0	1	0	0	1	1	0	0	0	0	1	1	1	0	0	0	0	0	0	0	0	0	0	0	0	0	0	0	0	0	0	0	0
5801137	-	u	TGCAGGGTACTAGTACGTTCACAGGAGATCTCGGCGGTGGCCG	97.6744	42	chr1R	88877336	88877378	+	0	0	0	0	0	0	1	0	0	0	0	0	0	0	0	0	0	0	0	0	0	0	0	0	0	0	0	0	0	0	0	0	0	0	0	0	0	0	0	0
3351099	SECCE1Rv1G0012170	i	TGCAGACTTGTAAATTGATCTCAGAAATTAAGCTTCTTGTACATCATTTGCATTGGTCGATATCTGGCT	100	69	chr1R	88877828	88877897	+	0	0	0	1	0	1	0	1	0	0	0	0	0	0	0	0	0	0	0	0	0	0	0	0	0	0	0	0	0	0	0	0	0	0	0	0	0	0	0	0
5036564	-	u	TGCAGCAGAGGCCAGCCGGCACAAAAGTCCGTCCCCG	100	37	chr1R	89110161	89110198	-	0	0	0	1	1	1	1	1	1	1	1	0	0	0	1	-	-	0	0	0	0	0	0	0	0	0	0	0	0	0	0	0	0	0	0	0	0	0	0	0
3733098	SECCE1Rv1G0012200	p	TGCAGACCGTCGACGACGAGTCCTGAAACTCTTTTTCCGTTTTGTTTCTGTTGAGCCTGAAATGAATCC	100	69	chr1R	89237856	89237925	+	0	0	0	1	1	1	1	1	1	-	1	0	0	0	1	1	-	0	0	0	0	0	0	0	0	0	0	0	0	0	0	0	0	0	0	0	0	0	0	0
3344910	-	u	TGCAGGATCAAGTGCAGATGCACGCGCTCCGCGTGGTGGAAGAACGGTTCAGAGAACACGATCCGAGAT	94.2029	65	chr1R	90249872	90249937	+	0	0	0	1	1	0	0	0	1	1	1	0	0	0	1	1	1	0	0	0	0	0	0	0	0	0	0	0	0	0	0	0	0	0	0	0	0	0	0	0
16417106	-	u	TGCAGAACACATCTCCTTATCAATATAACCATTCTCTTCCG	92.6829	38	chr1R	90386697	90386735	+	0	0	1	1	0	0	0	0	0	0	0	0	0	0	0	0	0	0	0	0	0	0	0	0	0	0	0	0	0	0	0	0	0	0	0	0	0	0	0	0
5228213_Z	SECCE1Rv1G0012220	c	TGCAGCAGATGGAAATCGCAGCTCATAAATTGTCGAAATTAGCGGCACAAGAGGTACCCG	100	60	chr1R	90387165	90387225	-	0	0	0	0	1	0	0	0	1	0	1	0	0	0	0	0	-	0	0	0	0	0	0	0	0	0	0	0	0	0	0	0	0	0	0	0	0	0	0	0
3904444	-	u	TGCAGGGTCACGAAGCAGCCGTCGAACGTGAGTAAGACGGCCGTGGAGCGTGAGTAAGACGGTCGCCGC	100	69	chr1R	90396146	90396215	+	0	0	0	1	-	1	0	0	1	0	0	0	0	0	0	0	0	0	0	0	0	0	0	0	0	0	0	0	0	0	0	0	0	0	0	0	0	0	0	0
3736803	-	u	TGCAGTGACACGAAAGATAGGAACACGCTAGCTGTCCG	100	38	chr1R	90428725	90428763	-	0	0	1	1	1	1	1	1	1	0	0	0	0	0	0	0	0	0	0	0	0	0	0	0	0	0	0	0	0	0	0	0	0	0	0	0	0	0	0	0
4488028	SECCE1Rv1G0012260	x	TGCAGCAAAGAGGAACGTGCGGACGAGCCGCGTGAGCGGGACCGTGGGGAACCCCCTGAGGAGGCGGTC	89.8551	62	chr1R	90603029	90603091	+	0	0	0	0	0	0	0	0	1	0	0	1	1	0	0	0	0	0	0	0	0	0	0	0	0	0	0	0	0	0	0	0	0	0	0	0	0	0	0	0
100136938	-	u	TGCAGTCTGCGCCGCAGGTCACTACAACCGCCTAGTCCAGTCCAGTGAGTCGCCG	81.8182	45	chr1R	90702002	90702047	-	0	0	0	0	0	1	0	0	0	0	0	0	0	0	0	0	0	0	0	0	0	0	0	0	0	0	0	0	0	0	0	0	0	0	0	0	0	0	0	0
3598931_A	-	u	TGCAGCTCCACGCCATTGTCGCCGTCGACGACGAGCCGCTCGTACTCTCCGACGTAGTTGAGGTGGACC	100	69	chr1R	90702053	90702122	+	0	0	1	0	0	0	0	0	1	1	1	1	1	0	1	1	1	1	1	1	0	0	0	0	0	0	0	0	0	0	0	0	0	0	0	0	0	0	0	0
3352919	-	u	TGCAGAACTTGGAAAGAGAATCGGGAAGTAAAATCGAATATTGATAAGCAGCGGCGCATGATGAGAAGG	100	69	chr1R	91019514	91019583	-	0	0	0	1	1	1	0	1	1	0	0	0	0	0	0	0	0	0	0	0	0	0	0	0	0	0	0	0	0	0	0	0	0	0	0	0	0	0	0	0
3586632	-	u	TGCAGTCAAAAAAAATTCTAGAAAATTGCCGATATATTCGAGGTAGTCTGAACACCG	100	57	chr1R	91121090	91121147	+	0	0	0	0	0	1	0	1	0	0	0	0	0	0	0	0	0	0	0	0	0	0	0	0	0	0	0	0	0	0	0	0	0	0	0	0	0	0	0	0
3578605	SECCE1Rv1G0012310	e	TGCAGACCATGAAATCTTAATTTCTCTGTCAACATCCTGTGAATTCAGAGGTGACCTGCTGGATGATCA	100	69	chr1R	91135094	91135163	-	0	0	0	1	1	1	1	1	1	1	1	0	0	0	-	-	-	0	0	0	0	0	0	0	0	0	0	0	0	0	0	0	0	0	0	0	0	0	0	0
5203883	SECCE1Rv1G0012340	c	TGCAGCAGCGGGGAGGTGGCGGCGTGGGAGGTGGTGGACGTGGTGCGCGCGGTGCGGGACGCCAAGGCG	100	69	chr1R	91353683	91353752	-	0	0	0	0	1	1	0	0	1	0	0	0	0	0	0	0	0	0	0	0	0	0	0	0	0	0	0	0	0	0	0	0	0	0	0	0	0	0	0	0
4492501	-	u	TGCAGCACGCCGTGTGACCACATGCATGGACGTCCG	97.2222	35	chr1R	91567548	91567583	+	0	0	0	1	0	0	0	0	0	0	0	0	0	0	0	0	0	0	0	0	0	0	0	0	0	0	0	0	0	0	0	0	0	0	0	0	0	0	0	0
5222310	-	u	TGCAGTGAGCACGCCATCTCCGTGTCCTCGCCG	100	33	chr1R	91816442	91816475	-	0	0	0	0	1	1	0	0	0	0	1	0	0	0	0	0	0	0	0	0	0	0	0	0	0	0	0	0	0	0	0	0	0	0	0	0	0	0	0	0
3889886	-	u	TGCAGCGTAAGGCAGCAGCGCAGGAGGCTGTAGCAGCGCGCAGCAACTAGTGGGGCAGCAGCAAGAACG	100	69	chr1R	91977225	91977294	+	0	0	0	0	0	1	1	0	0	0	0	0	0	0	0	0	0	0	0	0	0	0	0	0	0	0	0	0	0	0	0	0	0	0	0	0	0	0	0	0
3578498	SECCE1Rv1G0012370	c	TGCAGCAGCCCGGCGCCGCCGACTGGTACTTGGACTCTGGTGCCTCTTCGCACATCTCCG	100	60	chr1R	92144837	92144897	-	0	0	0	0	0	0	1	0	1	0	0	0	0	0	0	0	0	0	0	1	0	0	0	0	0	0	0	0	0	0	0	0	0	0	0	0	0	0	0	0
7086781	-	u	TGCAGTTCATTTATCTTCGGAGAAAGAAGTGTAGATTCGGAGGTGCCATCGTCGGAGGAGCTTCGCTTG	100	69	chr1R	92149145	92149214	-	0	0	0	1	0	1	1	1	0	1	1	0	0	0	1	1	1	0	0	0	0	0	0	0	0	0	0	0	0	0	0	0	0	0	0	0	0	0	0	0
3735359	SECCE1Rv1G0012380	i	TGCAGGCGCTACAGGCTACAATTATTGATAAGTGCTACTATGAACGTATGAAAACATATATAATGATGG	100	69	chr1R	92229145	92229214	-	0	0	0	1	1	1	1	1	1	1	1	0	0	0	1	-	-	0	0	0	0	0	0	0	0	0	0	0	0	0	0	0	0	0	0	0	0	0	0	0
5223852	SECCE1Rv1G0012400	x	TGCAGTTGTTGTCGTTGGTTGCGAGCTTCCG	100	31	chr1R	92433985	92434016	+	0	0	1	1	1	1	1	0	1	1	1	-	1	0	1	1	1	0	0	0	0	0	0	0	0	0	0	0	0	0	0	0	0	0	0	0	0	0	0	0
100022973	SECCE1Rv1G0012400	c	TGCAGTCAGCTGATGGTGCAAGGCTTTCATATCCTCCG	84.2105	32	chr1R	92434014	92434046	-	0	0	0	1	0	0	0	0	0	0	0	0	0	0	0	0	0	0	0	0	0	0	0	0	0	0	0	0	0	0	0	0	0	0	0	0	0	0	0	0
3593057	SECCE1Rv1G0012460	p	TGCAGATGCGCAAAGGAACTGATGGACTGAATGGTTCTTCTGTCGAGGTTAGATTAGCTGATCGGATAG	100	69	chr1R	92751237	92751306	+	0	0	0	1	1	1	1	1	1	0	0	0	-	0	1	-	0	0	0	0	0	0	0	0	0	0	0	0	0	0	0	0	0	0	0	0	0	0	0	0
5038980	SECCE1Rv1G0012470	x	TGCAGCAAATGCCAGCGCCGGCTGCTGCATGGCATTGAACTTGAGCATCTTATCCCG	98.2456	56	chr1R	92755492	92755548	+	0	0	0	0	0	0	1	0	0	0	0	0	0	0	0	0	0	0	0	0	0	0	0	0	0	0	0	0	0	0	0	0	0	0	0	0	0	0	0	0
5492764	-	u	TGCAGATCCAGGGGGAAGGGGCACTAGAGGAGGGAGTGGGATAGTGTTTGGCGCCG	100	56	chr1R	93419194	93419250	-	0	0	0	1	0	0	0	0	0	0	0	0	0	0	0	0	0	0	0	0	0	0	0	0	0	0	0	0	0	0	0	0	0	0	0	0	0	0	0	0
3350120	-	u	TGCAGCAGAAAAAAGCGATCTGTATTCGGATTCAAAGGGACGTGGTGCAACGCGTGAGGCGCCGTATGT	92.7536	64	chr1R	93807862	93807926	-	0	0	1	1	0	0	0	1	0	0	0	0	0	0	0	0	0	0	0	0	0	0	0	0	0	0	0	0	0	0	0	0	0	0	0	0	0	0	0	0
3586933_A	-	u	TGCAGGCAGGACGAGAGACGGACAAGAATCATCGGGATCGAGAAGAGTTTCATGCTGAAAGTGCATGTA	100	69	chr1R	93807922	93807991	+	0	0	0	0	0	1	0	0	0	0	0	0	0	0	0	0	0	0	0	0	0	0	0	0	0	0	0	0	0	0	0	0	0	0	0	0	0	0	0	0
3734996	-	u	TGCAGTTTTAGGTCAGGCGGAATGTATTTTCAAGTGATTGATTTATAAACATTTATCCCG	100	60	chr1R	93929625	93929685	-	0	0	0	1	1	0	0	1	1	1	1	0	0	0	1	1	1	0	0	0	0	0	0	0	0	0	0	0	0	0	0	0	0	0	0	0	0	0	0	0
3729948	-	u	TGCAGGTTGCTCTAGCTCTCCAAATTCGCAGTTAACACGGTAGAGATTGCTGTGGTGATGCGTTGATGG	100	69	chr1R	94328416	94328485	+	0	0	0	0	0	0	1	0	0	0	0	0	0	0	0	0	0	0	0	0	0	0	0	0	0	0	0	0	0	0	0	0	0	0	0	0	0	0	0	0
5035100	SECCE1Rv1G0012620	p	TGCAGTTTTATTAGCGCCGGAGATCCATCCATGCCCTGCTTAGCCTTGACATTTCTGCCGCCATTAAGA	100	69	chr1R	94645607	94645676	-	0	0	0	0	1	0	0	1	0	0	0	0	0	0	0	0	0	0	0	0	0	0	0	0	0	0	0	0	0	0	0	0	0	0	0	0	0	0	0	0
3362738	-	u	TGCAGAGTCCAATCGAGCCATAATGCTGCACATGCGCGCATGTTCCTGGCCCAAGCCCG	100	59	chr1R	94645672	94645731	+	0	0	0	1	1	1	1	1	1	1	1	0	0	0	-	-	-	0	0	0	0	0	0	0	0	0	0	0	0	0	0	0	0	0	0	0	0	0	0	0
3901083	-	u	TGCAGCAAAAGCATCGTTGACACGCTCATCACACCCCGCCCG	100	42	chr1R	94901985	94902027	+	0	0	1	0	0	1	0	0	0	0	0	0	0	0	0	0	0	0	0	0	0	0	0	0	0	0	0	0	0	0	0	0	0	0	0	0	0	0	0	0
100010152	-	u	TGCAGGCGGCTGGCCTCCCGCGCGACTGGGCCG	100	33	chr1R	95278031	95278064	+	0	0	0	0	0	0	1	0	0	0	1	0	0	0	0	0	0	0	0	0	0	0	0	0	0	0	0	0	0	0	0	0	0	0	0	0	0	0	0	0
3355895	-	u	TGCAGAGATCGGTCGCGCCTACACGCATAAGAAGTCCGTTGTCCGTATGATCGTGTCTCGATCAGCCGA	98.5507	68	chr1R	96108604	96108672	+	0	0	0	1	0	0	0	0	1	0	0	0	0	0	0	0	0	0	0	0	0	0	0	0	0	0	0	0	0	0	0	0	0	0	0	0	0	0	0	0
7093403	-	u	TGCAGCGTCAATCGTCGATCCGCAGTCTCCG	100	31	chr1R	96136979	96137010	-	0	0	0	0	0	0	1	0	0	1	1	1	0	0	1	1	1	0	0	0	0	0	0	0	0	0	0	0	0	0	0	0	0	0	0	0	0	0	0	0
5223976	-	u	TGCAGTCAACTTTGCAGTGGCCCTTCTCCAGGCATTTGTGGCAGGTTCTTCGGCGATGCTTGACGAATG	84.058	58	chr1R	96675570	96675628	-	0	0	1	0	0	1	0	0	0	0	0	0	0	0	0	0	0	0	0	0	0	0	0	0	0	0	0	0	0	0	0	0	0	0	0	0	0	0	0	0
5200472	SECCE1Rv1G0012760	i	TGCAGCACACGCACGGCGTTTTAACACCTCAAAAAGCAGCATGGGGGGTAGATAACGACGTGCGCGGGA	100	69	chr1R	96751853	96751922	+	0	0	0	1	0	0	0	0	0	0	0	0	0	0	0	0	0	0	0	0	0	0	0	0	0	0	0	0	0	0	0	0	0	0	0	0	0	0	0	0
5493552	-	u	TGCAGCACTGTATGAGATTCTAATTCGAGCCG	100	32	chr1R	97296856	97296888	+	0	0	0	0	0	1	1	0	0	1	1	0	0	0	1	1	1	0	0	0	0	0	0	0	0	0	0	0	0	0	0	0	0	0	0	0	0	0	0	0
3347815	-	u	TGCAGCGTCACTCCGTCGATGCCACTCCTCAGCTGACATCAATTCGATCTTGTGGGCCACCTAGCGATG	100	69	chr1R	97825223	97825292	+	0	0	1	1	1	0	0	0	1	1	1	1	-	0	1	1	1	0	1	1	0	0	0	0	0	0	0	0	0	0	0	0	0	0	0	0	0	0	0	0
3885458	SECCE1Rv1G0012930	x	TGCAGCAGCAGCGTCAGGCCGAGGCCGTCGTGGTGCGGCGTGATGCCAATCACCTTGTCCG	100	61	chr1R	98615806	98615867	-	0	0	1	1	1	1	1	1	1	1	1	0	0	0	-	1	1	0	0	0	0	0	0	0	0	0	0	0	0	0	0	0	0	0	0	0	0	0	0	0
100057273	SECCE1Rv1G0012950	c	TGCAGCGTCCGTTTCTCCAACCAGGACTTCTCGTCCAACCCCCTACAAGATAACAGGCCGAATTTCAAC	100	69	chr1R	98693721	98693790	-	0	0	1	0	0	0	0	0	0	0	0	0	0	0	0	0	0	0	0	0	0	0	0	0	0	0	0	0	0	0	0	0	0	0	0	0	0	0	0	0
3598857	SECCE1Rv1G0012950	x	TGCAGACTGATCCCCTTCCCGTCTGAGCAACAACGAAGGGCGTGTGGAGGAGTATGAAGATGATGAGGC	100	69	chr1R	98694056	98694125	+	0	0	1	1	1	1	0	0	1	1	-	0	0	0	-	1	1	0	0	0	0	0	0	0	0	0	0	0	0	0	0	0	0	0	0	0	0	0	0	0
3748739	-	u	TGCAGTCACGGAAGCGGCGTTAGAGGGAGCTTCAGATGGTGCGGGCCG	100	48	chr1R	98700277	98700325	+	0	0	1	1	0	1	0	0	0	1	1	0	0	0	1	1	1	0	0	0	0	0	0	0	0	0	0	0	0	0	0	0	0	0	0	0	0	0	0	0
100000176	-	u	TGCAGCGGGGAGGCACGCAGGTCGCGGCGGCTGCGGGGAGCACGCGAGCGAGTGCGGCCCAGCCACGAC	88.4058	61	chr1R	99713368	99713429	+	0	0	0	0	0	1	0	0	0	0	0	0	0	0	0	0	0	0	1	-	0	0	0	0	0	0	0	0	0	0	0	0	0	0	0	0	0	0	0	0
5040896	-	u	TGCAGCCGCCAACTCTCGCCCTCTGCCCCTGTCTCCCGCGGCGGGGGATCTCATCCCGGCCATCCTCTG	98.5507	68	chr1R	99879839	99879907	-	0	0	0	1	1	1	1	1	1	1	1	0	0	0	1	1	-	0	0	0	0	0	0	0	0	0	0	0	0	0	0	0	0	0	0	0	0	0	0	0
3910152	SECCE1Rv1G0013010	x	TGCAGCGCGTACCCACACGGGCCTTGAGGTTGGCGACGAACTCGTCCG	100	48	chr1R	100040511	100040559	+	0	0	1	1	1	1	1	1	1	1	1	1	1	0	1	1	1	1	1	1	0	0	0	0	0	0	0	0	0	0	0	0	0	0	0	0	0	0	0	0
3733076	SECCE1Rv1G0013030	c	TGCAGCACGTTTCAGTGCCTGCTTGCGCATGCGTGGAAGAAGATCACGGCGGCGCGGGATCTGGCGCCG	100	69	chr1R	100086069	100086138	+	0	0	1	0	0	1	0	0	0	0	0	0	0	0	0	0	0	0	0	0	0	0	0	0	0	0	0	0	0	0	0	0	0	0	0	0	0	0	0	0
100054109	-	u	TGCAGGGCGGAGAAGCCGTCCAGAAGGATGGGAGGCCATGCCCGCCG	95.7447	45	chr1R	100298945	100298990	+	0	0	0	0	0	1	0	0	0	0	0	0	0	0	0	0	0	0	0	0	0	0	0	0	0	0	0	0	0	0	0	0	0	0	0	0	0	0	0	0
3902019	-	u	TGCAGCCCCGTCGCCACATATTCCCGAGTCAAACAACTGCCG	97.619	41	chr1R	100320205	100320246	-	0	0	0	1	0	0	0	0	1	1	1	0	0	0	1	-	1	0	0	0	0	0	0	0	0	0	0	0	0	0	0	0	0	0	0	0	0	0	0	0
3596652	SECCE1Rv1G0013110	o	TGCAGGAGGGCTTCTCTTCACGCGCGACTCAGTGAACATGCAGTACACGACCACGGCGGCCCTCGTGCT	100	69	chr1R	100735094	100735163	-	0	0	0	1	1	1	1	1	1	1	1	-	1	0	1	1	-	1	1	1	0	0	0	0	0	0	0	0	0	0	0	0	0	0	0	0	0	0	0	0
3594730	SECCE1Rv1G0013110	i	TGCAGCAGGTCATGTGGAGAAGATGAATGAGAGGTTTTGGCCG	100	43	chr1R	100735159	100735202	+	0	0	0	1	1	1	1	1	1	1	1	0	0	0	1	1	-	-	-	1	0	0	0	0	0	0	0	0	0	0	0	0	0	0	0	0	0	0	0	0
5047239	SECCE1Rv1G0013170	o	TGCAGGAGGTGATCGCCGCCGGAGCGAGGACGGTACTGGTTCCG	100	44	chr1R	101125970	101126014	-	0	0	0	1	0	0	1	1	1	1	1	1	1	0	1	1	-	0	0	0	0	0	0	0	0	0	0	0	0	0	0	0	0	0	0	0	0	0	0	0
3750118	SECCE1Rv1G0013170	i	TGCAGACATCCTCACGTACCGTTGGAATGGAGCACGGCTTTATTTTGACTGACTGGTAAGAACTGATCG	100	69	chr1R	101126010	101126079	+	0	0	0	0	0	0	1	0	0	0	0	0	0	0	0	0	0	0	0	0	0	0	0	0	0	0	0	0	0	0	0	0	0	0	0	0	0	0	0	0
3602236	SECCE1Rv1G0013210	x	TGCAGCAGCACGTCCACCAAGTCCCACGCCGCAGGGGAGCTGGCCGTCGCTGCCTTGTGCTGCTCCTGG	100	69	chr1R	101368753	101368822	+	0	0	1	1	0	1	0	0	1	1	1	1	1	0	1	1	1	0	0	0	0	0	0	0	0	0	0	0	0	0	0	0	0	0	0	0	0	0	0	0
3590408	SECCE1Rv1G0013210	x	TGCAGGTCGAGCCACCCGAGCCATGGCACCCACTCGCCGACGTTGCTCACGGCGCCG	100	57	chr1R	101368897	101368954	+	0	0	1	1	1	1	1	1	1	1	1	-	-	0	1	1	1	0	0	0	0	0	0	0	0	0	0	0	0	0	0	0	0	0	0	0	0	0	0	0
3350084	SECCE1Rv1G0013250	c	TGCAGAAGCTCGGGCTGCACAGCCACGACCATACCGTCCACTCCCTCATCACCATGTACTCCAACCTCG	100	69	chr1R	101669723	101669792	-	0	0	0	0	1	1	0	0	1	1	1	0	0	0	-	-	1	-	1	1	0	0	0	0	0	0	0	0	0	0	0	0	0	0	0	0	0	0	0	0
3748618	SECCE1Rv1G0013310	x	TGCAGTCGAGGTCGAGGTACTTGACGGCGACCGTCTGCGCCTCCAGGCCCG	100	51	chr1R	102036401	102036452	-	0	0	1	1	1	1	1	1	1	1	1	1	1	0	1	1	-	-	1	1	0	0	0	0	0	0	0	0	0	0	0	0	0	0	0	0	0	0	0	0
3602834	-	u	TGCAGCTTGCGGAAGTGCGAAATCTAGGAGCAGAGACCTCTTCTTGCCGCCGCCGCTGGTTCTTAGCTG	100	69	chr1R	102057599	102057668	+	0	0	1	1	1	1	1	1	1	1	1	1	1	0	1	-	-	0	0	0	0	0	0	0	0	0	0	0	0	0	0	0	0	0	0	0	0	0	0	0
5410739	-	u	TGCAGCGGCAAAGCGCGGCTCACGGCGGAGGCTGATATGGCATGGAGGTGGAGCAGAGGCAGCCGAGAT	94.2029	65	chr1R	103874496	103874561	-	0	0	0	1	0	0	0	0	0	0	0	0	0	0	0	0	0	0	0	0	0	0	0	0	0	0	0	0	0	0	0	0	0	0	0	0	0	1	0	1
3597298	-	u	TGCAGCTAGACTTGAGAATGTTGCGTATGCTGCTGGCTCTTTCTCCCCCTCCTAGTTCACATTGGAAAT	100	69	chr1R	104446206	104446275	-	0	0	1	1	0	1	1	0	0	0	0	1	1	0	0	0	0	0	0	0	0	0	0	0	0	0	0	0	0	0	0	0	0	0	0	0	0	0	0	0
3738844	-	u	TGCAGGGTAGTTGTCGTCAGCGAGATGCTACCTCAAGAAGGTCAAGGTGACTGCCGCAGGAAGGTCGAC	100	69	chr1R	104831824	104831893	+	0	0	1	0	1	0	0	0	1	0	0	0	0	0	0	0	0	0	0	0	0	0	0	0	0	0	0	0	0	0	0	0	0	0	0	0	0	0	0	0
100068826	-	u	TGCAGTGTTCTCCATGCCGGGAGACAAAGCCCCTGGACCG	80	32	chr1R	105693966	105693998	-	0	0	0	0	1	0	0	0	0	0	0	0	0	0	0	0	0	0	0	0	0	0	0	0	0	0	0	0	0	0	0	0	0	0	0	0	0	0	0	0
3599280	-	u	TGCAGTAAGTGTTCACCACTTCGACAGCCATGGATGATGCCATCGCCACTATCAGCCAGACAAAACAGT	100	69	chr1R	105712646	105712715	+	0	0	1	1	1	0	1	1	1	1	-	0	0	0	-	1	1	0	0	0	0	0	0	0	0	0	1	0	0	0	0	0	0	0	0	0	0	0	0	0
3749739	SECCE1Rv1G0013500	x	TGCAGAGAGAATAGCCCAGGAGATGGGTCTGAGCTGCTCTTCCAAGAAACAAGCCTCTGGCTCAGACCT	100	69	chr1R	106153330	106153399	+	0	0	1	0	0	0	0	1	0	0	0	0	0	0	0	0	0	0	0	0	0	0	0	0	0	0	0	0	0	0	0	0	0	0	0	0	0	0	0	0
3365020	-	u	TGCAGCACCGCTCTTGGAGCTGTCTATACTGCGGCGCCG	100	39	chr1R	107118147	107118186	+	0	0	1	1	1	1	1	0	1	1	1	0	0	0	1	1	1	0	1	1	0	0	0	0	0	0	0	0	0	0	0	0	0	0	0	0	0	0	0	0
4494663	SECCE1Rv1G0013680	o	TGCAGCACTACACGATGACCACCGCCGAGCCTCCG	88.5714	31	chr1R	107325799	107325830	-	0	0	1	0	1	0	0	0	1	0	0	0	0	0	0	0	0	0	0	0	0	0	0	0	0	0	0	0	0	0	0	0	0	0	0	0	0	0	0	0
3730085	SECCE1Rv1G0013710	x	TGCAGCGATCGCTGCACCTCGCCGCTGCTCGCCATGGCGTCCGCCGACCTACCACTGCTTGTTCAGAGA	100	69	chr1R	107956766	107956835	-	0	0	0	0	0	0	0	1	0	0	0	1	1	0	0	0	0	0	0	0	0	0	0	0	0	0	0	0	0	0	0	0	0	0	0	0	0	0	0	0
100010472	SECCE1Rv1G0013830	c	TGCAGGGTTGTCTTCCGGGACGAGCTCCGCGCGCTGCTCCTCCCCGGCGACCCG	79.6296	43	chr1R	108612951	108612994	-	0	0	0	0	0	0	1	0	0	0	0	0	0	0	0	0	0	0	0	0	0	0	0	0	0	0	0	0	0	0	0	0	0	0	0	0	0	0	0	0
3351563	-	u	TGCAGCCATACATCAGACGCGCTGAGACGCACCACGCGCACCATTGCGTGCCCGCCG	100	57	chr1R	108616445	108616502	-	0	0	1	1	1	0	0	0	0	0	0	0	0	0	0	0	0	0	0	0	0	0	0	0	0	0	0	0	0	0	0	0	0	0	0	0	0	0	0	0
5504255	SECCE1Rv1G0013840	x	TGCAGGAGCGGCGCGACGCTTGCCATCTCCTCCTTGGCCGCCGCGTACCG	100	50	chr1R	108660455	108660505	+	0	0	1	0	0	1	0	1	0	0	0	0	0	0	0	0	0	0	0	0	0	0	0	0	0	0	0	0	0	0	0	0	0	0	0	0	0	0	0	0
3735280	SECCE1Rv1G0013880	x	TGCAGTGAGAGTGCTTCATGTCTTCACACTTACAGTCTCACTTATTAGCTACACTGTCTTTGAGACTTG	100	69	chr1R	108847781	108847850	-	0	0	1	1	0	1	1	1	1	0	0	0	0	0	0	0	0	0	0	0	0	0	0	0	0	0	0	0	0	0	0	0	0	0	0	0	0	0	0	0
3358976	-	u	TGCAGTTACATTGTTGTCGAATGAGTGGATGACACATGCTAGGGAGTAGGGACCAACGTAAGAATGCCA	100	69	chr1R	109040932	109041001	-	0	0	0	1	0	1	0	1	1	0	0	0	0	0	0	0	0	0	0	0	0	0	0	0	0	0	0	0	0	0	0	0	0	0	0	0	0	0	0	0
3350475	-	u	TGCAGAAGGAAGAAACGCATACCTCCATTCAACATTCAGACATTACGAACTGATCCGTGATGAATGACA	100	69	chr1R	109066239	109066308	-	0	0	0	1	1	0	0	0	0	0	0	0	0	0	0	0	0	0	0	0	0	0	0	0	0	0	0	0	0	0	0	0	0	0	0	0	0	0	0	0
3593658	-	u	TGCAGGTGGTGGGCGCCCCCACCGCGGCGGGCCGCACGGACCG	100	43	chr1R	109074839	109074882	+	0	0	1	1	1	1	1	0	1	1	0	1	1	0	-	1	1	1	1	1	0	0	0	0	0	0	0	0	0	0	0	0	0	0	0	0	0	0	0	0
3579337	-	u	TGCAGGGCAGTCCTGCACGTTGTGCCCAGTGGAGCCACAAGTACTGCATGCATATCGTGCTGCTGATGG	100	69	chr1R	109080217	109080286	-	0	0	1	0	0	0	0	0	1	0	0	0	0	0	0	0	0	0	0	0	0	0	0	0	0	0	0	0	0	0	0	0	0	0	0	0	0	0	0	0
3363709	-	u	TGCAGCCATGGATATCCAGCTACCAGCACCAGTTTGGGGCTTCACGCCGAGTTCATATGGCTCTTCTGC	100	69	chr1R	109080282	109080351	+	0	0	1	1	1	1	1	1	1	1	0	1	1	0	1	1	1	1	-	-	0	0	0	0	0	0	0	0	0	0	0	0	0	0	0	0	0	0	0	0
3362463	SECCE1Rv1G0013970	o	TGCAGTTCGAAGCAGGGAGGCACACTATCTATTGTCCG	100	38	chr1R	109136255	109136293	-	0	0	0	1	0	0	1	0	0	0	0	0	0	0	0	0	0	0	0	1	0	0	0	0	0	0	0	0	0	0	0	0	0	0	0	0	0	0	0	0
3895905	SECCE1Rv1G0014010	x	TGCAGTAACGGGTCTGCTCCTCGCCGCCCTGGAGGAGGACGATGCCGCCGCGGGGAGGGCGGCCGAGAT	94.2029	65	chr1R	109283276	109283341	-	0	0	1	1	1	1	1	0	1	1	1	1	1	0	1	1	-	-	1	1	0	0	0	0	0	0	0	0	0	0	0	0	0	0	0	0	0	0	0	0
5799930	SECCE1Rv1G0014040	x	TGCAGGAAGTCAAACATCTTCTGCGGGACGAACCGCTCGCGTGCGGCCGTCACCTGCTGGGGGAGGTAC	100	69	chr1R	109692078	109692147	-	0	0	1	1	1	1	1	1	1	-	1	1	-	0	1	1	1	-	-	1	0	0	0	0	0	0	0	0	0	0	0	0	0	0	0	0	0	0	0	0
100048629	-	u	TGCAGCCCGCAAGCATACTAGTTAACGGCACGTGCTTTGCACGTCTTTGCACCTCAAGGCCCTGTTTGG	76.8116	53	chr1R	109865255	109865308	-	0	0	0	0	0	1	0	0	0	0	0	0	0	0	0	0	0	0	0	0	0	0	0	0	0	0	0	0	0	0	0	0	0	0	0	0	0	0	0	0
3351179	-	u	TGCAGATAACAACCATCTCATCTCATTGTAGCGAGATCAGATCAGTTCAGAGCCTGCCTAGCTAGTCTA	100	69	chr1R	109942475	109942544	-	0	0	0	0	0	0	1	0	0	0	0	0	0	0	0	0	0	0	0	0	0	0	0	0	0	0	0	0	0	0	0	0	0	0	0	0	0	0	0	0
3591527	-	u	TGCAGCCGCGGGGACAATTGACGATAACCCCCCTCGGGCTCACCCCCCG	100	49	chr1R	110900592	110900641	+	0	0	1	0	1	0	0	1	1	1	1	0	0	0	1	-	1	0	0	0	0	0	0	0	0	0	0	0	0	0	0	0	0	0	0	0	0	0	0	0
3351990	-	u	TGCAGCGCGGCCAGTAGATCAGAAGCGCACGGTCGCCGTGAGACTTAGCCTGGACGGAGCAGATCCGCC	100	69	chr1R	111050583	111050652	-	0	0	0	1	0	0	0	0	0	0	0	1	1	0	0	0	0	0	0	0	0	0	0	0	0	0	0	0	0	0	0	0	0	0	0	0	0	0	0	0
5796776	SECCE1Rv1G0014330	p	TGCAGTGCTGGAGTGTGGTCGGGGCGTTACCTGCGTGTTGTTCCAGCTCCGGGGAGGCTGTGGTGCCGA	98.5507	68	chr1R	112445236	112445304	-	0	0	1	0	0	0	1	0	1	0	0	0	0	0	0	0	0	0	0	0	0	0	0	0	0	0	0	0	0	0	0	0	0	0	0	0	0	0	0	0
3600003	SECCE1Rv1G0014330	p	TGCAGTGCTGGAGTGTGGTCGGGGCGTTACCTGCGTGTTGTTCCAGCTCCG	100	51	chr1R	112445253	112445304	-	0	0	1	0	0	1	1	0	1	1	1	0	0	0	1	1	1	0	1	1	0	0	0	0	0	0	0	0	0	0	0	0	0	0	0	0	0	0	0	0
3591838	-	u	TGCAGCAAGTACACACACACACACACACAAAAACTACAGACTTCGCTGGAGCACCG	100	56	chr1R	112679927	112679983	-	0	0	0	0	1	1	0	0	0	1	1	0	0	0	1	1	1	0	0	0	0	0	0	0	0	0	0	0	0	0	0	0	0	0	0	0	0	0	0	0
3355814	-	u	TGCAGTAGAAGCTCGGCCCTGAATCAGCTAGGGCAGCACCCCATTGAACGCTCCCCG	100	57	chr1R	113818605	113818662	-	0	0	1	1	1	0	1	-	1	0	0	0	0	0	0	0	0	0	0	0	0	0	0	0	0	0	0	0	0	0	0	0	0	0	0	0	0	0	0	0
4489097	SECCE1Rv1G0014430	x	TGCAGCTTGGCCATGAGTTGGTCAGGTTTGCGCATGAGCTCGGCCATGGCGAACTCTAAGACCAAAGAC	100	69	chr1R	114518846	114518915	-	0	0	-	0	1	0	0	1	0	0	0	0	0	0	0	0	0	0	0	0	0	0	0	0	0	0	0	0	0	0	0	0	0	0	0	0	0	0	0	0
4499937	SECCE1Rv1G0014430	c	TGCAGGCTGAGGTGCGACGCGGCACTCCCGCCG	100	33	chr1R	114518911	114518944	+	0	0	-	0	1	0	0	1	0	0	0	0	0	0	0	0	0	0	0	0	0	0	0	0	0	0	0	0	0	0	0	0	0	0	0	0	0	0	0	0
5201366	-	u	TGCAGAGAAGGGGTGAGGATTGATCGAGCCTAATTTAGGACTAGGAGGAGGCACTTTGTGTTTGTGTGA	100	69	chr1R	114606442	114606511	+	0	0	1	1	0	0	0	0	1	0	0	0	0	0	0	0	0	0	0	0	0	0	0	0	0	0	0	0	0	0	0	0	0	0	0	0	0	0	0	0
3896607	SECCE1Rv1G0014530	p	TGCAGCAGGGTTGTAGTTTGCCAAAAAAAAAGGACACCCCAACCG	100	45	chr1R	115091497	115091542	-	0	0	0	0	1	0	0	0	0	0	0	0	0	0	0	0	0	0	0	0	0	0	0	0	0	0	0	0	0	0	0	0	0	0	0	0	0	0	0	0
3749577	SECCE1Rv1G0014520	p	TGCAGTATATTTCATCAGGAGTAGGACAATTTGGTCAAGAACGCGGGCTTTGCATGCCTTCTCTGACCG	100	69	chr1R	115091538	115091607	+	0	0	0	0	1	0	0	0	0	0	0	0	0	0	0	0	0	0	0	0	0	0	0	0	0	0	0	0	0	0	0	0	0	0	0	0	0	0	0	0
3596424_V	SECCE1Rv1G0014540	c	TGCAGGTCTTCGCGCTCGCGGCGACCATCACAGTCACCCAGACGGACGACCCGCGGTGCCG	100	61	chr1R	115176630	115176691	+	0	0	0	1	0	0	0	0	-	0	0	1	1	0	0	0	0	0	0	0	0	0	0	0	0	0	0	0	0	0	0	0	0	0	0	0	0	0	0	0
3365190_A	SECCE1Rv1G0014540	c	TGCAGTTCCTGCTCAACCCCAAGTTCGTGGAAGCGGAGTGGTTCCTCCACGCCGCGCTGGGGCGCGGCA	100	69	chr1R	115176747	115176816	+	0	0	0	-	0	1	0	0	1	0	0	0	0	0	0	0	0	0	0	0	0	0	0	0	0	0	0	0	0	0	0	0	0	0	0	0	0	0	0	0
3597602	SECCE1Rv1G0014550	p	TGCAGCAGCGCCTGGGCAAAGGAGTCGCCGTGGTCGGGGACAGAGACGGCGAGCATGGAGGGTGGAGCT	100	69	chr1R	115190093	115190162	-	0	0	1	1	0	0	1	0	1	1	1	0	0	0	1	1	1	0	0	0	0	0	0	0	0	0	0	0	0	0	0	0	0	0	0	0	0	0	0	0
3601006	SECCE1Rv1G0014640	c	TGCAGTGAAGCCTGAGTCCGACAATGGTGGATTGGGCGAGGGGGATGCTTCCCTGCCATCCCCTGATGC	100	69	chr1R	115572854	115572923	-	0	0	1	1	1	1	1	1	1	0	0	-	-	0	0	0	0	0	0	0	0	0	0	0	0	0	0	0	0	0	0	0	0	0	0	0	0	0	0	0
3350813	SECCE1Rv1G0014660	p	TGCAGAGTGTATACCATAATGCCACACCGAGTCGGAAGAAAACCACCAAAAATAGCACGCGGGACTAAA	100	69	chr1R	115729452	115729521	-	0	0	0	1	0	0	1	1	0	1	1	0	0	0	1	1	1	0	0	0	0	0	0	0	0	0	0	0	0	0	0	0	0	0	0	0	0	0	0	0
4496369	SECCE1Rv1G0014660	c	TGCAGGACGGCTTCAACATCGTCGCCGTCGACTGCATCGGCGGTCCCTCCGAGCAAGACCGCCTGGAAT	100	69	chr1R	115731699	115731768	-	0	0	0	1	0	0	0	1	1	1	1	0	0	0	1	1	1	0	0	0	0	0	0	0	0	0	0	0	0	0	0	0	0	0	0	0	0	0	0	0
3904619	-	u	TGCAGCATCAACCACCGTGGCGACATGTGTCTCGGCCATAACCAGGAAACTACGTTTAAGGTAGGTTGC	100	69	chr1R	116441979	116442048	-	0	0	1	1	1	1	0	1	1	0	0	0	0	0	0	0	0	-	1	-	0	0	0	0	0	0	0	0	0	0	0	0	0	0	0	0	0	0	0	0
3593191	-	u	TGCAGCGGTAACTGAGTCTGACCTCGAACTCCAAAGAATATGGCGCCGCCCG	100	52	chr1R	116442044	116442096	+	0	0	1	1	1	1	1	1	1	0	0	1	-	0	0	0	0	-	-	-	0	0	0	0	0	0	0	0	0	0	0	0	0	0	0	0	0	0	0	0
3598298	-	u	TGCAGCATCAACCACCGTGGCGATATGTGCCTCGGCCATAGCCAGGAAACTACGTTTAAAGTAGGATGC	100	69	chr1R	116602102	116602171	-	0	0	1	1	1	1	1	1	1	1	1	1	1	0	-	1	1	0	-	1	0	0	0	0	0	0	0	0	0	0	0	0	0	0	0	0	0	0	0	0
3889972	-	u	TGCAGCGGTACCTGAGTCTGACCTCGAACTCCAAAGAACACGGCGCCGCCG	100	51	chr1R	116602167	116602218	+	0	0	1	1	1	1	1	1	1	1	1	1	1	0	1	-	1	1	1	1	0	0	0	0	0	0	0	0	0	0	0	0	0	0	0	0	0	0	0	0
3899464	-	u	TGCAGACGACCTTGTCCGCACCGCACGCCTACCGTAGCTCGCGTAGTACCGAGTTCAGCTCATGCAGGC	100	69	chr1R	116612462	116612531	+	0	0	0	1	1	1	0	1	1	0	0	0	0	0	0	0	0	1	1	1	0	0	0	0	0	0	0	0	0	0	0	0	0	0	0	0	0	0	0	0
5212219	-	u	TGCAGTCTGGGCCTCTCCCAGGTCCGCCTCATTTGTCGCTGTCATTGGCGGGGTCAGCTCATCCACCGA	100	69	chr1R	117468509	117468578	-	0	0	0	1	0	0	0	0	1	0	0	0	0	0	0	0	0	0	0	0	0	0	0	0	0	0	0	0	0	0	0	0	0	0	0	0	0	0	0	0
3732270	-	u	TGCAGTCTGCAAAGTCGGATCCTCCTTTTTTTCAGTCAGCCG	100	42	chr1R	118435757	118435799	+	0	0	1	1	1	1	0	1	1	0	0	0	0	0	0	0	0	0	0	0	0	0	0	0	0	0	0	0	0	0	0	0	0	0	0	0	0	0	0	0
5038181	-	u	TGCAGCTACAGCAAAATGCTGCATGGCAACGGCAGCTACAGCGATGCGGGCATGCAGCTATAGCTACAG	100	69	chr1R	118436855	118436924	+	0	0	1	0	0	0	0	0	0	0	0	0	0	0	0	0	0	0	0	0	0	0	0	0	0	0	0	0	0	0	0	0	0	0	0	0	0	0	0	0
3597643	SECCE1Rv1G0014930	x	TGCAGCTGCCGCATGTCGCTGACAGATGCTGCTGGTGCCGGCTTCAGCTCCGTCCTCCCGTCGATCATC	100	69	chr1R	118666784	118666853	+	0	0	0	0	0	0	0	0	1	1	1	0	0	0	-	1	1	0	0	0	0	0	0	0	0	0	0	0	0	0	0	0	0	0	0	0	0	0	0	0
100010767	-	u	TGCAGTACGCAGTGACTCGCGCTAGCCAACAGGCCAACCG	100	40	chr1R	118896557	118896597	+	0	0	0	0	0	0	1	0	0	0	0	0	0	0	0	0	0	0	0	0	0	0	0	0	0	0	0	0	0	0	0	0	0	0	0	0	0	0	0	0
3582155	-	u	TGCAGCAGTGCAGCTCCTCTCCGAGTCTGCATAACAGACTTGATCCGCCG	100	50	chr1R	119157870	119157920	-	0	0	0	1	1	1	1	0	0	0	0	1	1	0	0	0	0	0	0	0	0	0	0	0	0	0	0	0	0	0	0	0	0	0	0	0	0	0	0	0
3747527	-	u	TGCAGCTCCTCTCCGAGTCTCTCATAACAGACTTGATCAGCCG	100	43	chr1R	119210353	119210396	-	0	0	1	0	0	0	0	0	0	0	0	0	0	0	0	0	0	0	0	0	0	0	0	0	0	0	0	0	0	0	0	0	0	0	0	0	0	0	0	0
5220843	-	u	TGCAGGTGGCTGGCCGCGGTCGGCGCGAGGTGGACAGTCGTGGCCGAGCCG	100	51	chr1R	119216320	119216371	+	0	0	1	1	0	0	0	0	1	1	1	0	0	0	1	-	-	0	0	0	0	0	0	0	0	0	0	0	0	0	0	0	0	0	0	0	0	0	0	0
7465171	-	u	TGCAGATGATTTGGCGGGCGCCACCACCGCAGTTTGCTCGAGCATGGTTTCTAAGGAGTTCGATTGCCG	100	69	chr1R	119218952	119219021	-	0	0	0	0	1	0	0	0	0	0	0	0	0	0	0	0	0	0	0	0	0	0	0	0	0	0	0	0	0	0	0	0	0	0	0	0	0	0	0	0
3883050	-	u	TGCAGACCACCCAAATACGAAGTCCAATAAGCAGCCG	100	37	chr1R	120392176	120392213	+	0	0	1	0	0	0	0	0	0	0	0	0	0	0	0	0	0	0	0	0	0	0	0	0	0	0	0	0	0	0	0	0	0	0	0	0	0	0	0	0
3344355	SECCE1Rv1G0015110	i	TGCAGTTGAAATGGACAGAGACCATCCAGCATCAACTCATCCTAGTGCAAAATTCACCCGTAGAACCAT	100	69	chr1R	121156798	121156867	+	0	0	1	1	1	1	1	1	1	1	-	1	-	0	1	1	1	-	1	1	0	0	0	0	0	0	0	0	0	0	0	0	0	0	0	0	0	0	0	0
3343893	SECCE1Rv1G0015170	i	TGCAGCAGTGTCATGGACGCACGTCAGAAAGAGGCAAGGAAGCAGAATCTCTTGACAAGCTTCAACGAT	100	69	chr1R	121442487	121442556	-	0	0	0	0	0	1	0	1	0	0	0	1	1	0	0	0	0	0	0	0	0	0	0	0	0	0	0	0	0	0	0	0	0	0	0	0	0	0	0	0
100014884	-	u	TGCAGCACAGAATGTATCCCTGAGTCGCAGTGGCTTAAACGCAAATACTCCAAGAGCTTGCAAGTGCTG	100	69	chr1R	121748493	121748562	+	0	0	0	1	0	0	0	0	0	0	0	0	0	0	0	0	0	0	0	0	0	0	0	0	0	0	0	0	0	0	0	0	0	0	0	0	0	0	0	0
3353169	SECCE1Rv1G0015220	p	TGCAGGTGTAATTCATGAACATGAACTTGAAGGCATTCATCGGATGAATGGCGTACTGGCGTATTTACA	100	69	chr1R	121854546	121854615	-	0	0	0	1	1	1	1	1	0	1	1	1	-	0	1	1	1	0	0	0	0	0	0	0	0	0	0	0	0	0	0	0	0	0	0	0	0	0	0	0
3736408	-	u	TGCAGCAGCAATTTTTTTAGGTAATAATAGCAGTGAGCTAATTCCATTCCATTTTCTAAATACAAGCAG	100	69	chr1R	123537263	123537332	-	0	0	0	0	0	1	0	0	1	0	0	0	0	0	0	0	0	0	0	0	0	0	0	0	0	0	0	0	0	0	0	0	0	0	0	0	0	0	0	0
100067910	SECCE1Rv1G0015360	o	TGCAGCAGCAGGTCGAGGTCTAGAGTCTAGACAGAGACCGGAAAATGATCTACACAGTGACTAGTAGGC	100	69	chr1R	124220849	124220918	-	0	0	0	0	1	0	0	0	0	0	0	0	0	0	0	0	0	0	0	0	0	0	0	0	0	0	0	0	0	0	0	0	0	0	0	0	0	0	0	0
3364887	SECCE1Rv1G0015360	o	TGCAGCAGCAGGTCGAGGTCTAGAGTCTAGACAGAGACCG	100	40	chr1R	124220878	124220918	-	0	0	1	1	1	1	1	1	1	1	1	1	-	0	1	1	1	-	1	1	0	0	0	0	0	0	0	0	0	0	0	0	0	0	0	0	0	0	0	0
3889966	-	u	TGCAGATGCTCTAATCTCGTTTCATCCGGGAGAAATGATTCCG	100	43	chr1R	124466110	124466153	-	0	0	1	0	0	0	0	0	0	1	1	0	0	0	1	-	1	0	0	0	0	0	0	0	0	0	0	0	0	0	0	0	0	0	0	0	0	0	0	0
3586079	-	u	TGCAGATCGGATAGGAGGGAGAGGAGCGGATGAGGAGATGCAGCGCTAGGGCCG	100	54	chr1R	124475473	124475527	-	0	0	0	1	1	1	1	0	1	0	0	1	1	0	0	0	0	0	0	0	0	0	0	0	0	0	0	0	0	0	0	0	0	0	0	0	0	0	0	0
3586302	SECCE1Rv1G0015450	c	TGCAGCTGGCGGCGGAGTTCGCCGCCTCGTGGGTCCCGTTCTGCCG	100	46	chr1R	124769563	124769609	-	0	0	0	0	0	1	1	0	0	1	1	1	1	0	1	1	1	0	0	0	0	0	0	0	0	0	0	0	0	0	0	0	0	0	0	0	0	0	0	0
5796725	SECCE1Rv1G0015470	c	TGCAGTCCGCGAGCCAGCAGCAGCAGCAGCAGTCCAAGTCACCGAGCCCGATCTTTCCGATGCGCTCCG	100	69	chr1R	125120238	125120307	+	0	0	0	1	1	0	1	0	0	0	0	0	0	0	0	0	0	-	-	1	0	0	0	0	0	0	0	0	0	0	0	0	0	0	0	0	0	0	0	0
3365377	SECCE1Rv1G0015530	c	TGCAGCCCTTCTCCTTCCCCGAGTGGGAAGAGCACCGCCGTCTGTCGGCCGGGAAGACCCGCCG	100	64	chr1R	125624058	125624122	+	0	0	0	1	0	0	1	0	1	0	0	0	0	0	0	0	0	0	0	0	0	0	0	0	0	0	0	0	0	0	0	0	0	0	0	0	0	0	0	0
3894361	-	u	TGCAGCTGTTTTTGCTGGAACACACCTGCCCGATGATGCAGATGACGAGGGCATAGTGTGCTCTGTGCT	100	69	chr1R	125875098	125875167	+	0	0	0	1	1	1	1	1	1	1	1	1	1	0	-	-	1	0	0	0	0	0	0	0	0	0	0	0	0	0	0	0	0	0	0	0	0	0	0	0
3882499	SECCE1Rv1G0015540	o	TGCAGTAACAGGTGTAGAACTTCTATATTCGATTTTCATAGAAGCTGCAAGCATTGTCTGTATGACTTG	100	69	chr1R	125877996	125878065	+	0	0	0	1	1	1	1	1	1	0	0	0	-	0	0	1	0	0	0	0	0	0	0	0	0	0	0	0	0	0	0	0	0	0	0	0	0	0	0	0
3585070	SECCE1Rv1G0015550	p	TGCAGGTCCTCGGAAATAACGGATCATCTCCTCTTTGATTGCTGCCGCGTCGCCAAGTTCCATCAGGGA	100	69	chr1R	125882148	125882217	-	0	0	0	0	1	0	0	0	1	0	0	0	0	0	0	0	0	0	0	0	0	0	0	0	0	0	0	0	0	0	0	0	0	0	0	0	0	0	0	0
5802015	SECCE1Rv1G0015670	c	TGCAGGCCAAGGCTGTCCACCATCTACTTTGCAGCCCCACCACTGCATGCACGAATCTCGGCGCTCCCC	98.5507	68	chr1R	127729882	127729950	+	0	0	0	0	1	1	0	0	0	0	0	0	1	0	0	0	0	0	0	0	0	0	0	0	0	0	0	0	0	0	0	0	0	0	0	0	0	0	0	0
3903972_Z	-	u	TGCAGACCCAAACTGATTCAACATTGTGAAACCAGATCTTCTTCGTCAGGAAAGCGACGGCCGATGGAA	100	69	chr1R	127861634	127861703	+	0	0	0	1	0	0	1	1	1	1	1	1	0	0	1	1	1	0	0	0	0	0	0	0	0	0	0	0	0	0	0	0	0	0	0	0	0	0	0	0
7097498	SECCE1Rv1G0015710	o	TGCAGCTTCTCATATCTGGCTCCCTGGAAAGTTTGGACATTGATGACTTGCGCTTAAACACCAACTATT	100	69	chr1R	128292759	128292828	+	0	0	0	0	0	0	1	1	0	0	0	0	0	0	0	0	0	0	0	0	0	0	0	0	0	0	0	0	0	0	0	0	0	0	0	0	0	0	0	0
3365345	SECCE1Rv1G0015730	c	TGCAGTACTACTGCGTGTTCGCGGCGGTGGGCGTGGCGGTCATCGTGCTCTCGCTCACCTTCCTCTCCC	100	69	chr1R	128642665	128642734	-	0	0	1	1	1	1	1	1	1	0	0	1	0	0	0	0	0	0	0	0	0	0	0	0	0	0	0	0	0	0	0	0	0	0	0	0	0	0	0	0
3905031	SECCE1Rv1G0015730	x	TGCAGGCGCAGGCTGACCACCTTCGCGCCGCCGTTGGGCCCGCCCGCCGCCATGGCCATCGACGGTCCC	100	69	chr1R	128642730	128642799	+	0	0	1	1	1	1	1	1	1	0	0	1	0	0	0	0	0	1	0	1	0	0	0	0	0	0	0	0	0	0	0	0	0	0	0	0	0	0	0	0
3357747	SECCE1Rv1G0015740	i	TGCAGCTAGCTATCACGTCGCTCCTCCATTGCTCGCCAGGCATTCCCG	100	48	chr1R	128649639	128649687	+	0	0	0	1	0	1	1	1	1	1	1	1	1	0	1	-	1	0	0	0	0	0	0	0	0	0	0	0	0	0	0	0	0	0	0	0	0	0	0	0
100054493	SECCE1Rv1G0015740	c	TGCAGTACTACTGCGTGCTGGGCGCGGTGGCCGGGGCCGTCCTGTTCGCCACGCTCCG	100	58	chr1R	128651376	128651434	-	0	0	0	0	0	1	0	0	0	0	0	0	0	0	0	0	0	0	0	0	0	0	0	0	0	0	0	0	0	0	0	0	0	0	0	0	0	0	0	0
3742267	SECCE1Rv1G0015740	x	TGCAGCCGCAGCAGGCTCATGTTCTTCACCAGCCCGCCGCCGCCGCCGCCATTGCCTCCACCG	100	63	chr1R	128651430	128651493	+	0	0	1	1	0	1	1	0	1	0	0	1	-	0	0	0	0	0	0	0	0	0	0	0	0	0	0	0	0	0	0	0	0	0	0	0	0	0	0	0
7495072	SECCE1Rv1G0015790	c	TGCAGACAATCGACAGCGCTGGCCTCATTCACTTCTACCG	100	40	chr1R	129324707	129324747	-	0	0	1	0	0	0	0	0	0	0	0	0	0	0	0	0	0	0	0	0	0	0	0	0	0	0	0	0	0	0	0	0	0	0	0	0	0	0	0	0
3585346	-	u	TGCAGCGCTATACAGGAGGGGAGCTCCTATAGGCCGCTCGCTGCGGCAAAATGCCG	100	56	chr1R	129461647	129461703	-	0	0	0	1	0	1	1	1	1	1	0	1	0	0	-	1	1	0	0	0	0	0	0	0	0	0	0	0	0	0	0	0	0	0	0	0	0	0	0	0
3733720	-	u	TGCAGGTGCCCGTTGAAGCCCAATTAGAGTGCTAGCACTATTTTCTTTTTCCCGATTTTCAACTCGGGA	100	69	chr1R	129461699	129461768	+	0	0	0	1	0	0	0	1	1	0	0	0	0	0	0	0	0	0	0	0	0	0	0	0	0	0	0	0	0	0	0	0	0	0	0	0	0	0	0	0
3601120	SECCE1Rv1G0015850	p	TGCAGTTGCCTTCAGGTTTCAGGACTTGCTTGTCGTCAACCTTCCATCACAACTTCCCACGGAAGCAGG	100	69	chr1R	130498103	130498172	-	0	0	0	1	0	0	1	0	1	1	0	1	1	0	1	1	1	0	0	0	0	0	0	0	0	0	0	0	0	0	0	0	0	0	0	0	0	0	0	0
3885329	-	u	TGCAGCCATCCGTTCTGTGTATAAGCCATTAATTAACCAACAAAGGAAACTGGACATACCCTCGTCTGT	100	69	chr1R	130788997	130789066	+	0	0	1	1	0	1	1	1	1	1	1	1	1	0	1	1	-	0	0	0	0	0	0	0	0	0	0	0	0	0	0	0	0	0	0	0	0	0	0	0
4490845	-	u	TGCAGCTGCGCACATCTGGTGGCCGCAGGACTCCCTCCGCTCCAAACGAGGTGGGTGCACAGGACCAAT	100	69	chr1R	130790159	130790228	+	0	0	-	1	1	1	1	1	1	1	1	1	1	0	1	1	1	0	0	0	0	0	0	0	0	0	0	0	0	0	0	0	0	0	0	0	0	0	0	0
3743337	-	u	TGCAGAAGAGATCCTAGGGGATCCTTGGGAACCAGTGACAAATTGCGCCCAAAGTACAGTCCG	100	63	chr1R	130820481	130820544	+	0	0	1	1	1	1	0	1	1	0	0	1	0	0	0	0	0	1	1	1	0	0	0	0	0	0	0	0	0	0	0	0	0	0	0	0	0	0	0	0
3750048	-	u	TGCAGTGCTCCATCCGCCATCGCCTCCAGTGCTCCCGCCGCCATCGCCG	100	49	chr1R	131612500	131612549	-	0	0	0	1	0	0	0	1	1	0	0	0	0	0	0	0	0	0	0	0	0	0	0	0	0	0	0	0	0	0	0	0	0	0	0	0	0	0	0	0
5204719	-	u	TGCAGCCGCGGCTGCTCGATGGCATAGAGCCG	93.75	30	chr1R	132031068	132031098	+	0	0	0	0	1	0	0	0	1	0	0	0	0	0	0	0	0	0	0	0	0	0	0	0	0	0	0	0	0	0	0	0	0	0	0	0	0	0	0	0
3578526	-	u	TGCAGGTGCCAGAAAACGTCCAAACCCGCCTGCCGTTCTCACCG	97.7273	43	chr1R	132254589	132254632	+	0	0	1	1	0	1	1	1	1	1	1	1	1	0	1	1	1	-	1	1	0	0	0	0	0	0	0	0	0	0	0	0	0	0	0	0	0	0	0	0
7510907	SECCE1Rv1G0015900	c	TGCAGACAACTACCTCATCAACTGCGGCTCCACGGCCGACGCTAATCTCCCTGATAGGAGGGTCTTCAA	100	69	chr1R	132255602	132255671	+	0	0	1	1	1	1	1	1	1	-	1	1	1	0	1	1	1	1	1	1	0	0	0	0	0	0	0	0	0	0	0	0	0	0	0	0	0	0	0	0
3342250	SECCE1Rv1G0015900	c	TGCAGGACAGCACCAAGGTCGCAGTGAAGCGGGGCAACCAGAAGTCCCACCAAGGGCTCAAAGAATTCC	100	69	chr1R	132257077	132257146	+	0	0	1	1	0	0	0	1	1	0	0	1	1	0	0	0	0	0	0	0	0	0	0	0	0	0	0	0	0	0	0	0	0	0	0	0	0	0	0	0
4102073	SECCE1Rv1G0015900	x	TGCAGTTCCGATCTCCAGAGAGCCCATCCTTCTGGGGTCTGAAGGAAGTTCAGAGATCTGATTCATGCT	100	69	chr1R	132257883	132257952	-	0	0	1	1	1	1	1	1	1	1	0	1	1	0	0	-	-	1	1	-	0	0	0	0	0	0	0	0	0	0	0	0	0	0	0	0	0	0	0	0
3348386	-	u	TGCAGGTATCAAAACAATATTACATTGTTGATTACGCAAGATGAGGATCTCATATCTGGCCAAAATACT	100	69	chr1R	132816927	132816996	-	0	0	1	1	0	1	0	1	1	0	0	0	1	0	0	0	0	0	0	0	0	0	0	0	0	0	0	0	0	0	0	0	0	0	0	0	0	0	0	0
3592095	SECCE1Rv1G0015950	c	TGCAGGTTCTGAGGGCTCGGTCGAACTCGACGTCTCGCAGGAGTTCCCGATCCTCACCG	100	59	chr1R	132825302	132825361	-	0	0	1	1	1	1	1	1	1	1	1	1	0	0	1	1	1	0	-	-	0	0	0	0	0	0	0	0	0	0	0	0	0	0	0	0	0	0	0	0
3343126	SECCE1Rv1G0015950	x	TGCAGCTAGTAGTTTACTCTCCCATCTGTCGACCAGCTCGGTGCAGCACGTGGAGAAAGCCG	100	62	chr1R	132825357	132825419	+	0	0	1	1	0	1	0	1	1	0	0	0	0	0	0	0	0	0	0	0	0	0	0	0	0	0	0	0	0	0	0	0	0	0	0	0	0	0	0	0
7467240	SECCE1Rv1G0015950	o	TGCAGGTGAAGTTTGCTTCACCTGGGACGGCCCG	100	34	chr1R	132826499	132826533	-	0	0	1	1	1	1	1	1	1	1	1	1	1	0	1	1	1	1	1	-	0	0	0	0	0	0	0	0	0	0	0	0	0	0	0	0	0	0	0	0
3362078	SECCE1Rv1G0015950	i	TGCAGCATGCGGTTCAATTCAACGTTCAGTGCCAGCCATCAGATTCAGATAAACGTAGGGGCCAGTGCA	100	69	chr1R	132826529	132826598	+	0	0	1	1	0	1	1	1	1	1	1	1	1	0	1	-	1	-	1	1	0	0	0	0	0	0	0	0	0	0	0	0	0	0	0	0	0	0	0	0
100127046	-	u	TGCAGTGAAGTGCGATGAACTGGGGTGCCTAGGAGCGCTCGCGTATATGTAGTGTTCCGTCGAGCACCG	100	69	chr1R	133009538	133009607	-	0	0	0	0	0	1	0	0	0	0	0	0	0	0	0	0	0	0	0	0	0	0	0	0	0	0	0	0	0	0	0	0	0	0	0	0	0	0	0	0
3357964	-	u	TGCAGTGAAGTGCGATGAACTGGGGTGGCTAGGAGCCTAGGAGCGCTCGCGTATATGTAGTGTTCCGTC	100	69	chr1R	133009546	133009615	-	0	0	0	1	1	1	1	1	1	1	1	0	0	0	1	-	-	0	0	0	0	0	0	0	0	0	0	0	0	0	0	0	0	0	0	0	0	0	0	0
100054612	-	u	TGCAGTCCCGGCTCTCGACAGACTCCTCACTGCTGCTCCG	92.5	37	chr1R	133009611	133009648	+	0	0	0	0	0	1	0	0	0	0	0	0	0	0	0	0	0	0	0	0	0	0	0	0	0	0	0	0	0	0	0	0	0	0	0	0	0	0	0	0
5219840	-	u	TGCAGCCGCCGCCCTTGCCTCCCCGCGTTGCGTCCG	100	36	chr1R	133062791	133062827	+	0	0	0	0	0	0	1	0	0	1	1	0	0	0	1	1	1	0	0	0	0	0	0	0	0	0	0	0	0	0	0	0	0	0	0	0	0	0	0	0
5202625	-	u	TGCAGGCGGCGTGGGAGCGCGGGGATGGAAGGCAGGGCGGAGCAGGGCCACGCGGGTAGGGTGCCACGG	100	69	chr1R	133062828	133062897	-	0	0	0	0	0	0	1	0	0	1	1	0	0	0	1	1	1	0	0	0	0	0	0	0	0	0	0	0	0	0	0	0	0	0	0	0	0	0	0	0
3363774	SECCE1Rv1G0016020	x	TGCAGCACAAAAGCATCACTCATCAAACCCAAAGGAACAGAGGGGGAGCATCATGATCATCATACCGAG	97.1014	67	chr1R	133768444	133768511	-	0	0	1	1	1	1	1	1	1	1	1	1	1	0	1	1	-	0	0	0	0	0	0	0	0	0	0	0	0	0	0	0	0	0	0	0	0	0	0	0
100000276	-	u	TGCAGGGCAATCAATTTCTCTAGTTGTTGTACCTGAACATTTCCATAGTTAGGTCGGAAGATAGTTTCC	100	69	chr1R	134064275	134064344	-	0	0	0	0	0	1	0	0	0	0	0	0	0	0	0	0	0	0	1	1	0	0	0	0	0	0	0	0	0	0	0	0	0	0	0	0	0	0	0	0
3901486	SECCE1Rv1G0016040	x	TGCAGAACATGGGGCGTGGAGGGCGGAGAGGAGAAGTACGTATAGGATGGCAACAAGAGGCATTGCGGT	100	69	chr1R	134065299	134065368	-	0	0	0	0	0	0	0	1	0	0	0	0	0	0	0	0	0	0	0	0	0	0	0	0	0	0	0	0	0	0	0	0	0	0	0	0	0	0	0	0
7073918	SECCE1Rv1G0016040	c	TGCAGCAAGAAGCACGATTTTTGCCGGTGAGCGCCTCACCG	100	41	chr1R	134065364	134065405	+	0	0	1	0	0	0	0	1	0	0	0	0	0	0	0	0	0	0	0	0	0	0	0	0	0	0	0	0	0	0	0	0	0	0	0	0	0	0	0	0
100114113	-	u	TGCAGGACTTGGTAAATCCGACCCCTCAAACGCCCGCGGATAGGCCCG	81.25	39	chr1R	134256957	134256996	-	0	0	0	0	1	0	0	0	0	0	0	0	0	0	0	0	0	0	0	0	0	0	0	0	0	0	0	0	0	0	0	0	0	0	0	0	0	0	0	0
100058015	-	u	TGCAGGATGTCGTCGATTTCGAATCCAACGGACGCAAGACATTCCAGCGATTCTTTTCGTTACTTCTGT	100	69	chr1R	134393488	134393557	+	0	0	1	0	0	0	0	0	0	0	0	0	0	0	0	0	0	0	0	0	0	0	0	0	0	0	0	0	0	0	0	0	0	0	0	0	0	0	0	0
3596222	SECCE1Rv1G0016170	c	TGCAGGTCGGCGGTGAGAACGGAGGAGGATGCGGGGGCGGCCCCG	100	45	chr1R	135177128	135177173	+	0	0	1	1	1	1	1	1	1	1	1	1	-	0	1	1	1	-	1	1	0	0	0	0	0	0	0	0	0	0	0	0	0	0	0	0	0	0	0	0
3575957	SECCE1Rv1G0016210	o	TGCAGGAGGCGGCGGAGAAGGGCCTCCCCGTGGCGCGCCACCTATTCCTGCACTACCCG	100	59	chr1R	135690045	135690104	-	0	0	0	1	0	1	0	0	1	0	1	0	0	0	-	1	1	0	0	0	0	0	0	0	0	0	0	0	0	0	0	0	0	0	0	0	0	0	0	0
3580185	-	u	TGCAGTGCAGTGGCACTGGCATCTAGCCAGCTATGGCAATTATATATCGTCGCCG	100	55	chr1R	136833025	136833080	+	0	0	1	1	1	1	1	1	1	1	-	1	-	0	-	1	-	1	1	1	0	0	0	0	0	0	0	0	0	0	0	0	0	0	0	0	0	0	0	0
3363086	SECCE1Rv1G0016320	c	TGCAGCTTCCGCACCGCCACATCTCCTTCGCCGTTCCCCTCGGCTCCGTCGTCCTCCTCCTCCCCTCGC	100	69	chr1R	137037066	137037135	-	0	0	1	1	1	1	1	1	1	1	1	1	1	0	1	1	1	-	1	1	0	0	0	0	0	0	0	0	0	0	0	0	0	0	0	0	0	0	0	0
5227694	-	u	TGCAGCTGGAGTGCACACCCTCGCGCTCGACGGCCCTGGTGACGCGGGAGAGCGGGTAGGAGGCGTCGA	100	69	chr1R	138982000	138982069	+	0	0	0	1	1	1	1	0	-	0	0	0	0	0	0	0	0	0	0	0	0	0	0	0	0	0	0	0	0	0	0	0	0	0	0	0	0	0	0	0
3350481	SECCE1Rv1G0016490	i	TGCAGGTATTGGCAAGAAACAGGTGAGAGGAAATTCAGAAGGGAAAAAGCAGTTGCCGCTTGATGCTGT	100	69	chr1R	138987959	138988028	-	0	0	1	1	1	1	1	1	0	0	0	0	0	0	0	0	0	0	0	0	0	0	0	0	0	0	0	0	0	0	0	0	0	0	0	0	0	0	0	0
3583997	SECCE1Rv1G0016560	o	TGCAGAGATGTGGGCTTAGTACTTGGATTTAGGAGGATGGCGAGGGATAATGGCGACGGGCTGGCGGCG	100	69	chr1R	139463608	139463677	+	0	0	1	1	1	1	1	1	1	1	1	1	1	0	1	1	1	1	1	-	0	0	0	0	0	0	0	0	0	0	0	0	0	0	0	0	0	0	0	0
100055118	-	u	TGCAGAAAAAAAATTGAATGAGAATTGTATGTACAAGCACAGTCTTAGTTGCCTTATCTGCCAATGTCC	85.5072	59	chr1R	139663314	139663373	+	0	0	1	0	0	0	0	0	0	0	0	0	0	0	0	0	0	0	0	0	0	0	0	0	0	0	0	0	0	0	0	0	0	0	0	0	0	0	0	0
3602885	SECCE1Rv1G0016650	c	TGCAGCTCAGCGGGAACAAGATCTCCGGCACGGTGCCGCCG	100	41	chr1R	140341447	140341488	+	0	0	1	1	1	1	1	1	1	1	1	1	-	0	1	1	1	1	-	1	0	0	0	0	0	0	0	0	0	0	0	0	0	0	0	0	0	0	0	0
5214705	-	u	TGCAGGCGTCAATTTCATCGGTTTTCTACAAACCG	100	35	chr1R	140364484	140364519	+	0	0	0	1	0	0	1	1	1	1	0	-	0	0	-	-	1	0	0	0	0	0	0	0	0	0	0	0	0	0	0	0	0	0	0	0	0	0	0	0
5798527	-	u	TGCAGGTTGGTGAGCCAAATCGGCCGGCCACCG	100	33	chr1R	140611722	140611755	-	0	0	1	1	1	1	1	1	1	1	1	1	1	0	1	1	0	1	1	0	0	0	0	0	0	0	0	0	0	0	0	0	0	0	0	0	0	0	0	0
5037964	SECCE1Rv1G0016680	e	TGCAGAGAAGGCCCTTACCAGAGTTCTGGCGGGACTGGGATAAACCTATTGTAAGTGAGACCCTTTAAC	100	69	chr1R	140619161	140619230	-	0	0	0	1	0	0	0	0	0	0	0	0	0	0	0	0	0	0	0	0	0	0	0	0	0	0	0	0	0	0	0	0	0	0	0	0	0	0	0	0
5041372	SECCE1Rv1G0016690	c	TGCAGTTGCAAAGCTGGTCGAGGGCGGACCGTGCCCTCCTCCGTGGTTGTTTGAGCTCGTCTCCGCCGA	100	69	chr1R	140831829	140831898	-	0	0	0	0	0	0	0	1	0	0	0	1	1	0	0	0	0	1	1	1	0	0	0	0	0	0	0	0	0	0	0	0	0	0	0	0	0	0	0	0
7062609	SECCE1Rv1G0016710	x	TGCAGGGATCAGCCCGGTGAGGGAGTTGGAGGACAGATCAATGAACTCCATGGATACCAGGCCAGCTAT	100	69	chr1R	140891934	140892003	-	0	0	1	1	1	1	1	1	1	1	1	1	-	0	1	1	1	1	-	1	0	0	0	0	0	0	0	0	0	0	0	0	0	0	0	0	0	0	0	0
3603077	SECCE1Rv1G0016710	c	TGCAGAGACTGAAGGTCTTGTTCCTGTACGAGAATCAGATGTCCG	100	45	chr1R	140892952	140892997	+	0	0	1	1	1	1	1	1	1	1	1	1	1	0	1	1	1	-	-	1	0	0	0	0	0	0	0	0	0	0	0	0	0	0	0	0	0	0	0	0
5208297	SECCE1Rv1G0016710	x	TGCAGCTCCGATAGTTGCCCGAGCTCCGTGGGGATCGGCCCCTCTAGCGAGTTCTCCGACAGGCGCAGC	100	69	chr1R	140893901	140893970	-	0	0	0	1	0	1	0	1	1	1	1	0	0	0	1	1	1	0	0	0	0	0	0	0	0	0	0	0	0	0	0	0	0	0	0	0	0	0	0	0
3363079	SECCE1Rv1G0016710	c	TGCAGCTCACCAGCCTGAACCGCCTCAACCTGTCGGACAATCTCCTCTCAGGCGCGATACCCGCTGTGC	100	69	chr1R	140894098	140894167	+	0	0	1	1	1	1	1	1	1	1	1	0	0	0	1	1	-	-	1	0	0	0	0	0	0	0	0	0	0	0	0	0	0	0	0	0	0	0	0	0
3737078	SECCE1Rv1G0016730	p	TGCAGGGACATTTTTCTCTGCACGTTTTGCAGCTAGCTGTTTGCAGGCCG	100	50	chr1R	141371551	141371601	-	0	0	1	1	1	1	1	1	1	1	1	1	-	0	1	1	1	-	1	1	0	0	0	0	0	0	0	0	0	0	0	0	0	0	0	0	0	0	0	0
3350465	-	u	TGCAGTTTGTCTTGCAGCCACCGTGAAGAGCCAGGCAGGCTGTGATGCGTGGTTGCATGCATCGCATGA	100	69	chr1R	141371597	141371666	+	0	0	1	1	1	0	0	0	0	0	0	0	0	0	0	0	0	-	1	1	0	0	0	0	0	0	0	0	0	0	0	0	0	0	0	0	0	0	0	0
3350135	-	u	TGCAGTTACTGAGAATATATATCTCATTCTTCAAAGATTTACTGGACCAGGCCAGCTGAGAAATCCCGA	97.1014	67	chr1R	141387072	141387139	+	0	0	0	1	0	1	1	0	0	0	0	0	0	0	0	0	0	0	0	0	0	0	0	0	0	0	0	0	0	0	0	0	0	0	0	0	0	0	0	0
100108098	-	u	TGCAGGGTCGAACAAGCTCTGCCCGATGTATAGCCCGCAGAGGCCG	100	46	chr1R	141454355	141454401	-	0	0	0	1	0	0	0	0	0	0	0	0	0	0	0	0	0	0	0	0	0	0	0	0	0	0	0	0	0	0	0	0	0	0	0	0	0	0	0	0
3577187	-	u	TGCAGCCATGACGACGCCCACCTCCGTGCTGATCGAGCTTTTTGACCTGCCTCTAATGGAGATGGTCAT	100	69	chr1R	141480301	141480370	-	0	0	0	0	0	0	0	1	0	0	0	0	0	0	0	0	0	0	0	0	0	0	0	0	0	0	0	0	0	0	0	0	0	0	0	0	0	0	0	0
3904388	-	u	TGCAGCCCCTCGTTCAGGCGCCTGGCTTGCCGCTCCTCTGCGCCG	95.5556	43	chr1R	142217557	142217600	-	0	0	0	0	0	1	0	0	0	0	0	0	0	0	0	0	0	0	0	0	0	0	0	0	0	0	0	0	0	0	0	0	0	0	0	0	0	0	0	0
100052956	-	u	TGCAGCCTGCCGCTGTCACTGCGGTCAGCTCCG	100	33	chr1R	142314231	142314264	+	0	0	0	0	0	1	0	0	0	0	0	0	0	0	0	0	0	0	0	0	0	0	0	0	0	0	0	0	0	0	0	0	0	0	0	0	0	0	0	0
3745394	-	u	TGCAGCCATGTGCTAGCGTGCACCGCGTCCCCATCCTAGCACAGTGACACGCCAGGGCGCTATTATTAG	100	69	chr1R	142571725	142571794	+	0	0	1	1	1	1	1	1	1	1	-	1	1	0	-	1	1	-	1	1	0	0	0	0	0	0	0	0	0	0	0	0	0	0	0	0	0	0	0	0
4093826	-	u	TGCAGCCGAGCACCGAGCAACACATAGGGCGCTCGTCCG	100	39	chr1R	143534264	143534303	+	0	0	1	1	1	1	1	1	1	1	1	1	1	0	-	1	1	1	1	1	0	0	0	0	0	0	0	0	0	0	0	0	0	0	0	0	0	0	0	0
100008017	-	u	TGCAGATGCGTGCCGGTGCCGCGCACGTGATGTTGACGACAGCCACCGCCG	100	51	chr1R	143964414	143964465	+	0	0	0	0	0	0	1	0	0	0	0	0	0	0	0	0	0	0	0	0	0	0	0	0	0	0	0	0	0	0	0	0	0	0	0	0	0	0	0	0
3577685	SECCE1Rv1G0016900	x	TGCAGGTCCCGGTAGAGCAGCATGTCCAGCATCGCCCAAAGGTCCTGGTCTGTGTCCACGTCGCAGAGC	100	69	chr1R	144859994	144860063	-	0	0	0	0	0	1	1	1	1	1	1	0	0	0	1	1	1	0	0	0	0	0	0	0	0	0	0	0	0	0	0	0	0	0	0	0	0	0	0	0
3365220	SECCE1Rv1G0016910	x	TGCAGGTCCCGATAGACCATCAGGTCCAGCATCCCCCGCAGGTCCTGGTCCGTGTCCACGTGGCAGAGC	100	69	chr1R	144917573	144917642	-	0	0	1	1	1	1	1	1	1	1	1	1	1	0	1	1	1	0	0	0	0	0	0	0	0	0	0	0	0	0	0	0	0	0	0	0	0	0	0	0
3359777	-	u	TGCAGCTGGCAGTGTTCAGCTACCATAGATAAATAACAACCACAGCTAGGACAAGTGAATAATATACGG	100	69	chr1R	145492928	145492997	-	0	0	1	1	0	0	1	0	1	0	0	0	0	0	0	0	0	0	0	0	0	0	0	0	0	0	0	0	0	0	0	0	0	0	0	0	0	0	0	0
100016962	-	u	TGCAGTCGGAACACCACCTGGCAGGCTGGCAGGATGTTCAGACTGGAATGTAAGTCCCTCGAAGGTTGA	98.5507	68	chr1R	145847560	145847628	-	0	0	0	1	0	0	0	0	0	0	0	0	0	0	0	0	0	0	0	0	0	0	0	0	0	0	0	0	0	0	0	0	0	0	0	0	0	0	0	0
5046166	SECCE1Rv1G0017060	x	TGCAGACTTCGATCCAGCCTTGATCGGGGTCCCATTCGGGCAACGGCAGGCTGGTGCACGCCAATTCCC	100	69	chr1R	146934069	146934138	+	0	0	1	1	1	1	1	1	1	1	1	1	1	0	1	-	1	1	1	-	0	0	0	0	0	0	0	0	0	0	0	0	0	0	0	0	0	0	0	0
3895934	-	u	TGCAGCATGGCGCCCCCGCACGCACTGCACCGCAAAAGAAGCAGGCAGCCATGGCCGACATGGCCTGAG	100	69	chr1R	147343990	147344059	+	0	0	1	1	1	1	1	1	1	1	1	-	1	0	1	1	1	0	0	0	0	0	0	0	0	0	0	0	0	0	0	0	0	0	0	0	0	0	0	0
4101800	-	u	TGCAGCCGCGCAAGAGGAGGAGAGGAGTTGGTGGTGCTGCGGTGGGCTCGGTTTGTCGTCTGGCTCTCC	100	69	chr1R	147987687	147987756	+	0	0	1	1	1	1	1	1	1	1	1	1	1	0	-	-	1	-	1	1	0	0	0	0	0	0	0	0	0	0	0	0	0	0	0	0	0	0	0	0
3344422	-	u	TGCAGCTATGATTGTCCATGGCTGAAAGCAGCAAGGGCATGGAGATTAAAATGGATGTACATGGTACGA	100	69	chr1R	148031633	148031702	+	0	0	0	1	0	1	1	1	1	0	0	0	0	0	0	0	0	0	0	0	0	0	0	0	0	0	0	0	0	0	0	0	0	0	0	0	0	0	0	0
3585773	SECCE1Rv1G0017200	o	TGCAGGATTCTCGCCGACGCCCGCCGCTCCCGCCCCCG	100	38	chr1R	149312278	149312316	+	0	0	1	1	1	1	1	1	1	1	1	1	-	0	-	1	1	0	1	-	0	0	0	0	0	0	0	0	0	0	0	0	0	0	0	0	0	0	0	0
3577996	-	u	TGCAGCCTCGGTGCGGGCCGCCGATCGCGCGACCGCGGCGACGCCCG	100	47	chr1R	149319472	149319519	-	0	0	0	1	0	0	1	0	1	0	0	0	0	0	0	0	0	0	0	0	0	0	0	0	0	0	0	0	0	0	0	0	0	0	0	0	0	0	0	0
5500502	-	u	TGCAGCGCAGTGGCCACCGGCGGGCGCGAGACGCCACGGCCCTCGTCCG	100	49	chr1R	149320149	149320198	-	0	0	1	1	1	1	1	0	1	0	0	0	0	0	0	0	0	0	0	0	1	1	0	0	0	0	0	0	0	0	0	0	0	0	0	0	0	0	0	0
100057567	-	u	TGCAGCTGCATCTGCACGAGATGTGTGCGCCATCACGAGAAGGCTGTGAGAGCGATGCGCAAAGGCTAC	100	69	chr1R	150087269	150087338	-	0	0	1	0	0	0	0	0	0	0	0	0	0	0	0	0	0	0	0	0	0	0	0	0	0	0	0	0	0	0	0	0	0	0	0	0	0	0	0	0
3587132	-	u	TGCAGCCAGCAGCTCCCCTCGTTGTTTTCTCTTTTGTTCTCCG	100	43	chr1R	150087337	150087380	+	0	0	1	1	1	1	1	1	1	1	-	1	1	0	1	1	1	-	1	1	0	0	0	0	0	0	0	0	0	0	0	0	0	0	0	0	0	0	0	0
3749142	-	u	TGCAGTCCAGTTTTTTCTTAGATCGTAGATTGGATGTCAGATTTGACAACTCCTCCGTAGCAACACAGA	100	69	chr1R	151413509	151413578	-	0	0	0	0	0	0	0	1	1	0	0	0	0	0	0	0	0	0	0	0	0	0	0	0	0	0	0	0	0	0	0	0	0	0	0	0	0	0	0	0
3353379	-	u	TGCAGCATCGATGCCTCCTCAAGGGCCGCCTCGTCCTCGTCCCACGACACTCTTCTCCGTCGGAAACCG	100	69	chr1R	151706281	151706350	-	0	0	0	1	0	0	1	0	1	0	0	0	0	0	0	0	0	0	0	0	0	0	0	0	0	0	0	0	0	0	0	0	0	0	0	0	0	0	0	0
3353908	-	u	TGCAGTCAACGCCCGAGGCCTCCTCCCCGAGACCCACCTCCATCCCGAGCGCCTCCTCCTGCTCGACCT	100	69	chr1R	151706503	151706572	-	0	0	0	1	0	0	1	0	1	0	0	0	0	0	0	0	0	0	0	0	0	0	0	0	0	0	0	0	0	0	0	0	0	0	0	0	0	0	0	0
3584363	-	u	TGCAGGAGCCGAAAAGTCAAGTTCGTCGCCGTCGACAAAAGAAGAGGAAGTTGTGAGCTCTGAGTTAAT	100	69	chr1R	151762132	151762201	-	0	0	0	1	0	1	1	0	1	0	0	0	0	0	0	0	0	0	0	0	0	0	0	0	0	0	0	0	0	0	0	0	0	0	0	0	0	0	0	0
3734148	-	u	TGCAGTGAGTAAGAGCAGCCTTGGCGACTCAGCCG	100	35	chr1R	151762197	151762232	+	0	0	0	1	0	1	1	0	1	0	0	0	0	0	0	0	0	0	0	0	0	0	0	0	0	0	0	0	0	0	0	0	0	0	0	0	0	0	0	0
3590541	-	u	TGCAGGTCGGCTTGGACTAACTGCCTCCGTCTCCTGAGTTGTCTGGTCGCTGGCTCGGATGTACTACCC	100	69	chr1R	151762262	151762331	-	0	0	0	1	0	1	1	0	1	0	0	0	0	0	0	0	0	0	0	0	0	0	0	0	0	0	0	0	0	0	0	0	0	0	0	0	0	0	0	0
5493502	-	u	TGCAGAGACCTATGTGCTGCTGGTGCTCGCTATCCG	100	36	chr1R	151827607	151827643	+	0	0	0	1	1	1	1	0	1	0	0	0	0	0	0	-	0	0	0	0	0	0	0	0	0	0	0	0	0	0	0	0	0	0	0	0	0	0	0	0
5037349	SECCE1Rv1G0017290	x	TGCAGCTCCATTGGCGGTAATAACTCGAGCGATCTTGGACGCGCGCTTTGACAACACGAATAGGAGTGG	100	69	chr1R	152154708	152154777	-	0	0	1	1	1	1	1	1	1	1	1	1	1	0	1	1	1	1	1	1	0	0	0	0	0	0	0	0	0	0	0	0	0	0	0	0	0	0	0	0
3588625	SECCE1Rv1G0017290	c	TGCAGGGACAAGGACGAAGGCGAAGCGATCAAGGGGCTCCTCGCGACGGCGTCGGCGGCCACGTACGAC	100	69	chr1R	152155801	152155870	+	0	0	1	1	1	1	1	1	1	1	1	1	1	0	1	1	-	-	1	1	0	0	0	0	0	0	0	0	0	0	0	0	0	0	0	0	0	0	0	0
3357412	-	u	TGCAGAGGATTTGGGCTTGGGGCATCGCATCTTCCTGCCG	100	40	chr1R	153060978	153061018	-	0	0	0	-	1	0	0	0	1	0	0	0	0	0	0	0	0	0	0	0	0	0	0	0	0	0	0	0	0	0	0	0	0	0	0	0	0	0	0	0
3902028	-	u	TGCAGGTACAGACGCCTGACTGCCTAATTAAGGTCGCTCTCATCTGAGTGAAAAGCACACAACCACCGC	100	69	chr1R	153433479	153433548	-	0	0	1	1	1	1	1	1	1	1	1	1	1	0	-	-	1	1	1	-	0	0	0	0	0	0	0	0	0	0	0	0	0	0	0	0	0	0	0	0
3585849	-	u	TGCAGTGCCGTGCAGCTATAGCCACTGCCCTGCCCCGCCCACTGATGGCCAACAGCTGCCATAGTGTTT	100	69	chr1R	153434189	153434258	-	0	0	-	1	1	1	1	1	1	1	1	0	0	0	1	1	1	0	0	0	0	0	0	0	0	0	0	0	0	0	0	0	0	0	0	0	0	0	0	0
5041853	SECCE1Rv1G0017390	c	TGCAGCTACACCGGCGTGTTCTGCGCGCCTGCTCCGTCGTCGGGCGAGCTCGCCGTCGCCG	100	61	chr1R	153641017	153641078	-	0	0	1	1	1	1	1	1	1	1	1	1	1	0	1	1	1	1	1	1	0	0	0	0	0	0	0	0	0	0	0	0	0	0	0	0	0	0	0	0
3590070	SECCE1Rv1G0017400	p	TGCAGGTGAAGGGCCCTGCTAGTTCTTTGCTCTGCTGCTTCGCTCGAGCGGCTTTGATCTTGATCGGGT	100	69	chr1R	154169522	154169591	-	0	0	1	1	1	1	1	1	1	1	1	1	0	0	1	1	1	-	1	1	0	0	0	0	0	0	0	0	0	0	0	0	0	0	0	0	0	0	0	0
3739851	SECCE1Rv1G0017410	p	TGCAGAGTATCTATTCCCCCGCTCCAAGAATTTTAACTTGGGCTCTGCCAACTCCCG	100	57	chr1R	154254855	154254912	-	0	0	1	1	1	0	1	1	0	1	1	0	1	0	1	0	1	0	0	0	0	0	0	0	0	0	0	0	0	0	0	0	0	0	0	0	0	0	0	0
5043919	-	u	TGCAGAATGAAGCAGTCGACCGAAAAAAAAAACACGACTCTAAGACGGCCG	100	51	chr1R	154289420	154289471	+	0	0	-	1	0	0	1	1	1	0	0	0	0	0	0	0	0	0	0	0	0	0	0	0	0	0	0	0	0	0	0	0	0	0	0	0	0	0	0	0
4097179	-	u	TGCAGGCAGCGAACTGAAACAGCAGCAGCCATCGCAATCTGCCG	100	44	chr1R	154712099	154712143	-	0	0	1	1	1	1	1	1	1	-	1	1	1	0	1	-	1	-	1	1	0	0	0	0	0	0	0	0	0	0	0	0	0	0	0	0	0	0	0	0
5039638	-	u	TGCAGGTTAGCCTTTGACTTAACATGCACATCTTGCCG	100	38	chr1R	154882404	154882442	-	0	0	0	0	0	1	0	0	0	0	0	0	0	0	0	0	0	0	0	0	0	0	0	0	0	0	0	0	0	0	0	0	0	0	0	0	0	0	0	0
4092641	SECCE1Rv1G0017450	p	TGCAGTGTTTGTAGACGTCTTTGTCCCTCAAATAGCGGTTTTTTCTTTGACGACGTTTGGCAGATGCAT	100	69	chr1R	155444334	155444403	+	0	0	1	1	1	1	1	1	1	1	1	1	-	0	1	1	1	1	-	-	0	0	0	0	0	0	0	0	0	0	0	0	0	0	0	0	0	0	0	0
100057092	-	u	TGCAGCGCCTTCACATAGGCGACGGTGTCTTGGACAGGCCTCCTCCATCCTTCATGGCGGACAGGAGCA	100	69	chr1R	155487322	155487391	-	0	0	1	0	0	0	0	0	0	0	0	0	0	0	0	0	0	0	0	0	0	0	0	0	0	0	0	0	0	0	0	0	0	0	0	0	0	0	0	0
3904317	-	u	TGCAGATGTGACACGCTGGATAGTCGCTGGTATAGACTCCG	100	41	chr1R	155846810	155846851	+	0	0	1	1	1	1	1	1	1	1	1	1	1	0	-	1	1	-	1	1	0	0	0	0	0	0	0	0	0	0	0	0	0	0	0	0	0	0	0	0
3909032	SECCE1Rv1G0017500	x	TGCAGCAACCGCTACTCCTCGAGCAGCTTGAGCTCGGCCTTGAGCTGCTCCATCTTAAGCCCCATGGAC	100	69	chr1R	156250271	156250340	-	0	0	1	1	1	1	1	1	1	1	1	1	1	0	1	1	1	0	1	1	0	0	0	0	0	0	0	0	0	0	0	0	0	0	0	0	0	0	0	0
1302197	SECCE1Rv1G0017540	i	TGCAGCCACCACCTCCCATTTCTTCCTCTCCAGTCAAAGTCGCTGGCTGTCATCGCCGTCACAGGGTGT	100	69	chr1R	156817005	156817074	-	0	0	1	1	0	1	0	0	0	0	0	1	0	0	0	0	-	0	0	0	0	0	0	0	0	0	0	0	0	0	0	0	0	0	0	0	0	0	0	0
5791939	-	u	TGCAGACTACGAGTTCCAGATCTTGTTTCCG	100	31	chr1R	156968760	156968791	-	0	0	1	1	1	1	1	1	1	1	-	0	1	0	1	1	1	1	1	1	0	0	0	0	0	0	0	0	0	0	0	0	0	0	0	0	0	0	0	0
3598957	-	u	TGCAGGGTGTTTGCTAAAATGTCGAGGGGCTGGTGCAGACCCG	100	43	chr1R	157178801	157178844	+	0	0	1	1	1	1	1	1	1	0	0	1	1	0	1	1	1	0	0	0	0	0	0	0	0	0	0	0	0	0	0	0	0	0	0	0	0	0	0	0
5042542	SECCE1Rv1G0017680	x	TGCAGATACTTACAGGCGGCGAGGAGCATGTCGTCGTGGACGCGGATGGCGCCG	100	54	chr1R	160023305	160023359	+	0	0	1	1	1	1	1	1	1	1	1	1	-	0	1	1	1	1	1	1	0	0	0	0	0	0	0	0	0	0	0	0	0	0	0	0	0	0	0	0
3597685	SECCE1Rv1G0017680	x	TGCAGAGGTGAGCTAATAACCACAGTAGGTTGCTGCGCATAGCCATCGGCATTACCTCGCCG	100	62	chr1R	160024539	160024601	+	0	0	1	1	1	1	1	1	1	1	1	1	1	0	1	1	1	-	-	-	0	0	0	0	0	0	0	0	0	0	0	0	0	0	0	0	0	0	0	0
3602933	SECCE1Rv1G0017680	x	TGCAGGGGCACGGTGTACTGGCGAAGGTTGTGCATGATCTTCTTCTCCTGGTGCTCCTGGGAGACGATG	100	69	chr1R	160025380	160025449	+	0	0	1	1	1	1	1	1	1	1	1	1	1	0	1	1	1	1	1	1	0	0	0	0	0	0	0	0	0	0	0	0	0	0	0	0	0	0	0	0
3343372	-	u	TGCAGAAATGCATGCTAGTTGAATAAAAGGATCAACTTATCCGACAATCCAGACACACACATGCAACAT	100	69	chr1R	160079159	160079228	+	0	0	1	1	1	1	1	1	1	1	1	1	-	0	0	-	-	0	-	0	0	0	0	0	0	0	0	0	0	0	0	0	0	0	0	0	0	0	0	0
3587675	-	u	TGCAGAGGAGGAAGAACCTGAAGCAGCAGCTTCTCCTTGGCCG	100	43	chr1R	161641369	161641412	-	0	0	1	1	1	1	1	1	1	1	1	1	1	0	1	1	1	-	-	1	0	0	0	0	0	0	0	0	0	0	0	0	0	0	0	0	0	0	0	0
5138570	-	u	TGCAGCCGAATCAATCTGCCGCAAATATCTTCAGATTTAGATCGATCTTGCCTTGACTCTTCATATTGC	88.4058	61	chr1R	162367536	162367597	-	0	0	1	0	0	0	0	0	1	0	0	0	0	0	0	0	0	0	0	0	0	0	0	0	0	0	0	0	0	0	0	0	0	0	0	0	0	0	0	0
3736080	-	u	TGCAGCCTAAAGGAAAATTTAAGTTCCACATAATTCGATTATAAAGAAATTACAGAGTATTCGAGCAAC	100	69	chr1R	163195733	163195802	-	0	0	1	0	0	0	1	1	0	0	0	0	0	0	0	0	0	0	0	0	0	0	0	0	0	0	0	0	0	0	0	0	0	0	0	0	0	0	0	0
3576396	-	u	TGCAGGGGTAAAGAGCAAGCAAGCAGGCCAAGGCCAGCACTTGATGATGCGAATTTGAACCCACAGAAT	100	69	chr1R	164691597	164691666	-	0	0	1	1	1	1	1	1	1	1	1	1	1	0	1	1	1	1	-	1	0	0	0	0	0	0	0	0	0	0	0	0	0	0	0	0	0	0	0	0
7509260	SECCE1Rv1G0017820	o	TGCAGCAAGAGCGGTACGCGGACGACACGCGGAGCGAGCACGGGGTGGCGGCGTACAGCCG	100	61	chr1R	164694780	164694841	+	0	0	1	1	1	1	1	1	1	1	1	1	-	0	1	1	1	-	1	1	0	0	0	0	0	0	0	0	0	0	0	0	0	0	0	0	0	0	0	0
7092813	SECCE1Rv1G0017820	x	TGCAGCAGCGGCGACGACATGGGGTTGGCGGCGGCGCACCACTCCTCGCACGGGTCGAGCAGCGGGGAG	100	69	chr1R	164694952	164695021	-	0	0	1	1	1	1	1	1	1	1	1	-	1	0	1	-	-	1	1	1	0	0	0	0	0	0	0	0	0	0	0	0	0	0	0	0	0	0	0	0
6210188	SECCE1Rv1G0017820	c	TGCAGCCGTGCCACATGCCAGGCGGCGCACCG	100	32	chr1R	164695017	164695049	+	0	0	1	1	1	1	1	1	1	1	1	1	1	0	1	1	1	1	-	-	0	0	0	0	0	0	0	0	0	0	0	0	0	0	0	0	0	0	0	0
3596302_Z	-	u	TGCAGGGGACGGGAGTGATCTGGATTCGTCGTATCCACTCTAGATTTTTCACCG	100	54	chr1R	164823902	164823956	+	0	0	1	1	1	0	0	1	1	0	0	-	0	-	0	0	0	0	0	0	0	0	0	0	0	0	0	0	0	0	0	0	0	0	0	0	0	0	0	0
5497873	-	u	TGCAGCTCTTCAGCGGCGGGCATCTCACCCAAGAAATCTCATGCACTTGCCGAGGAACCCGAGGTGTGG	100	69	chr1R	164974086	164974155	+	0	0	1	1	1	1	1	1	1	1	1	1	1	0	1	1	1	1	1	-	0	0	0	0	0	0	0	0	0	0	0	0	0	0	0	0	0	0	0	0
5043737	-	u	TGCAGGCAGGGAGGCCGGCGACGCAGGGACGGCAACGGCACGAGATCTGGCCAGGAAGGGTTGTGGCTG	100	69	chr1R	165579280	165579349	+	0	0	0	1	1	1	1	1	1	1	1	0	0	0	1	1	1	0	0	0	0	0	0	0	0	0	0	0	0	0	0	0	0	0	0	0	0	0	0	0
3744546	-	u	TGCAGCCTCGTCCCCTTCTCCCCATCGCCACACCTCCCGTGCTCGAGCATGCGGCCCCGCGCTCGATCC	92.7536	64	chr1R	165579737	165579801	-	0	0	0	0	1	1	0	1	1	0	0	0	0	0	0	0	0	0	0	0	0	0	0	0	0	0	0	0	0	0	0	0	0	0	0	0	0	0	0	0
100053891	SECCE1Rv1G0017850	o	TGCAGGCCGGGGAAAGCGAAATGTTCTACTTCTACGACCTGCCGCTCGGCCG	100	52	chr1R	165767526	165767578	+	0	0	0	0	0	1	0	0	0	0	0	0	0	0	0	0	0	0	0	0	0	0	0	0	0	0	0	0	0	0	0	0	0	0	0	0	0	0	0	0
5042322	SECCE1Rv1G0017850	c	TGCAGCTCCTTCAACAACCGCTTCTCCGAGGACGCCGACTTCGCCCG	100	47	chr1R	165767735	165767782	+	0	0	1	1	1	1	1	1	1	1	-	1	1	0	1	1	1	0	1	1	0	0	0	0	0	0	0	0	0	0	0	0	0	0	0	0	0	0	0	0
3359720	-	u	TGCAGGAAGACAGATGGCCAAAAAAAGTATAACAATTACGCAGTAGAAGATCGCCACCTCCCCGCAAAA	100	69	chr1R	167740486	167740555	-	0	0	1	1	1	1	1	1	1	-	1	1	-	0	1	1	-	0	0	0	0	0	0	0	0	0	0	0	0	0	0	0	0	0	0	0	0	0	0	0
3361722	-	u	TGCAGCGCAGAATGTGTAGCGCGGCTAGTGTTCCCGAGCCCCGCACCCCCTCCTTTCTCCTTGTCAGCC	100	69	chr1R	167754389	167754458	-	0	0	0	1	1	0	1	1	1	1	0	1	1	0	1	1	1	0	0	0	0	0	0	0	0	0	0	0	0	0	0	0	0	0	0	0	0	0	0	0
3357421	-	u	TGCAGTGAGCGCCCACACACAGGCCCCAGCAACAGCATGCGGCATGGCGCCCG	100	53	chr1R	167754454	167754507	+	0	0	0	1	1	0	1	1	1	1	1	1	-	0	1	1	1	0	0	0	0	0	0	0	0	0	0	0	0	0	0	0	0	0	0	0	0	0	0	0
5788414	-	u	TGCAGCAAACGGGGGGTCCAGATGCATAAAAAAAATGGCTGCCGCCG	100	47	chr1R	167935282	167935329	-	0	0	1	0	0	0	0	0	0	0	0	0	0	0	0	0	0	0	0	0	0	0	0	0	0	0	0	0	0	0	0	0	0	0	0	0	0	0	0	0
3590889	-	u	TGCAGAGGCAGGTGGGGAATAATGGCCAGCAGCTCTCCGTCTTGAATGCTGGCGTTGCTGCTTGTTGGC	100	69	chr1R	168929415	168929484	+	0	0	0	0	0	0	0	1	0	0	0	0	0	0	0	-	0	0	0	0	0	0	0	0	0	0	0	0	0	0	0	0	0	0	0	0	0	0	0	0
7071026	SECCE1Rv1G0017880	p	TGCAGCCCCGCTCCCTCGTTTGCCTCGGCTCGGTAGGTCTCGCCAGTCTTCCCGCCG	100	57	chr1R	168929897	168929954	-	0	0	0	0	0	0	0	1	0	1	1	0	0	0	-	1	1	0	0	0	0	0	0	0	0	0	0	0	0	0	0	0	0	0	0	0	0	0	0	0
3744450_A	-	u	TGCAGCGCAGAGCGTCCGTCCGTGCTGGCTGGAGGAGGTTGCTCCG	86.9565	40	chr1R	169805177	169805217	+	0	0	0	1	0	0	0	0	0	0	0	0	0	0	0	0	0	0	0	0	0	0	0	0	0	0	0	0	0	0	0	0	0	0	0	0	0	0	0	0
4098492	-	u	TGCAGTGCGTGCTCAGCCTCATGCCGTCGAACGCGGCCACGCCGCAGCTCGACTGCCTCAACATGCTGA	100	69	chr1R	172946118	172946187	-	0	0	1	0	0	1	0	0	0	0	0	0	0	0	0	0	0	0	1	1	0	0	0	0	0	0	0	0	0	0	0	0	0	0	0	0	0	0	0	0
3589699	-	u	TGCAGCTACCAGAAGGTATACTTGGTCAAACATCCCTTCCTCGCACACAAGTCAGCATATAAATTCAAC	100	69	chr1R	174605131	174605200	+	0	0	1	1	1	1	1	1	1	1	1	1	1	0	-	-	1	-	1	1	0	0	0	0	0	0	0	0	0	0	0	0	0	0	0	0	0	0	0	0
5487701	SECCE1Rv1G0018100	i	TGCAGGGATAGGCAATACCTTGTGGCCTCATATTTACCCCAGAGGCATATGCGTCAGACTCAGTCGATA	100	69	chr1R	176649467	176649536	+	0	0	0	0	0	1	0	0	0	0	0	0	0	0	0	0	0	0	0	0	0	0	0	0	0	0	0	0	0	0	0	0	0	0	0	0	0	0	0	0
5487242	-	u	TGCAGAACATAGGTAACAGAACAGTTGCATCACAGGTCACGGGACAAAAAATACTCTCTCATTGTCATA	100	69	chr1R	176708834	176708903	+	0	0	1	0	0	1	0	0	0	0	0	0	0	0	0	0	0	1	1	1	0	0	0	0	0	0	0	0	0	0	0	0	0	0	0	0	0	0	0	0
100060513	-	u	TGCAGCACTCCGGCCGATTTGGAGCTCGCCCCGCCGCCG	100	39	chr1R	177964949	177964988	-	0	0	1	0	0	0	0	0	0	0	0	0	0	0	0	0	0	0	0	0	0	0	0	0	0	0	0	0	0	0	0	0	0	0	0	0	0	0	0	0
3744907	-	u	TGCAGGTGTAGCCGGAGCATGCCATCTCCATCGCCGTGTTCCG	100	43	chr1R	178698401	178698444	-	0	0	0	0	1	1	0	0	0	1	1	1	-	0	-	1	1	0	0	0	0	0	0	0	0	0	0	0	0	0	0	0	0	0	0	0	0	0	0	0
3587050	-	u	TGCAGCGCCGACGAAGCTCACCTCCATCGGAGCAGGGCGGCATGCCGTGCCCGAGCGGGAGTACGCATG	100	69	chr1R	180374456	180374525	-	0	0	1	1	1	1	1	1	1	1	1	1	1	0	1	-	1	0	0	0	0	0	0	0	0	0	0	0	0	0	0	0	0	0	0	0	0	0	0	0
3888132	-	u	TGCAGCCTGTTCCGGCCGCCCGCGGTCCGCCCTTGAGCCGCCG	100	43	chr1R	181684726	181684769	-	0	0	1	1	1	1	1	1	1	1	1	1	1	0	1	1	1	-	1	1	0	0	0	0	0	0	0	0	0	0	0	0	0	0	0	0	0	0	0	0
5041553	-	u	TGCAGCAACGGCGGCTCACAGCGGACGCTCCG	100	32	chr1R	181684765	181684797	+	0	0	1	1	1	1	1	1	1	1	1	1	1	0	1	1	1	1	1	1	0	0	0	0	0	0	0	0	0	0	0	0	0	0	0	0	0	0	0	0
5045719	-	u	TGCAGTGGGGGTTCGCGAGGAGACAGAGGCGACCCGTGGTGGAGCTTGGGAAGGCGGCGCCATGGAGGA	100	69	chr1R	182320717	182320786	+	0	0	0	0	0	0	1	0	0	0	0	0	0	0	0	0	0	0	0	0	0	0	0	0	0	0	0	0	0	0	0	0	0	0	0	0	0	0	0	0
3594106	-	u	TGCAGCAGAAAGGACAGATCGGGGTCGGAGATACCAGATTGGGGCGAGGTCGAGCTGCCCGCCTGCCCG	100	69	chr1R	189664888	189664957	+	0	0	1	1	1	1	1	1	1	1	1	1	1	0	-	1	1	-	1	1	0	0	0	0	0	0	0	0	0	0	0	0	0	0	0	0	0	0	0	0
3884699	-	u	TGCAGGCGCGCGTCGGGAGGAAGAAGAGTAGGAGCGGGAGGAGAGAGAGGGAGGAGCGGGACCCACCTG	100	69	chr1R	193431558	193431627	-	0	0	0	1	1	0	1	1	1	1	1	1	1	0	1	1	-	0	0	0	0	0	0	0	0	0	0	0	0	0	0	0	0	0	0	0	0	0	0	0
4104188	SECCE1Rv1G0018460	c	TGCAGTGTACCGCAGGCTTTGTGGCAAAGATGTGGTGTATGAGTATCCG	100	49	chr1R	193782915	193782964	+	0	0	1	1	1	1	1	1	1	1	1	1	1	0	1	1	1	0	0	0	0	0	0	0	0	0	0	0	0	0	0	0	0	0	0	0	0	0	0	0
3585079	-	u	TGCAGGCGAGAGTGTGAGACAAAAGTGTGTACCTACAGCCTGAGGAAGAGGCAAAGGTGTCTCAAAAAT	100	69	chr1R	194956743	194956812	+	0	0	0	1	0	1	0	1	1	0	0	0	0	0	0	0	0	0	0	0	0	0	0	0	0	0	0	0	0	0	0	0	0	0	0	0	0	0	0	0
5757832	-	u	TGCAGGTTGCTCCCTCTGAAGGAAGGAGACGCGGTGAACAGTGGTAGGTGCCCGTGAAGGAGAAGCTGG	100	69	chr1R	194998231	194998300	+	0	0	0	0	0	0	0	1	0	0	0	0	0	0	0	0	0	0	0	0	0	0	0	0	0	0	0	0	0	0	0	0	0	0	0	0	0	0	0	0
5206971	-	u	TGCAGGCACCAATGGCGTCGGTACGCCATATTACATAGACTGACCAAGTAGCATCTCCTTCTGCCCAGT	100	69	chr1R	197020588	197020657	+	0	0	1	1	1	0	1	1	1	0	0	0	0	0	1	1	1	0	0	0	0	0	0	0	0	0	0	0	0	0	0	0	0	0	0	0	0	0	0	-
5039998	-	u	TGCAGCAGAGGTCGGCCGCTCGGGGAAACCCATGGAACAGATCGCAGCCGTATCAACCAAAACCGAGAT	94.2029	65	chr1R	198413677	198413742	+	0	0	0	1	1	0	1	1	1	1	1	0	0	0	1	1	1	0	1	0	0	0	0	0	0	0	0	0	0	0	0	0	0	0	0	0	0	0	0	0
100089933	-	u	TGCAGGAGCAGCTGCGAGTACGAGGCCGTGGGCGCGCGGAGGAGGGGCGGCGCCGGAGCGAGGCCAACC	100	69	chr1R	198714489	198714558	+	0	0	0	0	0	1	0	0	0	0	0	0	0	0	0	0	0	0	0	0	0	0	0	0	0	0	0	0	0	0	0	0	0	0	0	0	0	0	0	0
100053379	-	u	TGCAGCTCGCCACTGTCGGGGCCGCGCCGCCACTGCTTGTCGTGGCCTCACCGCCG	100	56	chr1R	198721264	198721320	-	0	0	0	0	0	1	0	0	0	0	0	0	0	0	0	0	0	0	0	0	0	0	0	0	0	0	0	0	0	0	0	0	0	0	0	0	0	0	0	0
3895799	SECCE1Rv1G0018550	c	TGCAGCACAAGCATGAACAAAAAGTCCGTCAGGTTCGCCACCACCGATGCCGTCGCCG	100	58	chr1R	199324813	199324871	-	0	0	1	1	1	1	1	1	1	1	1	1	1	0	1	-	1	1	1	1	0	0	0	0	0	0	0	0	0	0	0	0	0	0	0	0	0	0	0	0
4102164	SECCE1Rv1G0018550	x	TGCAGCCCGCGCAGTCATCCCTCACGCACAAACTCCAGCTGGAGTTTCCTGTCGACATCTCTGGGACGG	100	69	chr1R	199324867	199324936	+	0	0	1	1	1	1	1	1	1	1	1	1	1	0	1	1	1	-	1	1	0	0	0	0	0	0	0	0	0	0	0	0	0	0	0	0	0	0	0	0
3597945	-	u	TGCAGAGCTGAGCTTTCCTTTCTCTGAAACATAACTTGTCATTCCTGGATTTCCAAATACACACAAAAA	100	69	chr1R	199326055	199326124	-	0	0	1	1	1	1	1	1	1	1	1	1	1	0	-	1	1	0	1	-	0	0	0	0	0	0	0	0	0	0	0	0	0	0	0	0	0	0	0	0
3346829	-	u	TGCAGTGTACAAGATGGAGAGAAAACTCAATGCAAAAAGATTCAGAGAGGAAGCACGACACACAAAATG	100	69	chr1R	199405079	199405148	+	0	0	1	0	0	1	0	0	0	0	0	0	0	0	0	0	0	1	1	1	0	0	0	0	0	0	0	0	0	0	0	0	0	0	0	0	0	0	0	0
5035577	-	u	TGCAGTGTCGGTCCAACCAAGGCATGATGCTCTTCTTTAAGCTCCATCTCTTTGGTCCACCCCGTACTA	100	69	chr1R	200080072	200080141	+	0	0	0	1	0	0	0	0	0	0	0	0	0	0	0	0	0	0	0	0	0	0	0	0	0	0	0	0	0	0	0	0	0	0	0	0	0	0	0	0
100057158	-	u	TGCAGCGGAGCAGAGCAGCAGCAGTGAGTAGAGGCGGACAGTGGGCGAGCGTACACGAGCGCGTGACCA	100	69	chr1R	200276982	200277051	+	0	0	1	0	0	0	0	0	0	0	0	0	0	0	0	0	0	0	0	0	0	0	0	0	0	0	0	0	0	0	0	0	0	0	0	0	0	0	0	0
5226589	-	u	TGCAGGTGACCATTGCGTGGAGACGGTGATGACGGCGGGAGGGCGCATGCCTTGCCCTGTTCGAGGAGG	100	69	chr1R	200680299	200680368	-	0	0	0	1	0	1	0	0	1	0	0	0	0	0	0	0	0	0	0	0	0	0	0	0	0	0	0	0	0	0	0	0	0	0	0	0	0	0	0	0
7511091	SECCE1Rv1G0018570	i	TGCAGCTCAGAGAACACGCCCTATTACCCG	100	30	chr1R	202868190	202868220	+	0	0	1	1	1	1	1	1	1	1	1	1	-	0	-	1	1	-	1	-	0	0	0	0	0	0	0	0	0	0	0	0	0	0	0	0	0	0	0	0
3590559	SECCE1Rv1G0018570	i	TGCAGTTTTTCATTTCACGCCCAAATGTATTTATTTATTTGAAATCTTGGCTTTACCCG	100	59	chr1R	202868477	202868536	-	0	0	1	1	1	1	1	1	1	1	1	1	1	0	-	1	1	0	1	1	0	0	0	0	0	0	0	0	0	0	0	0	0	0	0	0	0	0	0	0
3346999	-	u	TGCAGCTTTGTATCCAGAGAGTGGAAGAAGACAAAATTGGATTCAACTTATGAATTGTGATTTTCGTGT	100	69	chr1R	203548245	203548314	-	0	0	1	0	0	1	0	1	1	0	0	0	0	0	0	0	0	0	0	0	0	0	0	0	0	0	0	0	0	0	0	0	0	0	0	0	0	0	0	0
100049149	-	u	TGCAGCGTTAGGTGACACTGATAGGAGCTATCAATTGTACTAGTCCGACCCGTTCGCATGCAAGTTTGT	88.4058	61	chr1R	203553136	203553197	+	0	0	0	0	0	1	0	0	0	0	0	0	0	0	0	0	0	0	0	0	0	0	0	0	0	0	0	0	0	0	0	0	0	0	0	0	0	0	0	0
1752148	-	u	TGCAGGGCGCCTACCAGGACGACAATGACAAGCCCGTCATGATGGACTACGTGCGCGAGGCGGAGCGCC	100	69	chr1R	203920256	203920325	-	0	0	0	0	0	1	0	0	1	0	0	0	0	0	0	0	0	0	0	0	0	0	0	0	0	0	0	0	0	0	0	0	0	0	0	0	0	0	0	0
3587604	-	u	TGCAGAACTAATGTTCCATGCCCCCGCATCCACCCCAAATACATCGCCG	100	49	chr1R	204544064	204544113	+	0	0	0	1	0	0	1	0	1	0	0	0	0	0	0	0	0	0	0	0	0	0	0	0	0	0	0	0	0	0	0	0	0	0	0	0	0	0	0	0
100026654	-	u	TGCAGGGGGGCGCGGCCGATTGAGGGGCAGATGCGCACGGCGGTAAGGCGCCGATGGGGGAGGTTGTCT	100	69	chr1R	204846381	204846450	-	0	0	0	0	0	0	0	1	0	0	0	0	0	0	0	0	0	0	0	0	0	0	0	0	0	0	0	0	0	0	0	0	0	0	0	0	0	0	0	0
7064774	-	u	TGCAGCAAATTATTGTCCGTGCATCGGACTATTTGTTTGCAGTACTAGATCAAGATCTAGGAGTGTTTT	100	69	chr1R	206292315	206292384	+	0	0	0	1	0	0	0	0	1	0	0	0	0	0	0	0	0	0	0	0	0	0	0	0	0	0	0	0	0	0	0	0	0	0	0	0	0	0	0	0
3594716	-	u	TGCAGGGTACGTCAGTCATGCCATTGATGACCACACAGCGGAGAGATTCATCCATGTACGTGAAAAATA	100	69	chr1R	207022540	207022609	-	0	0	1	1	1	1	1	1	1	-	1	1	1	0	1	1	-	1	1	-	0	0	0	0	0	0	0	0	0	0	0	0	0	0	0	0	0	0	0	0
5040609	-	u	TGCAGCGTGGGCTCGGCTTCTCGGCCGACGACGCTGTCCACGTGGCGGCGCGCAGCGTGGTGACCAACG	100	69	chr1R	207022605	207022674	+	0	0	1	1	1	1	1	1	1	1	1	1	1	0	1	1	1	0	1	-	0	0	0	0	0	0	0	0	0	0	0	0	0	0	0	0	0	0	0	0
3583774	-	u	TGCAGTTTTCCTAGAATACTTCAAAAAATACAAGCTATCAAACGGGGCCTTAGAAGGAAAAAAAACCGA	98.5507	68	chr1R	207565777	207565845	-	0	0	0	1	1	1	1	1	1	1	1	1	1	0	1	1	-	0	0	0	0	0	0	0	0	0	0	0	0	0	0	0	0	0	0	0	0	0	0	0
100000378	-	u	TGCAGTTTTCCTAGAATACTTCAAAAAATACAAGCTATCAAACGGGGCCTTAGAAGGAAAAAAACCGAG	92.7536	64	chr1R	207565781	207565845	-	0	0	1	1	0	1	0	1	1	0	0	0	1	0	0	0	0	1	1	1	0	0	0	0	0	0	0	0	0	0	0	0	0	0	0	0	0	0	0	0
5036088	-	u	TGCAGAACGGGGAGGAGGGGAGGCCACTGAGGCGAGTGGGGAGAGGGCCAGAGGGGCCG	100	59	chr1R	207921036	207921095	+	0	0	0	1	1	1	1	1	1	0	0	0	1	0	-	0	0	0	0	0	0	0	0	0	0	0	0	0	0	0	0	0	0	0	0	0	0	0	0	0
7411442	-	u	TGCAGCACACTAGAGCATCGGGACCGCGCCG	100	31	chr1R	213481501	213481532	-	0	0	0	0	0	1	0	0	1	0	0	0	0	0	0	0	0	0	0	0	0	0	0	0	0	0	0	0	0	0	0	0	0	0	0	0	0	0	0	0
100035238	-	u	TGCAGGGCCGGGCAACGGTGCAGAAGAGGTCGCTGACGTGCACTGCATCCAGGGGAAGGTAGCACGGGC	100	69	chr1R	213481528	213481597	+	0	0	0	0	0	1	0	0	1	0	0	0	0	0	0	0	0	0	0	0	0	0	0	0	0	0	0	0	0	0	0	0	0	0	0	0	0	0	0	0
3735105	-	u	TGCAGTTGTTGATAGGATGGGGCAAGGCTTGTTTTGAACTAGACCCG	89.3617	42	chr1R	213873601	213873643	+	0	0	0	1	0	0	0	0	1	0	0	0	0	0	0	0	0	0	0	0	0	0	0	0	0	0	0	0	0	0	0	0	0	0	0	0	0	0	0	0
3597760	-	u	TGCAGAATACTGAACTTCCATGGGAAAATTGGTATCAAATGCAGGAAAGGGTAGGGTTTCAGCGGGTCG	100	69	chr1R	214224531	214224600	-	0	0	0	0	1	0	1	1	0	1	-	1	1	0	1	1	1	0	0	0	0	0	0	0	0	0	0	0	0	0	0	0	0	0	0	0	0	0	0	0
3576142	-	u	TGCAGTACGCCATTCGCTGCGTGCGCTGCTGGCTACAATGGGTCGGCCCAGTAGGGGCGTGCGCCTGTG	100	69	chr1R	214231912	214231981	+	0	0	0	1	0	1	0	0	1	0	0	0	0	0	0	0	0	0	0	0	0	0	0	0	0	0	0	0	0	0	0	0	0	0	0	0	0	0	0	0
100009380	-	u	TGCAGCTCACTTCGTCCACATCGTGAGGGTGTGGGTGCCCCTTCCCCACAGCCCG	100	55	chr1R	217217853	217217908	-	0	0	0	0	0	0	1	0	0	0	0	0	0	0	0	0	0	0	0	0	0	0	0	0	0	0	0	0	0	0	0	0	0	0	0	0	0	0	0	0
100007141	-	u	TGCAGTTCTAATGGCCTGTAGTGCAGCATTGTACAGCAAGCACACAAACTGGAGCACGACAGTGGACAA	100	69	chr1R	217218052	217218121	-	0	0	0	0	0	0	1	0	0	0	0	0	0	0	0	0	0	0	0	0	0	0	0	0	0	0	0	0	0	0	0	0	0	0	0	0	0	0	0	0
3360372	-	u	TGCAGGAGGCACTGTGCCGCTATGCTGTTCATTGCTGCTGTGAGGCAGCACTCGTAAGGTTCTAAGCCG	100	69	chr1R	217269724	217269793	-	0	0	0	1	0	0	0	0	1	1	1	0	0	0	1	1	1	0	0	0	0	0	0	0	0	0	0	0	0	0	0	0	0	0	0	0	0	0	0	0
3883397	-	u	TGCAGCGTGCGTCGGGAGTGCTGCATAGCAGCGCCGACAAGGTTGCAACGCAGCACCG	100	58	chr1R	217269789	217269847	+	0	0	0	1	0	0	0	0	1	1	1	0	0	0	1	1	1	0	0	0	0	0	0	0	0	0	0	0	0	0	0	0	0	0	0	0	0	0	0	0
3583983	-	u	TGCAGTGGCCAAATCGCGCCGCTAGTGATCTCCGCCTGCATCAGCTCCACTTCGCCG	100	57	chr1R	217838113	217838170	+	0	0	0	0	0	0	1	0	0	0	0	1	-	0	0	0	0	0	0	0	0	0	0	0	0	0	0	0	0	0	0	0	0	0	0	0	0	0	0	0
3889835	-	u	TGCAGCAGCCCCTGCCTCGGCCTCGAGCCCCCGCGCCTTCCTCTGCTGGCCCCGCATCCG	100	60	chr1R	218878595	218878655	-	0	0	0	1	0	1	1	1	1	0	0	1	-	0	0	0	0	0	1	-	0	0	0	0	0	0	0	0	0	0	0	0	0	0	0	0	0	0	0	0
3894202	-	u	TGCAGCCATGGCCGACGAGCGAGGGCGTGTAGAGGCACAGGAGGCCG	100	47	chr1R	218878651	218878698	+	0	0	0	1	0	1	1	1	1	0	0	1	-	0	0	0	0	-	1	-	0	0	0	0	0	0	0	0	0	0	0	0	0	0	0	0	0	0	0	0
100036232	-	u	TGCAGCGACGAGGCAACAGCGGTCCGGCGGCGAGGAGGCCG	100	41	chr1R	219053180	219053221	+	0	0	0	0	0	0	0	0	1	0	0	0	0	0	0	0	0	0	0	0	0	0	0	0	0	0	0	0	0	0	0	0	0	0	0	0	0	0	0	0
3885512	-	u	TGCAGCAAGCCTTGCTCGCCCAGATTGGCGGAGATGGAGCAGAAGTGGATTCAGTGGTGCACCGCGAAT	100	69	chr1R	222030521	222030590	-	0	0	1	1	0	1	1	-	1	0	0	1	1	0	0	0	0	1	1	1	0	0	0	0	0	0	0	0	0	0	0	0	0	0	0	0	0	0	0	0
3580181	-	u	TGCAGGGTCTCCTCGCACTGCACCGCGCGCGCTCGCCGAGCGCTGCCACCAGAAGATTCCAACCGAGAT	94.2029	65	chr1R	222030586	222030651	+	0	0	1	1	0	1	1	1	1	0	0	1	-	0	0	0	0	-	-	1	0	0	0	0	0	0	0	0	0	0	0	0	0	0	0	0	0	0	0	0
3591073	-	u	TGCAGAAATAGGTTTACTAGATGCAAACCTAATTAAACAACATGAGCACCCTGATTGGAAGCGCGTGGA	100	69	chr1R	222078763	222078832	+	0	0	0	-	0	0	1	0	1	0	0	0	0	0	0	0	0	0	0	0	0	0	0	0	0	0	0	0	0	0	0	0	0	0	0	0	0	0	0	0
3883645	-	u	TGCAGAGTAAAGCAACGGTGCACAGCTGAGGCTCCATTCTGGGTAGCCG	100	49	chr1R	222225301	222225350	-	0	0	0	1	1	0	1	0	1	0	0	0	0	0	0	0	0	0	0	0	0	0	0	0	0	0	0	0	0	0	0	0	0	0	0	0	0	0	0	0
7063426	-	u	TGCAGGCTGTCATCGACGACTCTGGCAAGTTCTGGCGCTAGGGTAACCATGGATACATTGGCTGGACTG	100	69	chr1R	223165751	223165820	-	0	0	0	0	0	0	0	1	0	0	0	0	0	0	0	0	0	0	0	0	0	0	0	0	0	0	0	0	0	0	0	0	0	0	0	0	0	0	0	0
3356941	-	u	TGCAGTCGCAGCCGTCCTCACGCTCTGCCCGAGATCCG	100	38	chr1R	224650291	224650329	-	0	0	1	0	1	0	1	1	0	1	1	1	-	0	1	1	1	0	0	0	0	0	0	0	0	0	0	0	0	0	0	0	0	0	0	0	0	0	0	0
3889525	SECCE1Rv1G0019210	x	TGCAGGAGGCTTGTGACCTCGGCGAGAAAGAGCAGGACAAGGAGTGCGTATGCGCCATGATGAACCACG	100	69	chr1R	225124568	225124637	-	0	0	1	1	1	1	1	1	1	1	0	1	1	0	1	-	1	-	1	1	0	0	0	0	0	0	0	0	0	0	0	0	0	0	0	0	0	0	0	0
7509230	SECCE1Rv1G0019210	c	TGCAGAATGTGTGGACACTCGCTGGGATTTGGCGAGCCGAGGTTCCTGCCGCTGCAAGGGTGTACAACA	100	69	chr1R	225124633	225124702	+	0	0	1	1	1	1	1	1	1	1	1	1	1	0	-	1	1	-	-	1	0	0	0	0	0	0	0	0	0	0	0	0	0	0	0	0	0	0	0	0
100051778	-	u	TGCAGACCTCCACCTCGTAGGAGCAGGCATCTGCCAGGAACCAGACCGCTCCG	100	53	chr1R	225163211	225163264	+	0	0	0	0	0	1	0	0	0	0	0	0	0	0	0	0	0	0	0	0	0	0	0	0	0	0	0	0	0	0	0	0	0	0	0	0	0	0	0	0
100036978	-	u	TGCAGTGCGCTCTGGCACTATAGCAGCTCCTAGCCAAGCGCCTCCG	100	46	chr1R	226960922	226960968	-	0	0	0	0	0	0	0	0	1	0	0	0	0	0	0	0	0	0	0	0	0	0	0	0	0	0	0	0	0	0	0	0	0	0	0	0	0	0	0	0
100149957	-	u	TGCAGCAACCACTACTCTGGAGTTAGGGTTCCG	100	33	chr1R	227084103	227084136	-	0	0	0	1	0	0	0	0	0	0	0	0	0	0	0	0	0	0	0	0	0	0	0	0	0	0	0	0	0	0	0	0	0	0	0	0	0	0	0	0
3355981	-	u	TGCAGAGAGATGTTAGAGGAAGACGAGTACAAGACACGTTGTCCCAGGCCTGGGTCCTTCCTTTGAGGT	100	69	chr1R	227702800	227702869	+	0	0	0	-	0	1	1	0	1	0	0	0	0	0	0	0	0	0	0	0	0	0	0	0	0	0	0	0	0	0	0	0	0	0	0	0	0	0	0	0
3345568	-	u	TGCAGGTAGCAGCAAAACTGAATATTCGCTGTCAGTGATTGAATGAACATAGGAAAACTGAAATACTGA	100	69	chr1R	227704352	227704421	-	0	0	0	1	0	1	1	0	1	0	0	0	0	0	0	0	0	0	0	0	0	0	0	0	0	0	0	0	0	0	0	0	0	0	0	0	0	0	0	0
3907902	-	u	TGCAGCTTCCTCGGCTTGTGTGTGCCACAGAGCAAACCTGTTCATGGACCAAGGAGCCCCG	100	61	chr1R	233405602	233405663	+	0	0	0	1	1	1	1	1	1	0	1	1	1	0	1	1	1	-	1	-	0	0	0	0	0	0	0	0	0	0	0	0	0	0	0	0	0	0	0	0
100068567	-	u	TGCAGCGATCGACGGCACGACGCTAGCTGTAGGTGCACGCCG	100	42	chr1R	233998440	233998482	-	0	0	0	0	1	0	0	0	0	0	0	0	0	0	0	0	0	0	0	0	0	0	0	0	0	0	0	0	0	0	0	0	0	0	0	0	0	0	0	0
100068295	-	u	TGCAGTCGGCAATCTCCAGAGGCCGCTGCATCGTCGGTCAACCCCGCCTACCTATCCCCGCCGCGCCAA	100	69	chr1R	233998478	233998547	+	0	0	0	0	1	0	0	0	0	0	0	0	0	0	0	0	0	0	0	0	0	0	0	0	0	0	0	0	0	0	0	0	0	0	0	0	0	0	0	0
3884031	-	u	TGCAGATGGTTAGTGCCGCTGACGGCAGTGACGGTGGTAGGTTGAGTCACCG	100	52	chr1R	234042618	234042670	+	0	0	1	1	1	1	1	1	1	1	1	1	1	0	-	1	1	-	1	1	0	0	0	0	0	0	0	0	0	0	0	0	0	0	0	0	0	0	0	0
7089921	-	u	TGCAGAAATATGACAAGTCCTACTACGGCAGGCCG	100	35	chr1R	235625216	235625251	+	0	0	1	0	0	0	0	0	0	0	0	0	0	0	0	0	0	0	0	0	0	0	0	0	0	0	0	0	0	0	0	0	0	0	0	0	0	0	0	0
100048508	-	u	TGCAGCCACGACGCCAGCGCCGTCCCGAACCCCGTCGTCGCCGCCTCGCCATGGATCTGCGTCAGGTTT	97.1014	67	chr1R	239017387	239017454	+	0	0	0	0	0	1	0	0	0	0	0	0	0	0	0	0	0	0	0	0	0	0	0	0	0	0	0	0	0	0	0	0	0	0	0	0	0	0	0	0
100054153	-	u	TGCAGGGGGCATGGGCTATGGCAACGCCAGCACAGGGAGAGGGTCCG	100	47	chr1R	241123007	241123054	+	0	0	0	0	0	1	0	0	0	0	0	0	0	0	0	0	0	0	0	0	0	0	0	0	0	0	0	0	0	0	0	0	0	0	0	0	0	0	0	0
100050061	-	u	TGCAGGCGGCGCGGGCTGTGGCAGCGCTGACACAGGATGAGGAGGCTGGAGGCGTACGGTGTGCAGGCG	100	69	chr1R	241198571	241198640	+	0	0	0	0	0	1	0	0	0	0	0	0	0	0	0	0	0	0	0	0	0	0	0	0	0	0	0	0	0	0	0	0	0	0	0	0	0	0	0	0
3587852	-	u	TGCAGCCATGGCGCTGTCGGCCCCTCTCGCGGCGCCGTGCCTCCTTTTCATCGAACCAGGAGGGAACGG	100	69	chr1R	241683282	241683351	-	0	0	0	1	1	1	1	1	1	1	1	1	1	0	1	-	1	0	0	0	0	0	0	0	0	0	0	0	0	0	0	0	0	0	0	0	0	0	0	0
4093731	-	u	TGCAGAACAGGGCGCCGGCCCTCATGTTGAAGAAAAGAGAGAGGTCCGAGAGGTTAGAGACCG	100	63	chr1R	241683347	241683410	+	0	0	0	1	1	1	1	1	1	1	1	0	-	0	1	1	-	0	0	0	0	0	0	0	0	0	0	0	0	0	0	0	0	0	0	0	0	0	0	0
100051919	-	u	TGCAGAGCACCAGGAAGTCTTCGGGGTAGTATGCCCGGATAGACAGGCCAGCCG	100	54	chr1R	242880788	242880842	+	0	0	0	0	0	1	0	0	0	0	0	0	0	0	0	0	0	0	0	0	0	0	0	0	0	0	0	0	0	0	0	0	0	0	0	0	0	0	0	0
100050480	-	u	TGCAGGTCGCCTGCCCGCCCCTCCTCATCGAGCGCCCAGGCCGCGACTCATGCCGACCACCCGCTCGAG	100	69	chr1R	244466592	244466661	-	0	0	0	0	0	1	0	0	0	0	0	0	0	0	0	0	0	0	0	0	0	0	0	0	0	0	0	0	0	0	0	0	0	0	0	0	0	0	0	0
100072564	-	u	TGCAGCGGACAACACGAGAGGCCGCAGGTACTCGAGTCGGAAGTTTCGTGCAGATTGGACGACCGAGAT	94.2029	65	chr1R	244466740	244466805	+	0	0	0	0	0	1	0	0	0	0	0	0	0	0	0	0	0	0	0	0	0	0	0	0	0	0	0	0	0	0	0	0	0	0	0	0	0	0	0	0
3903964	-	u	TGCAGGATTGTCGCTGGATTTGCCTCTAATTTGGTTGGATGTGTGCAGGTGAGGAGAGCACTGGTGTGC	100	69	chr1R	244490480	244490549	-	0	0	1	0	0	0	0	0	0	1	1	0	0	0	1	-	1	0	0	0	0	0	0	0	0	0	0	0	0	0	0	0	0	0	0	0	0	0	0	0
7091174	-	u	TGCAGTTTGCATGACATCGCGACTCGTGATCCGTTGAGGTTCAATTTCTGCTGCTGTCGCCGCACGCCA	82.6087	57	chr1R	244702542	244702599	-	0	0	1	0	0	1	0	0	1	0	0	0	0	0	0	0	0	0	0	0	0	0	0	0	0	0	0	0	0	0	0	0	0	0	0	0	0	0	0	0
3903344	-	u	TGCAGTGGGTTGTGCATGCAGTATTTGAGCAACAGCTAGGCTCTGTCGTGCATTCAGTCCG	100	61	chr1R	245280654	245280715	-	0	0	0	1	0	0	1	0	0	0	0	0	0	0	0	0	0	0	0	0	0	0	0	0	0	0	0	0	0	0	0	0	0	0	0	0	0	0	0	0
3896524	-	u	TGCAGGGCGTGGAGGACGTCGCCGCAATGGAAGATTGGAGGATAGCACCCAGGGGATCCCG	100	61	chr1R	245481725	245481786	+	0	0	0	1	0	0	0	0	1	0	0	0	0	0	0	0	0	0	0	0	0	0	0	0	0	0	0	0	0	0	0	0	0	0	0	0	0	0	0	0
7467241	-	u	TGCAGGTGCAGGTGCTCCACTACAAGAAGGAGGCCG	100	36	chr1R	246305415	246305451	-	0	0	1	1	1	1	1	1	1	1	1	1	1	0	1	1	1	0	1	1	0	0	0	0	0	0	0	0	0	0	0	0	0	0	0	0	0	0	0	0
3891560	SECCE1Rv1G0019910	i	TGCAGTAGAGGATGGCCAACACCCAACTCCTGGCTACTAACAGGAGTATCGCCG	100	54	chr1R	246319762	246319816	+	0	0	0	0	1	0	0	0	0	0	0	0	0	0	0	0	0	1	1	1	0	0	0	0	0	0	0	0	0	0	0	0	0	0	0	0	0	0	0	0
7071630	SECCE1Rv1G0019910	i	TGCAGGTTCCTACGGTGACCACGCCAGCTGTGTTAGCCGGTGCGCCG	100	47	chr1R	246320111	246320158	-	0	0	0	0	1	0	0	0	0	0	0	0	0	0	0	0	0	0	0	-	0	0	0	0	0	0	0	0	0	0	0	0	0	0	0	0	0	0	0	0
3747371	SECCE1Rv1G0019910	i	TGCAGGTTCCTACGGTGACCACGCCAGCTGTGTTAGCCG	100	39	chr1R	246320119	246320158	-	0	0	0	0	1	0	0	0	0	0	0	0	0	0	0	0	0	1	1	1	0	0	0	0	0	0	0	0	0	0	0	0	0	0	0	0	0	0	0	0
100016665	-	u	TGCAGGTCTGCCCTGCATCTGAGTCGCTAGTCTACTGAGAGCTACCGTTATTTCAGTCAGCTGCTGGCC	100	69	chr1R	247141204	247141273	+	0	0	0	1	0	0	0	0	1	0	0	0	0	0	0	0	0	0	0	0	0	0	0	0	0	0	0	0	0	0	0	0	0	0	0	0	0	0	0	0
7071682	SECCE1Rv1G0019920	i	TGCAGTTGGATAATCCAATCTGGAAGTGCCCG	100	32	chr1R	247471702	247471734	+	0	0	0	0	0	0	1	0	0	1	1	0	0	0	1	1	-	0	0	0	0	0	0	0	0	0	0	0	0	0	0	0	0	0	0	0	0	0	0	0
100056943	-	u	TGCAGCCTTGCTTTAACAGCTGACGCCGCCCAGAGCCACCCGCGCTACAAATCATTGCGTCCACTCCGA	94.2029	65	chr1R	247670939	247671004	+	0	0	1	0	0	0	0	0	0	0	0	0	0	0	0	0	0	0	0	0	0	0	0	0	0	0	0	0	0	0	0	0	0	0	0	0	0	0	0	0
5225633	-	u	TGCAGCGCTCGATCGGCGGGACAACGCAGATGAGGCAGGGGTCGAGCGCTGCTAGACTAACGAAGAGGA	100	69	chr1R	247801904	247801973	+	0	0	0	0	1	0	1	0	0	-	0	0	0	0	0	-	1	0	0	0	0	0	0	0	0	0	0	0	0	0	0	0	0	0	0	0	0	0	0	0
3592544	-	u	TGCAGTTCATCCACGTTGCCGCCTCGCTTCATCCCCGCCACCAACTAGCCTTGCCG	100	56	chr1R	247802009	247802065	-	0	0	0	0	1	0	1	0	0	1	1	0	0	0	1	1	1	0	0	0	0	0	0	0	0	0	0	0	0	0	0	0	0	0	0	0	0	0	0	0
100156480	-	u	TGCAGCAATAGAGAAGCGGCGGGGGTGTGGAAATAGGTGAGTGTACGCGCGTGCATGAGCTTGCGTGAG	100	69	chr1R	248053954	248054023	+	0	0	0	0	0	0	1	0	0	0	0	0	0	0	0	0	0	0	0	0	0	0	0	0	0	0	0	0	0	0	0	0	0	0	0	0	0	0	0	0
3882589	-	u	TGCAGGTGGGACCGCGGGGTGGCTAGCGTGGCATCTTACCACGCGAGCACGAGGGGGAGCTAGCCGAGA	95.6522	66	chr1R	248523623	248523689	+	0	0	1	0	1	0	1	1	0	1	1	1	1	0	-	-	1	0	0	0	0	0	0	0	0	0	0	0	0	0	0	0	0	0	0	0	0	0	0	0
3579244	-	u	TGCAGCGCCACTGCACCATCGTCATCATCCCGTGGCAGAAGGCGCCAACGGCCGTATCTCGCCG	100	64	chr1R	249167237	249167301	-	0	0	1	1	1	1	0	1	1	1	1	0	0	0	-	1	1	-	1	-	0	0	0	0	0	0	0	0	0	0	0	0	0	0	0	0	0	0	0	0
3582045	-	u	TGCAGTTTGCTTGCAGGGGCTCCGTTGGTGCGGCCGTGGAGTTCTGCCCATAGTTGCGTGATGTTGACT	100	69	chr1R	249167297	249167366	+	0	0	1	1	1	1	1	1	1	1	1	-	-	0	1	1	1	1	1	-	0	0	0	0	0	0	0	0	0	0	0	0	0	0	0	0	0	0	0	0
3905507	-	u	TGCAGTGGCGATTGGCAGTTCGATGGATGGGGATCCG	83.7838	31	chr1R	249409617	249409648	-	0	0	0	0	1	0	0	0	1	0	0	0	0	0	0	0	0	0	0	0	0	0	0	0	0	0	0	0	0	0	0	0	0	0	0	0	0	0	0	0
5225901	-	u	TGCAGGACGCATCGGCTAGAGGAGATGCAGCCG	100	33	chr1R	257425730	257425763	+	0	0	1	0	0	1	1	0	0	0	0	0	0	0	0	0	0	0	0	0	0	0	0	0	0	0	0	0	0	0	0	0	0	0	0	0	0	0	0	0
3590629	-	u	TGCAGCGGAGCCTGGACGTGGTCGACGACGTCAAGGCCGCCCTACTGCCG	86	43	chr1R	259168681	259168724	+	0	0	1	1	1	0	0	0	0	0	0	0	0	0	0	0	0	0	0	0	0	0	0	0	0	0	0	0	0	0	0	0	0	0	0	0	0	0	0	0
7072446	-	u	TGCAGAACAGGCATTTATAGCTACCGTTACGCCG	100	34	chr1R	259176675	259176709	+	0	0	0	0	0	1	0	0	0	0	0	0	0	0	0	0	0	0	0	0	0	0	0	0	0	0	0	0	0	0	0	0	0	0	0	0	0	0	0	0
3358007	SECCE1Rv1G0020560	p	TGCAGTCGCCATGCACACGTCCGCTCGATCTATAGATGGCCG	100	42	chr1R	259241218	259241260	+	0	0	0	0	1	0	1	1	0	1	1	1	-	0	0	1	1	0	0	0	0	0	0	0	0	0	0	0	0	0	0	0	0	0	0	0	0	0	0	0
3357574	-	u	TGCAGGTGGGGTCGACACCGAGTCCAGCGTGGGATTACCACGGAAGGCTGGCGCTGGCTATGGGCTGGC	100	69	chr1R	262217158	262217227	-	0	0	0	1	1	0	1	1	1	1	0	0	0	0	1	1	1	0	0	0	0	0	0	0	0	0	0	0	0	0	0	0	0	0	0	0	0	0	0	0
100008895	-	u	TGCAGCCTCGAGCGCCCTGGCCGCCCCAAGCCCCGTCGAGCGCCG	73.3333	33	chr1R	262795874	262795907	+	0	0	0	0	1	0	1	0	0	0	0	0	0	0	0	0	0	0	0	0	0	0	0	0	0	0	0	0	0	0	0	0	0	0	0	0	0	0	0	0
7086926	SECCE1Rv1G0021080	c	TGCAGCAGCGGCGGCAGGCCCAGCCACGAGGTGGCCAACTACATCCAGACGCTCATTGCTTCCACGCTG	100	69	chr1R	263988819	263988888	-	0	0	1	1	1	1	1	1	1	1	1	1	1	0	1	-	1	-	1	1	0	0	0	0	0	0	0	0	0	0	0	0	0	0	0	0	0	0	0	0
16404257	SECCE1Rv1G0021080	c	TGCAGCTGTCCGAGTGCTCGTTTTCGCGGCGACGGCGGGAGCGCGGGTGTCGTCCATCGAGTCCGCGGC	100	69	chr1R	263991601	263991670	-	0	0	1	1	1	1	1	1	1	1	-	1	1	0	1	1	1	1	1	-	0	0	0	0	0	0	0	0	0	0	0	0	0	0	0	0	0	0	0	0
7495206	-	u	TGCAGATCGAGAGAGAAGAGAAGAGGGAGCCG	100	32	chr1R	264949369	264949401	+	0	0	1	0	0	0	0	0	0	0	0	0	0	0	0	0	0	0	0	0	0	0	0	0	0	0	0	0	0	0	0	0	0	0	0	0	0	0	0	0
6210630	SECCE1Rv1G0021160	c	TGCAGCGGCGGTGGACCCGATGGTGCTTGGGCTGGGAACGAGCGGAGGTGCGAGCGGGAGCGGAGTGGT	100	69	chr1R	265273830	265273899	-	0	0	1	1	1	1	1	1	1	1	1	1	1	0	1	1	1	-	1	1	0	0	0	0	0	0	0	0	0	0	0	0	0	0	0	0	0	0	0	0
3359284	-	u	TGCAGCGGTGGTCCATGGCGCCTTCGCCGTCGTCCCCGGCTGGAGAAGCATGGGACGCAGAGACGGCCG	100	69	chr1R	265282041	265282110	-	0	0	1	1	1	1	1	1	1	0	0	0	0	0	0	0	0	0	0	0	0	0	0	0	0	0	0	0	0	0	0	0	0	0	0	0	0	0	0	0
3601933	-	u	TGCAGGCCTGCTGCGCTAGCCATGCCAATCAGAGGACGTGCCGCACAGACTCGAGAGGGGCTAGAGCGA	100	69	chr1R	266438830	266438899	-	0	0	1	1	1	1	1	1	1	1	-	1	0	0	1	1	1	0	0	-	0	0	0	0	0	0	0	0	0	0	0	0	0	0	0	0	0	0	0	0
3581162	-	u	TGCAGCAGCAGCTTAGTGGATCGGGCTGCTGAGGTCTACCCGAGAGACCCG	100	51	chr1R	266581045	266581096	-	0	0	0	1	1	1	0	1	1	1	1	1	1	0	1	1	1	-	0	-	0	0	0	0	0	0	0	0	0	0	0	0	0	0	0	0	0	0	0	0
3351742	-	u	TGCAGTTTGACCAAAACAAAGGCGTGGCTCAACTTGAACCCCATCAGAGGCGAGGCCTTCTTCGACGTC	100	69	chr1R	266581092	266581161	+	0	0	0	1	0	1	0	0	1	0	0	0	0	0	0	0	0	0	0	0	0	0	0	0	0	0	0	0	0	0	0	0	0	0	0	0	0	0	0	0
100023684	-	u	TGCAGTTTGCACGGGCGGGTGAGCGGGGGCCGTGCTTCAGATTGTTGCGACAAACCCG	100	58	chr1R	269077829	269077887	+	0	0	0	1	0	0	0	0	0	0	0	0	0	0	0	0	0	0	0	0	0	0	0	0	0	0	0	0	0	0	0	0	0	0	0	0	0	0	0	0
3749470	-	u	TGCAGAGGCCCGCCTCTAATGAGACGCCGACCCGCAGCAATACCAAGCCACCACTGCGATGCCCGAGAT	92.7536	64	chr1R	269917781	269917845	+	0	0	0	0	0	0	0	1	0	0	0	0	0	0	0	0	0	0	0	0	0	0	0	0	0	0	0	0	0	0	0	0	0	0	0	0	0	0	0	0
3743708	-	u	TGCAGTGAGCTGCACCTCCCCGCGCGTGAGCCACCAGCGCCTACCTCCGTCACCGTGTCACCG	100	63	chr1R	269918070	269918133	+	0	0	1	1	1	1	1	1	1	0	0	1	0	1	0	0	0	0	0	0	0	0	0	0	0	0	0	0	0	0	0	0	0	0	0	0	0	0	0	0
7063371	SECCE1Rv1G0021600	i	TGCAGATTTTGGTTGTACGGCTAGCCTGACATGCATCTACTATCTTGCTTTGCCTTTTGTGTTGAGTTT	100	69	chr1R	270517223	270517292	-	0	0	1	1	1	1	1	1	1	0	0	0	0	0	0	0	0	0	0	1	0	0	0	0	0	0	0	0	0	0	0	0	0	0	0	0	0	0	0	0
3744394	-	u	TGCAGCTACAGGTTTGACTTCGGTCCGTCGATGCGGTGGTCCG	100	43	chr1R	270624097	270624140	+	0	0	1	1	1	1	1	1	1	0	0	0	0	0	0	0	0	0	0	-	0	0	0	0	0	0	0	0	0	0	0	0	0	0	0	0	0	0	0	0
16524250	-	u	TGCAGAGGCAGCGCGGGGTCATCTAGGTCAGGTGCAGACAAGGCCG	100	46	chr1R	272010961	272011007	+	0	0	0	0	0	0	0	0	1	0	0	0	0	0	0	0	0	0	0	0	0	0	0	0	0	0	0	0	0	0	0	0	0	0	0	0	0	0	0	0
3359662	-	u	TGCAGTGCACTTGCTGCTGCCACACATGTTGTTGCCACCAAATATGGCTCAGGACACCATCTCTCATCC	100	69	chr1R	272131617	272131686	+	0	0	1	1	1	0	1	1	1	0	0	1	0	-	0	0	0	0	0	-	0	0	0	0	0	0	0	0	0	0	0	0	0	0	0	0	0	0	0	0
3750335	-	u	TGCAGAAGTTCACACACTCAAGTAAGAGACGACGGGGAAGGTCGCTTAGAGGTGCCG	100	57	chr1R	272131755	272131812	-	0	0	1	1	1	-	1	1	1	0	0	1	0	-	0	0	0	0	0	-	0	0	0	0	0	0	0	0	0	0	0	0	0	0	0	0	0	0	0	0
3595156	-	u	TGCAGCTCTTCTGCTTACCCAAAACAGAAGAAAAGAAAGAAGGAAAAAAAACAAGAAGAGAGAAAAGAA	92.7536	64	chr1R	272828611	272828675	-	0	0	0	1	1	0	1	1	1	0	0	0	0	0	0	0	0	0	0	0	0	-	0	0	0	0	0	0	0	0	0	0	0	0	0	0	0	0	0	0
3734771	-	u	TGCAGTTGCGCTGCTCCTGGCCGCCATCGTGCGTGCCATTGCTAGCCATGGCCGCATGTGCCTATGTGT	100	69	chr1R	274584874	274584943	+	0	0	1	0	0	0	0	0	0	0	0	1	0	0	0	0	0	0	0	-	0	0	0	0	0	0	0	0	0	0	0	0	0	0	0	0	0	0	0	0
3582867	SECCE1Rv1G0021820	p	TGCAGGCACGCACCGCACTCTTCTTTGCTGACTTGTTCAGCCGCACCGCATCGCATCGCATGAGTTGTA	100	69	chr1R	274652553	274652622	-	0	0	1	1	1	1	1	1	1	0	0	-	0	-	0	0	0	0	0	-	0	0	0	0	0	0	0	0	0	0	0	0	0	0	0	0	0	0	0	0
7466283	-	u	TGCAGCGGTGAGATCGACAGAGAGGGTGTGGGTGGCTGGCTCGGTGACCATGTTGTGCGGCGGCACGAA	100	69	chr1R	274652618	274652687	+	0	0	1	1	1	1	1	1	1	0	0	0	0	-	0	0	0	0	0	0	0	0	0	0	0	0	0	0	0	0	0	0	0	0	0	0	0	0	0	0
3579371	SECCE1Rv1G0021820	i	TGCAGCTGTCAGGCCAAAGAGGTGCCTGGCAGCATGGGGGTAAGACGCCG	100	50	chr1R	274671686	274671736	-	0	0	0	1	0	1	0	0	1	0	0	0	0	0	0	0	0	0	0	0	0	0	0	0	0	0	0	0	0	0	0	0	0	0	0	0	0	0	0	0
6026221	-	u	TGCAGTAGCACCATCGTCATGTCCAGTGACCG	100	32	chr1R	277341608	277341640	+	0	0	0	0	0	0	1	0	0	0	0	0	0	0	0	0	0	0	0	0	0	0	0	0	0	0	0	0	0	0	0	0	0	0	0	0	0	0	0	0
3581819	-	u	TGCAGCAGTTTACGTATAAATTCTGTATATAGCGTGCAGTTCCG	100	44	chr1R	280567291	280567335	+	0	0	1	1	1	1	1	1	-	0	0	1	0	0	0	0	0	0	0	0	0	0	0	0	0	0	0	0	0	0	0	0	0	0	0	0	0	0	0	0
3747811	-	u	TGCAGCGCCGCCACCCCTCCAGTTCGCTGGACGCAGCCCAGGACGGCCTTTACCCACAGCGAAAAAAGC	100	69	chr1R	280569193	280569262	-	0	0	0	1	1	1	1	1	1	0	0	0	0	-	0	0	0	0	0	0	0	0	0	0	0	0	0	0	0	0	0	0	0	0	0	0	0	0	0	0
3353471	-	u	TGCAGGCGGAATGTGGGCGAAGGTGAGCGGTCACTCATCATAGCTCTGCCCGTAACGCGTCACATCACT	100	69	chr1R	280687664	280687733	-	0	0	0	1	1	0	1	1	1	0	0	1	0	0	0	0	0	0	0	0	0	0	0	0	0	0	0	0	0	0	0	0	0	0	0	0	0	0	0	0
3904169	-	u	TGCAGCTCCAGTCAGTGTACCTAACCACTGATCACTCACTCATTTCCTGCGGGAGGGTTAATCCCATCC	100	69	chr1R	280687729	280687798	+	0	0	1	1	1	1	1	1	1	0	0	1	0	0	0	0	0	0	0	1	0	0	0	0	0	0	0	0	0	0	0	0	0	0	0	0	0	0	0	0
3593527	SECCE1Rv1G0022150	x	TGCAGAGCAGCGATGGACTGATGTTCCTACAGGCTACAAGCCG	100	43	chr1R	280703827	280703870	-	0	0	1	1	1	1	1	1	1	0	0	1	0	-	0	0	0	0	0	-	0	0	0	0	0	0	0	0	0	0	0	0	0	0	0	0	0	0	0	0
3734344	-	u	TGCAGGGCACACGGTGGTGGATCGAAATTGGCGATGACGAGGAGAGAGGGAGACAAATTGTGAGAGAAG	100	69	chr1R	281498838	281498907	-	0	0	1	1	1	1	1	1	1	0	0	-	0	-	0	0	0	0	0	-	0	0	0	0	0	0	0	0	0	0	0	0	0	0	0	0	0	0	0	0
3599415	-	u	TGCAGCAGAACGCGAGGCAGAGGATTCCCACCTTCGCACCCATCTCAATCCCCATGTGATGGAGGATAG	100	69	chr1R	281499160	281499229	+	0	0	1	1	1	1	1	1	1	0	0	1	0	-	0	0	0	0	0	-	0	0	0	0	0	0	0	0	0	0	0	0	0	0	0	0	0	0	0	0
7467567	-	u	TGCAGCCGCTCTCCATTGGCCGGTCAACTCCCTCGAGTCCCACCCCTCCCTTACGCACAGGAGTGCTTC	100	69	chr1R	281933108	281933177	-	0	0	1	1	1	1	1	1	1	0	0	1	0	-	0	0	0	0	0	1	0	0	0	0	0	0	0	0	0	0	0	0	0	0	0	0	0	0	0	0
7070980	-	u	TGCAGCACCTCCACCTCCCACCCCGTCCCCGCGGGGTGGGTCTTCCG	100	47	chr1R	283010727	283010774	+	0	0	1	0	0	1	0	0	0	0	0	0	0	0	0	0	0	0	0	0	0	0	0	0	0	0	0	0	0	0	0	0	0	0	0	0	0	0	0	0
100058711	-	u	TGCAGGTGCTGAAGCTCAGTCCTACACGTACGGGAGCTAGATGAGATCCAGAGCAAGGGACTACCACTA	71.0145	49	chr1R	283010870	283010919	+	0	0	1	0	0	0	0	0	0	0	0	0	0	0	0	0	0	0	0	0	0	0	0	0	0	0	0	0	0	0	0	0	0	0	0	0	0	0	0	0
100019996	-	u	TGCAGCGGGGATATGAGGCTGGCGGCTCTGGGGGACAAGCTCATCACCG	100	49	chr1R	283411133	283411182	-	0	0	0	1	0	0	0	0	0	0	0	0	0	0	0	0	0	0	0	0	0	0	0	0	0	0	0	0	0	0	0	0	0	0	0	0	0	0	0	0
3354601	-	u	TGCAGATAGCTCCCAGTCAAGGATTGGTTTCAATTCAGAGTCGTCCG	100	47	chr1R	284610916	284610963	-	0	0	0	0	0	1	1	1	1	0	0	0	0	0	0	0	0	0	0	0	0	0	0	0	0	0	0	0	0	0	0	0	0	0	0	0	0	0	0	0
3890290	-	u	TGCAGGTTTGAGATGCCGCTTGGATGCATGTTCGTCTTGTCGCCG	100	45	chr1R	284611142	284611187	+	0	0	0	0	0	0	0	1	0	0	0	0	0	0	0	0	0	0	0	0	0	0	0	0	0	0	0	0	0	0	0	0	0	0	0	0	0	0	0	0
3589571	-	u	TGCAGATCGGGTGATAGGAAGGCCTACGGTGGTGCTACAGCTCAGGTGAGAGGAATGCCG	100	60	chr1R	284835752	284835812	+	0	0	1	1	1	0	1	1	1	0	0	-	0	1	0	0	0	0	0	0	0	0	0	0	0	0	0	0	0	0	0	0	0	0	0	0	0	0	0	0
3890483	-	u	TGCAGCCGCTCCTTTTGTGAGGCTGGTCATGGAGGGACGCATACCCAGAAAGACCACCG	100	59	chr1R	285317828	285317887	+	0	0	1	1	0	1	0	0	1	0	0	1	0	1	0	0	0	0	0	1	0	0	0	0	0	0	0	0	0	0	0	0	0	0	0	0	0	0	0	0
3590233	-	u	TGCAGGGAGCGGCGCGACCACGGAGCGCGGGCGGGCACGGCCAGAGGCTGTGTAGCACGGGCGGGCATG	100	69	chr1R	285377957	285378026	-	0	0	0	1	1	1	1	1	1	0	0	1	0	1	0	0	0	0	0	0	0	0	0	0	0	0	0	0	0	0	0	0	0	0	0	0	0	0	0	0
17403539	-	u	TGCAGGGAGCGGCGCGACCACGGAGCGCGGGCGGGCACGGCCAGAGGCTGTGTGGCGTGGAGGCCGAGA	76.8116	53	chr1R	285377973	285378026	-	0	0	1	0	0	0	0	0	0	0	0	0	0	0	0	0	0	0	0	0	0	0	0	0	0	0	0	0	0	0	0	0	0	0	0	0	0	0	0	0
3908890	-	u	TGCAGTGCCGCGCCAGTGGCCACCCGCCCCCTAGTGCACGCTCGTCTTCCCG	100	52	chr1R	285378022	285378074	+	0	0	1	1	1	1	1	1	1	0	0	1	0	-	0	0	0	0	0	-	0	0	0	0	0	0	0	0	0	0	0	0	0	0	0	0	0	0	0	0
7498803	SECCE1Rv1G0022540	c	TGCAGCTCGCGCCGCCGCTCCTCCACCGCCG	96.7742	30	chr1R	285397365	285397395	-	0	0	1	0	0	1	0	0	0	0	0	0	0	0	0	0	0	0	0	-	0	0	0	0	0	0	0	0	0	0	0	0	0	0	0	0	0	0	0	0
7087112	SECCE1Rv1G0022640	i	TGCAGGAAGTATGCATTGACTGAATCTAGTGGATAGCGAAATGCAGCTCTACATAGTACAGTTGACGAG	100	69	chr1R	286999401	286999470	+	0	0	1	1	1	1	1	1	1	0	0	1	0	-	0	0	0	0	0	-	0	0	0	0	0	0	0	0	0	0	0	0	0	0	0	0	0	0	0	0
3360804	SECCE1Rv1G0022650	i	TGCAGAACAGAGAAGCAAAGGCAAACAGTCAGAAATCAGTCGTGGTAGCACAAAGGATGGAACCGTAAT	100	69	chr1R	287109007	287109076	-	0	0	1	0	0	1	0	0	1	0	0	0	0	0	0	0	0	0	0	1	0	0	0	0	0	0	0	0	0	0	0	0	0	0	0	0	0	0	0	0
3891733	-	u	TGCAGTTGCAGGGCTGTATCTCGTCACGTGGCGGTCATGCATGCCCCATGACTAGAAAGCCGACGTACA	100	69	chr1R	287646042	287646111	-	0	0	1	1	0	1	1	1	1	0	0	1	0	1	0	0	0	0	0	0	0	0	0	0	0	0	0	0	0	0	0	0	0	0	0	0	0	0	0	0
4094551	-	u	TGCAGCTGACCGGCGCCCTCGTCATCCTACACAGCCCGCCACCAAGACCCGCCG	100	54	chr1R	288071996	288072050	-	0	0	1	1	0	1	1	1	1	0	0	0	0	0	0	0	0	0	0	0	0	0	0	0	0	0	0	0	0	0	0	0	0	0	0	0	0	0	0	0
3746215	-	u	TGCAGGATGTGGAATGCACATTTTTACACCCCAAATCGTAAAACGATGATTATTTTATAGTTCAGAGAT	100	69	chr1R	289656449	289656518	-	0	0	1	-	1	1	1	1	1	0	0	0	0	0	0	0	0	0	0	1	0	0	0	0	0	0	0	0	0	0	0	0	0	0	0	0	0	0	0	0
3580794	-	u	TGCAGACACAGAGCCCTTGGCTGGCTTCTGGACGAGGGGGACGCCG	100	46	chr1R	290142315	290142361	+	0	0	0	0	1	1	1	1	1	0	0	0	0	0	0	0	0	0	-	0	0	0	0	0	0	0	0	0	0	0	0	0	0	0	0	0	0	0	0	0
6210716	SECCE1Rv1G0022910	c	TGCAGGGGCCTGCACGGTCACAGTCAGCGCGTTCCAACAGCAGCATGTCCACGGACCATGACGCGCGGC	100	69	chr1R	290329029	290329098	-	0	0	1	1	1	1	1	1	1	0	0	0	0	1	0	0	0	0	0	-	0	0	0	0	0	0	0	0	0	0	0	0	0	0	0	0	0	0	0	0
3587346	SECCE1Rv1G0022920	i	TGCAGACTCCCTCTGCCGGCTCCACATGCACTCCATCATACCCACTCTTCCG	100	52	chr1R	290715700	290715752	-	0	0	1	1	1	1	1	1	1	0	0	-	0	-	0	0	0	0	0	1	0	0	0	0	0	0	0	0	0	0	0	0	0	0	0	0	0	0	0	0
3748431	SECCE1Rv1G0022920	i	TGCAGCCGATCCTGGTGATCCCGGCGTTATTGACGAGCACGACGACCTGGTCGTGGTCGCGCAGCACGC	100	69	chr1R	290715748	290715817	+	0	0	0	1	0	1	0	0	0	0	0	0	0	0	0	0	0	0	0	0	0	0	0	0	0	0	0	0	0	0	0	0	0	0	0	0	0	0	0	0
3343479	SECCE1Rv1G0022920	x	TGCAGTTCTCTGCTCTGGACGGAACCGTGTTTTCAAATGAGTTGTTTGCGAATGAGTTGGCGTCCGAGA	95.6522	66	chr1R	290718149	290718215	-	0	0	1	1	1	1	0	1	0	0	0	1	0	-	0	0	0	0	0	0	0	0	0	0	0	0	0	0	0	0	0	0	0	0	0	0	0	0	0	0
5044317	-	u	TGCAGGTAGTTCAGAAAGGTGCCAAGTGGCGTTACCCTCTATCGAGGCCATCTCCTCAAGCATTGCCCG	100	69	chr1R	290735615	290735684	+	0	0	0	0	0	1	0	0	1	0	0	0	0	0	0	0	0	0	0	0	0	0	0	0	0	0	0	0	0	0	0	0	0	0	0	0	0	0	0	0
5208033	-	u	TGCAGGGTCGGCGACGGAGCCGTTGGTGAGGGAGGTGCTGGTGGCGATGACGAGCTTGGTGGAGTGCCT	100	69	chr1R	290735841	290735910	+	0	0	0	0	0	1	0	0	1	0	0	0	0	0	0	0	0	0	0	0	0	0	0	0	0	0	0	0	0	0	0	0	0	0	0	0	0	0	0	0
100016455	-	u	TGCAGGGCAGGGGCGGCGCAACGCTAGGGGGAGACATCGGGCACGCACGGGCGAGGCTAGGGCGCCGAG	97.1014	67	chr1R	291243319	291243386	-	0	0	0	1	0	0	0	0	0	0	0	0	0	0	0	0	0	0	0	0	0	0	0	0	0	0	0	0	0	0	0	0	0	0	0	0	0	0	0	0
100019205	-	u	TGCAGCCCCCCGCCGCCGCTGTTGCTTCGCCATGCCG	100	37	chr1R	291243382	291243419	+	0	0	0	1	0	0	0	0	0	0	0	0	0	0	0	0	0	0	0	0	0	0	0	0	0	0	0	0	0	0	0	0	0	0	0	0	0	0	0	0
3342407	-	u	TGCAGTCATCGTGTGGAACCATGTGTGCATCTGGAATGGCAAAAACTTACCTACATCTAGCTTCCTCCG	100	69	chr1R	291247876	291247945	+	0	0	1	1	0	0	0	1	0	0	0	1	0	-	0	0	0	0	0	0	0	0	0	0	0	0	0	0	0	0	0	0	0	0	0	0	0	0	0	0
3589291	-	u	TGCAGCAGACGGGTTGCATGGAGTGGGTCAGTGGAGCCCG	100	40	chr1R	291327062	291327102	-	0	0	0	1	0	0	0	0	0	0	0	0	0	0	0	0	0	0	0	0	0	0	0	0	0	0	0	0	0	0	0	0	0	0	0	0	0	0	0	0
3599947	-	u	TGCAGCAGACGGGTTGCATGGAGTGGGTCAGTGGAGGCCCG	87.8049	36	chr1R	291327066	291327102	-	0	0	1	1	1	1	1	1	1	0	0	-	0	-	0	0	0	0	0	-	0	0	0	0	0	0	0	0	0	0	0	0	0	0	0	0	0	0	0	0
3735376	-	u	TGCAGGAGCCCCGCGCCGCGCGGCCGCGGCCATCCTCGCCCCG	81.3953	35	chr1R	292564601	292564636	+	0	0	1	0	1	1	0	0	0	1	1	0	0	0	1	1	1	0	0	0	1	1	0	0	0	0	0	0	0	0	0	0	0	0	0	0	0	0	0	0
3896345	-	u	TGCAGCTTTCTCCTTTCCATTCTCCTCCTCTCCGTTCAAGTTCGCGTCGCCG	100	52	chr1R	293452638	293452690	+	0	0	1	1	1	1	1	1	1	0	0	1	0	-	0	0	0	0	0	1	0	0	0	0	0	0	0	0	0	0	0	0	0	0	0	0	0	0	0	0
3575922	SECCE1Rv1G0023140	o	TGCAGTATGTGGCACATAACTATCTATACATCTTCATTCTTCTTCTTATGTTCAATGCGTGTCAACACG	100	69	chr1R	296514899	296514968	+	0	0	1	1	1	1	1	0	1	0	0	1	0	-	0	0	0	0	0	-	0	0	0	0	0	0	0	0	0	0	0	0	0	0	0	0	0	0	0	0
7063848	-	u	TGCAGGCCTCGGGCGGAGGAGAACCAGAGGCGAGGAGAGGCCACGGCGCGCGGCTGCGGTCTAGTGGAC	100	69	chr1R	299618556	299618625	-	0	0	0	0	1	0	1	0	0	0	0	0	0	0	0	0	0	0	0	0	0	0	0	0	0	0	0	0	0	0	0	0	0	0	0	0	0	0	0	0
7339497	-	u	TGCAGATCAAGAGAGAGGAAAGAAGAGTCAGCCG	100	34	chr1R	300475189	300475223	+	0	0	0	0	0	1	0	0	0	0	0	0	0	0	0	0	0	0	0	0	0	0	0	0	0	0	0	0	0	0	0	0	0	0	0	0	0	0	0	0
3576710	-	u	TGCAGAGTTCAGGGTCGCACCAAAAGACTAAACCAGCTTCTAAATTGCACAAAAGTGAGCTGACAAATG	100	69	chr1R	300859251	300859320	-	0	0	1	1	1	1	1	1	1	0	0	1	0	-	0	0	0	0	0	-	0	0	0	0	0	0	0	0	0	0	0	0	0	0	0	0	0	0	0	0
3735357	-	u	TGCAGCCCCTGCTCTGGCGCTCCTCAACGACAGTGACCATCACCCG	100	46	chr1R	301625957	301626003	-	0	0	0	0	1	0	0	0	0	0	0	0	0	0	0	0	0	0	0	0	0	0	0	0	0	0	0	0	0	0	0	0	0	0	0	0	0	0	0	0
3735926	SECCE1Rv1G0023290	x	TGCAGATGCCGCATCCATCGCAGTGATACTGCTTCTTCGAGATCTGTAACAGGGTATCGAAAATGAAAA	100	69	chr1R	302030567	302030636	+	0	0	1	1	1	0	0	1	0	0	0	-	0	0	0	0	0	0	0	0	0	0	0	0	0	0	0	0	0	0	0	0	0	0	0	0	0	0	0	0
6211322	SECCE1Rv1G0023290	x	TGCAGACCTTAGCTTGGTTGTGGCAATGCCG	100	31	chr1R	302031798	302031829	+	0	0	1	1	1	1	1	1	1	0	0	1	0	-	0	0	0	0	0	0	0	0	0	0	0	0	0	0	0	0	0	0	0	0	0	0	0	0	0	0
100024397	-	u	TGCAGAAGGGAGGGTGAGGAGCGGGGATTGCACCCGATGCAACGGCGAGGGGAGATACGCGCAGGCGGT	100	69	chr1R	302120369	302120438	+	0	0	0	0	0	0	0	1	0	0	0	1	0	1	0	0	0	0	0	0	0	0	0	0	0	0	0	0	0	0	0	0	0	0	0	0	0	0	0	0
7494891	-	u	TGCAGTCGGGTTAGGGTTTCGGTGCGGGAGGTGTTGGGCCAGGGGTTGGAGTGGAGAAGCCG	100	62	chr1R	302354677	302354739	+	0	0	1	0	0	0	0	0	0	0	0	0	0	0	0	0	0	0	0	0	0	0	0	0	0	0	0	0	0	0	0	0	0	0	0	0	0	0	0	0
3733000	-	u	TGCAGGTCGGCCAGAGGGATGGGGAGGCGGTGGTTGATCAGGAGGCGAGCAGGACTGAACCCG	100	63	chr1R	302753213	302753276	+	0	0	1	0	1	1	0	1	0	0	0	1	0	1	0	0	0	0	0	1	0	0	0	0	0	0	0	0	0	0	0	0	0	0	0	0	0	0	0	0
3598246	-	u	TGCAGCCATAGTGTCTCCACCGTTGAACTTCACCCATGGACCTCGCTGGATTGGGCAGAGCGGGACCCG	100	69	chr1R	302754363	302754432	+	0	0	1	1	1	0	0	1	0	0	0	1	0	0	0	0	0	0	0	-	0	0	0	0	0	0	0	0	0	0	0	0	0	0	0	0	0	0	0	0
3590394	-	u	TGCAGGACGTCCACTAGCCCGTCGAGCAAGAACTGAAGGGAAGACTCCCTTGCTTCCATTCATCTTCCT	100	69	chr1R	302789213	302789282	-	0	0	0	1	1	1	1	1	1	0	0	-	0	-	0	0	0	0	0	-	0	0	0	0	0	0	0	0	0	0	0	0	0	0	0	0	0	0	0	0
3732805	-	u	TGCAGCTCGCCGTTTGCCTCGGCTCGGGCAACCAGAGGAGGAAAAGAGGGAGCAGGTCCG	100	60	chr1R	302789278	302789338	+	0	0	1	1	0	1	1	1	1	0	0	-	0	-	0	0	0	0	0	-	0	0	0	0	0	0	0	0	0	0	0	0	0	0	0	0	0	0	0	0
3578032	-	u	TGCAGGGAGCGGCCAGGAGAGGCTATGCGCGCAGGGACATGGAGGTCCG	100	49	chr1R	303676376	303676425	+	0	0	0	1	1	1	1	1	1	0	0	1	0	-	0	0	0	0	0	0	0	0	0	0	0	0	0	0	0	0	0	0	0	0	0	0	0	0	0	0
3740989	-	u	TGCAGCTATAGTAGGCACTTTTTCCAGTGGGGAGAGAGGATTTTCGTAGGTTATTTCTGAATTTTGGGC	100	69	chr1R	305111327	305111396	-	0	0	0	0	0	1	0	0	0	0	0	0	0	0	0	0	0	0	0	0	0	0	0	0	0	0	0	0	0	0	0	0	0	0	0	0	0	0	0	0
3902120	-	u	TGCAGCTTGAACTAGCTGCCCGCTCGCTGCTTTGTCGAGCCAAGGCTCTTCTTTTCATGCTCTCGCGCC	100	69	chr1R	305798355	305798424	-	0	0	1	1	1	1	1	1	1	0	0	1	0	-	0	0	0	0	0	-	0	0	0	0	0	0	0	0	0	0	0	0	0	0	0	0	0	0	0	0
3743860	-	u	TGCAGCGAGCCTACACCGCGTAGACCATCGCCGTACAGCCGACGCCAGAGAATGGAGCCGCCGTGTGCG	100	69	chr1R	306558907	306558976	+	0	0	1	1	0	1	0	1	1	0	0	1	0	-	0	0	0	0	0	-	0	0	0	0	0	0	0	0	0	0	0	0	0	0	0	0	0	0	0	0
24843855	-	u	TGCAGATGGTGGTGGCGGCAGCACTAGCAGAAGCAGCAACGCAGCACGGCGCGGAGAGCTTCAGCAGTA	100	69	chr1R	306717356	306717425	-	0	0	1	0	0	1	0	0	0	0	0	0	0	0	0	0	0	0	0	0	0	0	0	0	0	0	0	0	0	0	0	0	0	0	0	0	0	0	0	0
100060802	-	u	TGCAGCCCACCCAGGAGCGAGGCGCGGCTGGCGCAGCCG	100	39	chr1R	306717755	306717794	-	0	0	1	0	0	0	0	0	0	0	0	0	0	0	0	0	0	0	0	0	0	0	0	0	0	0	0	0	0	0	0	0	0	0	0	0	0	0	0	0
3352095	-	u	TGCAGCTCTGCACTAAAAACCCTACTTGCGATCAGCCCTCGCCG	100	44	chr1R	306851341	306851385	-	0	0	1	1	0	1	1	1	1	0	0	1	0	-	0	0	0	0	0	0	0	0	0	0	0	0	0	0	0	0	0	0	0	0	0	0	0	0	0	0
3358637	-	u	TGCAGAGTGAGGTGGGGATTGAGGGAGAGGAGGCCAGTTGGGGACAGCCG	100	50	chr1R	306851381	306851431	+	0	0	1	1	0	1	1	1	1	0	0	-	0	-	0	0	0	0	0	-	0	0	0	0	0	0	0	0	0	0	0	0	0	0	0	0	0	0	0	0
7062716	-	u	TGCAGTTAGAAAGGAAAGTCAGTCCCAAAATTAACCTGCCTGCCAAATGGGCAACTGTGGGTGCGACTG	100	69	chr1R	307308427	307308496	-	0	0	1	1	1	1	1	1	1	0	0	-	0	0	0	0	0	0	0	-	0	0	0	0	0	0	0	0	0	0	0	0	0	0	0	0	0	0	0	0
1749477	SECCE1Rv1G0023560	x	TGCAGCTGCCTGCTCACCCTCACGATGTTAACCTGCACCACCACCACCAAATGCATTTTGTACAAGCTT	100	69	chr1R	307344678	307344747	-	0	0	1	1	1	1	1	1	1	0	0	0	0	0	0	0	0	0	0	-	0	0	0	0	0	0	0	0	0	0	0	0	0	0	0	0	0	0	0	0
4097186	SECCE1Rv1G0023560	c	TGCAGTACTTCGGCGAGTACCAGCGGAAGCTGCGCGCGCTGGTGGGCGCGTCCCAAGCGACGCAGATCG	100	69	chr1R	307344743	307344812	+	0	0	1	1	1	1	1	1	1	0	0	-	0	-	0	0	0	0	0	1	0	0	0	0	0	0	0	0	0	0	0	0	0	0	0	0	0	0	0	0
5768527	-	u	TGCAGTTGGAAAAGAAAACAATCGGCGACCGTGCCG	100	36	chr1R	308120242	308120278	-	0	0	0	0	1	1	0	1	1	0	0	0	0	0	0	0	0	0	0	0	0	0	0	0	0	0	0	0	0	0	0	0	0	0	0	0	0	0	0	0
17380991	SECCE1Rv1G0023630	i	TGCAGTTGCTTGTGCAGTAGTAACACAGTTCTAGAGCGCTTTAGCCTTTAGGTGTCTCCAGGCTTGGAT	100	69	chr1R	308825326	308825395	+	0	0	1	1	1	1	1	1	1	0	0	0	0	0	0	0	0	0	0	-	0	0	0	0	0	0	0	0	0	0	0	0	0	0	0	0	0	0	0	0
3577474	-	u	TGCAGCTGATGATTCAAACAACAAAAATCCAAACCCACCCTAAGAAGTTTCTCCG	100	55	chr1R	308979778	308979833	-	0	0	0	1	1	1	1	1	1	0	0	-	0	-	0	0	0	0	0	0	0	0	0	0	0	0	0	0	0	0	0	0	0	0	0	0	0	0	0	0
7087318	-	u	TGCAGTTCAACAAGTGTTCCCGATTGCAACACACGGCACACAGGCATACCAAGATGAATGCCG	100	63	chr1R	309774499	309774562	+	0	0	1	1	1	1	1	1	1	0	0	-	0	1	0	0	0	0	0	-	0	0	0	0	0	0	0	0	0	0	0	0	0	0	0	0	0	0	0	0
3732004	-	u	TGCAGGGAAGGCCGGCGACATGGAGACGGGGCGGATCCG	100	39	chr1R	310641804	310641843	-	0	0	1	0	0	1	0	0	0	0	0	1	0	1	0	0	0	0	0	-	0	0	0	0	0	0	0	0	0	0	0	0	0	0	0	0	0	0	0	0
4103492	SECCE1Rv1G0023720	x	TGCAGATCTCGGGACAACTCTACGCATATGGAGTCCCCCGCCCG	100	44	chr1R	311005181	311005225	+	0	0	1	1	1	1	1	1	1	0	0	1	0	-	0	0	0	0	0	-	0	0	0	0	0	0	0	0	0	0	0	0	0	0	0	0	0	0	0	0
3581605	SECCE1Rv1G0023730	i	TGCAGCTTCATCCCTCCCTGTGTTGGCTATTGGAAGCATATATAATTATCATTCAACCG	100	59	chr1R	311549375	311549434	-	0	0	0	0	0	1	0	0	1	0	0	0	0	0	0	0	0	0	0	0	0	0	0	0	0	0	0	0	0	0	0	0	0	0	0	0	0	0	0	0
3589610	-	u	TGCAGAAGTAGCAGCATCAGCAAGCAGTGTAGCAGTAGCAGAGCAGGAGCAGCACACTGCGGCAATAGC	100	69	chr1R	311940739	311940808	-	0	0	-	1	1	1	1	1	1	0	0	1	0	-	0	0	0	0	0	0	0	0	0	0	0	0	0	0	0	0	0	0	0	0	0	0	0	0	0	0
4489763	SECCE1Rv1G0023770	c	TGCAGGCCGAGCTGGATGCGGAGCGGGGCGCGGCGGCCG	100	39	chr1R	312913216	312913255	+	0	0	1	1	1	1	1	1	1	0	0	-	0	-	0	0	0	0	0	1	0	0	0	0	0	0	0	0	0	0	0	0	0	0	0	0	0	0	0	0
5044081	SECCE1Rv1G0023780	i	TGCAGGCGAAAAAACAAAAACAAAATGTTCAAAGAACTGGCGAGATACAGGCAGGCTCACCATTTGAAT	100	69	chr1R	312983669	312983738	-	0	0	1	1	1	-	1	1	1	0	0	-	0	-	0	0	0	0	0	1	0	0	0	0	0	0	0	0	0	0	0	0	0	0	0	0	0	0	0	0
4098239	SECCE1Rv1G0023780	o	TGCAGTATTTGCTGAACAGCCTGAAGATGGCAGCCGAGGCGGCGGGCAATCCG	100	53	chr1R	312983734	312983787	+	0	0	1	1	1	1	1	1	1	0	0	1	0	-	0	0	0	0	0	-	0	0	0	0	0	0	0	0	0	0	0	0	0	0	0	0	0	0	0	0
5768458	SECCE1Rv1G0023790	o	TGCAGGTTTCTCTTCCCTCCACATGGGCCG	100	30	chr1R	313359001	313359031	+	0	0	1	1	1	1	1	1	1	0	0	-	0	-	0	0	0	0	0	-	0	0	0	0	0	0	0	0	0	0	0	0	0	0	0	0	0	0	0	0
3582013	-	u	TGCAGCGCGCATAGTTGGGTGAAGATCCGCGGCGGCTTGAGGCATATGCGGGGCAGCTCGGAAGAGAGC	100	69	chr1R	313966279	313966348	+	0	0	0	0	1	0	0	0	1	0	0	0	0	0	0	0	0	0	0	0	0	0	0	0	0	0	0	0	0	0	0	0	0	0	0	0	0	0	0	0
3579863	-	u	TGCAGTTTCCCCCAGAAAAGATAAAAGCAAAATATTGGAGTGCTCGCCGCCG	100	52	chr1R	314726777	314726829	+	0	0	0	1	1	1	1	1	1	0	0	1	0	0	0	0	0	0	0	0	0	0	0	0	0	0	0	0	0	0	0	0	0	0	0	0	0	0	0	0
5208529	SECCE1Rv1G0023850	i	TGCAGTTTTTCGATCGGATGTCAGCGGCGTTTCAAGGTGATTGTTTCGTTTGGGGGTGGGGATTGGTCG	100	69	chr1R	314728672	314728741	-	0	0	0	1	1	1	1	1	1	0	0	-	0	0	0	0	0	0	0	0	0	0	0	0	0	0	0	0	0	0	0	0	0	0	0	0	0	0	0	0
3598137	SECCE1Rv1G0023910	i	TGCAGCAAGAAACGCGACGACAAATGTGAGCTTGCAAACAGTAATGGAGGGCAATTCGGTTGCTGTTCC	100	69	chr1R	316055076	316055145	+	0	0	1	1	1	1	1	1	1	0	0	-	0	-	0	0	0	0	0	-	0	0	0	0	0	0	0	0	0	0	0	0	0	0	0	0	0	0	0	0
3600647	SECCE1Rv1G0023910	c	TGCAGAAGATATCCGTGAGCACCAACATGCTGGAGGGGGAGCTGCCG	100	47	chr1R	316056776	316056823	-	0	0	1	1	1	1	1	1	1	0	0	1	0	-	0	0	0	0	0	-	0	0	0	0	0	0	0	0	0	0	0	0	0	0	0	0	0	0	0	0
7500154	SECCE1Rv1G0023910	c	TGCAGCCGCCGCGGGCGCTCTGGCCTCGTGGGACCG	100	36	chr1R	316057842	316057878	-	0	0	1	1	1	1	1	1	1	0	0	-	0	-	0	0	0	0	0	1	0	0	0	0	0	0	0	0	0	0	0	0	0	0	0	0	0	0	0	0
7086744	SECCE1Rv1G0023910	x	TGCAGTCAGCGGCAGGCTGTCCTTCCATTCCAGGACCGCCTCTGCCTCGCCGCGCGCAGAGCTCGCGCC	100	69	chr1R	316057874	316057943	+	0	0	1	1	1	1	1	1	1	0	0	1	0	-	0	0	0	0	0	-	0	0	0	0	0	0	0	0	0	0	0	0	0	0	0	0	0	0	0	0
3897479	SECCE1Rv1G0023910	c	TGCAGCTGGCAGCTGCACTCCAAATGGTTCACGTACTCCCATGAGAAGGTTGACAAACGACCCTCATCC	100	69	chr1R	316058070	316058139	-	0	0	1	1	1	1	1	1	1	0	0	1	0	-	0	0	0	0	0	1	0	0	0	0	0	0	0	0	0	0	0	0	0	0	0	0	0	0	0	0
3905123	SECCE1Rv1G0023910	x	TGCAGCCATCGCGGGCATGGCATTGCCTGTGGTCCGAGCTCTTCTTCTACGGACAGTGGACATTTGATA	100	69	chr1R	316058135	316058204	+	0	0	1	1	1	-	1	1	1	0	0	0	0	0	0	0	0	0	0	0	0	0	0	0	0	0	0	0	0	0	0	0	0	0	0	0	0	0	0	0
7410843	-	u	TGCAGGAACAACGCAACGGTAGTTTCGGTCACGGCCACGGTGAGGTCGGGCGGAGCTCGCCG	100	62	chr1R	316208209	316208271	-	0	0	1	0	0	0	0	0	0	0	0	0	0	0	0	0	0	0	0	0	0	0	0	0	0	0	0	0	0	0	0	0	0	0	0	0	0	0	0	0
3602986	-	u	TGCAGTCTCGATGGATCACCACGTGTTGCGTGATTCCG	100	38	chr1R	316521754	316521792	+	0	0	-	1	1	1	1	1	1	0	0	0	0	0	0	0	0	0	0	0	0	0	0	0	0	0	0	0	0	0	0	0	0	0	0	0	0	0	0	0
4104839	SECCE1Rv1G0023940	x	TGCAGCTTGGTCAACTTGGCGAGGGACGCCGGTATCTCCCCCACGAGCTGGTTTGACGAAAGGTTGAGG	100	69	chr1R	316522378	316522447	-	0	0	1	1	1	1	1	1	1	0	0	0	0	-	0	0	0	0	0	1	0	0	0	0	0	0	0	0	0	0	0	0	0	0	0	0	0	0	0	0
3895682	SECCE1Rv1G0023940	x	TGCAGAGCCATTTCGCTGCCGTCTCTCGTCATTTTCTCAGTCCCG	100	45	chr1R	316524106	316524151	-	0	0	1	1	1	1	1	1	1	0	0	0	0	0	0	0	0	0	0	-	0	0	0	0	0	0	0	0	0	0	0	0	0	0	0	0	0	0	0	0
3587663	SECCE1Rv1G0023940	x	TGCAGAATTGTAAGGTCGCCGATGCTGATAGCACCGAATGGCACGTCCAAGATAGACTGCCGTTGAGCA	100	69	chr1R	316525124	316525193	-	0	0	1	1	1	1	1	1	1	0	0	-	0	-	0	0	0	0	0	-	0	0	0	0	0	0	0	0	0	0	0	0	0	0	0	0	0	0	0	0
3586543	SECCE1Rv1G0023960	x	TGCAGCGTGAGGCCATCACACAGTCTCTGCGGCAGTTGGCCTGAGAAGCTGTTGTTCGCAAAGCTAGCA	100	69	chr1R	316919333	316919402	-	0	0	0	1	1	1	1	1	1	0	0	-	0	1	0	0	0	0	0	0	0	0	0	0	0	0	0	0	0	0	0	0	0	0	0	0	0	0	0	0
3597811	SECCE1Rv1G0023960	c	TGCAGAACTTCACGGCGAACCACAATAACTTCAGTGGCACGCTGCCACCGTGCCTCAAGAACTGCACGG	100	69	chr1R	316919398	316919467	+	0	0	1	1	1	1	1	1	1	0	0	1	0	-	0	0	0	0	0	1	0	0	0	0	0	0	0	0	0	0	0	0	0	0	0	0	0	0	0	0
7062908	SECCE1Rv1G0023960	x	TGCAGCCCAACCAGATTGCCTAGCTCACTTGGTATCTGCCCCGACAACTTGTTCTTGCTCATATCAAGA	100	69	chr1R	316919909	316919978	-	0	0	1	1	1	1	0	1	1	0	0	0	0	0	0	0	0	0	0	1	0	0	0	0	0	0	0	0	0	0	0	0	0	0	0	0	0	0	0	0
3591792	SECCE1Rv1G0023970	e	TGCAGAGTTCGATACTTCAAGGAAAATGGTCATACACTACTCTTGGTACGCTCACAATTCATCAAAGCG	100	69	chr1R	317182247	317182316	+	0	0	0	0	0	1	1	1	1	0	0	-	0	0	0	0	0	0	0	0	0	0	0	0	0	0	0	0	0	0	0	0	0	0	0	0	0	0	0	0
7093707	SECCE1Rv1G0023990	x	TGCAGGTTGGTTAGCTCTTCAGGGATGCACCAAGACAAGAGATTGCCTGACAGATCGATGCCGGTCAAT	100	69	chr1R	317207180	317207249	+	0	0	0	1	1	1	1	1	1	0	0	1	0	-	0	0	0	0	0	0	0	0	0	0	0	0	0	0	0	0	0	0	0	0	0	0	0	0	0	0
3890467	-	u	TGCAGGGCTCCTTCCTCGGGCGTATGGATGGATGGATGCCG	100	41	chr1R	317286057	317286098	-	0	0	1	1	1	1	1	1	1	0	0	1	0	-	0	0	0	0	0	-	0	0	0	0	0	0	0	0	0	0	0	0	0	0	0	0	0	0	0	0
3600643	-	u	TGCAGATTGGTGGGAAACGTTTGGATCATCAAGGAACAAAGTTTCGACGGCCG	100	53	chr1R	317286094	317286147	+	0	0	1	1	1	1	1	1	1	0	0	1	0	0	0	0	0	0	0	0	0	0	0	0	0	0	0	0	0	0	0	0	0	0	0	0	0	0	0	0
7093114	SECCE1Rv1G0024000	x	TGCAGCGCGGAGGGGCGCGGGCAGGTGGCGCCGTCGCAGGACGGCGGTTTCAGTGCCG	100	58	chr1R	317289767	317289825	-	0	0	1	1	1	1	1	1	1	0	0	-	0	-	0	0	0	0	0	-	0	0	0	0	0	0	0	0	0	0	0	0	0	0	0	0	0	0	0	0
4104930	-	u	TGCAGTTATCTAATTCAAAAATTCAAGTTTCAAGTTTGAAAAATGATGTCACAGTGAAATGTATACATC	100	69	chr1R	318136210	318136279	+	0	0	1	1	1	1	1	1	1	0	0	1	0	0	0	0	0	0	0	1	0	0	0	0	0	0	0	0	0	0	0	0	0	0	0	0	0	0	0	0
3900498	SECCE1Rv1G0024040	x	TGCAGCAACACTACGAGCCACCTTCGAAATCTTTCCCGCAAGGATAACTTGATTTGTGCCCCG	100	63	chr1R	318342352	318342415	+	0	0	1	0	0	1	0	0	0	0	0	0	0	0	0	0	0	0	0	-	0	0	0	0	0	0	0	0	0	0	0	0	0	0	0	0	0	0	0	0
3885764	SECCE1Rv1G0024040	i	TGCAGAAATGAAAAGGTTACAAAATTTGCTCAGTATATTTACCAGTTGTCTTCTTGAACAAAATTCAAA	100	69	chr1R	318342714	318342783	+	0	0	1	0	0	1	0	0	0	0	0	0	0	0	0	0	0	0	0	0	0	0	0	0	0	0	0	0	0	0	0	0	0	0	0	0	0	0	0	0
3891435	-	u	TGCAGTCGACCAGCGCCGCGCCCCGTCCTCCAGCAAGGGCCG	85.7143	36	chr1R	318415371	318415407	+	0	0	0	0	0	0	1	0	0	0	0	0	0	0	0	0	0	0	0	0	0	0	0	0	0	0	0	0	0	0	0	0	0	0	0	0	0	0	0	0
3748119	SECCE1Rv1G0024050	i	TGCAGAACAAAAGGGTTAGTTATCTGTTGATCATTCACATAAGCCATCTCTCCG	100	54	chr1R	318465450	318465504	+	0	0	0	1	1	1	1	1	1	0	0	-	0	-	0	0	0	0	0	-	0	0	0	0	0	0	0	0	0	0	0	0	0	0	0	0	0	0	0	0
3578572	SECCE1Rv1G0024050	x	TGCAGGCTGGTGAGATGGGTGAGGTGAACCACATCTACGGCTTCCTCCTTGTTCTCGATCGATTTCTCA	100	69	chr1R	318465734	318465803	+	0	0	0	1	1	1	1	1	1	0	0	-	0	-	0	0	0	0	0	1	0	0	0	0	0	0	0	0	0	0	0	0	0	0	0	0	0	0	0	0
3891099	-	u	TGCAGAACATGAGCAACAACAGTTAGCGAGCAGCAGCCGCGGCAAAGCAGTAGCAGCTAGCAAGTAGAG	100	69	chr1R	319143275	319143344	-	0	0	1	1	1	-	1	1	1	0	0	1	0	-	0	0	0	0	0	0	0	0	0	0	0	0	0	0	0	0	0	0	0	0	0	0	0	0	0	0
3748139	-	u	TGCAGGTCATGTACGACTCCTAGATTCTAACAAAAAAAATCTGATCCTGCTGCTGTTGTTCCTCTGCAA	100	69	chr1R	319386239	319386308	+	0	0	1	1	0	1	0	1	1	0	0	0	0	-	0	0	0	0	0	0	0	0	0	0	0	0	0	0	0	0	0	0	0	0	0	0	0	0	0	0
3738419	-	u	TGCAGTACCGTGGGCGAGCGGGCAGGAGATGGAGACCAGCAGCAGAAGCAGCAGCACGAGAAGCCGAGA	95.6522	66	chr1R	319387087	319387153	+	0	0	1	1	1	1	1	1	1	0	0	-	0	-	0	0	0	0	0	-	0	0	0	0	0	0	0	0	0	0	0	0	0	0	0	0	0	0	0	0
3583273	SECCE1Rv1G0024120	x	TGCAGGTGGTGGTGGCCGGGAAGGGGAAGCCGCTGCGGAACAGGAGACTGCCGCGGCAACCG	100	62	chr1R	319920358	319920420	+	0	0	1	-	1	1	1	1	1	0	0	1	0	-	0	0	0	0	0	1	0	0	0	0	0	0	0	0	0	0	0	0	0	0	0	0	0	0	0	0
7086448	SECCE1Rv1G0024150	x	TGCAGCAGAGAAGAACTCATTCATCTCTGCTGAACATGGGATAATATGGCGCGCTGGAGCTTGCACCCT	100	69	chr1R	320464154	320464223	+	0	0	1	1	1	1	1	1	1	0	0	-	0	-	0	0	0	0	0	-	0	0	0	0	0	0	0	0	0	0	0	0	0	0	0	0	0	0	0	0
3576668	SECCE1Rv1G0024150	i	TGCAGTTTTTGGCCAGAAACATTTTAGTACGTGTCACGAGCTAACAAATGTTTATGATTGTAATATCTT	100	69	chr1R	320465433	320465502	-	0	0	1	1	1	1	1	1	1	0	0	1	0	0	0	0	0	0	0	-	0	0	0	0	0	0	0	0	0	0	0	0	0	0	0	0	0	0	0	0
3596143	SECCE1Rv1G0024180	x	TGCAGGAGCAGGCACAAACTGTGGAGGCTGTGGACCAGATCCG	100	43	chr1R	320936653	320936696	-	0	0	1	1	1	1	1	1	1	0	0	-	0	-	0	0	0	0	0	-	0	0	0	0	0	0	0	0	0	0	0	0	0	0	0	0	0	0	0	0
3584014	SECCE1Rv1G0024180	c	TGCAGCGGCGGCACATACGCAGCCTTCCATGAATAACATTCCGATACAGTCGAGATCAGTCGCCGCCGA	98.5507	68	chr1R	320936692	320936760	+	0	0	1	1	0	1	1	1	1	0	0	1	0	-	0	0	0	0	0	1	0	0	0	0	0	0	0	0	0	0	0	0	0	0	0	0	0	0	0	0
3746179	SECCE1Rv1G0024260	x	TGCAGCCGGCGCTGCTTCCTCAGGATCGCCAGCAGGTTCCG	100	41	chr1R	322532968	322533009	-	0	0	1	1	1	1	1	1	1	0	0	-	0	-	0	0	0	0	0	-	0	0	0	0	0	0	0	0	0	0	0	0	0	0	0	0	0	0	0	0
100000200	SECCE1Rv1G0024260	c	TGCAGCTCCGTGCGGCGTACGTGGCCGATCCCACCGTCCATACGCGGTCGTTGCTGAGGCGCCAGCCAA	100	69	chr1R	322533005	322533074	+	0	0	1	1	1	1	1	1	1	0	0	1	0	-	0	0	0	0	0	1	0	0	0	0	0	0	0	0	0	0	0	0	0	0	0	0	0	0	0	0
3589240	SECCE1Rv1G0024260	c	TGCAGAACCCACTGGAGCGCGACGGCGGCAAGGTGCTGATCACGGCGCGGCGTGGAAGCACCGCCCGCG	100	69	chr1R	322533455	322533524	+	0	0	1	1	0	1	1	1	1	0	0	-	0	1	0	0	0	0	0	1	0	0	0	0	0	0	0	0	0	0	0	0	0	0	0	0	0	0	0	0
3364934	SECCE1Rv1G0024340	x	TGCAGCTTGGGCAGTTTGGGGCAGTCGATGAAGGTCTCGCCGTTCTTGTCCACGCAGAGGTAGATCTGG	100	69	chr1R	324161158	324161227	-	0	0	0	1	1	1	0	1	0	0	0	0	0	0	0	0	0	0	0	0	0	0	0	0	0	0	0	0	0	0	0	0	0	0	0	0	0	0	0	0
3744914	SECCE1Rv1G0024340	c	TGCAGTGCCCTGAGGAGGTCCTCTTCCATCCCTTCCACACCTGGATGCTCAACGCCACATCACCTGCCA	100	69	chr1R	324161223	324161292	+	0	0	1	1	1	1	1	1	1	0	0	-	0	0	0	0	0	0	0	0	0	0	0	0	0	0	0	0	0	0	0	0	0	0	0	0	0	0	0	0
3890068	-	u	TGCAGAATTGCCGAGGGTCATCGCAGATCTCGAGAACCG	100	39	chr1R	324211917	324211956	-	0	0	0	0	1	0	1	0	1	0	0	0	0	0	0	0	0	0	0	0	1	1	0	0	0	0	0	0	0	0	0	0	0	0	0	0	0	0	0	0
3362022	SECCE1Rv1G0024390	p	TGCAGCTGATTCATGACACATTTGTATGTAATTGTTCATGTTCAATTGTTTTCTTACTCACCAGGTGAA	100	69	chr1R	324546671	324546740	-	0	0	1	1	1	1	1	1	1	0	0	1	0	-	0	0	0	0	0	0	0	0	0	0	0	0	0	0	0	0	0	0	0	0	0	0	0	0	0	0
4491280	SECCE1Rv1G0024390	c	TGCAGGAGTGGTTGCGCGACCACGGGCTCCCG	100	32	chr1R	324548043	324548075	-	0	0	0	1	0	1	0	0	0	0	0	0	0	0	0	0	0	0	0	0	0	0	0	0	0	0	0	0	0	0	0	0	0	0	0	0	0	0	0	0
5036487	-	u	TGCAGCCGGCTACACGGGACAGTCGCGTCGATCCCCACGGAACCGCGGAGAAATAGGCGCGGCCGAGAT	94.2029	65	chr1R	325387074	325387139	-	0	0	1	1	1	1	1	1	1	0	0	1	0	-	0	0	0	0	0	-	0	0	0	0	0	0	0	0	0	0	0	0	0	0	0	0	0	0	0	0
3903043	SECCE1Rv1G0024460	c	TGCAGGTCACCGTGCCGCTGAACAAGGTCGCCAAGACGGAAGCGTTGGCCATCGGCGACCCAACCCGTC	100	69	chr1R	327021381	327021450	-	0	0	1	1	1	1	1	1	1	0	0	1	0	-	0	0	0	0	0	-	0	0	0	0	0	0	0	0	0	0	0	0	0	0	0	0	0	0	0	0
3576678	-	u	TGCAGCCCGAGCGACGCTGCATAGCAACACTGGCAACCCCG	100	41	chr1R	327761117	327761158	+	0	0	0	1	1	1	0	0	1	1	1	0	0	0	1	1	-	0	0	0	0	0	0	0	0	0	0	0	0	0	0	0	0	0	0	0	0	0	0	0
5045807	-	u	TGCAGCGAGGGGCTCGTCGGTGCTGAGTCGTCGGGGCCACCG	100	42	chr1R	327761331	327761373	-	0	0	1	1	1	1	1	1	1	0	0	1	0	-	0	0	0	0	0	0	0	0	0	0	0	0	0	0	0	0	0	0	0	0	0	0	0	0	0	-
4094327	-	u	TGCAGCACCCCCAACCCTCTTGAAGCACAGGCAGCGCATCGTTGTAGATCGACGGCACGCAGCTTTTCC	100	69	chr1R	327761369	327761438	+	0	0	1	1	1	1	1	1	-	0	0	0	0	-	0	0	0	0	0	0	0	0	0	0	0	0	0	0	0	0	0	0	0	0	0	0	0	0	0	0
3886973	SECCE1Rv1G0024490	p	TGCAGGTCTTAATTGACGGAGAACCTCAGCCGCTTTCTTCTCTACAAACCTCTAAATTGGCTGCGGCAC	100	69	chr1R	327776934	327777003	-	0	0	1	1	1	1	1	1	1	0	0	1	0	-	0	0	0	0	0	0	0	0	0	0	0	0	0	0	0	0	0	0	0	0	0	0	0	0	0	0
3357119	SECCE1Rv1G0024520	i	TGCAGTGAATTATAGGCAGGTTTGTACCATTGCTGTCCG	100	39	chr1R	328314532	328314571	+	0	0	1	1	1	1	1	1	0	0	0	1	0	0	0	0	0	0	0	1	0	0	0	0	0	0	0	0	0	0	0	0	0	0	0	0	0	0	0	0
3898385	-	u	TGCAGCAAGGCTATCCACTGGTTGTCCGTCCCTGCACGAGTACATGACAATAGAAGAGTAGAGGTTAGA	100	69	chr1R	329277227	329277296	-	0	0	0	0	0	0	0	1	0	0	0	1	0	1	0	0	0	0	0	0	0	0	0	0	0	0	0	0	0	0	0	0	0	0	0	0	0	0	0	0
100016390	-	u	TGCAGGCTGACAGGGCGCATTAAATGTGCCACTTAACGTCACATCGTTGGCTGCCCGGCAAGCCTTGCC	84.058	58	chr1R	330524283	330524341	-	0	0	0	1	0	0	0	0	0	0	0	0	0	0	0	0	0	0	0	0	0	0	0	0	0	0	0	0	0	0	0	0	0	0	0	0	0	0	0	0
3893971	-	u	TGCAGGAGTCAACCTAGCAGAGGACGTGTGCAGTTGGAGCAGGCAGAGGATGCGCGGATCCTCGAGGAG	94.2029	65	chr1R	331990792	331990857	-	0	0	1	0	0	1	0	0	0	0	0	0	0	0	0	0	0	0	0	0	0	0	0	0	0	0	0	0	0	0	0	0	0	0	0	0	0	0	0	0
3361585	-	u	TGCAGCTGCGATGGACCATGAACTCGACGCAGCATGGAGCGATCAGAAAAAATAATCATTAAGGAGGAA	100	69	chr1R	332692528	332692597	+	0	0	0	1	1	1	1	1	1	0	0	1	0	-	0	0	0	0	0	0	0	0	0	0	0	0	0	0	0	0	0	0	0	0	0	0	0	0	0	0
3362029	-	u	TGCAGACAAAATACACGACGACAGTATGAGACAGACGCAGCAACAACACAACTAGGAGGCTACATGATG	100	69	chr1R	334094014	334094083	+	0	0	0	1	1	1	1	1	1	0	0	-	0	-	0	0	0	0	0	-	0	0	0	0	0	0	0	0	0	0	0	0	0	0	0	0	0	0	0	0
3904920	-	u	TGCAGCGGCCATATGAGGCAACAAAGCGGCCGAGGTTGTTTGCCGATCGATCACCTCGCCCCGATTAAT	100	69	chr1R	334396374	334396443	+	0	0	1	1	1	1	1	1	1	0	0	1	0	0	0	0	0	0	0	0	0	0	0	0	0	0	0	0	0	0	0	0	0	0	0	0	0	0	0	0
3883381	-	u	TGCAGTGGAGCAAAAGAGGAGGGAGAGCTGGCGCTGCGCCGCGACATGTCCCAATCGGTGTTCCGTGGG	100	69	chr1R	335776375	335776444	+	0	0	0	1	1	1	1	1	1	0	0	-	0	0	0	0	0	0	0	-	0	0	0	0	0	0	0	0	0	0	0	0	0	0	0	0	0	0	0	0
5038114	-	u	TGCAGTGGCCGGGCGTCCCACCCCAGTGGAGCCGCGGCCCCACCG	100	45	chr1R	335777200	335777245	-	0	0	1	1	1	0	0	1	0	0	0	1	0	1	0	0	0	0	0	-	0	0	0	0	0	0	0	0	0	0	0	0	0	0	0	0	0	0	0	0
3601954	-	u	TGCAGCAGCGAAGCTCTCCCCTCCCCTATCTATCTAATGGCCG	100	43	chr1R	335777241	335777284	+	0	0	1	1	1	1	1	1	1	0	0	1	0	-	0	0	0	0	0	1	0	0	0	0	0	0	0	0	0	0	0	0	0	0	0	0	0	0	0	0
5035493	SECCE1Rv1G0024960	x	TGCAGTAACATTGATGCTTTAGCACATATAACACCTCCCG	100	40	chr1R	336743501	336743541	-	0	0	-	1	1	1	1	0	1	0	0	0	0	0	0	0	0	0	0	0	0	0	0	0	0	0	0	0	0	0	0	0	0	0	0	0	0	0	0	0
3351993	SECCE1Rv1G0024980	x	TGCAGAAGCAGCATTTTTTTCAGCTTGCTTCTTATTCTTAGCATGATCACCTGTAAAGGTGATCCCGAG	95.6522	66	chr1R	337308293	337308359	+	0	0	0	1	0	1	1	1	1	0	0	1	0	1	0	0	0	0	0	0	0	0	0	0	0	0	0	0	0	0	0	0	0	0	0	0	0	0	0	0
3348361	-	u	TGCAGATGGTTCAGCGGGAGACACTTTTCATCTCACTTAATGCGACAAATAGTCGTTGCGGCCAACTGG	100	69	chr1R	337767676	337767745	+	0	0	1	1	1	1	1	0	1	0	0	0	0	0	0	0	0	0	0	1	0	0	0	0	0	0	0	0	0	0	0	0	0	0	0	0	0	0	0	0
3579131	-	u	TGCAGCAGTGCAGCTCGTTGTCGAGCAAACACACACATAGGGCAACCG	97.9167	47	chr1R	337840212	337840259	+	0	0	1	1	1	1	1	1	1	0	0	0	0	0	0	0	0	0	0	-	0	0	0	0	0	0	0	0	0	0	0	0	0	0	0	0	0	0	0	0
3882610	-	u	TGCAGTGGTCGACCTATTTCACCACGCCCAACCATACCAGTTTATTTTCGCTGAAGGGAGACCGAGTGG	100	69	chr1R	338208343	338208412	+	0	0	1	1	0	1	1	0	1	0	0	0	0	0	0	0	0	0	0	0	0	0	0	0	0	0	0	0	0	0	0	0	0	0	0	0	0	0	0	0
5042040	SECCE1Rv1G0024990	c	TGCAGCACGCGGCCGACCCGGCCCTGGAGCTCGACGAGGCCGACATCATCTGGGGCGGCGCCGCGCCGA	98.5507	68	chr1R	338215582	338215650	-	0	0	1	1	1	1	1	1	1	0	0	0	0	0	0	0	0	0	0	-	0	0	0	0	0	0	0	0	0	0	0	0	0	0	0	0	0	0	0	0
5493274	SECCE1Rv1G0024990	x	TGCAGGGGGCGTGCCGGGGCCGGCGCGAAGAGCCG	100	35	chr1R	338215646	338215681	+	0	0	1	1	1	1	1	1	1	0	0	1	0	-	0	0	0	0	0	-	0	0	0	0	0	0	0	0	0	0	0	0	0	0	0	0	0	0	0	0
100008613	-	u	TGCAGCCAGGCTAGGCCTTTTGCCTCGAGGCCCAGCCGCAGCCG	100	44	chr1R	339830041	339830085	+	0	0	0	0	0	0	1	0	0	0	0	0	0	0	0	0	0	0	0	0	0	0	0	0	0	0	0	0	0	0	0	0	0	0	0	0	0	0	0	0
7096396	-	u	TGCAGGATACAAAGGTTTATCTTGATTCCTTTTTGAGGCTAGCACGATCAGCTAATCAATTCCTCGGCC	100	69	chr1R	339891596	339891665	+	0	0	1	1	0	1	1	0	1	0	0	1	0	1	0	0	0	0	0	0	0	0	0	0	0	0	0	0	0	0	0	0	0	0	0	0	0	0	0	0
7416036	-	u	TGCAGATTGATCTTGATTCGTTGAGGAGGAATAGCATGGTGGCTGGCCAATTCCTCGGCCG	100	61	chr1R	339891981	339892042	+	0	0	1	0	0	1	0	0	0	0	0	1	0	-	0	0	0	0	0	0	0	0	0	0	0	0	0	0	0	0	0	0	0	0	0	0	0	0	0	0
100173168	-	u	TGCAGTAAACTTCAGAGGTAGATAATCTTTTAACCAGAGCCATTTTCACCATTCTACCACAGCAGTTGA	100	69	chr1R	341849966	341850035	+	0	0	1	0	0	1	0	0	0	0	0	0	0	0	0	0	0	0	0	0	0	0	0	0	0	0	0	0	0	0	0	0	0	0	0	0	0	0	0	0
3900708	-	u	TGCAGCCCGTGCTTCAGAGGACATGTTCTGCATAGTCTGGATTATGACCGAGCTGTTTGACTCATCTGC	81.1594	56	chr1R	341893240	341893296	-	0	0	0	0	0	1	0	0	0	0	0	0	0	0	0	0	0	0	0	0	0	0	0	0	0	0	0	0	0	0	0	0	0	0	0	0	0	0	0	0
3735694	-	u	TGCAGAAAGTCATGCCCTCCACGAGTATCTCCG	100	33	chr1R	341916078	341916111	+	0	0	1	0	0	0	0	0	0	0	0	1	0	-	0	0	0	0	0	0	0	0	0	0	0	0	0	0	0	0	0	0	0	0	0	0	0	0	0	0
5500907	-	u	TGCAGTTGTGGGGAATGCCCAAGGCAGCGCCCG	100	33	chr1R	343316598	343316631	+	0	0	1	0	0	0	0	0	0	0	0	0	0	0	0	0	0	0	0	0	0	0	0	0	0	0	0	0	0	0	0	0	0	0	0	0	0	0	0	0
3596801	-	u	TGCAGGTGCGGTGTTCGTAGGCTCATCAAGTCGTCGAGCACGCAGCTGCTCCG	100	53	chr1R	344018645	344018698	+	0	0	1	0	0	1	0	0	0	0	0	0	0	0	0	0	0	0	0	0	0	0	0	0	0	0	0	0	0	0	0	0	0	0	0	0	0	0	0	0
17404690	-	u	TGCAGCCACAACAGGCAACAGCGCAGCGGAGAGGTAATGCACGAGGCCGCCG	100	52	chr1R	347633522	347633574	+	0	0	1	0	0	0	0	0	0	0	0	0	0	0	0	0	0	0	0	0	0	0	0	0	0	0	0	0	0	0	0	0	0	0	0	0	0	0	0	0
3741368	-	u	TGCAGCAACAACAGGCAATAGCGCAGCGGAGAGGTAATGCACGAGGCCGCCG	100	52	chr1R	347641617	347641669	+	0	0	1	0	0	0	0	0	0	0	0	0	0	0	0	0	0	0	0	0	0	0	0	0	0	0	0	0	0	0	0	0	0	0	0	0	0	0	0	0
3351384	-	u	TGCAGCAAGAAATAATTTTACAGGTAGCTAGCACAATTCTCAAAATAAACAGCTCTCGATGTTCATCTG	100	69	chr1R	348791815	348791884	+	0	0	0	1	0	1	1	0	1	0	0	-	0	0	0	0	0	0	0	0	0	0	0	0	0	0	0	0	0	0	0	0	0	0	0	0	0	0	0	0
100061280	-	u	TGCAGCGTCTCCAACTGGTCATCCAGTGCCG	100	31	chr1R	348853565	348853596	+	0	0	1	0	0	0	0	0	0	0	0	0	0	0	0	0	0	0	0	0	0	0	0	0	0	0	0	0	0	0	0	0	0	0	0	0	0	0	0	0
3744511	-	u	TGCAGTACATCAGTTACTGAACCAACCTTCTGACCATGTCAATGTACTAACTGAATTACAACGTGGAGA	100	69	chr1R	349102934	349103003	+	0	0	1	1	1	1	1	0	1	0	0	0	0	0	0	0	0	0	0	0	0	0	0	0	0	0	0	0	0	0	0	0	0	0	0	0	0	0	0	0
4104656	SECCE1Rv1G0025270	p	TGCAGTGGAATCACGGTATGTAGTGTCGTAACGTCGAATACGTCTGTACTGTAATGTAATCTAACCTGC	100	69	chr1R	352832143	352832212	+	0	0	1	1	1	1	1	1	1	0	0	0	0	0	0	0	0	0	0	-	0	0	0	0	0	0	0	0	0	0	0	0	0	0	0	0	0	0	0	0
7355137	SECCE1Rv1G0025330	i	TGCAGCTGTAGCTCAATGCCACTTCCCAGTTCCACACGCCAAGTATATGACTGATTTCACTAATACGCT	100	69	chr1R	353966951	353967020	-	0	0	0	0	1	0	0	0	0	0	0	0	0	0	0	0	0	0	0	0	0	0	0	0	0	0	0	0	0	0	0	0	0	0	0	0	0	0	0	0
100014979	-	u	TGCAGCAGCACGGAGATGCGGGGCGGCTCGCGGGAAGAGCGGCGCGGCAGGAACGGGGAGGCCG	98.4375	63	chr1R	354389447	354389510	-	0	0	0	1	0	0	0	0	0	0	0	0	0	0	0	0	0	0	0	0	0	0	0	0	0	0	0	0	0	0	0	0	0	0	0	0	0	0	0	0
100019139	-	u	TGCAGCCATCCTCAGCGCCGCCTCGAGCCGGCCCTCCTCGTGGAGCCGCCGCCG	85.1852	46	chr1R	355367246	355367292	-	0	0	0	1	0	0	0	0	0	0	0	0	0	0	0	0	0	0	0	0	0	0	0	0	0	0	0	0	0	0	0	0	0	0	0	0	0	0	0	0
3903133	SECCE1Rv1G0025360	x	TGCAGCGCGCTGACTCCCGCGGCCTCTTTGCCGGCATTCGCGGCGCCGTCCGCACCGCCGCCGTTGCTC	100	69	chr1R	355411210	355411279	-	0	0	1	1	1	1	1	1	1	0	0	1	0	0	0	0	0	0	0	-	0	0	0	0	0	0	0	0	0	0	0	0	0	0	0	0	0	0	0	0
4491207	SECCE1Rv1G0025360	x	TGCAGCGCGCTGACTCCCGCGGCCTCTTTGCCG	100	33	chr1R	355411246	355411279	-	0	0	1	1	1	1	1	1	1	0	0	1	0	0	0	0	0	0	0	1	0	0	0	0	0	0	0	0	0	0	0	0	0	0	0	0	0	0	0	0
4098675	SECCE1Rv1G0025570	c	TGCAGGGCGTGGTGCTCCGCCCGCCGTCGCACCTCCCGCAGCCCGAGGCGCCGCCCG	100	57	chr1R	356219555	356219612	-	0	0	1	1	1	1	1	1	1	0	0	-	0	0	0	0	0	0	0	-	0	0	0	0	0	0	0	0	0	0	0	0	0	0	0	0	0	0	0	0
5215441	-	u	TGCAGCCCGTCGTGGTCTTCTGGTGGACGGCGCCCG	86.1111	31	chr1R	357621212	357621243	-	0	0	0	1	1	0	0	1	1	0	0	0	0	0	0	0	0	0	0	0	0	0	0	0	0	0	0	0	0	0	0	0	0	0	0	0	0	0	0	0
3350423	-	u	TGCAGAAGCTGCTGGCGGAAGCTACAGAGCAGCGGAGCAGCATCACCACCGCGCTCCTTGCGATCCAGA	100	69	chr1R	357651256	357651325	-	0	0	0	1	1	1	1	1	1	0	0	0	0	0	0	0	0	0	0	0	0	0	0	0	0	0	0	0	0	0	0	0	0	0	0	0	0	1	0	1
3345275	SECCE1Rv1G0025710	x	TGCAGCATTGGGTTCATGCCATCAAGGGATTATATATGCTGGCCAACCGTTGAGCTATCACCGTGAGTC	100	69	chr1R	358605264	358605333	+	0	0	1	1	1	0	0	1	1	0	0	0	0	0	0	0	0	0	0	0	0	0	0	0	0	0	0	0	0	0	0	0	0	0	0	0	0	0	0	0
3603065	-	u	TGCAGCTGCATGCTTCCGTTTGTTATCTTCGGCGATTTTCTGTATGTGCTTCATCTGTTGCACATCGCC	100	69	chr1R	359039556	359039625	-	0	0	1	1	1	1	1	0	1	0	0	-	0	0	0	0	0	0	0	1	0	0	0	0	0	0	0	0	0	0	0	0	0	0	0	0	0	0	0	0
3351645	-	u	TGCAGCACCAAGCTTTTCGGTGGCGTCGAGGATGGACCCCGTGACGATGTGCACCTTGCGCTTTTCAGG	100	69	chr1R	359543931	359544000	+	0	0	1	0	1	1	1	0	1	0	0	1	0	1	0	0	0	0	0	1	0	0	0	0	0	0	0	0	0	0	0	0	0	0	0	0	0	0	0	0
3888644	-	u	TGCAGTCGTGATGCCTAGAGCCTAGAGCGAGACCGCGTTTGTCCCCCCTTTGGAAAACCCTCACGATCG	100	69	chr1R	360460542	360460611	-	0	0	1	1	0	1	0	1	1	0	0	1	0	-	0	0	0	0	0	1	0	0	0	0	0	0	0	0	0	0	0	0	0	0	0	0	0	0	0	0
3901095	-	u	TGCAGGGGCGCGGATGGCGTCGTGGCGACAGAAGATCCGATGAGAGCATTGCAGCTTGCGGGACAGTCG	100	69	chr1R	360851866	360851935	+	0	0	0	1	0	1	1	0	1	0	0	0	0	0	0	0	0	0	0	0	0	0	0	0	0	0	0	0	0	0	0	0	0	0	0	0	0	0	0	0
5487252	-	u	TGCAGAAGCAGTAGCAGCAGCGCAGTATGCACGCGGGGAGGAGGTAGGCGACGGGGCAGTAGGGGTGGA	100	69	chr1R	361079101	361079170	+	0	0	1	1	1	1	0	0	1	0	0	1	0	1	0	0	0	0	0	-	0	0	0	0	0	0	0	0	0	0	0	0	0	0	0	0	0	0	0	0
3883722	SECCE1Rv1G0025860	x	TGCAGGTCGACGGCCGCGCCGGCCGCCTCCGTCTCGGCCAGCACGGGCAGCAGCCGCCG	100	59	chr1R	361098145	361098204	+	0	0	1	1	1	1	1	1	1	0	0	-	0	0	0	0	0	0	0	-	0	0	0	0	0	0	0	0	0	0	0	0	0	0	0	0	0	0	0	0
100054341	-	u	TGCAGGTGCGGCATCGGTGGCGTCAGAAGGCGGGCGGACCG	100	41	chr1R	361251752	361251793	+	0	0	0	0	0	1	0	0	0	0	0	0	0	0	0	0	0	0	0	0	0	0	0	0	0	0	0	0	0	0	0	0	0	0	0	0	0	0	0	0
3576589	-	u	TGCAGCGTAGGCATGGGGGCTCCATCCTGTGATGGAGACGACGGCGATTTGTGGTATGACGACGGCGGC	100	69	chr1R	361999055	361999124	-	0	0	1	1	1	1	1	1	1	0	0	1	0	-	0	0	0	0	0	1	0	0	0	0	0	0	0	0	0	0	0	0	0	0	0	0	0	0	0	0
3603061	-	u	TGCAGGTTATGAGTGTCAAGTAGTAGTATCCTAGTTATACAGTTCTTCTACAGCTAGCCCG	100	61	chr1R	362024757	362024818	+	0	0	1	1	1	1	1	1	1	0	0	-	0	-	0	0	0	0	0	-	0	0	0	0	0	0	0	0	0	0	0	0	0	0	0	0	0	0	0	0
3585059	-	u	TGCAGAACCAGATCCTTCAAATCTTTACCAAGTTTGAAGCCCAAATAAGCTGGAGTTGCATAACCCGAG	97.1014	67	chr1R	362154115	362154182	-	0	0	1	1	1	-	1	1	1	0	0	-	0	-	0	0	0	0	0	0	0	0	0	0	0	0	0	0	0	0	0	0	0	0	0	0	0	0	0	0
3347016	-	u	TGCAGCAGGAGTTCAGAGAGCTAGCACAAACACTCCCACAAACACCAACGCGCCGATGGTGGATGAGGG	100	69	chr1R	362759646	362759715	-	0	0	1	1	0	1	1	1	1	0	0	0	0	0	0	0	0	0	0	0	0	0	0	0	0	0	0	0	0	0	0	0	0	0	0	0	0	0	0	0
3889342	-	u	TGCAGCGAGCGCGCGCGTCCGCGTCAATCAAACCTCGGTCAAATTCGCCTCCCCCGCCCCTAGCCGCGC	100	69	chr1R	363081431	363081500	+	0	0	1	0	1	1	1	1	1	0	0	-	0	1	0	0	0	0	0	-	0	0	0	0	0	0	0	0	0	0	0	0	0	0	0	0	0	0	0	0
7355998	-	u	TGCAGAATGGTTTTACTACTGTTATGACCG	100	30	chr1R	363155687	363155717	-	0	0	0	0	0	1	0	0	0	0	0	0	0	0	0	0	0	0	0	0	0	0	0	0	0	0	0	0	0	0	0	0	0	0	0	0	0	0	0	0
3891907	-	u	TGCAGGCATCAAATCGCATCACTGCAATTTGTTCAGCCAGAGATGCTTCCG	100	51	chr1R	363156923	363156974	-	0	0	0	0	1	1	0	0	0	0	0	0	0	0	0	0	0	0	0	0	0	0	0	0	0	0	0	0	0	0	0	0	0	0	0	0	0	0	0	0
3734768	-	u	TGCAGCCATGCTCGTCCGCCAGCAGCTGCCATGAGGAGCTCGTGACCAGCAGCAATGGCGCCGCCGTGG	100	69	chr1R	363681157	363681226	-	0	0	1	0	0	1	0	0	0	0	0	0	0	0	0	0	0	0	0	1	0	0	0	0	0	0	0	0	0	0	0	0	0	0	0	0	0	0	0	0
7492769	-	u	TGCAGGTGGGGCTGGGCAAGTGGCAGCGGTGCTGTGGAAGAACAGAGAGATATCGTGAGGGAGAGAAGA	100	69	chr1R	364501310	364501379	-	0	0	1	1	1	1	1	1	1	0	0	-	0	1	0	0	0	0	0	-	0	0	0	0	0	0	0	0	0	0	0	0	0	0	0	0	0	0	0	0
6210616	-	u	TGCAGCCTCCTCGATATGGAACGAGAGAGGAGCTCCCGATCGAGTCCCTCATCGCCGGCTGGCCTAACC	100	69	chr1R	364501375	364501444	+	0	0	1	1	1	1	1	1	1	0	0	-	0	1	0	0	0	0	0	1	0	0	0	0	0	0	0	0	0	0	0	0	0	0	0	0	0	0	0	0
4104000	-	u	TGCAGTGAGACGATGCGTTGGTTGTGCTGGTGTTGCGCCGTGTGGCTGTTCCG	100	53	chr1R	364560696	364560749	-	0	0	1	0	0	1	0	0	0	0	0	0	0	0	0	0	0	0	0	1	0	0	0	0	0	0	0	0	0	0	0	0	0	0	0	0	0	0	0	0
3740885	SECCE1Rv1G0026070	i	TGCAGAATGGGATGGCAGAGAGGAAAAATCGCCACCTGCTAGAGGTGACCCG	100	52	chr1R	365165996	365166048	-	0	0	1	1	1	0	0	1	1	0	0	0	0	0	0	0	0	0	0	1	0	0	0	0	0	0	0	0	0	0	0	0	0	0	0	0	0	0	0	0
3898760	SECCE1Rv1G0026070	i	TGCAGCGGGGCCTTCTCTTCGTGGGACTTGTTTACTATCCTTTCCG	100	46	chr1R	365181933	365181979	+	0	0	0	1	1	1	1	1	1	0	0	1	0	-	0	0	0	0	0	-	0	0	0	0	0	0	0	0	0	0	0	0	0	0	0	0	0	0	0	0
3598301	-	u	TGCAGGTCTAGAGCATGATCCTTTCCTCGCCGTCCGTCCATCACACAGCCG	100	51	chr1R	365186943	365186994	+	0	0	1	1	1	1	1	1	1	0	0	-	0	-	0	0	0	0	0	-	0	0	0	0	0	0	0	0	0	0	0	0	0	0	0	0	0	0	0	0
5495096	SECCE1Rv1G0026100	x	TGCAGCTGCATGCGCAGGTGCTCGTGCTGCCTCCG	100	35	chr1R	365268688	365268723	-	0	0	0	0	0	0	0	1	0	0	0	0	0	0	0	0	0	0	0	0	0	0	0	0	0	0	0	0	0	0	0	0	0	0	0	0	0	0	0	0
3591528	SECCE1Rv1G0026100	c	TGCAGGAGTCGGAGCAGCGCCAGGCCATGGAGCACGACCGCCGCCGCCCTGCTCCAATCCGCGTCTAGT	100	69	chr1R	365268719	365268788	+	0	0	0	0	0	0	0	1	0	0	0	0	0	0	0	0	0	0	0	0	0	0	0	0	0	0	0	0	0	0	0	0	0	0	0	0	0	0	0	0
3359271	-	u	TGCAGCTGGGTCCTGCTCTTTTTAGGTTTCGTGCGTGGGGCCCG	100	44	chr1R	365733196	365733240	+	0	0	1	1	0	1	1	1	1	0	0	0	0	0	0	0	0	0	0	-	0	0	0	0	0	0	0	0	0	0	0	0	0	0	0	0	0	0	0	0
3748877	SECCE1Rv1G0026120	x	TGCAGAGGACGCCGAATCGGCCTCCCCGCCACCTCCG	100	37	chr1R	365983618	365983655	-	0	0	1	-	0	1	1	1	1	0	0	0	0	0	0	0	0	0	0	1	0	0	0	0	0	0	0	0	0	0	0	0	0	0	0	0	0	0	0	0
3597034	SECCE1Rv1G0026120	x	TGCAGCGACCGCATCTGCTTCTGCCACATCTCCTCCATCGCCTTCATTTTCTGCTCGTACTCCAGCCAC	100	69	chr1R	365993918	365993987	-	0	0	1	1	1	1	1	1	1	0	0	1	0	-	0	0	0	0	0	-	0	0	0	0	0	0	0	0	0	0	0	0	0	0	0	0	0	0	0	0
3365013	SECCE1Rv1G0026120	c	TGCAGTCGAGCCTGTCGGTGGCCAAGAAGAGCCTGGCCCTGGACGAGACGCCGAGGATGTCCGACTCGT	100	69	chr1R	365993983	365994052	+	0	0	1	1	1	1	1	1	1	0	0	1	0	-	0	0	0	0	0	0	0	0	0	0	0	0	0	0	0	0	0	0	0	0	0	0	0	0	0	0
3737083	SECCE1Rv1G0026170	x	TGCAGGGAACCTTTTGAATTTGTTCCGTTGAGAGCAACATAGTCAATAGCTGCTGGTTCTGTCCCCTTT	100	69	chr1R	366836588	366836657	-	0	0	0	0	1	1	0	0	1	0	0	0	0	0	0	0	0	0	0	-	0	0	0	0	0	0	0	0	0	0	0	0	0	0	0	0	0	0	0	0
3589150	-	u	TGCAGGACAAGGACCAGGACTCGTAGAACGCCAGGAACAAGACAGCAGCTCGACCAGGCCATCCGAGAT	94.2029	65	chr1R	366839439	366839504	-	0	0	1	1	1	0	0	1	1	0	0	1	0	-	0	0	0	0	0	0	0	0	0	0	0	0	0	0	0	0	0	0	0	0	0	0	0	0	0	0
3364161	SECCE1Rv1G0026350	p	TGCAGAGACATCAGAGTTCAGTTGGACCTGAATCAGTTGATTTTTTTTAAAAAAAGGAGGTTGAAACCC	100	69	chr1R	369515003	369515072	+	0	0	0	0	0	1	1	1	1	0	0	1	0	0	0	0	0	0	0	0	0	0	0	0	0	0	0	0	0	0	0	0	0	0	0	0	0	0	0	0
3602871	-	u	TGCAGACACTCGTTGTTGACATGTTTCTCTTCGCCCTCACATCTTCAGTTGGAATAGAGTGGCATGCCA	100	69	chr1R	369759840	369759909	-	0	0	0	0	1	0	1	0	1	0	0	1	0	-	0	0	0	0	0	0	0	0	0	0	0	0	0	0	0	0	0	0	0	0	0	0	0	0	0	0
3365157	SECCE1Rv1G0026380	i	TGCAGTGACCATCGTCTATAGTAATTGTGAACGAAAAGAGACAGCCGCGGAACAACCGAGGGGGGCCGA	98.5507	68	chr1R	370207543	370207611	-	0	0	0	0	1	1	0	0	1	0	0	0	0	0	0	0	0	0	0	0	0	0	0	0	0	0	0	0	0	0	0	0	0	0	0	0	0	0	0	0
3736620	SECCE1Rv1G0026380	i	TGCAGAGATTCTTTACGATGACCCCTACTCCTACTCCTGCTCCTACCGAAACCAACTTTACTAATTTGT	100	69	chr1R	370208392	370208461	+	0	0	0	0	1	0	0	0	0	0	0	0	0	0	0	0	0	0	0	0	0	0	0	0	0	0	0	0	0	0	0	0	0	0	0	0	0	0	0	0
5209645	-	u	TGCAGAATACATGTGGAGACTCGGAGTCGTCGGACGTCAGGCAGGGAGTGGTTGATCCTACGGATAGGA	100	69	chr1R	370420744	370420813	-	0	0	1	0	0	0	0	0	0	0	0	0	0	0	0	0	0	0	0	0	0	0	0	0	0	0	0	0	0	0	0	0	0	0	0	0	0	0	0	0
3745958	-	u	TGCAGCACCGATCGCTGCATCACAGATCCAGGTTACCG	100	38	chr1R	370817239	370817277	-	0	0	0	0	1	0	0	1	1	0	0	1	0	1	0	0	0	0	0	0	0	0	0	0	0	0	0	0	0	0	0	0	0	0	0	0	0	0	0	0
5034735	SECCE1Rv1G0026440	c	TGCAGTTCTTCCGCGCGGACAAGGCGGCCGGCTTCGACCTCGACGACCTGTTCCG	100	55	chr1R	371074513	371074568	-	0	0	0	1	0	1	0	1	0	0	0	0	0	0	0	0	0	0	0	1	0	0	0	0	0	0	0	0	0	0	0	0	0	0	0	0	0	0	0	0
3889753	-	u	TGCAGGTTCGTAGCACATGCACCGTCATGCCGCTGGGCTCGCGTCGCGTGACAGGAGCTTCAGCGCCAC	100	69	chr1R	371771247	371771316	-	0	0	1	1	0	1	1	1	1	0	0	-	0	-	0	0	0	0	0	-	0	0	0	0	0	0	0	0	0	0	0	0	0	0	0	0	0	0	0	0
5221227	SECCE1Rv1G0026540	i	TGCAGTGACCTATGCTCATCGGCTCCGTGTCAGCCG	100	36	chr1R	372027594	372027630	+	0	0	0	0	1	1	0	0	1	0	0	0	0	0	0	0	0	0	0	0	0	0	0	0	0	0	0	0	0	0	0	0	0	0	0	0	0	0	0	0
3732197	-	u	TGCAGAGAGAGCCCTCCCCTGTTGGAAATCTTCACTCCG	94.8718	37	chr1R	372294353	372294390	+	0	0	0	0	1	0	0	0	0	0	0	0	0	0	0	0	0	0	0	0	0	0	0	0	0	0	0	0	0	0	0	0	0	0	0	0	0	0	0	0
3588061_A	SECCE1Rv1G0026650	c	TGCAGCAGGGGAGCCCCCTCTTCCTCGTCGCCGAGTCCTACGGTGGAAAGTACGCGGCCACGCTCGGCG	100	69	chr1R	372917824	372917893	-	0	0	0	1	0	1	0	0	1	0	0	0	0	0	0	0	0	0	0	0	0	0	0	0	0	0	0	0	0	0	0	0	0	0	0	0	0	0	0	0
100057172	SECCE1Rv1G0026660	c	TGCAGCGGCACGCCTGGCGTGATGACGGTGAACGGGTTCCAGAAAGGCGAGGACGGCGGCGCACCGTCG	98.5507	68	chr1R	373044097	373044165	+	0	0	1	0	0	0	0	0	0	0	0	0	0	0	0	0	0	0	0	0	0	0	0	0	0	0	0	0	0	0	0	0	0	0	0	0	0	0	0	0
3358088	SECCE1Rv1G0026720	c	TGCAGTGCTGGGTCGCCTGGGCCATGATGGGGCCTGCGCCG	100	41	chr1R	373941523	373941564	-	0	0	1	1	1	1	1	1	1	0	0	-	0	-	0	0	0	0	0	1	0	0	0	0	0	0	0	0	0	0	0	0	0	0	0	0	0	0	0	0
3365187	SECCE1Rv1G0026720	x	TGCAGACCAACGGCTCCCCGCATCATGATCATGTAGTCGCGCGCCATGGTGGCCTCCCTGGCGGCAAGC	100	69	chr1R	373941560	373941629	+	0	0	1	1	1	1	1	1	1	0	0	1	0	-	0	0	0	0	0	-	0	0	0	0	0	0	0	0	0	0	0	0	0	0	0	0	0	0	0	0
4095388	-	u	TGCAGGGTGGGCGGAGAGGGCGCGCAACGCGGACGCCG	100	38	chr1R	373952068	373952106	+	0	0	1	0	0	0	0	0	0	0	0	1	0	-	0	0	0	0	0	0	0	0	0	0	0	0	0	0	0	0	0	0	0	0	0	0	0	0	0	0
3582040	-	u	TGCAGGTACTCCATTAGCAACTGATGCAGCAAAACGGGGATTCTCCATGATGAGGTTGAGGACGCAGGC	94.2029	65	chr1R	374496276	374496341	+	0	0	0	0	1	0	0	1	0	0	0	0	0	0	0	0	0	0	0	0	0	0	0	0	0	0	0	0	0	0	0	0	0	0	0	0	0	0	0	0
3363992	SECCE1Rv1G0026790	x	TGCAGCTGCCATCCGCTCCAGTACTGCGCACCTGTGCCGCAGTTGGCATCTGTCGCCG	100	58	chr1R	374584920	374584978	+	0	0	1	1	0	1	1	1	1	0	0	1	0	-	0	0	0	0	0	0	0	0	0	0	0	0	0	0	0	0	0	0	0	0	0	0	0	0	0	0
7069977	SECCE1Rv1G0026790	c	TGCAGCTACCCAGGGCAGCGGTGCAGGGGGACCTGCCG	86.8421	33	chr1R	374585166	374585199	-	0	0	1	0	1	0	1	1	0	0	0	0	0	1	0	0	0	0	0	0	0	0	0	0	0	0	0	0	0	0	0	0	0	0	0	0	0	0	0	0
3745546	-	u	TGCAGGGACGCCAAGCCGAGCACCTTTTTCTTGAGCTGACGGCGGAGCCACGCCTCCCCGCCCG	100	64	chr1R	375152548	375152612	+	0	0	1	1	0	0	0	1	1	0	0	0	0	0	0	0	0	0	0	0	0	0	0	0	0	0	0	0	0	0	0	0	0	0	0	0	0	0	0	0
3587983	-	u	TGCAGCTGCGTCCCGTGGGTCCCGTAGGTGACGTGTCAGGACCG	100	44	chr1R	375182365	375182409	-	0	0	1	1	1	1	1	1	1	0	0	1	0	-	0	0	0	0	0	-	0	0	0	0	0	0	0	0	0	0	0	0	0	0	0	0	0	0	0	0
3748748	SECCE1Rv1G0026850	p	TGCAGGAAACACCAAGAGCGCATCAAGCCAAAACGGCAGGGTCAAAGAGAGTGGGGACTGGGGAGCCAT	98.5507	68	chr1R	375404569	375404637	+	0	0	1	1	1	1	1	1	1	0	0	1	0	-	0	0	0	0	0	1	0	0	0	0	0	0	0	0	0	0	0	0	0	0	0	0	0	0	0	0
3360300	SECCE1Rv1G0026870	x	TGCAGAATGTGTACGGTGCTTATGAGACCGAGTGCAGGTGAAGCATAGAGCATATGTCAAGCCACAGGA	100	69	chr1R	375440663	375440732	-	0	0	0	1	0	0	0	0	1	0	0	0	0	0	0	0	0	0	0	0	0	0	0	0	0	0	0	0	0	0	0	0	0	0	0	0	0	0	0	0
7100012	SECCE1Rv1G0026870	p	TGCAGTGTTGTGAACATATGATGCGCGCTTCCG	96.9697	32	chr1R	375440728	375440760	+	0	0	0	0	0	0	0	1	0	0	0	0	0	0	0	0	0	0	0	0	0	0	0	0	0	0	0	0	0	0	0	0	0	0	0	0	0	0	0	0
3894995	SECCE1Rv1G0026900	x	TGCAGATTGGATGCCTTTGCCATTAGGCATGCTCGCTGCCATCCATGAGTATCCTTTGAACTCGAAAAC	100	69	chr1R	375847286	375847355	-	0	0	1	1	1	1	1	1	1	0	0	1	0	0	0	0	0	0	0	-	0	0	0	0	0	0	0	0	0	0	0	0	0	0	0	0	0	0	0	0
3749639	SECCE1Rv1G0026900	c	TGCAGGCTGCTTCCGTGTAGGAGGCTGCACCAGCTGGCACATCGACTTCTACCCCAACGGCGACCACCC	100	69	chr1R	375847351	375847420	+	0	0	1	1	0	-	1	1	1	0	0	1	0	-	0	0	0	0	0	1	0	0	0	0	0	0	0	0	0	0	0	0	0	0	0	0	0	0	0	0
3744961_A	SECCE1Rv1G0026960	o	TGCAGTGTCTTGGAAGCTCTTGATGAGATCTTGAGCGGCGCGCAGGTGCTCGCCGTCCCAATCCGCCCG	100	69	chr1R	376448619	376448688	+	0	0	1	0	0	1	0	-	1	0	0	0	0	0	0	0	0	0	0	-	0	0	0	0	0	0	0	0	0	0	0	0	0	0	0	0	0	0	0	0
100056711	-	u	TGCAGCCCCGCCGCCACCAGCAGCCCGCGTCCGGCTGCCAGATCCACCTCCTGCGCCATCCG	100	62	chr1R	376630054	376630116	-	0	0	1	0	0	0	0	0	0	0	0	0	0	0	0	0	0	0	0	0	0	0	0	0	0	0	0	0	0	0	0	0	0	0	0	0	0	0	0	0
3347673	SECCE1Rv1G0027030	i	TGCAGAGATTTGCCCAACTTTTATGATTTCTGCATAGGTCTACAAATACATCAGTTACTACTCTCAGTA	100	69	chr1R	377042108	377042177	-	0	0	0	1	0	1	1	1	1	0	0	1	0	-	0	0	0	0	0	-	0	0	0	0	0	0	0	0	0	0	0	0	0	0	0	0	0	0	0	0
6211082	SECCE1Rv1G0027110	c	TGCAGGTGCGGCGGGAGCTGTGGGGAGGGCTGGCTGCCCTTGCCCTCCAGACGGCCG	100	57	chr1R	378174006	378174063	+	0	0	1	1	1	1	1	1	1	0	0	-	0	-	0	0	0	0	0	1	0	0	0	0	0	0	0	0	0	0	0	0	0	0	0	0	0	0	0	0
3744798	-	u	TGCAGGTGCTCTGTCGCGATGGCCGATGGAGCAACTCGCACATTCCCG	100	48	chr1R	378605431	378605479	-	0	0	0	0	0	1	0	0	0	0	0	0	0	0	0	0	0	0	0	0	0	0	0	0	0	0	0	0	0	0	0	0	0	0	0	0	0	0	0	0
7494143	-	u	TGCAGAGGTAGATAATCTTTTAACCAGAGCCCTTTTCACCATTCTACCGCAGTAGTTGCAACCTCCCCA	100	69	chr1R	378837884	378837953	-	0	0	0	0	0	1	0	0	0	0	0	0	0	0	0	0	0	0	0	0	0	0	0	0	0	0	0	0	0	0	0	0	0	0	0	0	0	0	0	0
3581645	SECCE1Rv1G0027200	p	TGCAGCAGGTCCTGTGTAATTCATAAAGATGAACTAGGGCATACTTTAATTAGTTCGGGCATGAAAAAT	100	69	chr1R	379568364	379568433	-	0	0	1	1	0	1	1	1	1	0	0	0	0	0	0	0	0	0	0	1	0	0	0	0	0	0	0	0	0	0	0	0	0	0	0	0	0	1	0	1
3587317	SECCE1Rv1G0027220	x	TGCAGCTCGTCCGCCGTGATCTCCCCTACCTGCACTGGCTCCG	100	43	chr1R	379648687	379648730	+	0	0	1	1	1	1	1	1	1	0	0	-	0	-	0	0	0	0	0	1	0	0	0	0	0	0	0	0	0	0	0	0	0	0	0	0	0	0	0	0
5209136	-	u	TGCAGAGGAGGAGGCCGGTGGAGCGTGCGGCGAACGCGGCTTTTTCCG	100	48	chr1R	380369013	380369061	+	0	0	1	0	0	1	0	1	0	0	0	1	0	1	0	0	0	0	0	-	0	0	0	0	0	0	0	0	0	0	0	0	0	0	0	0	0	0	0	0
7086606	-	u	TGCAGGACCGGTGTGGACGAGTCTCTGTCGGCCCCTCCACCGATCAGCTCGTCGTTGTTCCTCACCGAG	97.1014	67	chr1R	380577841	380577908	-	0	0	1	1	1	1	1	1	1	0	0	1	0	0	0	0	0	0	0	1	0	0	0	0	0	0	0	0	0	0	0	0	0	0	0	0	0	0	0	0
3591683_Z	SECCE1Rv1G0027290	x	TGCAGGGCGTCGCCGAAGTGCTTCAGACGCACGTCGGCGTCGGCCTCGATGAACAGCACGCCCTCGCCG	100	69	chr1R	380742767	380742836	-	0	0	1	1	1	1	1	1	1	0	0	1	0	-	0	0	0	0	0	1	0	0	0	0	0	0	0	0	0	0	0	0	0	0	0	0	0	0	0	0
3362994	SECCE1Rv1G0027300	i	TGCAGCAGAAACAGACAATACCACCACACATACACATCAAACACCTCCTTGAGGTAATTACAAAAGACA	100	69	chr1R	381273498	381273567	-	0	0	1	1	1	1	1	1	1	0	0	1	0	-	0	0	0	0	0	-	0	0	0	0	0	0	0	0	0	0	0	0	0	0	0	0	0	0	0	0
4105635	SECCE1Rv1G0027350	x	TGCAGGCTTCTCAGCATCATCTGAAGGAGAGAAACATGGAAAGGGTTAGCACCCCTGACCTGACCATGT	100	69	chr1R	382221856	382221925	+	0	0	1	1	1	1	1	1	1	0	0	0	0	-	0	0	0	0	0	-	0	0	0	0	0	0	0	0	0	0	0	0	0	0	0	0	0	0	0	0
3586349	-	u	TGCAGACCAAATGTTCTCTGACGATGTAGAGCAATCTATTTAGTTCGCACTACATCTTGGAAAATTCCC	100	69	chr1R	382303315	382303384	+	0	0	0	1	1	1	1	1	1	0	0	-	0	1	0	0	0	0	0	0	0	0	0	0	0	0	0	0	0	0	0	0	0	0	0	0	0	0	0	0
3896472	SECCE1Rv1G0027430	i	TGCAGGAACGCGCGCTCCGTCCGTCACGCCTCAAATCGAACGCGAAAAACAAGAACCAAAAACGAAAAC	100	69	chr1R	382545453	382545522	-	0	0	0	1	0	0	0	0	1	0	0	0	0	0	0	0	0	0	0	0	0	0	0	0	0	0	0	0	0	0	0	0	0	0	0	0	0	0	0	0
3596327	SECCE1Rv1G0027430	i	TGCAGGAACGCGCGCTCCGTCCGTCACGCCTCAAATCGAACGCGAAAAAACAAGAACCAAAAACGAAAA	100	69	chr1R	382545454	382545523	-	0	0	1	-	1	1	1	1	1	0	0	-	0	-	0	0	0	0	0	0	0	0	0	0	0	0	0	0	0	0	0	0	0	0	0	0	0	0	0	0
3893457	SECCE1Rv1G0027430	c	TGCAGAGCCAGCTGAGCCGGTGCGAGGACGACGAAGCCGAGAAGGCGAGGTCGTTTGCTGCCGATTCGA	100	69	chr1R	382546444	382546513	+	0	0	0	1	1	0	0	1	1	0	0	0	0	0	0	0	0	0	0	0	0	0	0	0	0	0	0	0	0	0	0	0	0	0	0	0	0	0	0	0
3600737	SECCE1Rv1G0027470	i	TGCAGCCACACACGTATGCCATTTGCAAGTAAATCAACAATGAACTCGTAACGGGTATAGGAATGGCGA	100	69	chr1R	383378024	383378093	-	0	0	1	1	1	1	1	1	1	0	0	1	0	-	0	0	0	0	0	1	0	0	0	0	0	0	0	0	0	0	0	0	0	0	0	0	0	0	0	0
3341870	-	u	TGCAGGAGAGCCATATGCAAGCGTCTTAAGTGATGCGGTCACCTTCTGAAACCCAAAAGGCCG	100	63	chr1R	384193099	384193162	+	0	0	1	1	1	1	0	1	1	0	0	0	0	0	0	0	0	0	0	-	0	0	0	0	0	0	0	0	0	0	0	0	0	0	0	0	0	0	0	0
3350940	-	u	TGCAGAGCAACGGTTTCTTTATGTGATGCCAAAGAGAAGAGGAAAAGTGAGCGCCCGTTTGCTCGCTCG	100	69	chr1R	384704674	384704743	-	0	0	1	1	0	1	1	1	1	0	0	1	0	-	0	0	0	0	0	-	0	0	0	0	0	0	0	0	0	0	0	0	0	0	0	0	0	0	0	0
3364190	SECCE1Rv1G0027620	x	TGCAGGTGCAGGTAAGCCGCCTGGAAAGACGACGTCGTCGCGAGTGCCGCCTCCAAGGCGGCCTCCTCT	100	69	chr1R	384716170	384716239	-	0	0	1	1	1	1	1	1	1	0	0	-	0	-	0	0	0	0	0	1	0	0	0	0	0	0	0	0	0	0	0	0	0	0	0	0	0	0	0	0
3343743	-	u	TGCAGAATTCATTCAAGTTCAAGGCCGTCGTAACTTCACCG	100	41	chr1R	384718661	384718702	-	0	0	0	1	0	0	1	1	1	0	0	0	0	0	0	0	0	0	0	0	0	0	0	0	0	0	0	0	0	0	0	0	0	0	0	0	0	0	0	0
3362543	SECCE1Rv1G0027620	p	TGCAGGCCGCCTTGTTATCCTTGTGTTCTTCTTTTCTTTTGATGGGAATGTTTTCCTTTTGTTCTGACG	100	69	chr1R	384718698	384718767	+	0	0	0	1	1	0	1	1	1	0	0	0	0	0	0	0	0	0	0	0	0	0	0	0	0	0	0	0	0	0	0	0	0	0	0	0	0	0	0	0
3348001	SECCE1Rv1G0027630	i	TGCAGGGAGAATCAAAGCCAAAGATAGATGTTAGTGCCATACGTTCATGACAAATTAATCGATCTAGCT	100	69	chr1R	384732840	384732909	+	0	0	1	1	0	0	1	1	1	0	0	0	0	0	0	0	0	0	0	0	0	0	0	0	0	0	0	0	0	0	0	0	0	0	0	0	0	0	0	0
3732206	SECCE1Rv1G0027630	c	TGCAGCAGCCTGCTCACCGTCGACATGAGGGGCCTCCTCTTCCCGACCACGACCACCACTGCCGCCGCC	100	69	chr1R	384733834	384733903	-	0	0	1	1	1	1	1	1	1	0	0	0	0	0	0	0	0	0	0	-	0	0	0	0	0	0	0	0	0	0	0	0	0	0	0	0	0	0	0	0
3585963	-	u	TGCAGTACATCACAACTCAATTGGGTTGGGTGGATTAGCTATGGAAGTCTAATTGCCTCTGCTATGGAA	100	69	chr1R	385320501	385320570	-	0	0	0	0	0	0	0	0	1	0	0	0	0	0	0	0	0	0	0	0	0	0	0	0	0	0	0	0	0	0	0	0	0	0	0	0	0	0	0	0
3579856	-	u	TGCAGAAAACGCACAAAAACAGTACTTGCAGTACATCACAACTCAATTGGGTTGGGTGGATTAGCTATG	100	69	chr1R	385320527	385320596	-	0	0	1	1	1	1	1	1	1	0	0	0	0	0	0	0	0	0	0	0	0	0	0	0	0	0	0	0	0	0	0	0	0	0	0	0	0	0	0	0
3342686	SECCE1Rv1G0027640	x	TGCAGGTTCTGCATTTTCAGGTTGCCCCTGATGGTTGGTTGCCATTTTACTGTGTGAATCATCCCGAGA	95.6522	66	chr1R	385323247	385323313	+	0	0	1	1	1	1	0	0	1	0	0	0	0	0	0	0	0	1	0	-	0	0	0	0	0	0	0	1	0	0	0	0	0	0	0	0	0	0	0	0
3362469	-	u	TGCAGCAGATTCTTCTTACCAAGCCGAGCGAGCTGTTTCGTGTAAAATCAAATCTTCGCGTCCGTCTGT	100	69	chr1R	385333838	385333907	-	0	0	1	1	1	1	1	1	1	0	0	1	0	-	0	0	0	0	0	-	0	0	0	0	0	0	0	0	0	0	0	0	0	0	0	0	0	0	0	0
3601956	-	u	TGCAGCTGCCTTGCACGAGTATGAATCATCGTCAAAACCGACACAAGCAACGGCAAAAAAGAGAAAAGA	100	69	chr1R	385772391	385772460	-	0	0	0	1	1	0	1	1	1	0	0	1	0	0	0	0	0	0	0	1	0	0	0	0	0	0	0	0	0	0	0	0	0	0	0	0	0	0	0	0
3887696	-	u	TGCAGTGCATTATCTGTCTGCTTGCCCATTTCTGTTAGTGTGATCTGTGATGGTTAGGTACATAATCGA	100	69	chr1R	386321105	386321174	+	0	0	0	1	0	0	1	1	1	0	0	1	0	-	0	0	0	0	0	0	0	0	0	0	0	0	0	0	0	0	0	0	0	0	0	0	0	0	0	0
3577451	SECCE1Rv1G0027700	p	TGCAGTGCCATGAAATTGCATCTCCTGAACCGAAATAAACCAAAAGACCAACACAAGACTCCCAGCTCC	100	69	chr1R	387050709	387050778	-	0	0	1	0	1	1	1	1	0	0	0	-	0	-	0	0	0	0	0	0	0	0	0	0	0	0	0	0	0	0	0	0	0	0	0	0	0	0	0	0
3354895	-	u	TGCAGCAGTGCACCTGACGACTTGTCCTCAGCGACTCTCTGTTCCCG	100	47	chr1R	387469711	387469758	+	0	0	1	1	1	1	1	1	0	0	0	-	0	-	0	0	0	0	0	0	0	0	0	0	0	0	0	0	0	0	0	0	0	0	0	0	0	0	0	0
3353632	SECCE1Rv1G0027750	c	TGCAGTGAGATGAGCCGCCCGGACGACGGACATAGGTCTTTCTTCCCTGTGGGAAACCCCTTCCGAGAT	94.2029	65	chr1R	388079716	388079781	-	0	0	0	0	1	0	0	1	1	0	0	0	0	0	0	0	0	0	0	0	0	0	0	0	0	0	0	0	0	0	0	0	0	0	0	0	0	0	0	0
100028902	-	u	TGCAGCGTTTTTGGAGGTTTGCAAAGCCTGACCAACCAGTGATTTCCCG	87.7551	43	chr1R	388397422	388397465	+	0	0	0	0	0	0	0	1	0	0	0	0	0	0	0	0	0	0	0	0	0	0	0	0	0	0	0	0	0	0	0	0	0	0	0	0	0	0	0	0
4096084	SECCE1Rv1G0027800	c	TGCAGCGGCGCCGTCGGGGCAAGGCGCCGCCGTTTCCTCCG	97.561	40	chr1R	389347116	389347156	+	0	0	1	0	0	0	0	0	0	0	0	0	0	0	0	0	0	0	0	-	0	0	0	0	0	0	0	0	0	0	0	0	0	0	0	0	0	0	0	0
4494344	SECCE1Rv1G0027800	p	TGCAGAACATAATAAGTGGATTTCCATGCTACCG	100	34	chr1R	389350437	389350471	+	0	0	1	1	0	1	1	1	0	0	0	1	0	-	0	0	0	0	0	-	0	0	0	0	0	0	0	0	0	0	0	0	0	0	0	0	0	0	0	0
100062106	-	u	TGCAGGGAGGACGAGAGAGTGGTAGCGCCACCCGAACGCCGTCACGTCGGTACCG	89.0909	49	chr1R	389356950	389356999	-	0	0	1	0	0	0	0	0	0	0	0	0	0	0	0	0	0	0	0	0	0	0	0	0	0	0	0	0	0	0	0	0	0	0	0	0	0	0	0	0
3362126	-	u	TGCAGATGTGCAGTATACGAATACGATCAGATCACAGTGCATGCGCCAGGTTCCG	100	55	chr1R	389793120	389793175	-	0	0	1	1	1	1	1	1	1	0	0	-	0	-	0	0	0	0	0	-	0	0	0	0	0	0	0	0	0	0	0	0	0	0	0	0	0	0	0	0
3593818	-	u	TGCAGTACGCAGTAGACGACACGGTACACACAGCCCCTTTATCTGTTCTTGATTGCAACTTGCAAGACA	100	69	chr1R	390057896	390057965	-	0	0	1	1	1	1	1	1	1	0	0	-	0	0	0	0	0	0	0	1	0	0	0	0	0	0	0	0	0	0	0	0	0	0	0	0	0	0	0	0
3882541	-	u	TGCAGCGATGCTGGCCAGATTGTGGAATAGTTCCAAAGAAATGAAGAGAACCGCAGGAGTTTGGCCACG	100	69	chr1R	390059978	390060047	+	0	0	1	1	1	1	1	1	1	0	0	-	0	-	0	0	0	0	0	-	0	0	0	0	0	0	0	0	0	0	0	0	0	0	0	0	0	0	0	0
3908533	-	u	TGCAGAGGCTCGGGGAGTGCTTCCACTCGGGAAACTCCCTCCG	100	43	chr1R	390743651	390743694	+	0	0	1	1	1	1	0	1	0	0	0	0	0	0	0	0	0	0	0	0	1	1	0	0	0	0	0	0	0	0	0	0	0	0	0	0	0	1	0	1
7070555	SECCE1Rv1G0027920	c	TGCAGTTCCCGCCGGGGTTCAAGCTGACCAAGGAGTACCG	100	40	chr1R	391037553	391037593	+	0	0	1	1	1	1	1	1	1	0	0	1	0	-	0	0	0	0	0	1	0	0	0	0	0	0	0	0	0	0	0	0	0	0	0	0	0	0	0	0
100028346	-	u	TGCAGCCAAAGCCCCGCTCAAACCATTGATCTCCG	100	35	chr1R	391958404	391958439	-	0	0	0	0	0	0	0	1	0	0	0	0	0	0	0	0	0	0	0	0	0	0	0	0	0	0	0	0	0	0	0	0	0	0	0	0	0	0	0	0
3909248	-	u	TGCAGGTCGCCGCTGCCTTGGCATGGCCTGCTTGTCCCCG	100	40	chr1R	392139344	392139384	-	0	0	1	1	1	1	1	1	1	0	0	-	0	-	0	0	0	0	0	0	0	0	0	0	0	0	0	0	0	0	0	0	0	0	0	0	0	0	0	0
3903669	-	u	TGCAGTCGCGCGCAGCCGCGCAGGCCACGAGAGGACGGGGCCCCGAATCCCACTCGGCTCTCCGCGGCG	100	69	chr1R	392139380	392139449	+	0	0	0	-	0	1	1	1	1	0	0	0	0	0	0	0	0	0	0	0	0	0	0	0	0	0	0	0	0	0	0	0	0	0	0	0	0	0	0	0
3575897	-	u	TGCAGCTGCGGAGGGAAAGCGGGAATGTGTCCAGGTTCAATGAACCAATCGGGCACGTTACGTGCCGAG	97.1014	67	chr1R	392199760	392199827	-	0	0	1	1	1	1	1	1	1	0	0	-	0	-	0	0	0	0	0	-	0	0	0	0	0	0	0	0	0	0	0	0	0	0	0	0	0	0	0	0
3580048	SECCE1Rv1G0028040	i	TGCAGTGCTGCACTCAGAACCCCCAATGTGCAAAAACGTCACATTCCATAGATCACCAGTGACCGAGAT	94.2029	65	chr1R	392758374	392758439	-	0	0	1	1	1	1	1	1	1	0	0	-	0	-	0	0	0	0	0	-	0	0	0	0	0	0	0	0	0	0	0	0	0	0	0	0	0	0	0	0
4097199	SECCE1Rv1G0028050	c	TGCAGCCGGTGGCGTCGACGGATGGCTCCACGACCACGAGGCAGTGCCG	100	49	chr1R	392830239	392830288	+	0	0	1	1	1	1	1	1	1	0	0	1	0	-	0	0	0	0	0	0	0	0	0	0	0	0	0	0	0	0	0	0	0	0	0	0	0	0	0	0
5223633	-	u	TGCAGATCGAGGCGAGGGGAAGGTCGGTGAGGCCCG	86.1111	31	chr1R	393894009	393894040	+	0	0	0	1	0	0	0	0	0	0	0	0	0	0	0	0	0	0	0	0	0	0	0	0	0	0	0	0	0	0	0	0	0	0	0	0	0	0	0	0
4091902	SECCE1Rv1G0028160	x	TGCAGGTGGTACATGAGGCGGTTGGCGCGCTCCTCGGTGCCCATGTCCAGGCACAGCATCCCGCCGAGA	95.6522	66	chr1R	394997464	394997530	+	0	0	1	1	1	1	1	1	1	0	0	1	0	-	0	0	0	0	0	1	0	0	0	0	0	0	0	0	0	0	0	0	0	0	0	0	0	0	0	0
3734430	SECCE1Rv1G0028160	i	TGCAGTGGCTACCTTACATGATAGTGCAAAAACCATGAATACCTTTGTCACAAAATTGAGTTGCGGGTA	100	69	chr1R	394998462	394998531	-	0	0	1	1	0	1	0	1	1	0	0	-	0	-	0	0	0	0	0	-	0	0	0	0	0	0	0	0	0	0	0	0	0	0	0	0	0	0	0	0
3886727	-	u	TGCAGCCGGCAGGCCCTACGGTCAATAGTGCTTCGCAACCG	100	41	chr1R	395005799	395005840	+	0	0	0	1	0	0	0	0	0	0	0	0	0	0	0	0	0	0	0	0	0	0	0	0	0	0	0	0	0	0	0	0	0	0	0	0	0	0	0	0
3360383	-	u	TGCAGCCCTTTCGCTGAAGCGCGCAAAACGGGCCAGCCCACATTGAGCGCTGAAGCGAATATCCTATTT	100	69	chr1R	395458344	395458413	+	0	0	1	1	1	1	0	1	1	0	0	0	0	0	0	0	0	0	0	0	0	0	0	0	0	0	0	0	0	0	0	0	0	0	0	0	0	0	0	0
3905859	-	u	TGCAGGTTTCGTGGGTGCAGCAGATCGGTTCTGTAGAGGCGGCCAGCACGCAAGTATCATGGCGGACTT	100	69	chr1R	395480706	395480775	+	0	0	0	1	1	1	0	1	1	0	0	0	0	0	0	0	0	0	0	-	0	-	0	0	0	0	0	0	0	0	0	0	0	0	0	0	0	0	0	0
5042279	SECCE1Rv1G0028220	x	TGCAGGATCTTGATGAGGAGGTCGTTATCCTTGGCCTGGACATGAGACCCTTGCTGAGGAGGTACAAAT	100	69	chr1R	395806567	395806636	+	0	0	1	1	1	1	1	1	1	0	0	1	0	-	0	0	0	0	0	-	0	0	0	0	0	0	0	0	0	0	0	0	0	0	0	0	0	0	0	0
5036071	-	u	TGCAGATAGATAGCGGCGGCCAGGCGTCGGGTACCACGGCCGAGGACGTACGACCG	100	56	chr1R	395987623	395987679	-	0	0	0	0	0	0	1	0	0	0	0	0	0	0	0	0	0	0	0	0	0	0	0	0	0	0	0	0	0	0	0	0	0	0	0	0	0	0	0	0
3354314	-	u	TGCAGCGTGGGGACTATCAGGCTATTGTGGGCTCGTTGCAATGGTTCGATCTGTTAAGACTCCCGCTAC	100	69	chr1R	396165577	396165646	+	0	0	1	1	1	1	0	1	1	0	0	-	0	-	0	0	0	0	0	-	0	0	0	0	0	0	0	0	0	0	0	0	0	0	0	0	0	0	0	0
3361236	-	u	TGCAGAGCTGGTAAACAGGCACTCCGCGAATTTCAACTATAACTCCATCTGCTCCG	100	56	chr1R	397173393	397173449	+	0	0	0	1	0	1	0	1	0	0	0	1	0	1	0	0	0	0	0	0	0	0	0	0	0	0	0	0	0	0	0	0	0	0	0	0	0	0	0	0
3590658_Z	SECCE1Rv1G0028330	o	TGCAGAGGCCGCAGAGATGACAACAGAAGATGAGCCACTAAACCCTTGAAGCACACCAGCAGCCATTGA	100	69	chr1R	397801004	397801073	+	0	0	1	1	1	1	1	1	1	0	0	-	0	-	0	0	0	0	0	0	0	0	0	0	0	0	0	0	0	0	0	0	0	0	0	0	0	0	0	0
3359759	SECCE1Rv1G0028330	p	TGCAGAGCCCATGCGCCCCAAATGCAGGAGCAGTCAGAAAGCGGCATGCCAAAACAAGCTCAAATCGGG	100	69	chr1R	397802253	397802322	+	0	0	1	0	0	0	1	0	1	0	0	0	0	0	0	0	0	0	0	0	0	0	0	0	0	0	0	0	0	0	0	0	0	0	0	0	0	0	0	0
5045062	-	u	TGCAGCCCCGGGCTCGTCGTCCATCGCTGTTCTCCGCCG	100	39	chr1R	398855422	398855461	+	0	0	0	1	1	1	0	1	1	0	0	1	0	0	0	0	0	0	0	0	0	0	0	0	0	0	0	0	0	0	0	0	0	0	0	0	0	0	0	0
3593608	-	u	TGCAGCAGCTGTGGGTGGGAGCGAGATGAAGGAAGGGGGAGCGGCGAATCCG	100	52	chr1R	399149494	399149546	+	0	0	0	1	1	0	0	1	1	0	0	1	0	1	0	0	0	0	0	0	0	0	0	0	0	0	0	0	0	0	0	0	0	0	0	0	0	0	0	0
3346752	-	u	TGCAGGTATGCGTCAGTCCTCCTGTCAATGCGTGGTACATCGAGTACAATGAATACGAAGCATAACGCT	100	69	chr1R	401704098	401704167	+	0	0	0	1	0	1	0	0	1	0	0	0	0	0	0	0	0	0	0	0	0	0	0	0	0	0	0	0	0	0	0	0	0	0	0	0	0	0	0	-
3742543_A	-	u	TGCAGTGGCGACAACGTCTCCATGCCTACATCCTCCCCCAGCGCATCCACACGCACGAGGCGTGTTGCC	100	69	chr1R	402909635	402909704	+	0	0	1	1	1	1	0	1	0	0	0	1	0	-	0	0	0	0	0	1	0	0	0	0	0	0	0	0	0	0	0	0	0	0	0	0	0	0	0	0
3596612	SECCE1Rv1G0028530	x	TGCAGCAGCGCGAGGAGCGCATCGTGATCGCCCTCGCCG	100	39	chr1R	403167588	403167627	+	0	0	1	1	1	1	1	1	0	0	0	1	0	-	0	0	0	0	0	1	0	0	0	0	0	0	0	0	0	0	0	0	0	0	0	0	0	0	0	0
5769121	-	u	TGCAGCCGCCGTCTCCATGTGCCTTTTTCGCCCGGGATTCGCCCG	100	45	chr1R	403579783	403579828	-	0	0	0	0	0	0	0	0	1	0	0	0	0	0	0	0	0	0	0	0	0	0	0	0	0	0	0	0	0	0	0	0	0	0	0	0	0	0	0	0
5769120	-	u	TGCAGCCGCCGTCTCCATGTGCCTTTTTCGCCCG	100	34	chr1R	403579794	403579828	-	0	0	0	0	0	0	0	0	1	0	0	0	0	0	0	0	0	0	0	0	0	0	0	0	0	0	0	0	0	0	0	0	0	0	0	0	0	0	0	0
7329465	SECCE1Rv1G0028600	c	TGCAGGAAGGAATGGAGGGCAATTCTATGGCCG	100	33	chr1R	404348266	404348299	+	0	0	0	0	0	1	0	0	0	0	0	0	0	0	0	0	0	0	0	0	0	0	0	0	0	0	0	0	0	0	0	0	0	0	0	0	0	0	0	0
5992026	-	u	TGCAGCCATCACGCCCTTCTCCACCAACTAGATCGACATGCCGCTGGGTCTATCCACGCTTCTACTGCC	88.4058	61	chr1R	404502006	404502067	-	0	0	0	0	0	0	0	0	1	0	0	0	0	0	0	0	0	0	0	0	0	0	0	0	0	0	0	0	0	0	0	0	0	0	0	0	0	0	0	0
4095009	SECCE1Rv1G0028610	x	TGCAGCGCGACCGGCACGAGGCCGTCCTCATCGCCCTGCCACAGGTGCACCG	100	52	chr1R	404717975	404718027	-	0	0	1	1	1	1	1	1	1	0	0	-	0	1	0	0	0	0	0	0	0	0	0	0	0	0	0	0	0	0	0	0	0	0	0	0	0	0	0	0
5796426	SECCE1Rv1G0028630	p	TGCAGCTTTTGGCTGCCGTAGTTTTCACTGTATTGTAACATTCGGCTCATATCTACCGTGTTGTCATAT	92.7536	64	chr1R	404768245	404768309	-	0	0	0	0	0	0	0	0	1	0	0	0	0	0	0	0	0	0	0	0	0	0	0	0	0	0	0	0	0	0	0	0	0	0	0	0	0	0	0	0
3603204	SECCE1Rv1G0028620	p	TGCAGGATCGATCACTAAAACACCAAAATCTTGGCTGTAAAACGGGAGAAAAAGAAACACAGCCGAGAT	94.2029	65	chr1R	404768305	404768370	+	0	0	0	1	1	1	1	1	1	0	0	0	0	0	0	0	0	0	0	-	0	0	0	0	0	0	0	0	0	0	0	0	0	0	0	0	0	0	0	0
3733412	SECCE1Rv1G0028660	i	TGCAGCAACAGTTCCTTCTGAAAATCCGTCGAGTTTCTGACACTGTCGATGTGGCCG	100	57	chr1R	405122800	405122857	+	0	0	0	1	0	1	0	1	1	0	0	0	0	0	0	0	0	0	0	0	0	0	0	0	0	0	0	0	0	0	0	0	0	0	0	0	0	0	0	0
3902576	-	u	TGCAGTACAAAAGGTGCCCACGGTAGAATGTGGTAGATCTGTGGACGGTTTCGAAAGTGTCTGCCTGGC	100	69	chr1R	405437279	405437348	+	0	0	1	1	1	1	1	1	1	0	0	1	0	-	0	0	0	0	0	0	0	0	0	0	0	0	0	0	0	0	0	0	0	0	0	0	0	0	0	0
3739254	SECCE1Rv1G0028730	e	TGCAGAACACAAACACCACATCAGTGGTATGTTTTTAGTGTTTCTCAGCCATATAGACTTGAATCAATA	100	69	chr1R	406062230	406062299	+	0	0	1	0	1	0	0	1	1	0	0	0	0	0	0	0	0	0	0	0	0	0	0	0	0	0	0	0	0	0	0	0	0	0	0	0	0	0	0	0
3902687	-	u	TGCAGCTGGAGGCAGGCAGTGGGAGGGTTTTTGAATTGAATCCG	70.4545	31	chr1R	406071394	406071425	-	0	0	1	1	1	1	1	-	1	0	0	1	0	-	0	0	0	0	0	1	0	0	0	0	0	0	0	0	0	0	0	0	0	0	0	0	0	0	0	0
3580066	SECCE1Rv1G0028740	o	TGCAGATCACGAGGCTGGGTGTTGTAGCTGGTGCGACCAGGAAATGAGCTTGCACAGCTGTCCG	100	64	chr1R	406074034	406074098	+	0	0	1	1	1	1	1	1	1	0	0	-	0	-	0	0	0	0	0	-	0	0	0	0	0	0	0	0	0	0	0	0	0	0	0	0	0	0	0	0
5035089	SECCE1Rv1G0028740	x	TGCAGCTTGCCAGCCTTGGGCGGCTCGCGGCAGAGCACGCCGAGCTCGGCCGCCTCGGCAAGCGTGGCG	100	69	chr1R	406074333	406074402	-	0	0	0	0	0	0	0	0	1	0	0	0	0	0	0	0	0	0	0	1	0	0	0	0	0	0	0	0	0	0	0	0	0	0	0	0	0	0	0	0
5503569	SECCE1Rv1G0028740	c	TGCAGATGCAAAGCGACCTCGACGCTCTCGCCG	100	33	chr1R	406074398	406074431	+	0	0	0	0	0	0	0	0	1	0	0	0	0	0	0	0	0	0	0	0	0	0	0	0	0	0	0	0	0	0	0	0	0	0	0	0	0	0	0	0
3365044_V	SECCE1Rv1G0028740	c	TGCAGCGTCTGTCAATGTCGCCCGAGATTGCTCGCGCAATCGTCGGCCACAGCGGCGTCCGTCCGCTCA	100	69	chr1R	406074866	406074935	+	0	0	1	0	0	0	0	0	1	0	0	0	0	0	0	0	0	0	0	-	0	0	0	0	0	0	0	0	0	0	0	0	0	0	0	0	0	0	0	0
3356952_A	SECCE1Rv1G0028740	x	TGCAGGCACTCCGCCGCGTACTCCTTGGAACCCAGCACGACGCCGCGGTCGAGCAGGCTGATCATCACG	100	69	chr1R	406075050	406075119	-	0	0	0	1	1	1	1	-	1	0	0	0	0	0	0	0	0	0	0	0	0	0	0	0	0	0	0	0	0	0	0	0	0	0	0	0	0	0	0	0
5213108	-	u	TGCAGTCTGCACTGCCTTCATAGAGGCTATGAACACAGATACTGCTTTTTACAGGTTCACGGAAAACAG	100	69	chr1R	406075780	406075849	-	0	0	0	0	0	0	0	0	1	0	0	0	0	0	0	0	0	0	0	0	0	0	0	0	0	0	0	0	0	0	0	0	0	0	0	0	0	0	0	0
7509418	-	u	TGCAGTCTGCACTGCCTTCATAGAGGCTATGAACACAGGACGCCG	84.4444	38	chr1R	406075811	406075849	-	0	0	1	0	0	0	0	0	0	0	0	0	0	0	0	0	0	0	0	0	0	0	0	0	0	0	0	0	0	0	0	0	0	0	0	0	0	0	0	0
3350693	-	u	TGCAGGTACCAGCGATATCACATTTTTATCAGTTCGTGCCGTCCTCAACATAGACAATGGACGAACAGT	100	69	chr1R	406837811	406837880	+	0	0	0	1	1	1	1	1	1	0	0	0	0	0	0	0	0	0	0	0	0	0	0	0	0	0	0	0	0	0	0	0	0	0	0	0	0	0	0	0
3594601_V	SECCE1Rv1G0028780	x	TGCAGGCCGTGCGCGAGGACGTCGAGGCCGTAGAGGTCGGCGGCGCGCGGGCTGGCGATGGCGGCGGTG	100	69	chr1R	407287445	407287514	+	0	0	1	1	0	1	1	1	1	0	0	0	0	0	0	0	0	0	0	-	0	0	0	0	0	0	0	0	0	0	0	0	0	0	0	0	0	0	0	0
17383421	-	u	TGCAGCAGAAACTACCGAAATCGATCCTTGCGGGGGTGCGGCTCGCCGATGTGGCGGTGACGCGCAGCG	100	69	chr1R	407837995	407838064	-	0	0	1	0	0	0	0	0	0	0	0	0	0	0	0	0	0	0	0	0	0	0	0	0	0	0	0	0	0	0	0	0	0	0	0	0	0	0	0	0
3902646	-	u	TGCAGTACACACATTCTATTGCCTTGTACCAACCCCTTGAGCCG	100	44	chr1R	407838060	407838104	+	0	0	1	0	0	1	0	0	0	0	0	0	0	0	0	0	0	0	0	0	0	0	0	0	0	0	0	0	0	0	0	0	0	0	0	0	0	0	0	0
5228143	-	u	TGCAGCACGAAAACTCCCCCCGAATTCATTTCGTTTTCGTCTCGCAGCACGCGACCGCCACGACGGCGT	100	69	chr1R	408085510	408085579	-	0	0	-	1	1	0	1	1	1	0	0	0	0	0	0	0	0	0	0	0	0	0	0	0	0	0	0	0	0	0	0	0	0	0	0	0	0	0	0	0
3358258	-	u	TGCAGGAGCTACTGTTGCTCGTCGTCGTGTTGTCAGTGCGCCGCGCAATCATGGACGCGGGGGCGCGTC	100	69	chr1R	408085575	408085644	+	0	0	0	1	1	0	1	1	1	0	0	0	0	0	0	0	0	0	0	0	0	0	0	0	0	0	0	0	0	0	0	0	0	0	0	0	0	0	0	0
3600721	-	u	TGCAGCAATGCTGTGAGAGCGGACGTTCTAGACGCCG	94.5946	35	chr1R	408761102	408761137	+	0	0	0	1	0	0	1	0	0	0	0	0	0	0	0	0	0	0	0	0	0	0	0	0	0	0	0	0	0	0	0	0	0	0	0	0	0	0	0	0
3362279_Z	SECCE1Rv1G0028970	x	TGCAGAGCCGCGCACACCTGAGCCGCCGCTTCGTCCTTGTCGCCGTCCAGCCTTCCCCTCAGGACCCGA	98.5507	68	chr1R	408847339	408847407	+	0	0	1	0	0	0	0	1	1	0	0	1	0	1	0	0	0	0	0	0	0	0	0	0	0	0	0	0	0	0	0	0	0	0	0	0	0	0	0	0
3749478	SECCE1Rv1G0028970	o	TGCAGAAACACCACACGATCTGAAAATTTTCGACAGAACCATGTCGTCGGAGAAACAGGAAACGGCGGC	100	69	chr1R	408847850	408847919	-	0	0	1	0	0	0	0	1	0	0	0	0	0	0	0	0	0	0	0	0	0	0	0	0	0	0	0	0	0	0	0	0	0	0	0	0	0	0	0	0
3736122	SECCE1Rv1G0029010	x	TGCAGAATGATAATGGACTCGCACACGGGAGCGCCGTCGTGGATGAGCACCG	100	52	chr1R	409029889	409029941	+	0	0	1	1	0	1	0	0	1	0	0	0	0	0	0	0	0	0	0	-	0	0	0	0	0	0	0	0	0	0	0	0	0	0	0	0	0	0	0	0
3732144	SECCE1Rv1G0029030	x	TGCAGGATAACCTGGGACTCGCAGACGGGCTTGCCGTTGTGGATGAGCACGGGCACCGTCTTGTGCACC	100	69	chr1R	409070151	409070220	-	0	0	1	1	0	0	1	1	0	0	0	0	0	0	0	0	0	0	0	0	0	0	0	0	0	0	0	0	0	0	0	0	0	0	0	0	0	0	0	0
3362242_Z	SECCE1Rv1G0029050	c	TGCAGATGAAAGGCGTCGGCTACGAGTACATGGAGCAGGACCTGTTCACCAAGGGCGAGCTGCTCCGCA	100	69	chr1R	409079136	409079205	+	0	0	0	1	1	0	0	1	1	0	0	0	0	0	0	0	0	0	0	-	0	0	0	0	0	0	0	0	0	0	0	0	0	0	0	0	0	0	0	0
3739904	SECCE1Rv1G0029070	i	TGCAGCGCATCCGTCCCTTCGAGCTTACTTCCACTTCCACACAAGAATCAAACAGAGAGCGCGCGGCGA	100	69	chr1R	409100375	409100444	-	0	0	0	1	1	0	0	0	0	0	0	0	0	0	0	0	0	0	0	0	0	0	0	0	0	0	0	0	0	0	0	0	0	0	0	0	0	0	0	0
4486497	SECCE1Rv1G0029070	x	TGCAGGAAGTCGAGCACCTTGTCGACATCTTCCG	100	34	chr1R	409100749	409100783	-	0	0	0	1	1	0	0	1	0	0	0	0	0	0	0	0	0	0	0	0	0	0	0	0	0	0	0	0	0	0	0	0	0	0	0	0	0	0	0	0
3583784	SECCE1Rv1G0029120	o	TGCAGCGCGATTCGTCGGGGCTGGCCACGCACAACAACGAGCTCAAGTTCCG	100	52	chr1R	409459628	409459680	-	0	0	1	1	0	1	1	1	1	0	0	0	0	0	0	0	0	0	0	-	0	0	0	0	0	0	0	0	0	0	0	0	0	0	0	0	0	0	0	0
3891316	SECCE1Rv1G0029120	i	TGCAGCAAAGAGGAGGACGAAGAAGATAAATTTAGCGCCACAAAAACTGTGGATCGTCGAGTGACCGAG	100	69	chr1R	409459676	409459745	+	0	0	0	1	1	1	1	1	0	0	0	1	0	1	0	0	0	0	0	0	0	0	0	0	0	0	0	0	0	0	0	0	0	0	0	0	0	0	0	0
100000790	-	u	TGCAGCTGGCGGCTTGCCGCACCCGCCCGCGCCG	100	34	chr1R	409618225	409618259	+	0	0	0	0	0	1	0	0	0	0	0	0	0	0	0	0	0	0	0	-	0	0	0	0	0	0	0	0	0	0	0	0	0	0	0	0	0	0	0	0
7464098	-	u	TGCAGCCGCTCAGCTTCCCCACGCCCCGCCTCCG	100	34	chr1R	409793179	409793213	-	0	0	0	0	0	0	1	0	0	0	0	0	0	0	0	0	0	0	0	0	0	0	0	0	0	0	0	0	0	0	0	0	0	0	0	0	0	0	0	0
3577026	-	u	TGCAGGGCACTCCGCTTTCCTTTGTACTCTACTACACGCCACTTCCTCCAAGTGCTGCTACTCCGAGAT	94.2029	65	chr1R	409987814	409987879	+	0	0	0	1	1	1	1	1	1	0	0	-	0	-	0	0	0	0	0	0	0	0	0	0	0	0	0	0	0	0	0	0	0	0	0	0	0	0	0	0
5211842	-	u	TGCAGCGCCACGAAAACAACAAACACATGAACAGGCAATCACATGAACACGCCGTGCCCTGGCCGGCCA	100	69	chr1R	410041205	410041274	-	0	0	0	0	0	0	1	1	0	0	0	0	0	0	0	0	0	0	0	0	0	0	0	0	0	0	0	0	0	0	0	0	0	0	0	0	0	0	0	0
5037728	-	u	TGCAGCGCCACGAAAACAACAAACACATGAACAGGCAATCACATGAACACGCCGTGCCCTGGCCGAGAT	94.2029	65	chr1R	410041209	410041274	-	0	0	0	0	0	1	1	1	0	0	0	0	0	0	0	0	0	0	0	0	0	0	0	0	0	0	0	0	0	0	0	0	0	0	0	0	0	0	0	0
5038772	-	u	TGCAGAGATTTTTGTTGATTTGCGATTGGCCCG	100	33	chr1R	410041270	410041303	+	0	0	0	0	0	1	1	1	0	0	0	0	0	0	0	0	0	0	0	0	0	0	0	0	0	0	0	0	0	0	0	0	0	0	0	0	0	0	0	0
3744316_V	SECCE1Rv1G0029230	c	TGCAGCGCGGCGTGCTGCGGAGGGAGGATGTGGCCGGGACGCTCGCGGAGCTGGCAGCCG	100	60	chr1R	411154169	411154229	+	0	0	1	1	0	1	0	0	1	0	0	1	0	1	0	0	0	0	0	0	0	0	0	0	0	0	0	0	0	0	0	0	0	0	0	0	0	0	0	0
4496695	-	u	TGCAGGTTGCTCCAGAAGCGGAGCCAGAGAGCTGCCGAACCG	100	42	chr1R	411794439	411794481	+	0	0	0	0	1	0	0	0	1	0	0	0	0	0	0	0	0	0	0	0	0	0	0	0	0	0	0	0	0	0	0	0	0	0	0	0	0	0	0	0
7357822	SECCE1Rv1G0029350	c	TGCAGCACCAGCACCAGCACACGGCGGCGGCGGCATGGCAGGCGCAAGGCGCCG	100	54	chr1R	412539193	412539247	-	0	0	0	0	0	0	0	0	1	0	0	0	0	0	0	0	0	0	0	0	0	0	0	0	0	0	0	0	0	0	0	0	0	0	0	0	0	0	0	0
5768283	SECCE1Rv1G0029350	x	TGCAGCCGGGGCTCGCCGCCGCCGAGCTGGTGGTGCAGCATGAACGACGACCCG	100	54	chr1R	412539243	412539297	+	0	0	1	1	1	1	1	1	1	0	0	1	0	-	0	0	0	0	0	-	0	0	0	0	0	0	0	0	0	0	0	0	0	0	0	0	0	0	0	0
100035251	-	u	TGCAGGGCTAGCTTTTGCTCTGGAGCTTGATGAATTGATCGGAGGCACCTTTGGATCGTACTGAGGCAA	100	69	chr1R	413065987	413066056	-	0	0	0	0	0	0	0	0	1	0	0	0	0	0	0	0	0	0	0	0	0	0	0	0	0	0	0	0	0	0	0	0	0	0	0	0	0	0	0	0
5202569	-	u	TGCAGCAGGAGGCGCGGTGCGGCGGATGCAATCACGGGGTGCAGTAGCAGCAGCACGCTGTGTTCTGGG	100	69	chr1R	413485804	413485873	-	0	0	0	0	0	0	0	0	1	0	0	0	0	0	0	0	0	0	0	0	0	0	0	0	0	0	0	0	0	0	0	0	0	0	0	0	0	0	0	0
4495916	-	u	TGCAGCGCGTGCCCGCGCTCGCCTGCACCGCTTGCTGGTCGCGTCTGCTCCGCCTAGACCACCAGACTC	100	69	chr1R	413485869	413485938	+	0	0	0	0	0	0	0	0	1	0	0	0	0	0	0	0	0	0	0	0	0	0	0	0	0	0	0	0	0	0	0	0	0	0	0	0	0	0	0	0
3346398	-	u	TGCAGTTCCACAGAACCTTTGCATGTACGCTCGTGTTATTCGGCACGCATGGCCG	100	55	chr1R	413752451	413752506	+	0	0	0	0	1	0	1	0	1	0	0	1	0	-	0	0	0	0	0	0	0	0	0	0	0	0	0	0	0	0	0	0	0	0	0	0	0	0	0	0
3353844	-	u	TGCAGTAGAGAATCTCCATAATGCAATGGGGCACAAACCATCCATGTACAAGATATACCTTTCCTGGCC	91.3043	63	chr1R	413756776	413756839	-	0	0	0	1	0	0	0	1	1	0	0	0	0	0	0	0	0	0	0	0	0	0	0	0	0	0	0	0	0	0	0	0	0	0	0	0	0	0	0	0
3595339	-	u	TGCAGGGGCGAGGCGTTGTGTTGACGCATCAATGCAGGTCGCCTGCAAAAACGGTTTTTTGTTTGTTTG	100	69	chr1R	413760538	413760607	-	0	0	1	1	1	1	0	1	1	0	0	1	0	-	0	0	0	0	0	0	0	0	0	0	0	0	0	0	0	0	0	0	0	0	0	0	0	0	0	0
3579654	SECCE1Rv1G0029390	i	TGCAGAAGGACATGCATGTACAGTGAGAACTCGCGCGAAATGGCGACGGAGGGTTCAAGAATTGGTCGA	100	69	chr1R	413763422	413763491	-	0	0	1	-	0	1	1	1	1	0	0	1	0	1	0	0	0	0	0	-	0	0	0	0	0	0	0	0	0	0	0	0	0	0	0	0	0	0	0	0
3909579_Z	SECCE1Rv1G0029410	c	TGCAGCTCTTCTGTGGCGACACCGTCCTGCTCAAGGGCAAGAAGCGGAAGGACACGGTCTGCATTATGC	100	69	chr1R	414156657	414156726	+	0	0	1	0	1	0	0	1	1	0	0	1	0	-	0	0	0	0	0	0	0	0	0	0	0	0	0	0	0	0	0	0	0	0	0	0	0	0	0	0
5502656	SECCE1Rv1G0029410	c	TGCAGGAGACGGTCCAGTATCCGGTGGAGCATCCG	100	35	chr1R	414157974	414158009	+	0	0	1	0	1	1	1	1	1	0	0	1	0	1	0	0	0	0	0	1	0	0	0	0	0	0	0	0	0	0	0	0	0	0	0	0	0	0	0	0
3357653	SECCE1Rv1G0029410	c	TGCAGCAGTCCCGTGGTTTCGGCAGTGAGTTCCGATTCCCTGACCAGCCG	100	50	chr1R	414158793	414158843	+	0	0	1	-	1	1	1	1	1	0	0	1	0	-	0	0	0	0	0	-	0	0	0	0	0	0	0	0	0	0	0	0	0	0	0	0	0	0	0	0
3577265	-	u	TGCAGACACGACGGATCAATCATTAATTGGGGTTTCGTGGGCGGCCG	100	47	chr1R	414226407	414226454	+	0	0	1	1	1	1	1	0	1	0	0	0	0	0	0	0	0	0	0	-	0	0	0	0	0	0	0	0	0	0	0	0	0	0	0	0	0	0	0	0
4105058	SECCE1Rv1G0029430	c	TGCAGCAGCGGAAGGAAGCCGCGCACGTCGTCGAGCTCGAGAGGCGGTTCAAGGTGCTCGACGGTCTCA	100	69	chr1R	414228485	414228554	+	0	0	0	0	0	0	0	1	1	0	0	0	0	0	0	0	0	0	0	0	0	0	0	0	0	0	0	0	0	0	0	0	0	0	0	0	0	0	0	0
3356903	-	u	TGCAGCGAGGTGAGGAAGATAACCGCCTTGACTACTTCATCCCCGCCG	100	48	chr1R	414246046	414246094	+	0	0	0	0	0	1	0	0	1	0	0	1	0	-	0	0	0	0	0	0	0	0	0	0	0	0	0	0	0	0	0	0	0	0	0	0	0	0	0	0
3891977	-	u	TGCAGGAGGCGGTTGGGCGCAGCGGCGAGGCGGAGCCG	100	38	chr1R	414653087	414653125	+	0	0	1	1	0	0	0	0	1	0	0	0	0	0	0	0	0	0	0	0	0	0	0	0	0	0	0	0	0	0	0	0	0	0	0	0	0	0	0	0
5799922	SECCE1Rv1G0029500	i	TGCAGGAAATGGCAGACATGGCAAGTTAGTTAGATTTATGCAAGAAGCGGCGGTGATTATAGTAGTAAT	100	69	chr1R	415364982	415365051	+	0	0	1	1	1	1	1	1	1	0	0	-	0	-	0	0	0	0	0	0	0	0	0	0	0	0	0	0	0	0	0	0	0	0	0	0	0	0	0	0
7087369	-	u	TGCAGCCGTGACCGTTGCCGCGAGTCAGTCCGCGGGCCCCGGCGCGCAGGGACGCGCCTCGGGAACCGA	98.5507	68	chr1R	415367160	415367228	-	0	0	1	1	1	1	1	1	1	0	0	-	0	-	0	0	0	0	0	-	0	0	0	0	0	0	0	0	0	0	0	0	0	0	0	0	0	0	0	0
3359306	-	u	TGCAGCCGTGACCGTTGCCGCGAGTCAGTCCGCGGGCCCCG	100	41	chr1R	415367187	415367228	-	0	0	1	1	1	1	1	1	1	0	0	1	0	-	0	0	0	0	0	-	0	0	0	0	0	0	0	0	0	0	0	0	0	0	0	0	0	0	0	0
5222566	-	u	TGCAGCCCGCGCAGGGCGTCTCTCGGCCGTCGGATGGCGGAGCCGCGGCGTGCACGCACGCATGCTTTG	100	69	chr1R	415367224	415367293	+	0	0	0	0	0	0	1	1	1	0	0	1	0	1	0	0	0	0	0	0	0	0	0	0	0	0	0	0	0	0	0	0	0	0	0	0	0	0	0	0
100056932	-	u	TGCAGCCTGTTCTCAATGCGCTCATAAATCAGGCATTGCTATCCGCTGTACATAAAGGGCTCCACCTTT	98.5507	68	chr1R	416208794	416208862	-	0	0	1	0	0	0	0	0	0	0	0	0	0	0	0	0	0	0	0	0	0	0	0	0	0	0	0	0	0	0	0	0	0	0	0	0	0	0	0	0
5789486	SECCE1Rv1G0029580	o	TGCAGTGCTACTGCTTTGTGTGTGACGTTGCTGCTCCGTGCGCGACCTGGAGAGGACATGCGAACTATG	100	69	chr1R	416302913	416302982	-	0	0	0	0	0	0	1	0	0	0	0	0	0	0	0	0	0	0	0	0	0	0	0	0	0	0	0	0	0	0	0	0	0	0	0	0	0	0	0	0
5226056	SECCE1Rv1G0029580	i	TGCAGCGTGGTTAGCAGAGCAGGACGCGCCG	96.7742	30	chr1R	416305147	416305177	+	0	0	0	1	1	0	0	1	0	0	0	1	0	-	0	0	0	0	0	0	0	0	0	0	0	0	0	0	0	0	0	0	0	0	0	0	0	0	0	0
3359873	SECCE1Rv1G0029580	i	TGCAGAGACATCCAAATCGAAATCGCGCCGATCGCGGGCTCATTTGGGGAATGTACAATCTGAAAGGGG	100	69	chr1R	416305568	416305637	+	0	0	0	1	1	1	1	0	1	0	0	0	0	0	0	0	0	0	0	0	0	0	0	0	0	0	0	0	0	0	0	0	0	0	0	0	0	0	0	0
7072692	-	u	TGCAGCTCTCCGATAACTCACGTTGAGGATCATCCG	97.2222	35	chr1R	416307968	416308003	-	0	0	0	0	0	0	0	0	1	0	0	0	0	0	0	0	0	0	0	1	0	0	0	0	0	0	0	0	0	0	0	0	0	0	0	0	0	0	0	0
3746722	SECCE1Rv1G0029610	x	TGCAGCCTGCACTTGATGAGCTCGGTGGGGCAGGCGAGGAAGGAGACGGCAACACCAGCCCCG	100	63	chr1R	416863190	416863253	+	0	0	0	1	1	1	1	1	1	0	0	-	0	1	0	0	0	0	0	0	0	0	0	0	0	0	0	0	0	0	0	0	0	0	0	0	0	0	0	0
4099298	-	u	TGCAGTGTGTGGTTCACACTGTTCCTCTCGTGTTGAAGCTTCAGAAAGATGATCACACAGATGCATGTC	100	69	chr1R	419011503	419011572	+	0	0	1	1	1	1	1	1	1	0	0	1	0	-	0	0	0	0	0	-	0	0	0	0	0	0	0	0	0	0	0	0	0	0	0	0	0	0	0	0
3362104	-	u	TGCAGCCACAATGTGCATCAGCCATATACTTGGGTGCATGCGGAATTTGATCGAATGAGAAGAAAATGA	100	69	chr1R	419012558	419012627	-	0	0	-	1	1	1	-	1	1	0	0	1	0	0	0	0	0	0	0	0	0	0	0	0	0	0	0	0	0	0	0	0	0	0	0	0	0	0	0	0
3356829	SECCE1Rv1G0029740	p	TGCAGCACCTTTAAAACGTGCGAGGCTTTTATTGGTGACCGAAAAGGAGGCCG	100	53	chr1R	419138391	419138444	+	0	0	0	1	0	0	0	0	0	0	0	0	0	0	0	0	0	0	0	0	0	0	0	0	0	0	0	0	0	0	0	0	0	0	0	0	0	0	0	0
3594031	-	u	TGCAGGTACCATTTGCCTTTTACTACATGTTTTTGGTTCCATAATAGTAGATCGACCAATAGATCACCT	100	69	chr1R	419138466	419138535	-	0	0	1	1	1	1	1	1	1	0	0	1	0	-	0	0	0	0	0	1	0	0	0	0	0	0	0	0	0	0	0	0	0	0	0	0	0	0	0	0
3584176	-	u	TGCAGGGTACGGTAGTGGGCTCGGGGAGGTCTGACGGCGCCAAATTCGACAGAGCTCGCCG	100	61	chr1R	420391207	420391268	-	0	0	1	1	1	1	1	1	1	0	0	-	0	-	0	0	0	0	0	1	0	0	0	0	0	0	0	0	0	0	0	0	0	0	0	0	0	0	0	0
6210635	SECCE1Rv1G0029840	x	TGCAGCGTGCTCTGGATCGTGAAGCCGCCCTCGCTCGCCTCTAGCTGCGGCGAGCTCTGGCTCGGGAAG	100	69	chr1R	420972063	420972132	-	0	0	1	1	1	1	1	1	1	0	0	1	0	1	0	0	0	0	0	1	0	0	0	0	0	0	0	0	0	0	0	0	0	0	0	0	0	0	0	0
7091281	SECCE1Rv1G0029840	x	TGCAGCGTGCTGTGACTCGGGAAGCCGTGGCTCGCCTCCAACTGCGGCGAGCTCTGGCTCTGATACGGG	100	69	chr1R	420972237	420972306	-	0	0	0	1	1	1	1	1	1	0	0	-	0	1	0	0	0	0	0	-	0	0	0	0	0	0	0	0	0	0	0	0	0	0	0	0	0	0	0	0
5792195	SECCE1Rv1G0029840	c	TGCAGCTAGTGGCCGGGGAAGGCTCCCCAAGCGGCCG	100	37	chr1R	420972302	420972339	+	0	0	1	1	1	1	1	1	1	0	0	-	0	-	0	0	0	0	0	-	0	0	0	0	0	0	0	0	0	0	0	0	0	0	0	0	0	0	0	0
4095026	SECCE1Rv1G0029840	x	TGCAGACAAGGGGGGATATGGTCATGGTGTGGCTCACTCCTGCTCCTAGTATGCCCAACGACCTTGCGG	100	69	chr1R	420972448	420972517	-	0	0	1	1	1	1	1	1	1	0	0	-	0	-	0	0	0	0	0	0	0	0	0	0	0	0	0	0	0	0	0	0	0	0	0	0	0	0	0	0
100049375	-	u	TGCAGCTGCAAGCAAAATTACCGAGAGGAAAGAGAGAGAGACTAGATCAGATTCCCCTGCCTTTGTTTA	100	69	chr1R	421992999	421993068	+	0	0	0	0	0	1	0	0	0	0	0	0	0	0	0	0	0	0	0	0	0	0	0	0	0	0	0	0	0	0	0	0	0	0	0	0	0	0	0	0
3343023	-	u	TGCAGCACCATAACTTTGGAGACACACGTAATTAAGTCTAAGAACCG	100	47	chr1R	422157668	422157715	+	0	0	0	1	0	1	0	0	1	0	0	0	0	1	0	0	0	0	0	0	0	0	0	0	0	0	0	0	0	0	0	0	0	0	0	0	0	0	0	0
3741276	SECCE1Rv1G0030010	i	TGCAGCAGTACAGTACAGCTAGTCGTTGAGCATCTACTCTTCCTTTCTCCTTGGCGTGAGCTGGGCCTT	100	69	chr1R	422563489	422563558	-	0	0	0	1	0	0	1	0	0	0	0	0	0	0	0	0	0	0	0	0	0	0	0	0	0	0	0	0	0	0	0	0	0	0	0	0	0	0	0	0
3586767	-	u	TGCAGGCCAATCGTTTGCATGCACGGAGTAACTGCCTAGGGCCTCCTCGGTAGCAATTCAGGGGTAAAA	100	69	chr1R	422599751	422599820	+	0	0	1	1	1	1	1	1	1	0	0	-	0	0	0	0	0	0	0	0	1	0	0	0	0	0	0	0	0	0	0	0	0	0	0	0	0	0	0	0
5040289	-	u	TGCAGGCAAGTAAAGGGCTACGTTAGGACACGGGGACAGCATAACACAGCAAAGAAAGAAATCGAGCAC	100	69	chr1R	422944771	422944840	+	0	0	0	1	1	0	1	1	1	0	0	1	0	-	0	0	0	0	0	0	0	0	0	0	0	0	0	0	0	0	0	0	0	0	0	0	0	0	0	0
3347353	SECCE1Rv1G0030080	x	TGCAGTGGCAATGATCTAGAGTATGTTGTATTGCACGAATACGTATTTTAGCACCGAAATGACGCACAG	100	69	chr1R	423484773	423484842	+	0	0	0	1	0	1	1	1	1	0	0	-	0	-	0	0	0	0	0	0	0	0	0	0	0	0	0	0	0	0	0	0	0	0	0	0	0	0	0	0
3353393	-	u	TGCAGCGGCGTAGCTTCTGATTGTCCAGCAGTTATTGCCATCTAACTTGTGAACAATAGTCAATAGTCA	100	69	chr1R	423681226	423681295	+	0	0	0	1	0	1	0	0	0	0	0	1	0	0	0	0	0	0	0	0	0	0	0	0	0	0	0	0	0	0	0	0	0	0	0	0	0	0	0	0
3354265	-	u	TGCAGCCTCGACGTGCCAAATCCTGGTCACCTCAACGTGTGATTAATCTGCCTCCCCAAGGACGACCTC	100	69	chr1R	423729121	423729190	-	0	0	1	1	1	1	1	1	1	0	0	0	0	0	0	0	0	0	0	0	0	0	0	0	0	0	0	0	0	0	0	0	0	0	0	0	0	0	0	0
3597764	-	u	TGCAGAAGGTCGACGAGGGCGCCGCCGCCGCCGTCATCAGGCCG	100	44	chr1R	424464808	424464852	+	0	0	0	1	0	1	1	0	1	0	0	1	0	1	0	0	0	0	0	0	0	0	0	0	0	0	0	0	0	0	0	0	0	0	0	0	0	0	0	0
3748659	-	u	TGCAGCCAACAGCTTGGTCGAGGGCAGCGCCGACGGTCAGGTGGCTGGCGACGGCGTGCTGGTCGCTGG	86.9565	60	chr1R	425476851	425476911	-	0	0	0	1	0	0	0	1	0	0	0	0	0	0	0	0	0	0	0	0	0	0	0	0	0	0	0	0	0	0	0	0	0	0	0	0	0	0	0	0
3346679	-	u	TGCAGCCTTGAACGCGCCCACATGATCACGGAGCACAACTCCTCCCCCTCCTTTGTCTCGATGCTTGGA	100	69	chr1R	426022201	426022270	-	0	0	0	1	1	0	0	-	1	0	0	0	0	0	0	0	0	0	0	0	0	0	0	0	0	0	0	0	0	0	0	0	0	0	0	0	0	0	0	0
3355560	-	u	TGCAGAGTTGGACCGCGGCCTCGTGCTTGAATTCAGCTGTTAATGATGGCGAGGCCG	100	57	chr1R	426137306	426137363	-	0	0	0	0	0	0	0	0	1	0	0	0	0	0	0	0	0	0	0	0	0	0	0	0	0	0	0	0	0	0	0	0	0	0	0	0	0	0	0	0
12321711	-	u	TGCAGCGGAGGCGGCTTGGTAGGCTTGAAGGTCGCTGGCAAAGGCGGCGAGGTGGAGAGAGGCCCCAGC	100	69	chr1R	426284332	426284401	-	0	0	1	0	0	0	0	0	0	0	0	0	0	0	0	0	0	0	0	0	0	0	0	0	0	0	0	0	0	0	0	0	0	0	0	0	0	0	0	0
5206532	SECCE1Rv1G0030340	x	TGCAGCGTCGCCATGGCTGGGATGGGCTGCTAGGGTGGACGGACGGGCTGCTCGTCGCTGGGTTTGCCG	100	69	chr1R	427196430	427196499	+	0	0	0	0	0	0	1	0	0	0	0	0	0	0	0	0	0	0	0	0	0	0	0	0	0	0	0	0	0	0	0	0	0	0	0	0	0	0	0	0
3578630	SECCE1Rv1G0030370	x	TGCAGCTGCTCCAGCTCGCGCGCGTCATTCCGTGGCCCGATGAGCATCTCGCAGATGGCCCTGAAGGTG	100	69	chr1R	427368985	427369054	-	0	0	1	1	0	1	1	1	1	0	0	1	0	-	0	0	0	0	0	1	0	0	0	0	0	0	0	0	0	0	0	0	0	0	0	0	0	0	0	0
3346324_V	SECCE1Rv1G0030460	x	TGCAGGCAGTCTGGTCTTCCTCTTCTTGACGGACGCCACCACCACCCTGAGGATGTCCCTGAGCGGGCT	100	69	chr1R	427889685	427889754	-	0	0	0	0	0	1	0	1	1	0	0	0	0	0	0	0	0	0	0	0	0	0	0	0	0	0	0	0	0	0	0	0	0	0	0	-	0	0	0	0
7355084	-	u	TGCAGTAGCGGGCACCACCACGCCGACGAACTCACGAGCGATGCTGTGGGGGAATCGTCGCACAGATGG	98.5507	68	chr1R	428486430	428486498	-	0	0	1	0	0	1	0	0	0	0	0	0	0	0	0	0	0	0	0	0	0	0	0	0	0	0	0	0	0	0	0	0	0	0	0	0	0	0	0	0
5137719	-	u	TGCAGGCTTCATGACGAGCGCTAGCCTTGTCGGGCCGCTGCTCCCGTGGTTTTTTTGGGCATCGTAGAT	100	69	chr1R	428689602	428689671	-	0	0	0	0	0	0	0	1	1	0	0	0	0	0	0	0	0	0	0	0	0	0	0	0	0	0	0	0	0	0	0	0	0	0	0	0	0	0	0	0
100085614	SECCE1Rv1G0030590	c	TGCAGTCCCGCGACCGTGGCAGCGATGGCGGCTACGAGGAGAACGCAGAGGGAAGCAGGGATTCCGGCG	100	69	chr1R	429041854	429041923	-	0	0	0	0	0	0	1	0	0	0	0	0	0	0	0	0	0	0	0	0	0	0	0	0	0	0	0	0	0	0	0	0	0	0	0	0	0	0	0	0
7497543	SECCE1Rv1G0030590	c	TGCAGTCCCGCGACCGTGGCAGCGATGGCGGCTACGAGGAGAACGCAGAGGGAAGCAGGGATTCCGAGA	95.6522	66	chr1R	429041857	429041923	-	0	0	0	0	0	0	1	0	0	0	0	0	0	0	0	0	0	0	0	0	0	0	0	0	0	0	0	0	0	0	0	0	0	0	0	0	0	0	0	0
3908467	SECCE1Rv1G0030640	e	TGCAGTACCATGATTAACCCATCAAGTGCACATTGCTGATAACTGTATTTTCAGGATTTTGCTCCGAGA	95.6522	66	chr1R	429986163	429986229	-	0	0	1	-	0	0	1	0	0	0	0	0	0	0	0	0	0	0	0	1	0	0	0	0	0	0	0	0	0	0	0	0	0	0	0	0	0	0	0	0
3595490	SECCE1Rv1G0030650	i	TGCAGCAAAAGGAAGAACAAAAAGGAACGAAAAATTGGATCAGGTCCTGACATATATCTTGGGAAATTT	100	69	chr1R	430433555	430433624	-	0	0	1	1	1	1	1	1	1	0	0	1	0	-	0	0	0	0	0	0	0	0	0	0	0	0	0	0	0	0	0	0	0	0	0	0	0	0	0	0
3744019	SECCE1Rv1G0030650	e	TGCAGACTGCTGTCTGTCGTTGTGGTGGTGAGTGGGCACTGTTCCGATTCTCCG	100	54	chr1R	430433620	430433674	+	0	0	1	1	1	1	1	1	1	0	0	-	0	-	0	0	0	0	0	-	0	0	0	0	0	0	0	0	0	0	0	0	0	0	0	0	0	0	0	0
3730916	-	u	TGCAGAAGATGGCATGGGGTGAGTGAATTTATAGTGTGCATTACGTCGGATTGGATCAATCAGTACGGT	100	69	chr1R	430837532	430837601	+	0	0	0	1	1	1	1	1	1	0	0	1	0	-	0	0	0	0	0	1	0	0	0	0	0	0	0	0	0	0	0	0	0	0	0	0	0	0	0	0
3346164	SECCE1Rv1G0030740	p	TGCAGAGAACCTCTGACGACTGGACTCAAGTTGAAACGCCCAGCACACCAATTGTTTCTTGGCCTGGCT	100	69	chr1R	431245482	431245551	-	0	0	0	1	1	1	1	1	1	0	0	0	0	0	0	0	0	0	0	-	0	0	0	0	0	0	0	0	0	0	0	0	0	0	0	0	0	0	0	0
3362666	-	u	TGCAGTCTACTTGGAATCCCATCCCCGCCTCTCTTTCTCCATCGATTAGCCATTTATCGTGTCATCGTC	100	69	chr1R	431554906	431554975	+	0	0	1	1	1	1	1	1	1	0	0	-	0	0	0	0	0	0	0	1	0	0	0	0	0	0	0	0	0	0	0	0	0	0	0	0	0	0	0	0
17396045	-	u	TGCAGCGAGCCTTGCTGGTCGCCGATGAAGATGACGAGGAGGCCCG	100	46	chr1R	431845783	431845829	-	0	0	1	0	0	0	0	0	0	0	0	0	0	0	0	0	0	0	0	0	0	0	0	0	0	0	0	0	0	0	0	0	0	0	0	0	0	0	0	0
3575970	SECCE1Rv1G0030760	o	TGCAGGAGGGTCAAGACGTGATAGACGATTCAATTATTTGTTTCGTGATGTTTTTTTTATCGTTGATCC	100	69	chr1R	432005099	432005168	-	0	0	0	1	1	1	1	1	1	0	0	1	0	-	0	0	0	0	0	0	0	0	0	0	0	0	0	0	0	0	0	0	0	0	0	0	0	0	0	0
5217877	-	u	TGCAGCGGGCCTTGGCTCGTCGCCGACGAGGACGATGGGGAGGCCCG	100	47	chr1R	432117869	432117916	+	0	0	0	0	0	0	0	0	1	0	0	0	0	0	0	0	0	0	0	0	0	0	0	0	0	0	0	0	0	0	0	0	0	0	0	0	0	0	0	0
3596240	-	u	TGCAGACGTCGTACGTACCATCGGTGCATGCCTGTGACCG	100	40	chr1R	432608506	432608546	+	0	0	1	1	1	1	1	1	1	0	0	-	0	0	0	0	0	0	0	0	0	0	0	0	0	0	0	0	0	0	0	0	0	0	0	0	0	0	0	0
4098175	SECCE1Rv1G0030790	x	TGCAGGAGCGTCGAGGTCACCATCTGCGTGACTTCGCAGGCGCCGCCGTCTTCCGTGACCG	100	61	chr1R	432699288	432699349	+	0	0	1	1	1	1	1	1	1	0	0	-	0	-	0	0	0	0	0	-	0	0	0	0	0	0	0	0	0	0	0	0	0	0	0	0	0	0	0	0
3909193	-	u	TGCAGCTCGTTCACTCCGCCACGTCAAGGTCAAGTGTCTGGCTCCG	100	46	chr1R	432712996	432713042	-	0	0	1	1	1	1	1	1	1	0	0	-	0	-	0	0	0	0	0	-	0	0	0	0	0	0	0	0	0	0	0	0	0	0	0	0	0	0	0	0
3349981	-	u	TGCAGGAGCACTGTGAGCCTGCGCTTCTTTCCCCTCTCCTCTGAGATCGATCTCGAGCTCCAAACTCAC	100	69	chr1R	433119803	433119872	+	0	0	0	1	1	1	1	1	1	0	0	1	0	-	0	0	0	0	0	0	0	0	0	0	0	0	0	0	0	0	0	0	0	0	0	0	0	0	0	0
7073248	-	u	TGCAGTCGGACTCTAACTTTTCATCTTGTCTAGTTTATCTCGGCCG	100	46	chr1R	436240136	436240182	+	0	0	1	0	0	0	0	0	0	0	0	0	0	0	0	0	0	0	0	0	0	0	0	0	0	0	0	0	0	0	0	0	0	0	0	0	0	0	0	0
3575835	-	u	TGCAGCGAGCCCCTGCTTTGTATGGAGATTTTATCTCTGTTATTTATATGTAAACCTAAGACATACATG	100	69	chr1R	436665844	436665913	+	0	0	0	1	1	1	1	1	1	0	0	0	0	0	0	0	0	0	0	0	0	0	0	0	0	0	0	0	0	0	0	0	0	0	0	0	0	0	0	0
3346743	-	u	TGCAGTTAGAAAATTCATCAATGTTCATCCCAAAAATTTGAGATATTTTTGAATTTTTTACTAGTTTTT	100	69	chr1R	437341381	437341450	-	0	0	0	0	1	0	0	0	1	0	0	0	0	0	0	0	0	0	0	0	0	0	0	0	0	0	0	0	0	0	0	0	0	0	0	0	0	0	0	0
3887337	-	u	TGCAGTTATTTTGAAACAGCGGAAGTACTCCATACATTTGCTTGGTCGGAGCTCGATGATGTGTGGCAC	100	69	chr1R	437418150	437418219	-	0	0	0	1	1	1	1	1	1	0	0	1	0	1	0	0	0	0	0	0	0	0	0	0	0	0	0	0	0	0	0	0	0	0	0	0	0	0	0	0
3353253	-	u	TGCAGGGGGTGCGCCGCGCGACTATATGAAGACTGAGCTCAAGCGGCGGCACGTCCTTCGGGCTTACGA	100	69	chr1R	438007127	438007196	-	0	0	1	1	0	1	0	1	1	0	0	0	0	0	0	0	0	0	0	-	0	0	0	0	0	0	0	0	0	0	0	0	0	0	0	0	0	0	0	0
3342213	-	u	TGCAGAGCACCCAGTGTGGCCATAGACCATAGTTGTGAACAGAGAAGAGCTACGATCCCGAACACGCCG	100	69	chr1R	438007192	438007261	+	0	0	1	1	0	1	0	1	1	0	0	0	0	0	0	0	0	0	0	0	0	0	0	0	0	0	0	0	0	0	0	0	0	0	0	0	0	0	0	0
3746066	SECCE1Rv1G0031030	x	TGCAGCCCGTGCCGCCGGGGCACGGGACGGTGCACCCGCACTTGTCGTCGCAGCCCATCTCGAATTCTG	98.5507	68	chr1R	438007268	438007336	-	0	0	1	1	1	1	1	1	1	0	0	1	0	0	0	0	0	0	0	-	0	0	0	0	0	0	0	0	0	0	0	0	0	0	0	0	0	0	0	0
100135012	-	u	TGCAGCCAGCCGTGGATAGCTCACGACCCTGCCGTTTCCAGCCG	72.7273	32	chr1R	438211098	438211130	-	0	0	0	0	0	1	0	0	0	0	0	0	0	0	0	0	0	0	0	0	0	0	0	0	0	0	0	0	0	0	0	0	0	0	0	0	0	0	0	0
3735760	SECCE1Rv1G0031070	p	TGCAGCTAGCTGCTCACCACCACCACCAAGTCCAAGTGGAGAGCAATCAATCAGCAAGGCCG	100	62	chr1R	438517862	438517924	-	0	0	0	1	1	1	1	1	1	0	0	-	0	-	0	0	0	0	0	0	0	0	0	0	0	0	0	0	0	0	0	0	0	0	0	0	0	0	0	0
3741004	SECCE1Rv1G0031060	p	TGCAGCCTGCGGGAGCAGAGGGGGAGTCGCGTGCACGATGTGCGGCGCGTCTTCGGTCACCG	100	62	chr1R	438517920	438517982	+	0	0	1	1	1	1	1	1	1	0	0	-	0	-	0	0	0	0	0	-	0	0	0	0	0	0	0	0	0	0	0	0	0	0	0	0	0	0	0	0
3745412	-	u	TGCAGCAATGCATGTGACTGCACACTATGCCAAGAAGTCCGCGCGTATCGACAACGCCCTGGAAAGATT	100	69	chr1R	439201256	439201325	+	0	0	0	1	0	1	1	1	1	0	0	0	0	0	0	0	0	0	0	0	0	0	0	0	0	0	0	0	0	0	0	0	0	0	0	0	0	0	0	0
5042442	SECCE1Rv1G0031180	c	TGCAGAACACGGCCCTCGCGATCATCGACCACACCTACGCCGCCG	100	45	chr1R	439419797	439419842	+	0	0	0	0	0	0	0	0	1	0	0	1	0	1	0	0	0	0	0	0	0	0	0	0	0	0	0	0	0	0	0	0	0	0	0	0	0	0	0	0
3897339	SECCE1Rv1G0031210	i	TGCAGAGCACAGCAGATGAAGAAACAAGGTAGGTAGGTGCCTGATGCAAAACGCACGAGCGGGCGAGTG	100	69	chr1R	439984547	439984616	+	0	0	0	1	0	1	0	1	0	0	0	1	0	-	0	0	0	0	0	0	0	0	0	0	0	0	0	0	0	0	0	0	0	0	0	0	0	0	0	0
3596334_A	SECCE1Rv1G0031310	p	TGCAGGCGGGACGTGCGGCGATGCGCGAGCATACAAGGTACTCGGGGCGTTGGAGCAGAACCG	100	63	chr1R	440937546	440937609	+	0	0	0	0	0	0	0	1	1	0	0	0	0	0	0	0	0	0	0	0	0	0	0	0	0	0	0	0	0	0	0	0	0	0	0	0	0	1	0	1
5221958	SECCE1Rv1G0031370	x	TGCAGCCGGCGAGAGACATCCTGGCCCAAGCCCAAGCGTCACCGTACGATTCCG	98.1481	53	chr1R	441581257	441581310	-	0	0	1	0	1	0	0	0	0	0	0	1	0	1	0	0	0	0	0	1	0	0	0	0	0	0	0	0	0	0	0	0	0	0	0	0	0	0	0	0
4092349	-	u	TGCAGCGCGTAGGGCGCCGGAGCGTTGCTTCCTGGGCCG	100	39	chr1R	441591773	441591812	-	0	0	1	1	1	1	1	1	1	0	0	1	0	1	0	0	0	0	0	1	0	0	0	0	0	0	0	0	0	0	0	0	0	0	0	0	0	0	0	0
3748025	-	u	TGCAGAAATATTTAGGTCTTGGATCTCAAATTCTCAATCCAAAAGCGTACAGACGGAGGAAGATTTGAT	100	69	chr1R	441592319	441592388	+	0	0	1	1	1	1	1	1	1	0	0	-	0	-	0	0	0	0	0	-	0	0	0	0	0	0	0	0	0	0	0	0	0	0	0	0	0	0	0	0
3362269	SECCE1Rv1G0031410	p	TGCAGTGTTTTCCTCCCTAAAAACCATGTTTTGCATATATTTTGTTTGCTTGCATCCTCCCCG	100	63	chr1R	442233291	442233354	+	0	0	1	1	1	1	1	1	1	0	0	1	0	0	0	0	0	0	0	-	0	0	0	0	0	0	0	0	0	0	0	0	0	0	0	0	0	0	0	0
4104834	SECCE1Rv1G0031460	x	TGCAGCAGCTCGAGCTGGAACCTACAGGCGCACGGTACGATGATAATCAGCCAACCACCATCGCCGAGA	95.6522	66	chr1R	442820193	442820259	-	0	0	1	1	1	1	1	1	1	0	0	1	0	-	0	0	0	0	0	-	0	0	0	0	0	0	0	0	0	0	0	0	0	0	0	0	0	0	0	0
3583663	SECCE1Rv1G0031460	p	TGCAGTTTGCCAAGATAAGAAAAGTTCCCCCAAGAGTACAGTGTTCCCG	100	49	chr1R	442830516	442830565	+	0	0	1	1	1	1	1	1	1	0	0	-	0	1	0	0	0	0	0	-	0	0	0	0	0	0	0	0	0	0	0	0	0	0	0	0	0	0	0	0
3898018	SECCE1Rv1G0031460	p	TGCAGAGACTTCGGTAAAAGTCACGGCGGCATATCATTGCTAGTTTGTACCACTGCTCTTTGCCTCTGC	100	69	chr1R	442830788	442830857	+	0	0	1	1	1	1	1	1	1	0	0	0	0	0	0	0	0	0	0	0	0	0	0	0	0	0	0	0	0	0	0	0	0	0	0	0	0	0	0	0
3344596	SECCE1Rv1G0031480	o	TGCAGGTAATATCTTTGACCACTGTAATTAAAATGCCTTCTTCAGTCAGTCAATCATAACTGCAATTAA	100	69	chr1R	443153152	443153221	-	0	0	0	1	1	1	0	1	0	0	0	0	0	0	0	0	0	0	0	-	0	0	0	0	0	0	0	0	0	0	0	0	0	0	0	0	0	0	0	0
5207772_A	SECCE1Rv1G0031480	x	TGCAGTGCCTTGGTCCTGATTTCCTCGGAGGTGGGTTGCGCCGCGACGGCGGACTGGTCCTCGACTCTC	100	69	chr1R	443153217	443153286	+	0	0	0	1	1	1	0	1	0	0	0	0	0	0	0	0	0	0	0	-	0	0	0	0	0	0	0	0	0	0	0	0	0	0	0	0	0	0	0	0
7070650	-	u	TGCAGCAGCGAAGGTGGGGCTGGTAGCGCCG	96.7742	30	chr1R	443835747	443835777	-	0	0	0	0	0	0	0	0	1	0	0	0	0	0	0	0	0	0	0	0	0	0	0	0	0	0	0	0	0	0	0	0	0	0	0	0	0	0	0	0
3730033	SECCE1Rv1G0031570	o	TGCAGCTTGTGTGCGTGTAGCCAGCCTCATTGACCCG	100	37	chr1R	444071960	444071997	-	0	0	1	1	1	1	1	1	1	0	0	-	0	-	0	0	0	0	0	-	0	0	0	0	0	0	0	0	0	0	0	0	0	0	0	0	0	0	0	0
100034432	-	u	TGCAGCACGGGGAGGCATTGTCGAGGCCACGGCAGCAGCATGGCGAAGAAAAGGCAGGGCGGTCGGGCC	100	69	chr1R	445934576	445934645	-	0	0	0	0	0	0	0	0	1	0	0	0	0	0	0	0	0	0	0	0	0	0	0	0	0	0	0	0	0	0	0	0	0	0	0	0	0	0	0	0
3900102	-	u	TGCAGATTAACTTCAGAGTGAAGTGACATTGCCACGGACAGGCGTTCTGTCTCCCG	100	56	chr1R	446123612	446123668	-	0	0	1	1	1	1	1	1	1	0	0	1	0	-	0	0	0	0	0	-	0	0	0	0	0	0	0	0	0	0	0	0	0	0	0	0	0	0	0	0
3586141	-	u	TGCAGCAGGCCGCTGCTGTTCCTGACATGCCCTGCCCTGCCCTGATACATCACCGATTTCCCGTCCGAG	97.1014	67	chr1R	446124187	446124254	+	0	0	1	1	1	1	1	1	1	0	0	-	0	-	0	0	0	0	0	0	0	0	0	0	0	0	0	0	0	0	0	0	0	0	0	0	0	0	0	0
6210298	-	u	TGCAGGTGCGTCGAGTGAAGCTGTTGACCGCCG	100	33	chr1R	446124887	446124920	-	0	0	1	-	1	1	1	1	1	0	0	-	0	0	0	0	0	0	0	1	0	0	0	0	0	0	0	0	0	0	0	0	0	0	0	0	0	0	0	0
3581918_Z	-	u	TGCAGGGTGCATGGAGAGGGAGGTGCTACTTCTGCCGCTGGGCACAGTGAACCG	100	54	chr1R	446124916	446124970	+	0	0	0	1	1	1	0	1	1	0	0	1	0	-	0	0	0	0	0	0	0	0	0	0	0	0	0	0	0	0	0	0	0	0	0	0	0	0	0	0
3584115	-	u	TGCAGCACTGTTCCATCTTTTGTTCGTGTGTACTGGTCATGCTAACAAATAGGCACACGACAGCTTAAC	100	69	chr1R	446210058	446210127	-	0	0	1	1	1	1	0	1	1	0	0	1	0	-	0	0	0	0	0	0	0	0	0	0	0	0	0	0	0	0	0	0	0	0	0	0	0	0	0	0
3597068	-	u	TGCAGCATACCAGTGTAGATGTTGCAGACAGGAGCGCAAAGCAACTACAGGGAAATGGATGGTACTGTA	100	69	chr1R	446210123	446210192	+	0	0	1	1	1	1	1	1	1	0	0	1	0	0	0	0	0	0	0	0	0	0	0	0	0	0	0	0	0	0	0	0	0	0	0	0	0	0	0	0
5207814	SECCE1Rv1G0031750	c	TGCAGCAGCAGCAGCCCAAGCTCAGCGCCG	100	30	chr1R	446214081	446214111	-	0	0	0	1	1	1	1	-	1	0	0	1	0	-	0	0	0	0	0	0	0	0	0	0	0	0	0	0	0	0	0	0	0	0	0	0	0	0	0	0
7411648	-	u	TGCAGATCGGCTAGCTCGGCGGCATCTGCAACATCCAGCGGCATGCGTCCTCTGTCCGCCG	90.1639	55	chr1R	446714276	446714331	+	0	0	0	0	0	0	0	1	0	0	0	0	0	0	0	0	0	0	0	0	0	0	0	0	0	0	0	0	0	0	0	0	0	0	0	0	0	0	0	0
3599962	SECCE1Rv1G0031830	i	TGCAGGAGATCGCGACCCTGACTAATCAGTCGATCCGATTAGTGTATTTAGTTTCCG	100	57	chr1R	446830554	446830611	-	0	0	0	1	1	1	1	1	1	0	0	-	0	-	0	0	0	0	0	0	0	0	0	0	0	0	0	0	0	0	0	0	0	0	0	0	0	0	0	0
4104994	SECCE1Rv1G0031850	x	TGCAGGGAACTAATAAGAACATTGAACAACTAACCAACATGACCAGTTAGGTGTGACAAATAAAATGAG	100	69	chr1R	446994706	446994775	+	0	0	1	0	0	0	1	0	0	0	0	0	0	0	0	0	0	0	0	0	0	0	0	0	0	0	0	0	0	1	0	0	0	0	0	0	0	0	0	0
3341961	-	u	TGCAGTGAGCTGCCTCAACAACAAGAGACACCGCAACATGCCATGCCAATAACTCACGCCCTCATCCCC	100	69	chr1R	447694585	447694654	+	0	0	0	1	0	1	0	0	1	0	0	1	0	1	0	0	0	0	0	0	0	0	0	0	0	0	0	0	0	0	0	0	0	0	0	0	0	0	0	0
3897911	-	u	TGCAGCGGCGCCGCGCACGCCAGAGCCGCGCCAGAGCCCG	80	32	chr1R	447695944	447695976	-	0	0	0	0	1	0	1	0	0	0	0	0	0	0	0	0	0	0	0	0	0	0	0	0	0	0	0	0	0	0	0	0	0	0	0	0	0	0	0	0
3351059	-	u	TGCAGCCAGCATAAATTGATTTGGAGGTTAGCATGCATGTGTCGACGTTGACGAGCAGATTAGTGACAA	100	69	chr1R	447697807	447697876	+	0	0	0	1	0	1	1	1	1	0	0	1	0	0	0	0	0	0	0	0	0	0	0	0	0	0	0	0	0	0	0	0	0	0	0	0	0	0	0	0
100048160	-	u	TGCAGCACGCCGTCCACGGGCCGAGGTAGTACTACAGAGCTTCAGATTGAGCATCATTAAGCATGCGTT	100	69	chr1R	447698876	447698945	-	0	0	0	0	0	1	0	0	0	0	0	0	0	0	0	0	0	0	0	0	0	0	0	0	0	0	0	0	0	0	0	0	0	0	0	0	0	0	0	0
5499819	SECCE1Rv1G0031960	x	TGCAGCAGCTGCCCGGCGAGCACGCGCGCCCG	100	32	chr1R	448858988	448859020	+	0	0	1	1	1	1	1	1	1	0	0	1	0	-	0	0	0	0	0	0	0	0	0	0	0	0	0	0	0	0	0	0	0	0	0	0	0	0	0	0
3600128	-	u	TGCAGACAAGCCTACCAAGCCGTCCATGTATGGCACCAAACGGCTGCCCACTGAGGCATCATGCAATCG	100	69	chr1R	448861870	448861939	+	0	0	0	0	0	1	0	0	0	0	0	1	0	0	0	0	0	0	0	0	0	0	0	0	0	0	0	0	0	0	0	0	0	0	0	0	0	0	0	0
5035299	-	u	TGCAGCGATTTTCGGAGATTGCACAAAAAAACCAAACAGACCAACCG	100	47	chr1R	448870027	448870074	-	0	0	0	1	0	0	0	0	0	0	0	1	0	0	0	0	0	0	0	0	0	0	0	0	0	0	0	0	0	0	0	0	0	0	0	0	0	0	0	0
3733849	-	u	TGCAGAAGTGGTGTGATCACTCATCAGACCAGCCCG	100	36	chr1R	448952600	448952636	-	0	0	1	1	1	1	1	1	1	0	0	-	0	-	0	0	0	0	0	0	0	0	0	0	0	0	0	0	0	0	0	0	0	0	0	0	0	0	0	0
3888155	-	u	TGCAGACAATCGCAAGTTAGTTAGCTGTCGGTTGAGTGAAGTGAACACGATGAAGAGGGCCAAGCGCAA	100	69	chr1R	449234389	449234458	-	0	0	1	1	1	1	1	1	1	0	0	-	0	-	0	0	0	0	0	-	0	0	0	0	0	0	0	0	0	0	0	0	0	0	0	0	0	0	0	0
3345556	-	u	TGCAGCATGTGGCTGCACACAGCTGCACATCAAATGCTAGATCGATCCATTGCTGGTACAGGCAGGGCA	100	69	chr1R	449342398	449342467	+	0	0	1	0	0	1	1	1	1	0	0	1	0	1	0	0	0	0	0	0	0	0	0	0	0	0	0	0	0	0	0	0	0	0	0	0	0	0	0	0
3345882	SECCE1Rv1G0032020	p	TGCAGGCCTTTCTGTTTCTATTTGGGGACTTGGTACAGTTTGCTTATGTTTTCTAAAAAGAACCGCTGA	100	69	chr1R	449692395	449692464	+	0	0	1	0	0	1	1	1	1	0	0	1	0	0	0	0	0	0	0	0	0	0	0	0	0	0	0	0	0	0	0	0	0	0	0	0	0	0	0	0
3592283	-	u	TGCAGATACGCTTGTACTGTAGGAGTACAAAAGTGGCAAACAACTCAGAGCCGCCTGACCTGCATCGCT	86.9565	60	chr1R	450000686	450000746	+	0	0	0	1	1	1	0	1	1	0	0	0	0	0	0	0	0	0	0	-	0	0	0	0	0	0	0	0	0	0	0	0	0	0	0	0	0	0	0	0
100141384	SECCE1Rv1G0032060	c	TGCAGGGGCCATTCTCCATCCGCATCACCAGCGATACCGGAAAGACACTGATGGCCAACAATGCCATCC	100	69	chr1R	450284920	450284989	-	0	0	1	1	1	1	1	1	1	0	0	1	0	0	0	0	0	0	0	0	0	0	0	0	0	0	0	0	0	0	0	0	0	0	0	0	0	0	0	0
3893869	-	u	TGCAGGATACAACGTGGGGGCCTGATCTTAGGGCATAACGATGGTCTGACTTTCTCTGCAATCAACAAT	100	69	chr1R	450286381	450286450	-	0	0	1	1	1	1	1	1	1	0	0	-	0	-	0	0	0	0	0	-	0	0	0	0	0	0	0	0	0	0	0	0	0	0	0	0	0	0	0	0
3349358	-	u	TGCAGCAACCATCAAGCAACGAGAGTAGTAGATCAGCCGCTTTGACTGGCACACTAGCCACTGTAGAGT	100	69	chr1R	450961011	450961080	-	0	0	0	1	1	1	1	1	1	0	0	-	0	-	0	0	0	0	0	0	0	0	0	0	0	0	0	0	0	0	0	0	0	0	0	0	0	0	0	0
3364941	SECCE1Rv1G0032110	x	TGCAGGTGTGGCTCTGGCTCTTACCGTGTGAACTCGATGTCGATGATGCCG	100	51	chr1R	450993744	450993795	-	0	0	1	1	1	1	1	1	1	0	0	-	0	-	0	0	0	0	0	-	0	0	0	0	0	0	0	0	0	0	0	0	0	0	0	0	0	0	0	0
3732658	SECCE1Rv1G0032120	p	TGCAGAAAAAGAAGCGGGTAAAGGCTAAAGGCCGTCCGTCCCTTGCGCCG	100	50	chr1R	450995265	450995315	-	0	0	0	1	1	0	0	1	1	0	0	0	0	0	0	0	0	0	0	0	0	0	0	0	0	0	0	0	0	0	0	0	0	0	0	0	0	0	0	0
3895204	SECCE1Rv1G0032120	p	TGCAGATTTGCGTATGCTGCGGAGATATTTCCCCGCGTGGTGTGAGTGACGTGATGGTTTGCTCTCTTG	100	69	chr1R	450996369	450996438	-	0	0	1	1	1	1	1	1	1	0	0	-	0	-	0	0	0	0	0	0	0	0	0	0	0	0	0	0	0	0	0	0	0	0	0	0	0	0	0	0
3345095	SECCE1Rv1G0032120	e	TGCAGCAGCAGCAACAGCAAGCTCAACCGAACGGCATGGAGGCGTACAGCAGGATGATGGCCATGTACC	100	69	chr1R	450996932	450997001	-	0	0	1	1	0	1	1	1	1	0	0	1	0	-	0	0	0	0	0	1	0	0	0	0	0	0	0	0	0	0	0	0	0	0	0	0	0	0	0	0
3904131	SECCE1Rv1G0032140	x	TGCAGCTCCGCGTCTCCGTCCACCTCCTTGTCGCTGTGGTAGAAGTGCGCGCAGTAGCTGCGCACCCAC	100	69	chr1R	451675891	451675960	-	0	0	0	0	0	0	1	0	1	0	0	1	0	-	0	0	0	0	0	0	0	0	0	0	0	0	0	0	0	0	0	0	0	0	0	0	0	0	0	0
5489043	SECCE1Rv1G0032210	c	TGCAGTCCACCACTCTACTCCACGCCCACCTTGCATCACCAGCGTTCGGTCCAGCCGATACAAGAACCA	100	69	chr1R	452213850	452213919	+	0	0	1	0	1	0	0	1	0	0	0	0	0	0	0	0	0	0	0	0	0	0	0	0	0	0	0	0	0	0	0	0	0	0	0	0	0	0	0	0
5796433	SECCE1Rv1G0032210	c	TGCAGGAACTGTGCGCATGGATCGAAGGCCGCAACCTGAAGCGGGCGGCGGTGACGAACGCGCCGAGGG	100	69	chr1R	452214834	452214903	+	0	0	1	1	1	1	1	1	1	0	0	-	0	-	0	0	0	0	0	-	0	0	0	0	0	0	0	0	0	0	0	0	0	0	0	0	0	0	0	0
3358580	-	u	TGCAGAATGGAAAAGTAGCGGCAAGGAGACTCATCCTCTATCCG	100	44	chr1R	452375457	452375501	-	0	0	1	1	1	1	1	1	1	0	0	1	0	-	0	0	0	0	0	-	0	0	0	0	0	0	0	0	0	0	0	0	0	0	0	0	0	0	0	0
3346486	-	u	TGCAGGACATCAAACACCAAATGAGATTTTTCAATGACATCAAGTTTATCCATGAGAATAGGAAGCACA	100	69	chr1R	452375497	452375566	+	0	0	0	1	1	0	0	1	1	0	0	1	0	0	0	0	0	0	0	0	0	0	0	0	0	0	0	0	0	0	0	0	0	0	0	0	0	0	0	0
3901305	SECCE1Rv1G0032230	x	TGCAGCAGCTTCAACAGCAATTGAGCAAGATATCTCAGCTGAGCCCCCACCATAAACAATAGAGTTATT	100	69	chr1R	452599748	452599817	+	0	0	1	1	1	1	1	1	1	0	0	1	0	0	0	0	0	0	0	1	0	0	0	0	0	0	0	0	0	0	0	0	0	0	0	0	0	0	0	0
3362825_Z	-	u	TGCAGAGTCAAAGTCAAGTCTACTGAAGATAGAGTAGGTGACCAGAAAAAATATGCTCGATTTGTATCC	100	69	chr1R	452622493	452622562	-	0	0	1	1	1	1	0	1	1	0	0	0	0	0	0	0	0	0	0	-	0	0	0	0	0	0	0	0	0	0	0	0	0	0	0	0	0	0	0	0
3346014	-	u	TGCAGCACACAACCAACAAATCAAATCTGCACAAGAACTACCACGACATAAACTTATGGGAAACGTTGT	100	69	chr1R	452625309	452625378	-	0	0	0	1	1	-	0	1	1	0	0	0	0	0	0	0	0	0	0	0	0	0	0	0	0	0	0	0	0	0	0	0	0	0	0	0	0	0	0	0
5221967	-	u	TGCAGCTTGGATTCTTGTCGCCTTGGTTGGCTCGCTCGAGAGGGAGAGGGAGAGGGAGAGGGAGGACGG	100	69	chr1R	452730927	452730996	-	0	0	0	1	0	1	0	1	1	0	0	0	0	0	0	0	0	0	0	0	0	0	0	0	0	0	0	0	0	0	0	0	0	0	0	0	0	0	0	0
3362953	-	u	TGCAGTGCACGCTCCAGCAATCCGAGCCCACCCAACCACCGCACGCTCCGCGGATCCTCCTCGTGCTCC	100	69	chr1R	452730992	452731061	+	0	0	1	1	1	1	1	1	1	0	0	1	0	0	0	0	0	0	0	-	0	0	0	0	0	0	0	0	0	0	0	0	0	0	0	0	0	0	0	0
3908915	-	u	TGCAGCCAGCTTCATGCTTTGTCTAGATAAGAAAGTAGATCAAAATACAGTGGCTTCAACATGTCTGGG	100	69	chr1R	452910956	452911025	+	0	0	0	0	1	1	1	0	1	0	0	0	0	0	0	0	0	0	0	0	0	0	0	0	0	0	0	0	0	0	0	0	0	0	0	0	0	0	0	0
3893567	-	u	TGCAGCACGCCTCGGTCTTCCACGAAAACAAGAGATCTGGGTGGATGCTTATATTCCG	100	58	chr1R	453058125	453058183	-	0	0	1	1	1	1	1	1	0	0	0	0	0	0	0	0	0	0	0	0	0	0	0	0	0	0	0	0	0	0	0	0	0	0	0	0	0	0	0	0
3597121	-	u	TGCAGCGCGTATGGGCTGGCCTAATAGTGTGTTACTTGCTCGTTCGGTCGCCG	100	53	chr1R	453073571	453073624	+	0	0	0	1	1	1	1	1	1	0	0	-	0	0	0	0	0	0	0	-	0	0	0	0	0	0	0	0	0	0	0	0	0	0	0	0	0	0	0	0
5204540	-	u	TGCAGCACACGGGGCTCCCCTCCCCCGTCTCCG	100	33	chr1R	453797860	453797893	-	0	0	0	0	0	0	1	0	1	0	0	0	0	0	0	0	0	0	0	0	0	0	0	0	0	0	0	0	0	0	0	0	0	0	0	0	0	0	0	0
7069839	SECCE1Rv1G0032330	c	TGCAGCGACGACGAGCTCCGCCTCCTGCCG	100	30	chr1R	454103202	454103232	-	0	0	1	1	1	1	1	1	1	0	0	-	0	-	0	0	0	0	0	-	0	0	0	0	0	0	0	0	0	0	0	0	0	0	0	0	0	0	0	0
4491464	-	u	TGCAGCCGTAGACGAGCGAGACGGGCACCG	100	30	chr1R	454193311	454193341	-	0	0	0	0	1	0	0	1	0	0	0	0	0	0	0	0	0	1	0	0	0	0	1	1	-	1	0	0	1	1	1	1	1	0	1	1	1	0	0	0
3886495	-	u	TGCAGGGCATGCATCCATCATGCATGGTCGCATCCCGCATGCATGGATGCACTAGCTAGCAATTCCTTC	100	69	chr1R	454266555	454266624	+	0	0	1	1	1	1	-	1	1	0	0	1	0	0	0	0	0	0	0	0	0	0	0	0	0	0	0	0	0	0	0	0	0	0	0	0	0	0	0	0
3362259	-	u	TGCAGCGCTGTTCAGATTATCTGCTTATTAATCAGTCAGCACCG	100	44	chr1R	454267413	454267457	-	0	0	0	1	1	1	1	-	1	0	0	0	0	0	0	0	0	0	0	1	0	0	0	0	0	0	0	0	0	0	0	0	0	0	0	0	0	0	0	0
3583268	-	u	TGCAGCCAAACACTCCTAGTTTTCTACCATGAGCCGAGCCG	100	41	chr1R	454267453	454267494	+	0	0	0	1	1	1	1	1	1	0	0	0	0	0	0	0	0	0	0	-	0	0	0	0	0	0	0	0	0	0	0	0	0	0	0	0	0	0	0	0
100160549	SECCE1Rv1G0032350	i	TGCAGATGGCAGCGGAAGGCAGCAGCGGCGCCGACGAGGCCG	83.3333	35	chr1R	454890179	454890214	+	0	0	0	0	0	0	0	0	1	0	0	0	0	0	0	0	0	0	0	0	0	0	0	0	0	0	0	0	0	0	0	0	0	0	0	0	0	0	0	0
3586959	-	u	TGCAGCCAATGTGGCCCCACATGGATGAAATATAGCTCTTCAGACTCTTCTGCTACAGGTGAGTCGGAC	100	69	chr1R	455084029	455084098	-	0	0	1	1	1	1	1	1	-	0	0	1	0	0	0	0	0	0	0	0	0	0	0	0	0	0	0	0	0	0	0	0	0	0	0	0	0	0	0	0
7063999	-	u	TGCAGTCTGCCTCGCTGAACTGAACTGGACAAACAAGATTCAGAGTGACAAAGTCTCAAACCAGCAAGC	100	69	chr1R	455442925	455442994	+	0	0	0	0	0	0	1	1	0	0	0	1	0	1	0	0	0	0	0	0	0	0	0	0	0	0	0	0	0	0	0	0	0	0	0	0	0	0	0	0
3739782	-	u	TGCAGGATCAACCATTCATGATGTTTTTGCGGCATCGGCTATAGAGTTGCTCTAATCCAAAGCGAGGTG	76.8116	53	chr1R	455673792	455673845	-	0	0	0	1	0	0	0	0	0	0	0	0	0	0	0	0	0	0	0	0	0	0	0	0	0	0	0	0	0	0	0	0	0	0	0	0	0	0	0	0
100056278	SECCE1Rv1G0032490	p	TGCAGCACTAAACTTAGGACGACGACCTCGTCGTGAGCTCGTCGCAGCACTTCACTTGGACCACCACAG	100	69	chr1R	455854663	455854732	-	0	0	1	0	0	0	0	0	0	0	0	0	0	0	0	0	0	0	0	0	0	0	0	0	0	0	0	0	0	0	0	0	0	0	0	0	0	0	0	0
3358917	SECCE1Rv1G0032510	x	TGCAGCTCGGCCAGCTCGGCGAGCAGCGCCGCGTCGGCTGACGACTTGGACATGTCGCCG	100	60	chr1R	456135902	456135962	-	0	0	-	1	1	0	1	1	-	0	0	0	0	0	0	0	0	0	0	0	0	0	0	0	0	0	0	0	0	0	0	0	0	0	0	0	0	0	0	0
3343674	-	u	TGCAGCAAAAGTTCTTGCTGGTTCTAGCAAATTTTATTGCCG	100	42	chr1R	456273736	456273778	-	0	0	1	1	1	-	1	1	1	0	0	0	0	0	0	0	0	0	0	0	0	0	0	0	0	0	0	0	0	0	0	0	0	0	0	0	0	0	0	0
3355104	-	u	TGCAGGCTCCATGGATGATAGAACAAAATTGCAGGCGAACGGCAAGCATTCGAGAGTTTTGACCGAGAT	94.2029	65	chr1R	458200473	458200538	+	0	0	0	1	1	1	0	1	1	0	0	1	0	-	0	0	0	0	0	0	0	0	0	0	0	0	0	0	0	0	0	0	0	0	0	0	0	0	0	0
3890372	SECCE1Rv1G0032630	p	TGCAGGTTGCAGCTTCTATTTCCTCAGTGACTACGTGTCCTACAACGCCTTCGCATACCCGCATCGCAT	100	69	chr1R	458200600	458200669	-	0	0	1	1	1	1	1	1	1	0	0	0	0	0	0	0	0	0	0	-	0	0	0	0	0	0	0	0	0	0	0	0	0	0	0	0	0	0	0	0
5803667	-	u	TGCAGGGCGACGTCCCCAAGAACTTGACCAGCGGAATGCCTTTCGTCGCCG	100	51	chr1R	458989216	458989267	-	0	0	0	0	0	0	0	1	1	0	0	0	0	0	0	0	0	0	0	0	0	0	0	0	0	0	0	0	0	0	0	0	0	0	0	0	0	0	0	0
7086521	-	u	TGCAGCGATGGAATTGAACCAGAGAGGGGCTGGGAGGAGCGGCTGCTCACCTAGGTCCCGTAGGACAAG	100	69	chr1R	458991375	458991444	+	0	0	1	1	1	1	1	1	1	0	0	-	0	-	0	0	0	0	0	-	0	0	0	0	0	0	0	0	0	0	0	0	0	0	0	0	0	0	0	0
4485015	-	u	TGCAGATGTCCCGCGATGACAAGGTTACTCCG	100	32	chr1R	459434296	459434328	+	0	0	0	1	0	1	0	1	1	0	0	1	0	-	0	0	0	0	0	0	0	0	0	0	0	0	0	0	0	0	0	0	0	0	0	0	0	0	0	0
3745727	-	u	TGCAGAGTACCAACACGAGCAACCGAGTGAAATATAATTGCACTGCCTCATCGTTGTCAAACTCGAACC	100	69	chr1R	459601524	459601593	-	0	0	1	1	1	1	1	1	1	0	0	-	0	-	0	0	0	0	0	-	0	0	0	0	0	0	0	0	0	0	0	0	0	0	0	0	0	0	0	0
5037315	SECCE1Rv1G0032850	c	TGCAGCTGCAAGAGCGGCAGCCCGATCGGCGGCAAGGCAAGCTCGGCGAATGTTTGGCAGCAAAGCCCA	100	69	chr1R	460406520	460406589	+	0	0	0	1	0	0	0	0	1	0	0	0	0	0	0	0	0	0	0	0	0	0	0	0	0	0	0	0	0	0	0	0	0	0	0	0	0	0	0	0
100025203	-	u	TGCAGCAGCCTTGCGCGCGCCGTCTAGCTGTAGTAGTATAGTCCCGTTTAGATCAAAAAATGAAATCTC	100	69	chr1R	460537562	460537631	-	0	0	0	0	0	0	0	1	0	0	0	0	0	0	0	0	0	0	0	0	0	0	0	0	0	0	0	0	0	0	0	0	0	0	0	0	0	0	0	0
3581731	SECCE1Rv1G0032890	x	TGCAGATACCCAGAGTACACTACACATGCATGCGATTGATCAACGTCACGAGGGACTGGCCAGGAAGCC	100	69	chr1R	460628522	460628591	+	0	0	1	-	1	-	1	1	1	0	0	0	0	0	0	0	0	0	0	0	0	0	0	0	0	0	0	0	0	0	0	0	0	0	0	0	0	0	0	0
3579950	SECCE1Rv1G0032920	p	TGCAGTTCAAGCAGGAAAGGGGTCAATATTGGGTAAGCCCG	100	41	chr1R	461028893	461028934	-	0	0	1	1	1	1	1	1	1	0	0	0	0	0	0	0	0	0	0	1	0	0	0	0	0	0	0	0	0	0	0	0	0	0	0	0	0	0	0	0
7509307	SECCE1Rv1G0032940	p	TGCAGTAGTAGATAGAGAGAGAATCATGAGAAGATCTCCGCCGCGGATTGGCAATCCGATCACTGAACC	89.8551	62	chr1R	461175376	461175438	+	0	0	0	0	0	1	0	0	1	0	0	0	0	0	0	0	0	0	0	-	0	0	0	0	0	0	0	0	0	0	0	0	0	0	0	0	0	0	0	0
3890275	SECCE1Rv1G0032950	p	TGCAGGACGTGGATGGGCGACCCTGACCCGCCG	100	33	chr1R	461178890	461178923	-	0	0	1	1	1	1	1	1	1	0	0	1	0	-	0	0	0	0	0	-	0	0	0	0	0	0	0	0	0	0	0	0	0	0	0	0	0	0	0	0
100061242	SECCE1Rv1G0032950	c	TGCAGCGGGGGGCGCGAGGGGCAGCTGCGCGGCCAGCGAGGACGAGGAGCCCG	98.1132	52	chr1R	461180507	461180559	-	0	0	1	0	0	0	0	0	0	0	0	0	0	0	0	0	0	0	0	0	0	0	0	0	0	0	0	0	0	0	0	0	0	0	0	0	0	0	0	0
3363092	-	u	TGCAGGGTGATCGCGTACGCATGTCGGGTATAAAGCGTGCAAGCCGCAAGTTTAGTGAATCGATTCCAC	100	69	chr1R	461334185	461334254	+	0	0	1	0	1	1	0	1	1	0	0	1	0	0	0	0	0	0	0	0	0	0	0	0	0	0	0	0	0	0	0	0	0	0	0	0	0	0	0	0
5037783	-	u	TGCAGCGGCAGGCCAAGCTGTGGAAATGGCTGCCCATGCATGCAGAACCG	100	50	chr1R	461901958	461902008	-	0	0	1	1	1	1	1	1	1	0	0	-	0	1	0	0	0	0	0	-	0	0	0	0	0	0	0	0	0	0	0	0	0	0	0	0	0	0	0	0
100001080	-	u	TGCAGTGGGGGTTTATATGAGAGAGAGAGAGAGAGAGGTGGGAGAAAAGATTACCG	100	56	chr1R	461907897	461907953	-	0	0	0	1	0	0	0	0	0	0	0	0	0	0	0	0	0	0	0	1	0	0	0	0	0	0	0	0	0	0	0	0	0	0	0	0	0	0	0	0
3360743	-	u	TGCAGATACGAACAGACACACACCACCGCAAGGCCAAGGCGGAGCAGCGAGAGCCGCACTCCTTCCCTC	100	69	chr1R	461907951	461908020	+	0	0	1	1	1	1	1	1	1	0	0	1	0	-	0	0	0	0	0	0	0	0	0	0	0	0	0	0	0	0	0	0	0	0	0	0	0	0	0	0
3884651	SECCE1Rv1G0033030	x	TGCAGCTCCTCCTCCTCCGCCTGCTCAGCGGCGCCGCTGCCGCTCGTAGCCGTGGCGGCAGACGACTCC	100	69	chr1R	461908702	461908771	-	0	0	0	1	0	0	1	0	0	0	0	0	0	0	0	0	0	0	0	0	0	0	0	0	0	0	0	0	0	0	0	0	0	0	0	0	0	0	0	0
3595111	SECCE1Rv1G0033030	x	TGCAGCTCCTCCTCCTCCGCCTGCTCAGCGGCGCCGCTGCCGCTCGTAGCCGTGGCGGCTGCGGACTCC	85.5072	59	chr1R	461908712	461908771	-	0	0	1	0	1	1	0	1	1	0	0	1	0	-	0	0	0	0	0	-	0	0	0	0	0	0	0	0	0	0	0	0	0	0	0	0	0	0	0	0
4099441	SECCE1Rv1G0033060	c	TGCAGCGCCGCCAGGTGTTCGACGCGTACGCCGACTACCAGCCCG	100	45	chr1R	462284204	462284249	+	0	0	1	1	1	1	1	1	1	0	0	1	0	-	0	0	0	0	0	-	0	0	0	0	0	0	0	0	0	0	0	0	0	0	0	0	0	0	0	0
3578395	SECCE1Rv1G0033070	x	TGCAGACCAGGCCTTCACCAATCAGGATCGATGTGTCCG	100	39	chr1R	462688165	462688204	-	0	0	1	1	1	1	1	1	1	0	0	0	0	-	0	0	0	0	0	1	0	0	0	0	0	0	0	0	0	0	0	0	0	0	0	0	0	0	0	0
3731730	SECCE1Rv1G0033120	o	TGCAGGTGTGGTTTACGGCGTATACAGAGAGCTTCCGACGTGGGTGATCGAGCCG	100	55	chr1R	463103245	463103300	-	0	0	0	-	1	1	1	1	1	0	0	1	0	-	0	0	0	0	0	0	0	0	0	0	0	0	0	0	0	0	0	0	0	0	0	0	0	0	0	0
3594354	SECCE1Rv1G0033130	p	TGCAGCACTGGATGGATACAGCCGCGCACGCAGCCAAGACCGATCAAGCAGACCGACCG	100	59	chr1R	463105550	463105609	-	0	0	1	1	1	1	1	1	1	0	0	-	0	-	0	0	0	0	0	0	0	0	0	0	0	0	0	0	0	0	0	0	0	0	0	0	0	0	0	0
3344268	-	u	TGCAGCAGAGTAAATGGCACGAGCAAGAACTCGCCATGCCATTGACATGGCAATAGCTTCGACTCCGCA	100	69	chr1R	463113088	463113157	-	0	0	1	1	0	1	1	1	1	0	0	1	0	-	0	0	0	0	0	0	0	0	0	0	0	0	0	0	0	0	0	0	0	0	0	0	0	0	0	0
3594952	-	u	TGCAGTGCGCGCGTCAGTGCATTAACGCGGCTCACCAACTCATTCGCTCCCGCGCAGTTACTCCTCCCG	100	69	chr1R	463113153	463113222	+	0	0	1	1	1	1	1	1	1	0	0	1	0	-	0	0	0	0	0	0	0	0	0	0	0	0	0	0	0	0	0	0	0	0	0	0	0	0	0	0
3742481	-	u	TGCAGAGTGCAGAGTTGCAGAGGAAGAGGAAGAGCGGGTCGGCGACGGAGAGCGACAGGCAGAGTGGAG	100	69	chr1R	463113247	463113316	-	0	0	0	1	1	1	1	1	1	0	0	1	0	-	0	0	0	0	0	0	0	0	0	0	0	0	0	0	0	0	0	0	0	0	0	0	0	0	0	0
3888649	-	u	TGCAGCGCGCCAGCGTCGCTGCCGCGGCAGCAGCAGTTTACTACCGCGTGCCATGTCGTATTAAACCGC	100	69	chr1R	463113312	463113381	+	0	0	1	0	1	1	0	1	0	0	0	1	0	-	0	0	0	0	0	-	0	0	0	0	0	0	0	0	0	0	0	0	0	0	0	0	0	0	0	0
3885839	SECCE1Rv1G0033140	i	TGCAGCGCAACGCAACGCAACTCCAGAGCTCAGCTCAGGCCTCGAGGGGATCAGTCAAGTATGGTGGCG	100	69	chr1R	463116833	463116902	-	0	0	0	1	1	0	0	1	1	0	0	0	0	0	0	0	0	0	0	0	0	0	0	0	0	0	0	0	0	0	0	0	0	0	0	0	0	0	0	0
5210275	SECCE1Rv1G0033140	x	TGCAGCAGGCAGCAGCGACGAAGGCGAGAACAATCTAGGCTAGCACCGCGGCGGCCTGCTTGTCGACCA	100	69	chr1R	463117228	463117297	-	0	0	0	0	1	1	0	1	1	0	0	0	0	0	0	0	0	0	0	0	0	0	0	0	0	0	0	0	0	0	0	0	0	0	0	0	0	0	0	0
4485266	-	u	TGCAGCAGCTTTTGGATGTCTGAGCGTGTTCCG	100	33	chr1R	463771821	463771854	-	0	0	1	1	1	1	1	1	1	0	0	-	0	-	0	0	0	0	0	1	0	0	0	0	0	0	0	0	0	0	0	0	0	0	0	0	0	0	0	0
3599820	-	u	TGCAGTGTACGTAGTTGCTTTACGAGTACATATATTGCAGCGAGACACGCAGGCCG	100	56	chr1R	463817751	463817807	-	0	0	0	0	0	0	1	0	0	0	0	1	0	-	0	0	0	0	0	0	0	0	0	0	0	0	0	0	0	0	0	0	0	0	0	0	0	0	0	0
3746872	-	u	TGCAGCAACCCCAATGAGCCAACACACTGGCTGGCGCTAACGAGAACGAGCAGACCGAACGCGCAGGCT	100	69	chr1R	464245129	464245198	-	0	0	0	1	0	1	1	1	0	0	0	0	0	0	0	0	0	0	0	1	0	0	0	0	0	0	0	0	0	0	0	0	0	0	0	0	0	0	0	0
3585411	-	u	TGCAGGAAAGCAGGAGAGCGAGCACAGAAAACAACGGGGTTTGCCG	100	46	chr1R	464603216	464603262	-	0	0	1	1	0	1	0	1	1	0	0	1	0	-	0	0	0	0	0	0	0	0	0	0	0	0	0	0	0	0	0	0	0	0	0	0	0	0	0	0
3899230	SECCE1Rv1G0033230	p	TGCAGAGGAATCCAATCTGGTCCACCCTTTCATCTTCATTGGAGCGCAGCAGCGGACACCGAAGGGCAA	100	69	chr1R	464707776	464707845	+	0	0	1	0	0	1	0	0	0	0	0	0	0	0	0	0	0	0	0	-	0	0	0	0	0	0	0	0	0	0	0	0	0	0	0	0	0	0	0	0
17335998	SECCE1Rv1G0033280	x	TGCAGATTTCCGCACCTTTATCCCACTCTGTGATGAACGTTCCCAAAACCTTGGCTCAAAAAACGGCAA	100	69	chr1R	465056248	465056317	+	0	0	1	1	1	1	1	1	1	0	0	0	0	-	0	0	0	0	0	-	0	0	0	0	0	0	0	0	0	0	0	0	0	0	0	0	0	0	0	0
3355332	SECCE1Rv1G0033300	c	TGCAGCGGCGCGCATGTCATCGAGTTCCTCAAGTACCTGGACCAGTTCGGCAAGACCAAGGTGCACGCC	98.5507	68	chr1R	465575341	465575409	-	0	0	1	1	0	1	1	1	0	0	0	0	0	0	0	0	0	0	0	1	0	0	0	0	0	0	0	0	0	0	0	0	0	0	0	0	0	0	0	0
100056541	-	u	TGCAGCCAACAAGTCTTCTTCTACCTCCCCCTGAACCCATTCCATTCCCTTCTCTCTCTCCTCCACGCT	100	69	chr1R	465575808	465575877	-	0	0	1	0	0	0	0	0	0	0	0	0	0	0	0	0	0	0	0	0	0	0	0	0	0	0	0	0	0	0	0	0	0	0	0	0	0	0	0	0
4093272	SECCE1Rv1G0033320	x	TGCAGCTGCCCGCTGAGGCCGGTGGCCCACGGCCTGACGGTGACCACCTTATTGGACCTGTAGCACAGG	100	69	chr1R	466301554	466301623	-	0	0	0	0	1	0	0	0	1	0	0	1	0	-	0	0	0	0	0	0	0	0	0	0	0	0	0	0	0	0	0	0	0	0	0	0	0	0	0	0
5796567	SECCE1Rv1G0033320	x	TGCAGGCTCGCCATCTCCGCCCTCGTCGACGAGGCGTCGTCGGAGCAGAAGAAGACGTCCGCGATCTTG	100	69	chr1R	466302404	466302473	-	0	0	1	1	1	1	1	1	1	0	0	-	0	-	0	0	0	0	0	-	0	0	0	0	0	0	0	0	0	0	0	0	0	0	0	0	0	0	0	0
5038536	SECCE1Rv1G0033350	i	TGCAGCCTAACTATTTTATGCTTGAATGCAATTTGACTAGCAAAACACGTCTCAGTGAGGATAGTGGCT	100	69	chr1R	466621615	466621684	+	0	0	1	0	0	0	0	1	1	0	0	0	0	0	0	0	0	0	0	0	0	0	0	0	0	0	0	0	0	0	0	0	0	0	0	0	0	0	0	0
3362222	-	u	TGCAGGCTGGAGCACAATCGGTGACGTGCAGTCAATTTCTAGCCACCGTCAGATTTCAATCCAAGGGCT	100	69	chr1R	466698761	466698830	-	0	0	0	1	1	1	1	1	1	0	0	-	0	-	0	0	0	0	0	-	0	0	0	0	0	0	0	0	0	0	0	0	0	0	0	0	0	0	0	0
3904772	SECCE1Rv1G0033370	o	TGCAGACACAGATCGGAAACCAACCCGCCGGCATGTCGTCCTCCAACGACGCCCCCGTCAGCCCTCGCT	100	69	chr1R	466698826	466698895	+	0	0	1	1	1	1	1	1	1	0	0	1	0	-	0	0	0	0	0	1	0	0	0	0	0	0	0	0	0	0	0	0	0	0	0	0	0	0	0	0
7411240	-	u	TGCAGCCCGCGCGAGCCCGCACCTGGCCCTCCCG	100	34	chr1R	467314259	467314293	+	0	0	0	0	0	1	0	0	0	0	0	0	0	0	0	0	0	0	0	0	0	0	0	0	0	0	0	0	0	0	0	0	0	0	0	0	0	0	0	0
3888933	-	u	TGCAGTCAAAGGGCGATGGCGGCGGCGCTCGATTTGATCTACAGGAGAGACAAAAGATGAGAGGGAGAT	100	69	chr1R	467376040	467376109	-	0	0	0	1	0	0	0	1	0	0	0	0	0	0	0	0	0	0	0	0	0	0	0	0	0	0	0	0	0	0	0	0	0	0	0	0	0	0	0	0
3600841	SECCE1Rv1G0033410	o	TGCAGGCTCTTGTTGGGCATTTTCTGCTGTTGCTGCAACAGAGGGTATTGTCATGTTAAGTACCGAGAT	94.2029	65	chr1R	467419969	467420034	+	0	0	1	1	1	1	1	1	1	0	0	-	0	-	0	0	0	0	0	0	0	0	0	0	0	0	0	0	0	0	0	0	0	0	0	0	0	0	0	0
3360531	-	u	TGCAGCAAGAAAAGCTCGATGGTCCCCTACTTCGGTAGGGAGAGAAACGTAGTACGTGAGTTCGGGGCT	100	69	chr1R	467424777	467424846	+	0	0	0	1	1	0	1	1	0	0	0	-	0	0	0	0	0	0	0	0	0	0	0	0	0	0	0	0	0	0	0	0	0	0	0	0	0	0	0	0
3584032	SECCE1Rv1G0033460	p	TGCAGTCAAGAGGAGCATGCATAAGCATGCATGCATCCGTTGACGAAATCGATCCG	100	56	chr1R	467993227	467993283	-	0	0	0	0	1	1	0	0	0	0	0	0	0	0	0	0	0	0	0	-	0	0	0	0	0	0	0	0	0	0	0	0	0	0	0	0	0	0	0	0
3579333	-	u	TGCAGACGACTTGATGCGCGGTTCACGCCGTGGAAGGCTTGGTCCCCTGGCCGCTGCGCCGTTTTCTCG	100	69	chr1R	467993279	467993348	+	0	0	0	0	1	1	0	0	0	0	0	0	0	0	0	0	0	0	0	-	0	0	0	0	0	0	0	0	0	0	0	0	0	0	0	0	0	0	0	0
3601799	-	u	TGCAGTGTCGACGCGCGTCGTGCATGCAAGCCTGTGGTGGGACGACACGTGGTAGCTCGCATGGGCACC	100	69	chr1R	468167365	468167434	-	0	0	1	1	1	1	1	0	-	0	0	0	0	0	0	0	0	0	0	0	0	0	0	0	0	0	0	0	0	0	0	0	0	0	0	0	0	0	0	0
3348371	-	u	TGCAGCATGTCGATGAGATTGATCGATCTGTTTTGGTATTTCATCTTTCCG	100	51	chr1R	468306141	468306192	-	0	0	1	1	1	1	1	0	1	0	0	-	0	-	0	0	0	0	0	0	0	0	0	0	0	0	0	0	0	0	0	0	0	0	0	0	0	0	0	0
3903118	SECCE1Rv1G0033510	p	TGCAGAAACGGGGAGCTCCAAGTCCCGGGAGCTTGCTAATGTACGAACCG	100	50	chr1R	468306188	468306238	+	0	0	1	1	1	1	1	0	0	0	0	0	0	0	0	0	0	0	0	0	0	0	0	0	0	0	0	0	0	0	0	0	0	0	0	0	0	0	0	0
3356084	SECCE1Rv1G0033510	p	TGCAGTTAGCGCCACCTTCACTCGCCGTCCTCGGTTGAGGTACCG	100	45	chr1R	468306245	468306290	+	0	0	1	1	1	1	1	0	1	0	0	1	0	-	0	0	0	0	0	0	0	0	0	0	0	0	0	0	0	0	0	0	0	0	0	0	0	0	0	0
5208472	-	u	TGCAGTAGTGATAGATGCAAGAAAGACACCAGTTTGTATAGTAGGTCAGCCG	100	52	chr1R	468658550	468658602	-	0	0	0	1	0	1	0	0	0	0	0	0	0	0	0	0	0	0	0	0	0	0	0	0	0	0	0	0	0	0	0	0	0	0	0	0	0	0	0	0
5217973	-	u	TGCAGCTGCCTCAACGCCGACGACATCACCACCG	100	34	chr1R	468879665	468879699	-	0	0	0	1	0	0	1	1	1	0	0	0	0	0	0	0	0	0	0	0	1	1	0	0	0	0	0	0	0	0	0	0	0	0	0	0	0	0	0	0
3736113	SECCE1Rv1G0033570	o	TGCAGGAGGCGCCCGCGGGTGCTGGCCCGCGCGCTACACCG	100	41	chr1R	469050933	469050974	-	0	0	1	1	1	1	0	1	1	0	0	1	0	1	0	0	0	0	0	1	0	0	0	0	0	0	0	0	0	0	0	0	0	0	0	0	0	0	0	0
3732632	SECCE1Rv1G0033570	i	TGCAGGGTTTATTACTCCCGATTAGGCCGAGCCG	100	34	chr1R	469050970	469051004	+	0	0	1	1	1	1	1	1	1	0	0	-	0	-	0	0	0	0	0	-	0	0	0	0	0	0	0	0	0	0	0	0	0	0	0	0	0	0	0	0
5214336	SECCE1Rv1G0033580	i	TGCAGAATCGACATAACATGTACTGTAATGACCG	100	34	chr1R	469201848	469201882	-	0	0	0	0	0	1	0	0	1	0	0	1	0	-	0	0	0	0	0	0	0	0	0	0	0	0	0	0	0	0	0	0	0	0	0	0	0	0	0	0
100082222	-	u	TGCAGCGACAATTTTCAGTAGTATATTGATCAATTAAGGGCATTTTAGGTAGTTCACTCTGTTCATCAA	71.0145	49	chr1R	469553541	469553590	-	0	0	1	0	0	0	1	0	0	0	0	0	0	0	0	0	0	0	0	0	0	0	0	0	0	0	0	0	0	0	0	0	0	0	0	0	0	0	0	0
100099586	SECCE1Rv1G0033680	c	TGCAGGCGATGGGCATCAACGCCAGCGGCACCACCG	88.8889	32	chr1R	469808513	469808545	+	0	0	0	0	0	1	0	0	0	0	0	0	0	0	0	0	0	0	0	0	0	0	0	0	0	0	0	0	0	0	0	0	0	0	0	0	0	0	0	0
7088295	-	u	TGCAGCTCTCCAGCACTTGCAGCTCCACAACCCG	100	34	chr1R	472406598	472406632	-	0	0	0	0	0	0	1	0	0	0	0	0	0	0	0	0	0	0	0	0	0	0	0	0	0	0	0	0	0	0	0	0	0	0	0	0	0	0	0	0
3742206	SECCE1Rv1G0033880	c	TGCAGCTTCTTTGAGGATGAGGAGGCCCCG	100	30	chr1R	472511660	472511690	+	0	0	1	1	0	0	0	1	0	0	0	0	0	0	0	0	0	0	0	0	0	0	0	0	0	0	0	0	0	0	0	0	0	0	0	0	0	0	0	0
3591718	SECCE1Rv1G0033890	x	TGCAGTGTCTACAAGAAGAGCTATCGAAAGGATCAGCCATGGACAGAACATGATCATTATGGTTATTGC	100	69	chr1R	472535584	472535653	+	0	0	-	1	1	1	1	1	1	0	0	1	0	-	0	0	0	0	0	-	0	0	0	0	0	0	0	0	0	0	0	0	0	0	0	0	0	0	0	0
3342721	-	u	TGCAGCGGCATTTCATTATTAGCAACATATTGGTGGCATGTTTGTTAGAGCATCACTAGCACATCCGAG	97.1014	67	chr1R	474095757	474095824	-	0	0	0	1	1	1	0	1	1	0	0	0	0	0	0	0	0	0	0	-	0	0	0	0	0	0	0	0	0	0	0	0	0	0	0	0	0	0	0	0
3353410	SECCE1Rv1G0033940	x	TGCAGCATCGACGAGATCTGCCGCATTCTCGCCAGCCAAGATCAAAGACCCCG	100	53	chr1R	474099909	474099962	-	0	0	0	1	1	1	0	-	1	0	0	1	0	-	0	0	0	0	0	0	0	0	0	0	0	0	0	0	0	0	0	0	0	0	0	0	0	0	0	0
3356571	SECCE1Rv1G0033940	x	TGCAGCATCGACGAGATCTGCCGCATTCTCGCCAGCCAAGAACTAACCCCCCCG	75.9259	41	chr1R	474099921	474099962	-	0	0	0	0	0	0	0	1	0	0	0	0	0	0	0	0	0	0	0	0	0	0	0	0	0	0	0	0	0	0	0	0	0	0	0	0	0	0	0	0
3350858	-	u	TGCAGAAATAAGTTCATGGGATCACCTATTTAGTTATGTACGACGGGTCTTACTAACGCCG	100	61	chr1R	474318732	474318793	-	0	0	1	0	0	0	0	0	0	0	0	0	0	0	0	0	0	0	0	0	0	0	0	0	0	0	0	0	0	0	0	0	0	0	0	0	0	0	0	0
100126306	SECCE1Rv1G0034010	x	TGCAGCAGCGACGACAGCTGCCGCATTCTCGCTAGCCCAAAGAAACAGCCCAAAAGAGTTTCTTCTCTC	100	69	chr1R	474320895	474320964	-	0	0	0	0	0	1	0	0	0	0	0	0	0	0	0	0	0	0	0	0	0	0	0	0	0	0	0	0	0	0	0	0	0	0	0	0	0	0	0	0
3731866	-	u	TGCAGGGCTGAGGCGGACGTGGGTGTACGGAGACCCGTGATCTGCCTACGGTGCTCCG	100	58	chr1R	474799796	474799854	-	0	0	1	1	1	1	1	1	1	0	0	1	0	-	0	0	0	0	0	0	0	0	0	0	0	0	0	0	0	0	0	0	0	0	0	0	0	0	0	0
4485217	-	u	TGCAGCGGCGGTGGTCAGGTTGGCGGTGCACCG	100	33	chr1R	474799850	474799883	+	0	0	1	1	1	1	1	1	1	0	0	1	0	0	0	0	0	0	0	0	0	0	0	0	0	0	0	0	0	0	0	0	0	0	0	0	0	0	0	0
3364100	-	u	TGCAGCGGCGCATACTCGGCCAAGGCGAGCCGTTGTTGTCATGCGGCGTACGAATGCCG	94.9153	56	chr1R	474976634	474976690	+	0	0	1	1	1	1	1	1	1	0	0	1	0	1	0	0	0	0	0	1	0	0	0	0	0	0	0	0	0	0	0	0	0	0	0	0	0	0	0	0
21716102	-	u	TGCAGGAAGTTCTCCAAAAGTATGAAAGGCCG	96.875	31	chr1R	476683496	476683527	-	0	0	0	1	0	1	1	1	0	0	0	0	0	0	0	0	0	0	0	0	0	0	0	0	0	0	0	0	0	0	0	0	0	0	0	0	0	0	0	0
3742932	-	u	TGCAGGCTACCAGAGATGGCTGCCGCCGTCGCTGGAGACAGATCCGACGACAAGGGGAGGGGATGCCGA	98.5507	68	chr1R	476741357	476741425	-	0	0	0	0	1	0	1	0	0	0	0	0	0	0	0	0	0	0	0	0	0	0	0	0	0	0	0	0	0	0	0	0	0	0	0	0	0	0	0	0
100024941	-	u	TGCAGATTCATGGCGATGGCACTCGGCTGCCCCCTTCCGTAATTCTTGCTGGTTGTGGAGGTCCCATAC	100	69	chr1R	477379092	477379161	+	0	0	0	0	0	0	0	1	0	0	0	0	0	0	0	0	0	0	0	0	0	0	0	0	0	0	0	0	0	0	0	0	0	0	0	0	0	0	0	0
3590790	SECCE1Rv1G0034140	o	TGCAGCAGCAGCAGTGATGCGCGTGCTGCAAACACGCTGCCG	100	42	chr1R	477452063	477452105	-	0	0	1	1	1	1	1	1	1	0	0	-	0	-	0	0	0	0	0	1	0	0	0	0	0	0	0	0	0	0	0	0	0	0	0	0	0	0	0	0
3597457	-	u	TGCAGCACTGACTGAGTTAAGGCAGTCCGCTGGCTGAAGCGATGAACTGCGATCATGGCGCGCGCACTG	100	69	chr1R	477660748	477660817	-	0	0	1	0	0	1	1	1	1	0	0	0	0	0	0	0	0	0	0	1	0	0	0	0	0	0	0	0	0	0	0	0	0	0	0	0	0	0	0	0
3345339	-	u	TGCAGCTCTGCTTCTGCGCACTGACTGAGTTAAGGCAGTCCGCTGGCTGAAGCGATGAACTGCGATCAT	100	69	chr1R	477660761	477660830	-	0	0	0	1	1	0	0	1	1	0	0	1	0	-	0	0	0	0	0	0	0	0	0	0	0	0	0	0	0	0	0	0	0	0	0	0	0	0	0	0
3585511	-	u	TGCAGAGAGGTAGTCATGCCTATGGCAGCAGCCAGCAGCAGTTGAAAATCTAGTGGAGTAGAGTGGAGT	100	69	chr1R	477660827	477660896	+	0	0	1	0	0	1	1	1	1	0	0	0	0	0	0	0	0	0	0	-	0	0	0	0	0	0	0	0	0	0	0	0	0	0	0	0	0	0	0	0
3580513	-	u	TGCAGTCCGAGTGCAGAGCTGCGGCACGGATCGGGCTTGCATGCGTTGGGAATGATTTATTGTTTGCAC	100	69	chr1R	477743428	477743497	+	0	0	1	-	0	0	1	0	1	0	0	0	0	0	0	0	0	0	0	0	0	0	0	0	0	0	0	0	0	0	0	0	0	0	0	0	0	0	0	0
3735758	-	u	TGCAGTGCTCTACTCTACCTCTACCACCGCCCCTTGGTGCGTCTGCGTCGGAACCAGAGCTACAAGTGG	100	69	chr1R	477743548	477743617	-	0	0	1	1	0	0	1	0	1	0	0	1	0	1	0	0	0	0	0	0	0	0	0	0	0	0	0	0	0	0	0	0	0	0	0	0	0	0	0	0
3730047	-	u	TGCAGATGCATGGGTGCATGCACGGAGATGAGACGGGGTACGGGCGCGAGCGATTCCCG	100	59	chr1R	477743613	477743672	+	0	0	0	0	0	1	1	0	1	0	0	-	0	-	0	0	0	0	0	0	0	0	0	0	0	0	0	0	0	0	0	0	0	0	0	0	0	0	0	0
3364274_A	SECCE1Rv1G0034210	c	TGCAGGGAGCAAGATAACGAGCATCTTCACCGCAAACGACATCATCTTCTGTGGAACTGAAACCGAGAT	94.2029	65	chr1R	478444176	478444241	-	0	0	1	0	0	1	0	1	0	0	0	0	0	0	0	0	0	0	0	0	0	0	0	0	0	0	0	0	0	0	0	0	0	0	0	0	0	0	0	0
5489470	SECCE1Rv1G0034210	x	TGCAGCGCGGCGAGGACGGCGTCGTCGTCGTCGTCGGCCGAGGAGGCAGGGAGCGGGGAAGGCCCCGCG	100	69	chr1R	478451703	478451772	+	0	0	0	0	0	1	0	0	0	0	0	0	0	0	0	0	0	0	0	-	0	0	0	0	0	0	0	0	0	0	0	0	0	0	0	0	0	0	0	0
4103050	-	u	TGCAGACCAGGGGCGGATCTAGACGGCGCGCGCCCAGGAATCGCGGGACTGGACTAATCGCCG	100	63	chr1R	479275917	479275980	-	0	0	1	1	1	1	1	1	1	0	0	-	0	-	0	0	0	0	0	1	0	0	0	0	0	0	0	0	0	0	0	0	0	0	0	0	0	0	0	0
3893366	SECCE1Rv1G0034300	c	TGCAGGAGTGCGGGCTAGGTGTTTGCGATATTGCCAAGCTATGCCTCGTCGTGCCATGGCTGCTCAGCA	100	69	chr1R	480171650	480171719	-	0	0	1	1	1	1	1	1	1	0	0	1	0	1	0	0	0	0	0	0	0	0	0	0	0	0	0	0	0	0	0	0	0	0	0	0	0	0	0	0
3355664	SECCE1Rv1G0034310	x	TGCAGCGTTCAATTGCGGGGAACAAACACTACAACCAAAATAGTAGATACCTGGTAGGCCGACGTGCCG	92.7536	64	chr1R	480181822	480181886	+	0	0	0	1	0	0	0	0	1	0	0	0	0	0	0	0	0	0	0	0	0	0	0	0	0	0	0	0	0	0	0	0	0	0	0	0	0	0	0	0
3889435	-	u	TGCAGCACATGTAGACGGGCGGAGAAGCAGCGGCAACACATAGTTGCCAAATTCCCG	100	57	chr1R	481372835	481372892	-	0	0	0	1	1	1	1	0	1	0	0	1	0	-	0	0	0	0	0	0	0	0	0	0	0	0	0	0	0	0	0	0	0	0	0	0	0	0	0	0
3342069	-	u	TGCAGCTCATACTACAAAACATATCTCTGGGTAAGCAGAAAACTGAAGTGGCCACACACAGCACTCCAC	100	69	chr1R	481589480	481589549	+	0	0	0	1	1	0	1	0	1	0	0	1	0	1	0	0	0	0	0	0	0	0	0	0	0	0	0	0	0	0	0	0	0	0	0	0	0	0	0	0
7069900	-	u	TGCAGCGCGATTGATTCAAAGCTCGTTACCCCG	100	33	chr1R	481819543	481819576	+	0	0	1	1	1	1	1	1	1	0	0	1	0	0	0	0	0	0	0	0	0	0	0	0	0	0	0	0	0	0	0	0	0	0	0	0	0	0	0	0
3734804	-	u	TGCAGGGTCAGTCTCTATAACCTTGAATTCCACACTTGTCATCCCAGCTCTCACAAGGAAAAGGTCTCC	100	69	chr1R	481966042	481966111	-	0	0	1	1	1	1	1	1	1	0	0	1	0	-	0	0	0	0	0	-	0	0	0	0	0	0	0	0	0	0	0	0	0	0	0	0	0	0	0	0
5206091	-	u	TGCAGCCGCTGCTTTTGCTTCCGGGATCTCGCCTCCGTCCATCCCTCATCAATGACAGGCGGGATTTCC	98.5507	68	chr1R	482196645	482196713	-	0	0	0	0	1	0	1	0	1	0	0	0	0	0	0	0	0	0	0	0	0	0	0	0	0	0	0	0	0	0	0	0	0	0	0	0	0	0	0	0
3746799	-	u	TGCAGCGGCACGGGCGAAGAAACCAGGCGTAGCAAGCAAAGCGCCTCTTTGGCCAACGGACCGAGCCCG	100	69	chr1R	484253449	484253518	+	0	0	-	1	1	1	1	1	1	0	0	0	0	0	0	0	0	0	0	0	0	0	0	0	0	0	0	0	0	0	0	0	0	0	0	0	0	0	0	0
3891974	-	u	TGCAGCCATAACGAGCCCGCTGCTTCAGCGCTAATTAATCGGTGCATGCATGCATATGCAACGACCGAG	89.8551	62	chr1R	486192706	486192768	+	0	0	1	0	0	0	0	1	0	0	0	0	0	0	0	0	0	0	0	0	0	0	0	0	0	0	0	0	0	0	0	0	0	0	0	0	0	0	0	0
5496966	SECCE1Rv1G0034620	x	TGCAGCACCATCAACGGCGGCAGCATTTCATCTCTACTTACTATAATCGTCAGCGGACGTGGGGTGGGT	100	69	chr1R	486204111	486204180	-	0	0	1	1	1	1	1	1	1	0	0	-	0	0	0	0	0	0	0	-	0	0	0	0	0	0	0	0	0	0	0	0	0	0	0	0	0	0	0	0
3357965	SECCE1Rv1G0034620	x	TGCAGGTGGTCTACTCGTTCTCGCTGCACCACCAGCGGTAGCAGTACCCGCCG	100	53	chr1R	486205054	486205107	-	0	0	0	0	0	0	0	1	1	0	0	0	0	0	0	0	0	0	0	0	0	0	0	0	0	0	0	0	0	0	0	0	0	0	0	0	0	0	0	0
3353864	SECCE1Rv1G0034620	x	TGCAGCTCCTCTGCTTCTTCCCCTTCTAATTGCAGGTGGTCTACTCGTTCTCGCTGCACCACCAGCGGT	100	69	chr1R	486205068	486205137	-	0	0	1	1	1	1	1	0	1	0	0	-	0	-	0	0	0	0	0	-	0	0	0	0	0	0	0	0	0	0	0	0	0	0	0	0	0	0	0	0
3903240	-	u	TGCAGGCGATGGGGCGGGCGACTCTAGCCAGCTCCTGCCCG	100	41	chr1R	486468294	486468335	-	0	0	1	1	1	1	1	0	1	0	0	1	0	1	0	0	0	0	0	0	0	0	0	0	0	0	0	0	0	0	0	0	0	0	0	0	0	0	0	0
3595540	-	u	TGCAGCCGCCAGAGGAGCAAAGCAGCAGCAGACGATGGAGGAGGCTTGGGAGCTGGCCGATCTGGGGCA	100	69	chr1R	486654595	486654664	-	0	0	0	1	0	0	0	0	0	0	0	0	0	0	0	0	0	0	0	0	0	0	0	0	0	0	0	0	0	0	0	0	0	0	0	0	0	0	0	0
3346211	-	u	TGCAGCCACTGCTTTTGCATCGACAGGGAAGCAGATTCCG	100	40	chr1R	487004622	487004662	-	0	0	0	0	0	0	0	1	1	0	0	0	0	0	0	0	0	0	0	0	0	0	0	0	0	0	0	0	0	0	0	0	0	0	0	0	0	0	0	0
3341910	-	u	TGCAGACATGTAGACACTCGCACATAAACTCAAGCATCGCACATTCAAATTAATTAGGCTACTGTTATG	100	69	chr1R	487035462	487035531	-	0	0	0	1	1	0	1	1	1	0	0	1	0	-	0	0	0	0	0	0	0	0	0	0	0	0	0	0	0	0	0	0	0	0	0	0	0	0	0	0
3342208	-	u	TGCAGGTGTGCAAGGCGCAGCAACATCCTCAAGCAGAGTAGCACGGGGCATGCAAGGGCGCCG	100	63	chr1R	487184144	487184207	-	0	0	0	1	1	1	1	0	1	0	0	-	0	-	0	0	0	0	0	0	0	0	0	0	0	0	0	0	0	0	0	0	0	0	0	0	0	0	0	0
5494415	-	u	TGCAGGGCGACCTCCCCCGATCTGCGACCG	100	30	chr1R	487942108	487942138	-	0	0	0	1	1	1	1	0	1	0	0	1	0	0	0	0	0	0	0	0	0	0	0	0	0	0	0	0	0	0	0	0	0	0	0	0	0	0	0	0
3358017	-	u	TGCAGGCCGAGCTCAGATCCACCCAGACATCCTACCCCGCGAGCACCCG	100	49	chr1R	487942134	487942183	+	0	0	0	1	1	1	1	0	1	0	0	1	0	1	0	0	0	0	0	0	0	0	0	0	0	0	0	0	0	0	0	0	0	0	0	0	0	0	0	0
5498095	SECCE1Rv1G0034700	c	TGCAGGCACCGCGGCGGGCCACTTCGTGGACGGCGTCTCGGCGTTCGGCCTCGGCAGGGGCACCGCCGC	100	69	chr1R	488106211	488106280	-	0	0	1	1	1	1	1	1	1	0	0	-	0	-	0	0	0	0	0	-	0	0	0	0	0	0	0	0	0	0	0	0	0	0	0	0	0	0	0	0
3343538	-	u	TGCAGCCCAGCCCACCTAATGCCTACAACGCTAGATCCCTTTGATCCCCTCCCG	100	54	chr1R	491047812	491047866	+	0	0	0	1	1	-	1	1	1	0	0	1	0	-	0	0	0	0	0	0	0	0	0	0	0	0	0	0	0	0	0	0	0	0	0	0	0	0	0	0
4094817	-	u	TGCAGGCCTCGGCTTGGATCTCCCCGGCGCCTCGCATCTCCGGCCAGATCCG	100	52	chr1R	491335990	491336042	-	0	0	1	1	1	1	1	1	1	0	0	1	0	1	0	0	0	0	0	-	0	0	0	0	0	0	0	0	0	0	0	0	0	0	0	0	0	0	0	0
4489479	-	u	TGCAGGCCTCGGCTTGGATCTCCCCGGCGCCTCGCATCTCCG	100	42	chr1R	491336000	491336042	-	0	0	1	1	1	1	1	1	1	0	0	-	0	-	0	0	0	0	0	-	0	0	0	0	0	0	0	0	0	0	0	0	0	0	0	0	0	0	0	0
5044493	-	u	TGCAGGGCAAACGGGGATGGACGCCATGTTGCTGTACAGAGACGACGAGAGCTGAGAGAAGGAAACGAT	100	69	chr1R	491336038	491336107	+	0	0	1	1	1	1	1	1	1	0	0	1	0	-	0	0	0	0	0	-	0	0	0	0	0	0	0	0	0	0	0	0	0	0	0	0	0	0	0	0
3602483	SECCE1Rv1G0034820	x	TGCAGCCACCGCCGCCGCTCCATCCCCTCCAACCGCGGCACGAGAATCCACCGACCAAACACACCGAGC	100	69	chr1R	491627188	491627257	+	0	0	1	1	1	1	1	1	1	0	0	-	0	-	0	0	0	0	0	-	0	0	0	0	0	0	0	0	0	0	0	0	0	0	0	0	0	0	0	0
5045904	SECCE1Rv1G0034830	o	TGCAGAATCTGGGCAGAGGGGAGGGGAATCGGAATGGGGCTCTCTCCGTCGCCG	100	54	chr1R	491627835	491627889	+	0	0	1	1	1	1	1	1	1	0	0	-	0	-	0	0	0	0	0	-	0	0	0	0	0	0	0	0	0	0	0	0	0	0	0	0	0	0	0	0
3364803	-	u	TGCAGATATAGAGGCCTTTCTGGAGATTGGGGAGTTTACAGAGGTGTACTGGAGTCTGAGATTCTTCCG	100	69	chr1R	491636059	491636128	+	0	0	1	1	1	1	1	1	1	0	0	-	0	-	0	0	0	0	0	-	0	0	0	0	0	0	0	0	0	0	0	0	0	0	0	0	0	0	0	0
3346741	-	u	TGCAGAAGTGCAGCGTGCAGACTTTTGTCAGCCAATTAAAGGGGTTGACGTTGAGTGTCTAAATCAGCA	100	69	chr1R	494039580	494039649	+	0	0	0	1	1	1	0	1	1	0	0	1	0	-	0	0	0	0	0	0	0	0	0	0	0	0	0	0	0	0	0	0	0	0	0	0	0	0	0	0
3588263	SECCE1Rv1G0034980	c	TGCAGCGGGTCGTCAACTCCCTGGCCGTCGAGATGTTCGCTGGGCTCGCGTCCGAGGACGCCAGCAAGG	100	69	chr1R	494043727	494043796	-	0	0	1	1	1	1	1	1	1	0	0	-	0	-	0	0	0	0	0	-	0	0	0	0	0	0	0	0	0	0	0	0	0	0	0	0	0	0	0	0
3742793	-	u	TGCAGGTCATCTCATGTGCGGGAGCATCAAATCAAATCCACTTCAAAGGCCTTAGGTGCGCCTAGAACA	100	69	chr1R	494527654	494527723	+	0	0	1	1	1	1	1	1	1	0	0	-	0	-	0	0	0	0	0	-	0	0	0	0	0	0	0	0	0	0	0	0	0	0	0	0	0	0	0	0
3739791	SECCE1Rv1G0035010	c	TGCAGGGCAAGCACAAGGCGGCGCTAGACGAGCATTGGCGCGCCGTGTGCGCCCGCGCTCGCAAGCTTG	100	69	chr1R	494707036	494707105	-	0	0	0	0	0	1	1	1	1	0	0	1	0	1	0	0	0	0	0	0	0	0	0	0	0	0	0	0	0	0	0	0	0	0	0	0	0	0	0	0
3584340	SECCE1Rv1G0035040	i	TGCAGAAGCATCGCTTTTCGTTTCAGGTTCGGCAGTTCAGACTTCAGAGTAACATTCTTGTCAGAGATG	100	69	chr1R	495001036	495001105	+	0	0	0	1	1	1	1	1	1	0	0	1	0	-	0	0	0	0	0	-	0	0	0	0	0	0	0	0	0	0	0	0	0	0	0	0	0	0	0	0
3348278	-	u	TGCAGCTTTAGCTCAACTGTCAATTTCATCAGAGGTATTGCAAGTTTGGGTTACATCTTGAGGTTTTGT	100	69	chr1R	496021040	496021109	+	0	0	1	1	1	-	1	1	1	0	0	0	0	0	0	0	0	0	0	-	0	0	0	0	0	0	0	0	0	0	0	0	0	0	0	0	0	0	0	0
7498785	-	u	TGCAGCGGCTTCGCCGTTGATGTAAACGACGGGCCG	100	36	chr1R	496023130	496023166	-	0	0	1	0	0	0	0	0	0	0	0	0	0	0	0	0	0	0	0	-	0	0	0	0	0	0	0	0	0	0	0	0	0	0	0	0	0	0	0	0
5757100	-	u	TGCAGATGCGCGGCGTGTCGATCGCTTGCGTGGCGAGCATCACCAGGGTTCGATTTGCTTTTGAGCCTA	100	69	chr1R	496023162	496023231	+	0	0	1	1	0	0	0	0	0	0	0	1	0	1	0	0	0	0	0	-	0	0	0	0	0	0	0	0	0	0	0	0	0	0	0	0	0	0	0	0
3577572_Z	-	u	TGCAGATACTACGCCCCTGATAGGGCAGTGCCACCACTCGCCG	100	43	chr1R	496060404	496060447	+	0	0	1	1	1	1	1	1	1	0	0	1	0	-	0	0	0	0	0	0	0	0	0	0	0	0	0	0	0	0	0	0	0	0	0	0	0	0	0	0
5489444	-	u	TGCAGAGGGTACATAGGCGCTGGATGGAAGAGGAAACAGCAGTGGCAGGTGGATGCGCGATGTGTGTGG	100	69	chr1R	496084565	496084634	-	0	0	0	1	0	0	0	1	0	0	0	1	0	0	0	0	0	0	0	0	0	0	0	0	0	0	0	0	0	0	0	0	0	0	0	0	0	0	0	0
3735133	-	u	TGCAGCTTCGACCTTTGTGCGACTCGTGGACAGCTTCCTTTGATCAGCAAACCG	100	54	chr1R	496087374	496087428	+	0	0	1	1	0	0	0	1	0	0	0	1	0	0	0	0	0	0	0	0	0	0	0	0	0	0	0	0	0	0	0	0	0	0	0	0	0	0	0	0
3883652	-	u	TGCAGTCTGCACTTGTCCAGCCGCCTTGGTTACCATGCCAGCAATTTTGGAGGTTTGCTCGGGGTTTTA	100	69	chr1R	496775376	496775445	+	0	0	1	1	1	1	1	1	1	0	0	-	0	0	0	0	0	0	0	1	0	0	0	0	0	0	0	0	0	0	0	0	0	0	0	0	0	0	0	0
100016441	SECCE1Rv1G0035170	x	TGCAGGGATATATTGATCAACCAAACTGTCCACGGCACCGTCATACTGTTCAAAAGCGTCTTCCACCGT	100	69	chr1R	496841543	496841612	-	0	0	0	1	0	0	0	1	0	0	0	0	0	-	0	0	0	0	0	0	0	0	0	0	0	0	0	0	0	0	0	0	0	0	0	0	0	0	0	0
100117325	SECCE1Rv1G0035170	p	TGCAGCCAAACTGTGTAGCGTGTGTGTGGAGTCGTCTGGAACAGTCGAGAGGAAATTAAAAGGCGTCGG	100	69	chr1R	496844160	496844229	+	0	0	0	0	1	0	0	0	1	0	0	0	0	0	0	0	0	0	0	0	0	0	0	0	0	0	0	0	0	0	0	0	0	0	0	0	0	0	0	0
3583073	SECCE1Rv1G0035220	i	TGCAGCGTAAGCTCTCTCTTTCTTTCTTCATAGCCATGGCCATGGAGGAGGTCGAGTCTGGTGTGATGT	86.9565	60	chr1R	497117090	497117150	-	0	0	0	1	0	1	1	0	1	0	0	0	0	0	0	0	0	0	0	0	0	0	0	0	0	0	0	0	0	0	0	0	0	0	0	0	0	0	0	0
100055598	-	u	TGCAGAGACCTCCCGTCCATCATCCCGTCCCACGCATGGCTACTGGCTAGTCCCACTCCACCACCCAAT	100	69	chr1R	498011896	498011965	-	0	0	1	0	0	0	0	0	0	0	0	0	0	0	0	0	0	0	0	0	0	0	0	0	0	0	0	0	0	0	0	0	0	0	0	0	0	0	0	0
3594304	SECCE1Rv1G0035490	c	TGCAGCTCCATTCTACCGTGGCAGTCCTCTGCCTCGTCTTCGTGGTTTCCTGCATCTTCCTCGTTGCTA	97.1014	67	chr1R	499187703	499187770	-	0	0	0	1	0	1	0	1	1	0	0	0	0	-	0	0	0	0	0	0	0	0	0	0	0	0	0	0	0	0	0	0	0	0	0	0	0	0	0	0
7072170	SECCE1Rv1G0035540	c	TGCAGAACCCCGCATTCGCCCACGAGATCGGCGGCCG	100	37	chr1R	499435893	499435930	+	0	0	1	0	1	1	1	1	1	0	0	0	0	0	0	0	0	0	0	0	0	0	0	0	0	0	0	0	0	0	0	0	0	0	0	0	0	0	0	0
7415381	-	u	TGCAGAAGAAAAGAGAGGAGATAGGAGAGACGTTGGGGCAAGAACGGCGCCG	100	52	chr1R	499463589	499463641	+	0	0	1	0	0	0	0	0	0	0	0	0	0	0	0	0	0	0	0	0	0	0	0	0	0	0	0	0	0	0	0	0	0	0	0	0	0	0	0	0
3739895	SECCE1Rv1G0035590	c	TGCAGGAGGCCGAAGACCAGCGTCTCCTTCAGAAGCAAGGCCTGCCGACGGCCACCCCG	100	59	chr1R	500015830	500015889	+	0	0	1	1	1	1	1	1	1	0	0	1	0	-	0	0	0	0	0	0	0	0	0	0	0	0	0	0	0	0	0	0	0	0	0	0	0	0	0	0
5792087	SECCE1Rv1G0035600	x	TGCAGCCCCGCCGCGTCGGCCGCGGCGGGGTTGGGGGAGGCCATGGCGCCGCCGCCGCCG	100	60	chr1R	500023569	500023629	-	0	0	1	1	1	1	1	1	1	0	0	1	0	0	0	0	0	0	0	0	0	0	0	0	0	0	0	0	0	0	0	0	0	0	0	0	0	0	0	0
3602618	SECCE1Rv1G0035700	x	TGCAGGGAGGAGGAGGGGACGCCCATGGCGTCCTTGAGGAAGAAGTTGACGCCGAGCCAGGGGAAGAGC	100	69	chr1R	500402742	500402811	-	0	0	1	0	1	1	0	1	1	0	0	0	0	0	0	0	0	0	0	1	0	0	0	0	0	0	0	0	0	0	0	0	0	0	0	0	0	0	0	0
5041166	-	u	TGCAGTGGTGTTGATAGCATTGTTTGGGTACCGAGCGAGATATTCGGATACCG	100	53	chr1R	500451966	500452019	-	0	0	0	0	0	0	1	0	0	0	0	0	0	0	0	0	0	0	0	0	0	0	0	0	0	0	0	0	0	0	0	0	0	0	0	0	0	0	0	0
3908637	-	u	TGCAGCAGCGCGGGGATCAAAACGGCCCGCACTGACTCGTCCCGCATGTGGAGGCACGAGACGGAGACG	100	69	chr1R	500611277	500611346	-	0	0	0	1	1	0	1	1	1	0	0	1	0	0	0	0	0	0	0	0	0	0	0	0	0	0	0	0	0	0	0	0	0	0	0	0	0	0	0	0
3362884	SECCE1Rv1G0035740	c	TGCAGGACGAGCGGAAGAATCTGCCCGTGTACAAGTTCAAGGACGATCTGCTCAAGGCCATCGACAAGT	100	69	chr1R	500784866	500784935	-	0	0	1	1	1	1	1	1	1	0	0	-	0	-	0	0	0	0	0	-	0	0	0	0	0	0	0	0	0	0	0	0	0	0	0	0	0	0	0	0
5223354	SECCE1Rv1G0035750	c	TGCAGCTCGCCTCCGCGGCCACCAGGGACGACGCGCTCGCCTCCCTCGTAGGCCAGCTAGAGCAGAACC	100	69	chr1R	501115466	501115535	-	0	0	0	1	0	0	0	0	1	0	0	0	0	0	0	0	0	0	0	0	0	0	0	0	0	0	0	0	0	0	0	0	0	0	0	0	0	0	0	0
3904650	SECCE1Rv1G0035750	x	TGCAGTCTGTTGGCGGTTGTGAGTGGTGTGCGCGGGGCTGGAGCGCGCCG	100	50	chr1R	501115531	501115581	+	0	0	0	1	0	0	0	0	1	0	0	0	0	0	0	0	0	0	0	0	0	0	0	0	0	0	0	0	0	0	0	0	0	0	0	0	0	0	0	0
5206485	-	u	TGCAGCCAAGGCTGCAAGAACTCAAACCCGCGGCAAGCGCGTCGGCGAGTGGGTGATGCTGCTCCGATA	100	69	chr1R	502048910	502048979	+	0	0	0	0	0	0	0	1	0	0	0	0	0	0	0	0	0	0	0	0	0	0	0	0	0	0	0	0	0	0	0	0	0	0	0	0	0	0	0	0
6211188	-	u	TGCAGACGTGCTCTACTGGCTACAAAGTCTGAAGCTCTGTCTGCAATGCATACAGCAGAGTGCACGCAC	100	69	chr1R	502261553	502261622	+	0	0	1	1	1	1	1	1	1	0	0	1	0	1	0	0	0	0	0	1	0	0	0	0	0	0	0	0	0	0	0	0	0	0	0	0	0	0	0	0
3343110	-	u	TGCAGCATTTTAACTTTTAAGGAAACGATATTTCGTAGCTGGATGCACTGAGCTCCGCTGACACCCGAG	95.6522	66	chr1R	502532040	502532106	+	0	0	0	1	0	0	0	0	0	0	0	0	0	0	0	0	0	0	0	0	0	0	0	0	0	0	0	0	0	0	0	0	0	0	0	0	0	0	0	0
4096270	SECCE1Rv1G0035890	c	TGCAGTACCTGGATGCAGCCGTCTTACTGTTACAGCGCGGAGGCGCCG	100	48	chr1R	502559006	502559054	+	0	0	1	1	1	1	1	1	1	0	0	-	0	-	0	0	0	0	0	1	0	0	0	0	0	0	0	0	0	0	0	0	0	0	0	0	0	0	0	0
3588190	SECCE1Rv1G0035890	x	TGCAGCCTCTGTTGGGGGACAGTGCAGGCACTGGCAACAGATGAAGAAGCTGCTGCCGCTGGCATGTCG	100	69	chr1R	502559188	502559257	-	0	0	1	1	1	1	1	1	1	0	0	0	0	-	0	0	0	0	0	1	0	0	0	0	0	0	0	0	0	0	0	0	0	0	0	0	0	0	0	0
5223330	-	u	TGCAGCAGCTTCGCTGAAGCACACGCGGCTGGGCCG	100	36	chr1R	502772924	502772960	-	0	0	1	1	0	1	0	1	0	0	0	0	0	0	0	0	0	0	0	0	0	0	0	0	0	0	0	0	0	0	0	0	0	0	0	0	0	0	0	0
3346918	-	u	TGCAGACACATCTAAACAGTAGAAGGACACACACAGGCGCAAGACGTTCGTGACAAGAGACAAAGCAGC	97.1014	67	chr1R	502962416	502962483	-	0	0	0	0	1	0	0	0	1	0	0	0	0	0	0	0	0	0	0	0	0	0	0	0	0	0	0	0	0	0	0	0	0	0	0	0	0	0	0	0
3576811	-	u	TGCAGACACATCTCTGGAGAAACAGTAGAAGGACACACACAGGCGCAAGACGTTCGTGACAAGAGACAA	97.1014	67	chr1R	502962422	502962489	-	0	0	0	0	0	0	0	1	0	0	0	0	0	0	0	0	0	0	0	0	0	0	0	0	0	0	0	0	0	0	0	0	0	0	0	0	0	0	0	0
3596120	-	u	TGCAGCTGAAGCCTCGGCTAGCAGTCACAGTTTACTGAATTTCGCCG	100	47	chr1R	502964274	502964321	-	0	0	0	1	0	0	1	0	-	0	0	0	0	0	0	0	0	0	0	0	0	0	0	0	0	0	0	0	0	0	0	0	0	0	0	0	0	0	0	0
3898855	-	u	TGCAGTTCGACCGGAGGGGGCGCATCACAGCTCACATGTGAGGCTGAAGCACAGACCACGAGCCGAGAT	94.2029	65	chr1R	502964417	502964482	+	0	0	0	1	1	1	1	1	1	0	0	1	0	-	0	0	0	0	0	-	0	0	0	0	0	0	0	0	0	0	0	0	0	0	0	0	0	0	0	0
3600549	SECCE1Rv1G0035910	p	TGCAGGATCGTCCCGGTGTTCTTAGACGCTAAGTAGTTCCCCAGTCGCAGAGAAAGCTCGCATATGTGT	100	69	chr1R	502968883	502968952	-	0	0	1	1	0	1	1	0	1	0	0	1	0	-	0	0	0	0	0	0	0	0	0	0	0	0	0	0	0	0	0	0	0	0	0	0	0	0	0	0
3355004	SECCE1Rv1G0035980	x	TGCAGCCTCCCCTTCCCGAAGGAAGGTCGTCTCGTCCCACCGCTGGGTCCCCGACGAGAACACATGCAT	100	69	chr1R	503821293	503821362	-	0	0	1	0	0	0	0	0	0	0	0	0	0	0	0	0	0	0	0	0	0	0	0	0	0	0	0	0	0	0	0	0	0	0	0	0	0	0	0	0
100049897	-	u	TGCAGGCAGAGGGCAGCGCGGGCTAGCCACAACGCCACAGCGACGCTGTCGACAGATACAGGCGAAGTG	71.0145	49	chr1R	504049539	504049588	-	0	0	0	0	0	1	0	0	0	0	0	0	0	0	0	0	0	0	0	0	0	0	0	0	0	0	0	0	0	0	0	0	0	0	0	0	0	0	0	0
3350945	-	u	TGCAGTGCTTTCCCACCACCATCAGGCTCGGAGTCGACCATTTGAACAGGCACACCG	100	57	chr1R	504119907	504119964	-	0	0	1	1	1	1	0	1	1	0	0	0	0	0	0	0	0	0	0	-	0	0	0	0	0	0	0	0	0	0	0	0	0	0	0	0	0	0	0	0
3733511	-	u	TGCAGTAGCACAAGTGCAGCAGATACATGCAGCGGGCGGCAGCAACGTAAGGGCAGCAGGTAGAGGCAG	100	69	chr1R	504280257	504280326	-	0	0	0	1	1	0	1	0	0	0	0	1	0	0	0	0	0	0	0	0	0	0	0	0	0	0	0	0	0	0	0	0	0	0	0	0	0	0	0	0
3353003	-	u	TGCAGCTCGAGAAGCACCCGATTGATTTTCCGTGTGTTGTGTCTGTCCATGTCCTTGAGCACCTCGACA	100	69	chr1R	504652637	504652706	-	0	0	0	1	1	1	1	0	1	0	0	1	0	-	0	0	0	0	0	0	0	0	0	0	0	0	0	0	0	0	0	0	0	0	0	0	0	0	0	0
3349297	-	u	TGCAGCAGCAACAACACCTCCTGGGCAGCTCGTCTCAGTAGCTGCACGCCTGGGTGCCCCCG	100	62	chr1R	504653052	504653114	-	0	0	0	1	1	1	1	0	1	0	0	1	0	-	0	0	0	0	0	-	0	0	0	0	0	0	0	0	0	0	0	0	0	0	0	0	0	0	0	0
100057191	-	u	TGCAGCGGCCGTGGGGTCAGCGGTAGAGCGTGCAGCAGCAGTAGGCGGCTGGCGGCGGCGAGGTGCAGG	100	69	chr1R	506144891	506144960	-	0	0	1	0	0	0	0	0	0	0	0	0	0	0	0	0	0	0	0	0	0	0	0	0	0	0	0	0	0	0	0	0	0	0	0	0	0	0	0	0
5227491	-	u	TGCAGGGGATCGAGCGGCGATGCTCGATGAAGCGAGTTGAGGGTAGGACGAGGAAGACGTCGGCAATGG	100	69	chr1R	506168707	506168776	-	0	0	0	0	0	0	0	1	0	0	0	0	0	0	0	0	0	0	0	0	0	0	0	0	0	0	0	0	0	0	0	0	0	0	0	0	0	0	0	0
5202912	SECCE1Rv1G0036190	x	TGCAGCAGGTCTACGCGTGGCACCTCGGCGGGGACAACCTTCCCCGCCTTCCCCCAGCCGCCGCCGACC	91.3043	63	chr1R	506447625	506447688	-	0	0	0	1	1	1	1	1	1	0	0	0	0	0	0	0	0	0	0	0	0	0	0	0	0	0	0	0	0	0	0	0	0	0	0	0	0	0	0	0
7089360	-	u	TGCAGGCTCGACGAAGATTAGCTGCGGGCGGGAGTGGCCG	100	40	chr1R	506844365	506844405	-	0	0	0	1	0	0	0	0	1	0	0	0	0	0	0	0	0	0	0	0	0	0	0	0	0	0	0	0	0	0	0	0	0	0	0	0	0	0	0	0
3360570	-	u	TGCAGTAGCCACAGACAAGCAGGGCGATGCAGGCGACGATGATGTAGAGCTTCCCCTTCTGCTGCTGCG	100	69	chr1R	506927242	506927311	+	0	0	0	1	1	1	0	1	1	0	0	1	0	0	0	0	0	0	0	0	0	0	0	0	0	0	0	0	0	0	0	0	0	0	0	0	0	0	0	0
3345124	SECCE1Rv1G0036200	p	TGCAGCTCCATGTGCCTTGTAGCTCAAATCCCCAGCTTAACACTCTCGTGTCTCCTTAATATCAGTATT	100	69	chr1R	507127756	507127825	-	0	0	0	1	1	1	0	1	1	0	0	1	0	0	0	0	0	0	0	0	0	0	0	0	0	0	0	0	0	0	0	0	0	0	0	0	0	0	0	0
3348892	-	u	TGCAGTGACTGTCAAATAATACCACTACTAAATAAATCTGGCCACCTTTTCTGATGACCCCTCATAGGA	100	69	chr1R	507127967	507128036	+	0	0	0	1	0	0	0	0	1	0	0	0	0	0	0	0	0	0	0	0	0	0	0	0	0	0	0	0	0	0	0	0	0	0	0	0	0	0	0	0
3882431	-	u	TGCAGACAAGGAAATCATTGTGCAGCGGCTGGGGTCGCTGCGGATCAACTACTCAGGGCCGTATTCATT	100	69	chr1R	507825189	507825258	-	0	0	1	1	1	1	1	1	1	0	0	-	0	0	0	0	0	0	0	-	0	0	0	0	0	0	0	0	0	0	0	0	0	0	0	0	0	0	0	0
3741036	-	u	TGCAGGAAGAATTGGGGATGATTATAAAGTTCCG	100	34	chr1R	507826043	507826077	-	0	0	1	1	1	1	1	1	1	0	0	0	0	0	0	0	0	0	0	-	0	0	0	0	0	0	0	0	0	0	0	0	0	0	0	0	0	0	0	0
3345894	SECCE1Rv1G0036310	i	TGCAGGTCGTAATCTTGCTGCAAGTTCTAGCCTGGGTCCATTTCTCTCCAGGGAAGTTGCCTCCCGAGA	95.6522	66	chr1R	508413053	508413119	+	0	0	0	1	1	0	0	0	1	0	0	0	0	0	0	0	0	0	0	0	0	0	0	0	0	0	0	0	0	0	0	0	0	0	0	0	0	0	0	0
3584890	-	u	TGCAGCTTCGTGACTTGCCTGCTGCAAGTCAGAGGATCCG	100	40	chr1R	508820769	508820809	+	0	0	0	1	1	0	1	1	-	0	0	0	0	0	0	0	0	0	0	0	0	0	0	0	0	0	0	0	0	0	0	0	0	0	0	0	0	0	0	0
3342770	SECCE1Rv1G0036400	i	TGCAGGAACAAATCCAGAAATCATTGGCATAGAACGCAAACAAATGGGCCAGATATAATGGAGAGAACG	100	69	chr1R	509428880	509428949	-	0	0	1	1	0	0	0	1	0	0	0	0	0	0	0	0	0	0	0	0	0	0	0	0	0	0	0	0	0	0	0	0	0	0	0	0	0	0	0	0
100075022	-	u	TGCAGATCGCAAGTTCTCACTTGGGGCTTCATCGTCGCTGTGGTCGCCATCAGTGTAGAGAAACTTGTG	100	69	chr1R	509772634	509772703	-	0	0	0	1	-	0	0	0	1	0	0	0	0	0	0	0	0	0	0	0	0	0	0	0	0	0	0	0	0	0	0	0	0	0	0	0	0	0	0	0
3735404	-	u	TGCAGAAGGTTGGTTGGAGGCTTTTCGTTGGGCCTCTGTTTACTTATCGAGGCCGCGCACCAGGCCGAG	97.1014	67	chr1R	510303735	510303802	-	0	0	1	1	1	1	1	1	1	0	0	-	0	-	0	0	0	0	0	1	0	0	0	0	0	0	0	0	0	0	0	0	0	0	0	0	0	0	0	0
3733291	SECCE1Rv1G0036520	i	TGCAGAAAAGAAGATTCATTAATGGAGTACGTACTAGAAACAGAGACGTTCCTTCCGCTTGCTTAAGTG	100	69	chr1R	510348575	510348644	-	0	0	0	1	0	0	1	0	0	0	0	0	0	0	0	0	0	0	0	0	0	0	0	0	0	0	0	0	0	0	0	0	0	0	0	0	0	0	0	0
4494181	SECCE1Rv1G0036530	x	TGCAGAGCTCAACAATCTCTGCAACGGCACCG	100	32	chr1R	510357416	510357448	+	0	0	0	1	0	1	1	1	1	0	0	1	0	-	0	0	0	0	0	0	0	0	0	0	0	0	0	0	0	0	0	0	0	0	0	0	0	0	0	0
16524961	-	u	TGCAGCTTGCGGAGTGTTCGATCATGTGTCTTGCCCG	100	37	chr1R	510371071	510371108	-	0	0	0	0	0	0	1	0	0	0	0	0	0	0	0	0	0	0	0	0	0	0	0	0	0	0	0	0	0	0	0	0	0	0	0	0	0	0	0	0
3344956	SECCE1Rv1G0036610	c	TGCAGCTCAAGGACGGGCCAGAATGGGATAAAATAGCTCACATCCCGATCAAACGGATCCATTGACCAG	100	69	chr1R	510726764	510726833	+	0	0	0	0	0	1	0	1	0	0	0	1	0	0	0	0	0	0	0	0	0	0	0	0	0	0	0	0	0	0	0	0	0	0	0	0	0	0	0	0
3345290	-	u	TGCAGTTCAACATCCTTTTATTCATCATTATATAGTACAGTACAATACAAACAGAACGCAAAGTACAGT	100	69	chr1R	511070621	511070690	-	0	0	0	1	0	1	1	1	1	0	0	0	0	0	0	0	0	0	0	0	0	0	0	0	0	0	0	0	0	0	0	0	0	0	0	0	0	0	0	0
3582785	-	u	TGCAGTTCAACATCCTTTTATTCATCATTACTATAGTACAGTACAATACAAACAGAACGCAAAGTACAG	100	69	chr1R	511070622	511070691	-	0	0	1	1	0	0	0	1	0	0	0	1	0	-	0	0	0	0	0	0	0	0	0	0	0	0	0	0	0	0	0	0	0	0	0	0	0	0	0	0
3578173	SECCE1Rv1G0036660	i	TGCAGAGTGGCGCGTCAATCTCCACCCCTAACCACCGCGCCG	80.9524	34	chr1R	511106658	511106692	-	0	0	0	0	0	0	0	0	1	0	0	0	0	0	0	0	0	0	0	0	0	0	0	0	0	0	0	0	0	0	0	0	0	0	0	0	0	0	0	0
5224367	-	u	TGCAGCCGTTCCGCTGAGTATCTGGCCTGGTCGATTCAAGCCTCGAGGGAATCAACCGTACTGCTGCTG	100	69	chr1R	511356886	511356955	-	0	0	0	1	1	1	1	0	0	0	0	1	0	0	0	0	0	0	0	0	0	0	0	0	0	0	0	0	0	0	0	0	0	0	0	0	0	0	0	0
3900599	SECCE1Rv1G0036770	c	TGCAGGCCTTCAAGACGCAGCCCACCATTTTCCTTTTCACCGATGAGAGCATAAACAAGAAGGTCCGAG	97.1014	67	chr1R	512316582	512316649	-	0	0	1	1	-	1	1	1	1	0	0	1	0	-	0	0	0	0	0	-	0	0	0	0	0	0	0	0	0	0	0	0	0	0	0	0	0	0	0	0
7062360	SECCE1Rv1G0036770	x	TGCAGCAACTCGCCCTCTGACAGCCCGAAGCTCTGGTAAAATGCCATTTTCCGCAGCCATGACTCCCTC	100	69	chr1R	512316645	512316714	+	0	0	1	1	1	1	1	1	1	0	0	1	0	0	0	0	0	0	0	1	0	0	0	0	0	0	0	0	0	0	0	0	0	0	0	0	0	0	0	0
3885549	-	u	TGCAGACCATCCTGTCTGAACCCTCTATCTGGTCAGAGAAGCAGGCAGGTCCG	100	53	chr1R	512654207	512654260	-	0	0	0	0	0	0	0	1	0	0	0	0	0	0	0	0	0	0	0	0	0	0	0	0	0	0	0	0	0	0	0	0	0	0	0	0	0	0	0	0
3342990	SECCE1Rv1G0036810	c	TGCAGGCTGAGGTGGCTCAACTACCTGAGGCCAAACATAAAGCACGGGGACTTCACCCCG	98.3333	59	chr1R	512657830	512657889	+	0	0	1	0	0	0	0	0	1	0	0	1	0	1	0	0	0	0	0	1	0	0	0	0	0	0	0	0	0	0	0	0	0	0	0	0	0	0	0	0
3348781	SECCE1Rv1G0036830	e	TGCAGAAAGAAATTATCAAGCTTTATCTGATACGGTTAGCCTCCTCCCCGACCAGGCAGTTCAGAAGAC	100	69	chr1R	512661607	512661676	-	0	0	1	1	1	1	1	1	0	0	0	0	0	0	0	0	0	0	0	0	0	0	0	0	0	0	0	0	0	0	0	0	0	0	0	0	0	0	0	0
100120962	SECCE1Rv1G0036830	x	TGCAGAACTGCAAATGGGTTCAGGGCTTAAGCAATTCCAACCTTCTTGAGCTCCTTCTCGATCTTGGGA	100	69	chr1R	512661672	512661741	+	0	0	0	0	0	0	0	1	0	0	0	0	0	0	0	0	0	0	0	0	0	0	0	0	0	0	0	0	0	0	0	0	0	0	0	0	0	0	0	0
3732697	SECCE1Rv1G0036850	x	TGCAGTTGCTCCTCCATGGCTCTTCCGCCCACGAGCAGGGCGGTGGGGACGGAGCGAAAAAGGAACAAG	100	69	chr1R	512946300	512946369	+	0	0	1	1	1	1	0	1	1	0	0	1	0	-	0	0	0	0	0	1	0	0	0	0	0	0	0	0	0	0	0	0	0	0	0	0	0	0	0	0
3346951	-	u	TGCAGATGCTCACCCAATGATTGTTCCGTCTTTGCTGATCCGCAAGATACTGAAGTTGGTGCCG	100	64	chr1R	513026880	513026944	+	0	0	0	0	1	1	0	0	1	0	0	1	0	-	0	0	0	0	0	0	0	0	0	0	0	0	0	0	0	0	0	0	0	0	0	0	0	0	0	0
7411847	-	u	TGCAGCTCGGATGTACTCCTCAAAGGACTCGTGGTACTTGTCGTATAGCTTTTGCGATTATATAGTTTT	100	69	chr1R	513466322	513466391	-	0	0	0	0	0	0	0	1	0	0	0	0	0	0	0	0	0	0	0	0	0	0	0	0	0	0	0	0	0	0	0	0	0	0	0	0	0	0	0	0
3346719	-	u	TGCAGCAAGGCTATCCGCTGGTTGTCCGTCCCTGCACGATTACACGGGAATAGAAGAGCAGAAGTTAGA	100	69	chr1R	513511804	513511873	-	0	0	0	0	0	1	1	-	0	0	0	0	0	0	0	0	0	0	0	0	0	0	0	0	0	0	0	0	0	0	0	0	0	0	0	0	0	1	0	1
3730153	SECCE1Rv1G0036890	i	TGCAGTATATATGTGTTGTTTCGTTGTGCACTTTCGGACTGACTAAACTGAAACGGTGCTTCGCGCGAT	100	69	chr1R	514334822	514334891	+	0	0	1	1	1	0	1	1	1	0	0	1	0	-	0	0	0	0	0	0	0	0	0	0	0	0	0	0	0	0	0	0	0	0	0	0	0	0	0	0
3353240	-	u	TGCAGCTCAAAAGTCAACCGTCTCTCCATGTCCCCTTCCCTGAATCAGATCGTGCGCACACTGCTTCCG	100	69	chr1R	514563444	514563513	+	0	0	0	0	1	0	0	0	1	0	0	1	0	-	0	0	0	0	0	0	0	0	0	0	0	0	0	0	0	0	0	0	0	0	0	0	0	0	0	0
3360729	-	u	TGCAGGATCATCAGGACTAGTGCATTAACCTAGCTAGCTACCCCACGTCGTTCTAGCTTTAGGTAAAGA	100	69	chr1R	514565431	514565500	-	0	0	1	1	1	1	0	1	1	0	0	-	0	-	0	0	0	0	0	-	0	0	0	0	0	0	0	0	0	0	0	0	0	0	0	0	0	0	0	0
3750256_Z	-	u	TGCAGATAGCTGTAAAGAGAGGAGATATCACAATTTGAGCGGCCAATTGACCATGATGCTTTCCCTGTA	100	69	chr1R	514565496	514565565	+	0	0	0	1	1	0	0	1	1	0	0	1	0	-	0	0	0	0	0	0	0	0	0	0	0	0	0	0	0	0	0	0	0	0	0	0	0	0	0	0
3741713	SECCE1Rv1G0036910	x	TGCAGAAGAAACTCAAGATAAGTACGAATTGAACTTACCGACTGAAATGGCGTTCTGGATCTCCGCGCA	98.5507	68	chr1R	514657904	514657972	+	0	0	1	1	0	1	1	0	0	0	0	0	0	0	0	0	0	0	0	1	0	0	0	0	0	0	0	0	0	0	0	0	0	0	0	0	0	0	0	0
7098117	-	u	TGCAGATTGCGATGGCTACCGAAAGGTCTTCATGAGGGTTCTCCTCTATAGATCCG	100	56	chr1R	514877671	514877727	+	0	0	0	0	0	0	0	0	1	0	0	0	0	0	0	0	0	0	0	0	0	0	0	0	0	0	0	0	0	0	0	0	0	0	0	0	0	0	0	0
3355806	-	u	TGCAGCAAGCTGCTGCCCACGCGACCGCCCTGTGTTGTGCCGCGGACGCCATCCCACTTCCTCGTGTGG	100	69	chr1R	515271448	515271517	-	0	0	0	0	1	-	0	1	1	0	0	0	0	0	0	0	0	0	0	0	0	0	0	0	0	0	0	0	0	0	0	0	0	0	0	0	0	0	0	0
3738889	-	u	TGCAGCCACTTGCGCAAACCTCCAGCGCACATGCAGCTTATGTCCCGGCCCAGCTGCCCATTACTCCGA	100	69	chr1R	515284722	515284791	+	0	0	0	1	0	0	1	0	0	0	0	0	0	0	0	0	0	0	0	0	0	0	0	0	0	0	0	0	0	0	0	0	0	0	0	0	0	0	0	0
3902154	SECCE1Rv1G0037070	o	TGCAGCAGCTGCGAGCCGAGAGCCGAGAGCCGAGGACGAGAGGAGGCAGCGCCCGCCGACATGGCCGAG	97.1014	67	chr1R	517495878	517495945	+	0	0	0	0	1	0	0	1	1	0	0	0	0	0	0	0	0	0	0	0	0	0	0	0	0	0	0	0	0	0	0	0	0	0	0	0	0	0	0	0
3345687	-	u	TGCAGAACAATGTCACATTCACTCACACCAGCCGCAGCAGCGTGATCAGATCACAACAGCTACTACTAC	100	69	chr1R	517498790	517498859	-	0	0	1	0	1	1	0	0	1	0	0	0	0	0	0	0	0	0	0	-	0	0	0	0	0	0	0	0	0	0	0	0	0	0	0	0	0	0	0	0
100019333	-	u	TGCAGCCGCCTTTCTCTTCTTAACTACGAAGGTTTTCCG	100	39	chr1R	517745871	517745910	-	0	0	0	1	0	0	0	0	0	0	0	0	0	0	0	0	0	0	0	0	0	0	0	0	0	0	0	0	0	0	0	0	0	0	0	0	0	0	0	0
3735919	-	u	TGCAGCTCAAACAAAATAAAATAAAGAAAAAGATAGAAAGATCTGGTTGACAAGATTTCCG	100	61	chr1R	518925456	518925517	-	0	0	0	1	0	0	1	0	1	0	0	0	0	0	0	0	0	0	0	1	0	0	0	0	0	0	0	0	0	0	0	0	0	0	0	0	0	0	0	0
100083500	SECCE1Rv1G0037130	x	TGCAGCTTGCTGAGGGCGCCGCTGAGCGCGCCCACGGGCGGTGCCGGCCCGTCGAGCGTCGCCGTCGGC	100	69	chr1R	519373427	519373496	+	0	0	1	0	0	0	0	0	0	0	0	0	0	0	0	0	0	0	0	0	0	0	0	0	0	0	0	0	0	0	0	0	0	0	0	0	0	0	0	0
3358321	SECCE1Rv1G0037180	p	TGCAGCAAGGGCTGCGCCAGATACTTGCTGGCGGCAACCAGCCGCCATTTCAACCTGCGCAGCCGAGAT	94.2029	65	chr1R	520074231	520074296	+	0	0	1	1	1	1	1	1	1	0	0	0	0	0	0	0	0	0	0	0	0	0	0	0	0	0	0	0	0	0	0	0	0	0	0	0	0	0	0	0
100049620	SECCE1Rv1G0037210	c	TGCAGGAAGGCCACCCAGGTCTGAAGGAGCTTGATGTGAGCACAAACCTGTTTCAGAGGTCTGGAGCCC	100	69	chr1R	520242257	520242326	+	0	0	1	0	0	1	0	0	0	0	0	0	0	0	0	0	0	0	0	0	0	0	0	0	0	0	0	0	0	0	0	0	0	0	0	0	0	0	0	0
100016470	SECCE1Rv1G0037210	o	TGCAGGGCCTGAAGGTGGAGGAGGACTAGTCGTGTCTAGGGTGGTGGCAAGATTAGCCCCTGTCTTTTG	100	69	chr1R	520242587	520242656	+	0	0	0	1	0	0	0	0	0	0	0	0	0	0	0	0	0	0	0	0	0	0	0	0	0	0	0	0	0	0	0	0	0	0	0	0	0	0	0	0
5208193	SECCE1Rv1G0037230	x	TGCAGCGGCGGGCCATCGTCGCTCCTCCCGAGCCTTCGATTGGTCCGAGAGTTTGGCGCCG	98.3607	60	chr1R	520262693	520262753	-	0	0	0	0	0	0	0	0	1	0	0	1	0	1	0	0	0	0	0	0	0	0	0	0	0	0	0	0	0	0	0	0	0	0	0	0	0	0	0	0
3738854	SECCE1Rv1G0037240	o	TGCAGGTACGGTTCCGCCTCTCCTGTGGTTCCGTTTCGTGGCGCACGACTTTGGTGCTAGTTTCTTGTG	100	69	chr1R	520595118	520595187	+	0	0	0	1	0	0	0	1	0	0	0	0	0	0	0	0	0	0	0	0	0	0	0	0	0	0	0	0	0	0	0	0	0	0	0	0	0	0	0	0
5216791	SECCE1Rv1G0037250	x	TGCAGCGAGATCATCGCCACGTACGGCTTGCACCGCTGCATCAGCGTCTCCCCCTCGCCGCCGCCACCC	94.2029	65	chr1R	520605758	520605823	+	0	0	0	0	0	0	0	0	1	0	0	0	0	0	0	0	0	0	0	0	0	0	0	0	0	0	0	0	0	0	0	0	0	0	0	0	0	0	0	0
5228277	SECCE1Rv1G0037260	c	TGCAGGCCGCCGCAGCCGCCGCGAGACCCGTTCACGCCGCGGAGCACTCCGTGGCGGCGGCAATGGCGA	100	69	chr1R	520635960	520636029	-	0	0	0	0	0	1	0	0	0	0	0	1	0	-	0	0	0	0	0	0	0	0	0	0	0	0	0	0	0	0	0	0	0	0	0	0	0	0	0	0
3745542	SECCE1Rv1G0037280	c	TGCAGGAGACGCCGGACTCGGTGTTCTTCACGCTGGACATGCTGGACAAGTTCATGGCCATGGCGCTGC	100	69	chr1R	520910002	520910071	+	0	0	1	1	1	1	1	1	1	0	0	1	0	-	0	0	0	0	0	-	0	0	0	0	0	0	0	0	0	0	0	0	0	0	0	0	0	0	0	0
3358617	-	u	TGCAGCGCCCGTTGGGATTCCCCAGAAGGGGTACACATTAATTAGTCGCTCCG	73.5849	39	chr1R	520912936	520912975	+	0	0	0	-	0	0	1	0	1	0	0	0	0	0	0	0	0	0	0	0	0	0	0	0	0	0	0	0	0	0	0	0	0	0	0	0	0	0	0	0
7496178	-	u	TGCAGTGGAAAACCCGTCACATGATGTGCAGCAGGCCTCCG	90.2439	37	chr1R	521017489	521017526	+	0	0	1	0	0	0	0	0	0	0	0	0	0	0	0	0	0	0	0	0	0	0	0	0	0	0	0	0	0	0	0	0	0	0	0	0	0	0	0	0
3750566	-	u	TGCAGTCCGTCACTTCTATGACGGTGTTTCAGATCCG	100	37	chr1R	521078999	521079036	+	0	0	1	0	0	1	0	0	0	0	0	0	0	0	0	0	0	0	0	0	0	0	0	0	0	0	0	0	0	0	0	0	0	0	0	0	0	0	0	0
3599311	SECCE1Rv1G0037310	x	TGCAGCCCGTTGGCGCGGCGGCACGGGACCGCGGGAGGCGAGCAGGGTCCG	100	51	chr1R	521204890	521204941	-	0	0	0	1	1	0	1	0	1	0	0	0	0	0	0	0	0	0	0	0	0	0	0	0	0	0	0	0	0	0	0	0	0	0	0	0	0	0	0	0
100067329	-	u	TGCAGTATTAATATTGCAGTTTTTTGTTGTTGCCAAACAGCTCACAATAATTAAAACCATGGTATTCCT	100	69	chr1R	521212662	521212731	-	0	0	0	0	1	0	0	0	0	0	0	0	0	0	0	0	0	0	0	0	0	0	0	0	0	0	0	0	0	0	0	0	0	0	0	0	0	0	0	0
3902790	-	u	TGCAGTTCGAGGAGCCGCCGAAGCCATGCGAGTAGACGCGCCCG	100	44	chr1R	521214251	521214295	+	0	0	1	1	1	1	1	1	1	0	0	1	0	-	0	0	0	0	0	0	0	0	0	0	0	0	0	0	0	0	0	0	0	0	0	0	0	0	0	0
3349212	-	u	TGCAGATTGCCTGATAGCGAAAGACTTTGGACGCATATTTATTGATAATTAAGCGATGCGTGTTTATCG	100	69	chr1R	521331566	521331635	+	0	0	0	1	1	0	0	1	0	0	0	1	0	-	0	0	0	0	0	0	0	0	0	0	0	0	0	0	0	0	0	0	0	0	0	0	0	0	0	0
3733656	SECCE1Rv1G0037350	p	TGCAGACTTTGGCTTATCAATAGCAGAGAGGAGGTGATGACGTCCCTGATCGTGTACCAAAATTTCAAA	100	69	chr1R	521884384	521884453	-	0	0	0	0	1	0	0	1	0	0	0	0	0	0	0	0	0	0	0	0	0	0	0	0	0	0	0	0	0	0	0	0	0	0	0	0	0	0	0	0
3350753	SECCE1Rv1G0037350	x	TGCAGCCATGACAATCAGGCATCATCATCACCTCCTCTCCCTGCTATGATGATCAGTCAAGGCTGGCGG	100	69	chr1R	521884449	521884518	+	0	0	1	1	1	1	1	1	1	0	0	1	0	1	0	0	0	0	0	-	0	0	0	0	0	0	0	0	0	0	0	0	0	0	0	0	0	0	0	0
3887034	SECCE1Rv1G0037360	x	TGCAGCGGCGCACGGCGGGGGGCGGAGGGCAGTGGCGAGCGCGGACACGACGAGGCCGAGCATGCCGAG	100	69	chr1R	521998024	521998093	-	0	0	1	1	0	1	0	1	0	0	0	0	0	0	0	0	0	0	0	0	0	0	0	0	0	0	0	0	0	0	0	0	0	0	0	0	0	0	0	0
3883443	SECCE1Rv1G0037360	c	TGCAGCCCTGTCGACGCCCGCGTGCCAGCGCGCGAACGGTGGACAGCTCGCCGTGCTTTACGTGTCGCT	100	69	chr1R	521998089	521998158	+	0	0	1	1	0	1	0	1	0	0	0	0	0	0	0	0	0	0	0	0	0	0	0	0	0	0	0	0	0	0	0	0	0	0	0	0	0	0	0	0
3732400	SECCE1Rv1G0037380	p	TGCAGAAGCCACTTGCTTACGGGCCACCCCACCG	100	34	chr1R	522180637	522180671	-	0	0	1	1	1	1	0	1	0	0	0	0	0	0	0	0	0	0	0	-	0	0	0	0	0	0	0	0	0	0	0	0	0	0	0	0	0	0	0	0
100059590	SECCE1Rv1G0037380	i	TGCAGTTGAGTTTAGGAAATGCTGAATCTAGTTGTACTTCCTGCATTAGAGCCTGCAAAACCG	98.4127	62	chr1R	522183221	522183283	-	0	0	1	0	0	0	0	0	0	0	0	0	0	0	0	0	0	0	0	0	0	0	0	0	0	0	0	0	0	0	0	0	0	0	0	0	0	0	0	0
3589970	SECCE1Rv1G0037410	c	TGCAGTGGGCGACGGCACAGCGGACGTTGCACGGCCTGCCGACGGCAACGCCAGACAACACGCAGCAAG	100	69	chr1R	522841287	522841356	-	0	0	1	1	1	1	1	1	1	0	0	-	0	1	0	0	0	0	0	-	0	0	0	0	0	0	0	0	0	0	0	0	0	0	0	0	0	0	0	0
3898080	SECCE1Rv1G0037410	e	TGCAGCTCAACTATTGCTGCTGTTGCCATTGCAGATCGCCACCGTCATCGCCGTGTACTGCAACTTGCC	100	69	chr1R	522841640	522841709	-	0	0	0	1	1	0	1	1	1	0	0	1	0	-	0	0	0	0	0	0	0	0	0	0	0	0	0	0	0	0	0	0	0	0	0	0	0	0	0	0
7062714	SECCE1Rv1G0037410	x	TGCAGTTACAGATGAATGCATGCGAGGCCGGATGGGGGTGAGCTTACTATCTGCGCGACGATGAAGGCG	100	69	chr1R	522841705	522841774	+	0	0	0	1	1	0	1	1	1	0	0	0	0	0	0	0	0	0	0	0	0	0	0	0	0	0	0	0	0	0	0	0	0	0	0	0	0	0	0	0
3591556	SECCE1Rv1G0037410	x	TGCAGGAAAACTAGCAAGGTTGGCTCACCAAGTCGACGGACTCGTTCTTGATTCGCTCCAGACCTTCGG	100	69	chr1R	522845193	522845262	+	0	0	0	-	1	1	1	1	1	0	0	0	0	0	0	0	0	0	0	0	0	0	0	0	0	0	0	0	0	0	0	0	0	0	0	0	0	0	0	0
3602837	-	u	TGCAGCTGCTGCGTATTAGATCCTAGCTTTTGTCCTTCCTTGCTGGTTCCTGCTGCGCCCG	100	61	chr1R	523741052	523741113	-	0	0	1	1	1	1	1	1	1	0	0	-	0	-	0	0	0	0	0	-	0	0	0	0	0	0	0	0	0	0	0	0	0	0	0	0	0	0	0	0
3362300	-	u	TGCAGATTGCAGCTAGCATTGCGCTGCGCAGGTGCGCGTATCCCAACCACCCCTGCTCAGCTCTGCCCA	100	69	chr1R	523741115	523741184	+	0	0	1	1	1	1	1	1	1	0	0	-	0	-	0	0	0	0	0	1	0	0	0	0	0	0	0	0	0	0	0	0	0	0	0	0	0	0	0	0
3342324	-	u	TGCAGAAAAGCCATTCTTCTTCCCCTTCCCAACCCCGCAAGCTTTACACCAGCAAGTTGGCGATTCTGA	100	69	chr1R	523741875	523741944	-	0	0	0	1	1	1	1	1	1	0	0	-	0	-	0	0	0	0	0	0	0	0	0	0	0	0	0	0	0	0	0	0	0	0	0	0	0	0	0	0
100057333	-	u	TGCAGCTAAAGTTCAAAAGCGGCCATGTTTGAGGTGACGTCGTGAGTCACAGCACGGCACAACTTCTCG	98.5507	68	chr1R	524622672	524622740	-	0	0	1	0	0	0	0	0	0	0	0	0	0	0	0	0	0	0	0	0	0	0	0	0	0	0	0	0	0	0	0	0	0	0	0	0	0	0	0	0
3597208	SECCE1Rv1G0037490	p	TGCAGGGTAACTCCAATGGCGAGTCGTCAAAACGGACGCCCTGAAATGTCCCAGACACGTCCCATGCCT	100	69	chr1R	524854528	524854597	-	0	0	1	1	1	1	1	1	1	0	0	1	0	1	0	0	0	0	0	-	0	0	0	0	0	0	0	0	0	0	0	0	0	0	0	0	0	0	0	0
3364518	SECCE1Rv1G0037490	p	TGCAGATTTCATACGCACGCCGATCTGGGCGCTGGCGGGCACGCAGAGCTCAGAGCCGAGCATCGCCGC	100	69	chr1R	524855252	524855321	-	0	0	1	1	1	1	1	1	1	0	0	1	0	1	0	0	0	0	0	1	0	0	0	0	0	0	0	0	0	0	0	0	0	0	0	0	0	0	0	0
3344511	-	u	TGCAGGTCGTGAGAAGGTGTGGTCAAAGCAAGTTTACATTAGAAAACCCGAGCCTTGGTCGATGCGCCC	98.5507	68	chr1R	524857811	524857879	+	0	0	1	1	1	1	1	1	1	0	0	1	0	-	0	0	0	0	0	-	0	0	0	0	0	0	0	0	0	0	0	0	0	0	0	0	0	0	0	0
3897660	SECCE1Rv1G0037510	x	TGCAGTGTGGGGGTCTTCATCTTGGAAAGGATGGCAAATGTGTGGACGAACATGGGCACGCCG	100	63	chr1R	525553328	525553391	-	0	0	1	1	1	1	1	1	1	0	0	1	0	-	0	0	0	0	0	-	0	0	0	0	0	0	0	0	0	0	0	0	0	0	0	0	0	0	0	0
3746498	-	u	TGCAGAATCGAGCCGAGATTTTTGCGTCAGATCCGCCG	100	38	chr1R	525862315	525862353	-	0	0	0	1	1	1	0	1	1	0	0	1	0	-	0	0	0	0	0	0	0	0	0	0	0	0	0	0	0	0	0	0	0	0	0	0	0	0	0	0
3731809	-	u	TGCAGGCCGACAGGTTCACCGTTTAGATTGGCAGCCCG	89.4737	34	chr1R	526012317	526012351	-	0	0	0	1	1	1	1	1	1	0	0	-	0	-	0	0	0	0	0	0	0	0	0	0	0	0	0	0	0	0	0	0	0	0	0	0	0	0	0	0
100055481	-	u	TGCAGACCGATTGGCCGCCGGGAGAAAAAGGACGTACGTGGCGGCGGCATTGTGCGTGTCATCGTGTCC	75.3623	52	chr1R	526013947	526013999	-	0	0	1	0	0	0	0	0	0	0	0	0	0	0	0	0	0	0	0	0	0	0	0	0	0	0	0	0	0	0	0	0	0	0	0	0	0	0	0	0
3586709	-	u	TGCAGAGGAGGCGGAGAACTTGGCGCGGCAGTGGCGAAGGCGATGGTGACCG	100	52	chr1R	526029806	526029858	-	0	0	0	1	0	0	1	0	1	0	0	0	0	0	0	0	0	0	0	0	0	0	0	0	0	0	0	0	0	0	0	0	0	0	0	0	0	0	0	0
3584486	-	u	TGCAGCAGCAGCAACAAACCCGCACCAATCAGGCAAAGAGGCAAGCGGTTTCTTGCCCG	100	59	chr1R	526444456	526444515	+	0	0	1	1	0	1	1	1	1	0	0	0	0	0	0	0	0	0	0	-	0	0	0	0	0	0	0	0	0	0	0	0	0	0	0	0	0	0	0	0
5227973	SECCE1Rv1G0037580	c	TGCAGCTCAGCTGCGTCGCCAGCGGAGCTGCGCCAAGGAGTAGGAGACGGAGCGGCCGCCTGGAGGTGG	100	69	chr1R	526568330	526568399	-	0	0	1	1	0	1	1	1	1	0	0	0	0	0	0	0	0	0	0	-	0	0	0	0	0	0	0	0	0	0	0	0	0	0	0	0	0	0	0	0
3344308	SECCE1Rv1G0037590	x	TGCAGCACCGTAGGAGTAGTATACATACCTCGTCGTCCG	100	39	chr1R	526676694	526676733	-	0	0	0	1	0	1	1	-	1	0	0	0	0	0	0	0	0	0	0	0	0	0	0	0	0	0	0	0	0	0	0	0	0	0	0	0	0	0	0	0
3362669	SECCE1Rv1G0037590	x	TGCAGTCAAAAGAGTCGATAGGCAGTGGTTGAGCATAGCATTCTGTACTAACCTCAATTCGGGCATATA	100	69	chr1R	526676853	526676922	-	0	0	1	1	1	1	1	1	1	0	0	0	0	0	0	0	0	0	0	0	0	0	0	0	0	0	0	0	0	0	0	0	0	0	0	0	0	0	0	0
3890170	-	u	TGCAGGGGCGTGCATGCATAGATATTGATAGACTTATGCAGTAGTACGTAGTAGTAGGTTTGCTTGCTA	100	69	chr1R	528577402	528577471	-	0	0	1	1	1	1	1	1	1	0	0	-	0	-	0	0	0	0	0	0	0	0	0	0	0	0	0	0	0	0	0	0	0	0	0	0	0	0	0	0
3346885	-	u	TGCAGGAAGCAAAGTGTAGTTGCAGCATCTCCATATTCATGTTTCTACAAGGTCCCCGAGTAGATCGTC	100	69	chr1R	528577467	528577536	+	0	0	-	1	1	1	1	1	1	0	0	1	0	0	0	0	0	0	0	0	0	0	0	0	0	0	0	0	0	0	0	0	0	0	0	0	0	0	0	0
7497693	-	u	TGCAGAACAGATTCACCTCTCCACGACAGGGGGACGCGCGCAGGCGAAGCACTCTCTCGTGGTCTCGCT	100	69	chr1R	528600496	528600565	-	0	0	1	0	0	0	0	0	0	0	0	0	0	0	0	0	0	0	0	0	0	0	0	0	0	0	0	0	0	0	0	0	0	0	0	0	0	0	0	0
5039868	-	u	TGCAGTGAGATGAAAGTTGGATCTTGACTTCAGTAGTAAAATTGATTGCTGATGAGCGGATATGACTCT	100	69	chr1R	528996832	528996901	+	0	0	0	0	0	1	0	1	0	0	0	0	0	0	0	0	0	0	0	0	0	0	0	0	0	0	0	0	0	0	0	0	0	0	0	0	0	0	0	0
6210136	SECCE1Rv1G0037690	c	TGCAGAGAGCGGCGGGCGCTTCGACGGGGGCGGAAGACGCCGAGGCTCCCTCCG	100	54	chr1R	530159880	530159934	+	0	0	0	1	0	1	1	1	1	0	0	1	0	0	0	0	0	0	0	0	0	0	0	0	0	0	0	0	0	0	0	0	0	0	0	0	0	0	0	0
3358329_V	-	u	TGCAGAGCTCGACCTCCTCGGCGTTCGAGGACTTGTCCACGTCGGAGGCTCTGGAGGCGCTCCCGTATG	100	69	chr1R	530866286	530866355	-	0	0	0	1	0	1	1	1	1	0	0	1	0	-	0	0	0	0	0	0	0	0	0	0	0	0	0	0	0	0	0	0	0	0	0	0	0	0	0	0
5036772	-	u	TGCAGCGTCGGCGGGAACGACTCTCCGATGGCACGTGAGGACTCCACAGTGGTTTGTACCACTTTTATC	100	69	chr1R	530866562	530866631	+	0	0	0	1	0	1	1	1	1	0	0	-	0	-	0	0	0	0	0	0	0	0	0	0	0	0	0	0	0	0	0	0	0	0	0	0	0	0	0	0
3363575	-	u	TGCAGAGAGATGGATGCAGCTCTTCCTGTACACTCCCTGCTGGATGAGCGAGTTTCCCG	100	59	chr1R	530898884	530898943	-	0	0	0	1	0	0	1	0	1	0	0	1	0	-	0	0	0	0	0	0	0	0	0	0	0	0	0	0	0	0	0	0	0	0	0	0	0	0	0	0
3584634	-	u	TGCAGCAAAGAGAAGTGGTTTCGCACAGGCTGGTGTCGAATTGGGCCG	100	48	chr1R	531222642	531222690	-	0	0	-	1	1	0	1	0	1	0	0	1	0	-	0	0	0	0	0	0	0	0	0	0	0	0	0	0	0	0	0	0	0	0	0	0	0	0	0	0
3344928	-	u	TGCAGAAAGCGGCGAATAGGAGCTCCCACTGACAATAGTTGGACCACATGTCCTCACAGCCCATGCGCC	100	69	chr1R	531222686	531222755	+	0	0	0	1	1	0	1	0	1	0	0	0	0	0	0	0	0	0	0	0	0	0	0	0	0	0	0	0	0	0	0	0	0	0	0	0	0	0	0	0
3586239	-	u	TGCAGAGGAGATGTGGTCGCGCGGACGGAGAAGAGGACGTCGCGAAGACGAATGCGGCGCTGGAGGTCG	100	69	chr1R	531293888	531293957	-	0	0	0	-	1	0	1	0	1	0	0	1	0	0	0	0	0	0	0	0	0	0	0	0	0	0	0	0	0	0	0	0	0	0	0	0	0	0	0	0
3342661	SECCE1Rv1G0037860	o	TGCAGCTTCTGCTAGCCGTCGGCACCAAGTTGGAGCACGTCATAGCTCAGTTAGCCCG	100	58	chr1R	531555104	531555162	-	0	0	0	1	1	1	1	1	1	0	0	1	0	-	0	0	0	0	0	0	0	0	0	0	0	0	0	0	0	0	0	0	0	0	0	0	0	0	0	0
3747087	-	u	TGCAGGGGTTCGGCTCCTCTGCTGTCATGTTATTACTGCACCG	93.0233	40	chr1R	531560485	531560525	-	0	0	0	1	0	0	0	0	1	0	0	0	0	0	0	0	0	0	0	0	0	0	0	0	0	0	0	0	0	0	0	0	0	0	0	0	0	0	0	0
7501794	-	u	TGCAGGCGGGTCAACGCATCATATGCATGCATTCATGCACCCG	100	43	chr1R	531925689	531925732	+	0	0	1	1	1	1	1	1	1	0	0	-	0	-	0	0	0	0	0	0	0	0	0	0	0	0	0	0	0	0	0	0	0	0	0	0	0	0	0	0
3598404	SECCE1Rv1G0037930	e	TGCAGTGACATGCAAACTAACGACTCTCGTTTTTTTCCACAGGGATGGATAATGTCTGACTCGCTACTG	100	69	chr1R	532443408	532443477	-	0	0	0	1	1	1	1	1	1	0	0	1	0	-	0	0	0	0	0	1	0	0	0	0	0	0	0	0	0	0	0	0	0	0	0	0	0	0	0	0
3578062	SECCE1Rv1G0037980	e	TGCAGAATGCAAACAGGTACGTCCGTCGAGTCACCCG	100	37	chr1R	533626000	533626037	-	0	0	1	1	0	1	1	1	1	0	0	1	0	1	0	0	0	0	0	1	0	0	0	0	0	0	0	0	0	0	0	0	0	0	0	0	0	0	0	0
7494695	SECCE1Rv1G0037980	x	TGCAGGGACTGTATCTGATGGCGCAGTTTCGCTGATTCTTGCTGAAAGTATTGCTGGTGTACGTACAAA	100	69	chr1R	533626033	533626102	+	0	0	1	0	0	0	0	0	0	0	0	0	0	0	0	0	0	0	0	0	0	0	0	0	0	0	0	0	0	0	0	0	0	0	0	0	0	0	0	0
7070082	-	u	TGCAGCTTCCTGATTTCACCCCCCACCCCCG	100	31	chr1R	533629286	533629317	-	0	0	-	1	1	1	1	1	1	0	0	-	0	0	0	0	0	0	0	-	0	0	0	0	0	0	0	0	0	0	0	0	0	0	0	0	0	0	0	0
100000188	-	u	TGCAGCTAGCTAGGTTTCCTTTTAAAGAAGGAAGGAGAGAGTGGTACGGTGTGTGGCGTCCCTCCGAGA	91.3043	63	chr1R	533629350	533629413	+	0	0	0	0	0	1	0	0	0	0	0	0	0	0	0	0	0	0	0	-	0	0	0	0	0	0	0	0	0	0	0	0	0	0	0	0	0	0	0	0
3362719	-	u	TGCAGGTGCACGGATTTGCCATCTCTTCCTCAACAGGGAGCTTTGCTTCTGCCGTGAGGCCGCCCCGTT	100	69	chr1R	533631717	533631786	+	0	0	1	1	1	1	1	1	1	0	0	1	0	0	0	0	0	0	0	1	0	0	0	0	0	0	0	0	0	0	0	0	0	0	0	0	0	0	0	0
4499875	SECCE1Rv1G0038000	i	TGCAGGCAACAAAATGGCTCGATTTATATGTGAAAATAACACATCGTATACTACCG	100	56	chr1R	534033316	534033372	-	0	0	0	0	0	0	0	1	0	0	0	0	0	0	0	0	0	0	0	0	0	0	0	0	0	0	0	0	0	0	0	0	0	0	0	0	0	0	0	0
4104621	SECCE1Rv1G0038000	i	TGCAGGCAACAAAATGGCTCGATTTATATGTGAAAATAACACATCCTATGCTACCG	80.3571	45	chr1R	534033327	534033372	-	0	0	0	0	1	1	0	0	0	0	0	0	0	0	0	0	0	0	0	0	0	0	0	0	0	0	0	0	0	0	0	0	0	0	0	0	0	0	0	0
3357226	-	u	TGCAGACAAGCAGTGGAAAGCGGTAGACTTTCCGCACCAAAGCTGGCAATGGCATGGCCGTTTGGTCAG	100	69	chr1R	534163993	534164062	-	0	0	0	1	0	1	1	1	1	0	0	1	0	-	0	0	0	0	0	-	0	0	0	0	0	0	0	0	0	0	0	0	0	0	0	0	0	0	0	0
3590508	-	u	TGCAGAGGAGACAGAGACCATCAGCGAGAGTCAATGGGCACTTGCGTGAGCACATGCTACCCCTGCTCG	100	69	chr1R	534164211	534164280	+	0	0	1	1	1	-	1	1	1	0	0	1	0	0	0	0	0	0	0	0	0	0	0	0	0	0	0	0	0	0	0	0	0	0	0	0	0	0	0	0
3732740	-	u	TGCAGGTATCATCGCCGTCGAACTACCTGTTAACCGATTGTTGCGCGGCCG	100	51	chr1R	534176583	534176634	-	0	0	1	1	0	1	0	1	0	0	0	1	0	1	0	0	0	0	0	1	0	0	0	0	0	0	0	0	0	0	0	0	0	0	0	0	0	0	0	0
5486891	-	u	TGCAGGGTCGTGGAGGTCGTCGTCCAGAGGATGGTCCAAGCACGGCGAGGGCGGCGCCGTCGCCATGGC	98.5507	68	chr1R	534176630	534176698	+	0	0	0	0	0	0	0	0	1	0	0	0	0	0	0	0	0	0	0	0	0	0	0	0	0	0	0	0	0	0	0	0	0	0	0	0	0	0	0	0
3579121	-	u	TGCAGCTCCCAGCCTCCACTGCCACTCGCCTCATCAGAAGCTCCATCAAAATTCACCTTGAGAGTGCCC	100	69	chr1R	534845989	534846058	-	0	0	0	1	1	1	1	1	1	0	0	1	0	-	0	0	0	0	0	0	0	0	0	0	0	0	0	0	0	0	0	0	0	0	0	0	0	0	0	0
3905126	-	u	TGCAGTGCGGGTAGGCACCAGATATGTCTCCTTCCCTCGCCTCGAAAGGGAAAAAGGAGGGGAGATGGT	100	69	chr1R	535081773	535081842	-	0	0	0	1	1	1	1	1	1	0	0	-	0	-	0	0	0	0	0	0	0	0	0	0	0	0	0	0	0	0	0	0	0	0	0	0	0	0	0	0
3355842	-	u	TGCAGCGGGGAAGGGTCGGCATCGCAGAGGCGTCAAGGATACTGTGTTGCCACCCGACGAGACGTTGCC	100	69	chr1R	535195109	535195178	-	0	0	0	0	0	0	0	0	1	0	0	0	0	0	0	0	0	0	0	0	0	0	0	0	0	0	0	0	0	0	0	0	0	0	0	0	0	0	0	0
3576881	-	u	TGCAGTGGCGGCACGCCGCAAGTGCCCGCGTCCGTTCGTCCGTCCG	100	46	chr1R	535195174	535195220	+	0	0	0	1	1	1	1	1	1	0	0	1	0	-	0	0	0	0	0	0	0	0	0	0	0	0	0	0	0	0	0	0	0	0	0	0	0	0	0	0
3895500	SECCE1Rv1G0038110	x	TGCAGCAGGATAGTGAGCGCCGACGGGTCGCAGTGCGGCCCTGTTCCTAGCGTCCG	100	56	chr1R	535425217	535425273	-	0	0	1	0	0	0	0	0	1	0	0	0	0	0	0	0	0	0	0	0	0	0	0	0	0	0	0	0	0	0	0	0	0	0	0	0	0	0	0	0
3750424	SECCE1Rv1G0038110	c	TGCAGGACGGCGACGTGGACGGGCTCCAGGTGCTTGTCGACGGCGCATGGCGCTTCGTGCGGCCCAAGA	100	69	chr1R	535425269	535425338	+	0	0	1	0	0	0	0	0	1	0	0	0	0	0	0	0	0	0	0	0	0	0	0	0	0	0	0	0	0	0	0	0	0	0	0	0	0	0	0	0
3360325	-	u	TGCAGTGCACCAGAGCCATATCTCCGAACTGAACAAACTACCACTAGAACTGCATGCGACTAAAATCAC	100	69	chr1R	536396701	536396770	-	0	0	0	1	1	1	1	0	0	0	0	1	0	1	0	0	0	0	0	0	0	0	0	0	0	0	0	0	0	0	0	0	0	0	0	0	0	0	0	0
3731469	-	u	TGCAGAAAAAGACCGCGCCCGTGCCCGTACCTGAGCCCGACCG	100	43	chr1R	537071168	537071211	+	0	0	1	1	1	1	0	1	1	0	0	-	0	-	0	0	0	0	0	1	0	0	0	0	0	0	0	0	0	0	0	0	0	0	0	0	0	0	0	0
5046967	-	u	TGCAGGTTTAAAAGGCGGCCGGGCGGCTTTGACGGGCCG	100	39	chr1R	537097375	537097414	+	0	0	0	0	0	0	0	0	1	0	0	0	0	0	0	0	0	0	0	0	0	0	0	0	0	0	0	0	0	0	0	0	0	0	0	0	0	0	0	0
3358897	SECCE1Rv1G0038290	o	TGCAGGCCACCAGCCATGCGTACTGAGGATGCGCGTGCGCTCTTGGCTCCG	100	51	chr1R	537275728	537275779	+	0	0	1	-	1	1	1	1	1	0	0	0	0	0	0	0	0	0	0	1	0	0	0	0	0	0	0	0	0	0	0	0	0	0	0	0	0	0	0	0
5043880	SECCE1Rv1G0038330	x	TGCAGCAGCAGCGCGCGCGGCTCCACGAACGGCAGGCCCATGTTGTTCCCG	100	51	chr1R	537791893	537791944	-	0	0	1	1	1	1	1	1	1	0	0	1	0	-	0	0	0	0	0	1	0	0	0	0	0	0	0	0	0	0	0	0	0	0	0	0	0	0	0	0
3742837	SECCE1Rv1G0038330	c	TGCAGGGCAGGAGCCTGCAAAGCAGCATGTGGATACTGCCCAGCCCGGCCGCCTTCGGCACCGCGACGC	100	69	chr1R	537791940	537792009	+	0	0	1	1	1	1	1	1	1	0	0	1	0	-	0	0	0	0	0	1	0	0	0	0	0	0	0	0	0	0	0	0	0	0	0	0	0	0	0	0
3732021	-	u	TGCAGGGGCATCGTTTTCATGGAGTGGCAAGATAAGAACGTAATCAATAGGCCG	100	54	chr1R	537816351	537816405	-	0	0	0	-	1	0	1	1	0	0	0	0	0	0	0	0	0	0	0	0	0	0	0	0	0	0	0	0	0	0	0	0	0	0	0	0	0	0	0	0
3589199	-	u	TGCAGTTGTTGCAGCACTTGGGGAAGAAGTCGGCTGCACGCACGCAAAGACACCG	100	55	chr1R	538128509	538128564	-	0	0	1	0	1	1	0	1	0	0	0	0	0	0	0	0	0	0	0	-	0	0	0	0	0	0	0	0	0	0	0	0	0	0	0	0	0	0	0	0
3351941	-	u	TGCAGTTGTCGCAGCACTTGGGAAAATAGTCGGCTGCACGCACGCAAGACACCGACGGCATCAGATAAT	100	69	chr1R	538312635	538312704	-	0	0	1	0	1	1	0	1	0	0	0	0	0	0	0	0	0	0	0	-	0	0	0	0	0	0	0	0	0	0	0	0	0	0	0	0	0	0	0	0
3576715	-	u	TGCAGCACACCTCGAGTCTTGAGATTCTCCACCGCATCCATCCACACCCACAACCG	100	56	chr1R	538554293	538554349	-	0	0	0	0	1	-	0	0	0	0	0	0	0	0	0	0	0	0	0	1	0	0	0	0	0	0	0	0	0	0	0	0	0	0	0	0	0	0	0	0
3600701	-	u	TGCAGCTGGAGGAGCCATAGGAGGTGGGATCGCCAGAGATGCATTTCCCTCAGCTCAACATCACTCAGG	100	69	chr1R	538554345	538554414	+	0	0	0	0	1	1	0	0	0	0	0	0	0	0	0	0	0	0	0	-	0	0	0	0	0	0	0	0	0	0	0	0	0	0	0	0	0	0	0	0
3587993	-	u	TGCAGGTCCTTCTCGGGCGTCGACGTCTGCGACGACGCCCATCCCAAGTGCCCCGCCG	100	58	chr1R	538581702	538581760	+	0	0	1	1	1	1	1	1	1	0	0	-	0	0	0	0	0	0	0	-	0	0	0	0	0	0	0	0	0	0	0	0	0	0	0	0	0	0	0	0
3746306	-	u	TGCAGCCCACGTGCAGGGTAAGTTTTATAGCCAGGTCCAACCG	100	43	chr1R	538741980	538742023	+	0	0	1	1	0	-	1	-	1	0	0	0	0	0	0	0	0	0	0	0	0	0	0	0	0	0	0	0	0	0	0	0	0	0	0	0	0	0	0	0
3353850	-	u	TGCAGCTCATCGACCTCACCACCGCCCTCCTAGTCCACCG	100	40	chr1R	538946039	538946079	+	0	0	0	0	0	0	1	1	0	0	0	0	0	0	0	0	0	0	0	0	0	0	0	0	0	0	0	0	0	0	0	0	0	0	0	0	0	0	0	0
3579146	SECCE1Rv1G0038450	i	TGCAGACATGTGTGTATGTGCGTCAATGGAGGAAACCCG	100	39	chr1R	539110034	539110073	+	0	0	0	1	1	1	1	-	1	0	0	1	0	-	0	0	0	0	0	0	0	0	0	0	0	0	0	0	0	0	0	0	0	0	0	0	0	0	0	0
3593538	-	u	TGCAGCAAAATGCCGGCGCTTCGCACAGGGGAACTACTGAGCGACGCTGCTTGGTCCG	100	58	chr1R	539283704	539283762	-	0	0	-	1	1	1	1	1	0	0	0	0	0	0	0	0	0	0	0	0	0	0	0	0	0	0	0	0	0	0	0	0	0	0	0	0	0	0	0	0
7467185	-	u	TGCAGCCTGCTGGCGCAATAGGACAAGCCGGGCGACCG	92.1053	35	chr1R	539284830	539284865	-	0	0	0	1	0	1	0	0	1	0	0	1	0	0	0	0	0	0	0	1	0	0	0	0	0	0	0	0	0	0	0	0	0	0	0	0	0	0	0	0
3591402	-	u	TGCAGGAATTTGTCTCAAAAAAAAAGCAGGATGCAGGAAAATGTTGGGGAGAGAGAGGAAGTAATAGGC	100	69	chr1R	539284861	539284930	+	0	0	1	1	1	1	0	0	0	0	0	0	0	0	0	0	0	0	0	0	0	0	0	0	0	0	0	0	0	0	0	0	0	0	0	0	0	0	0	0
100099218	-	u	TGCAGGAAAATGTTGGGGAGAGAGAGGAAGTAATAGGCCG	100	40	chr1R	539284892	539284932	+	0	0	1	0	0	0	0	1	0	0	0	0	0	0	0	0	0	0	0	0	0	0	0	0	0	0	0	0	0	0	0	0	0	0	0	0	0	0	0	0
3364777	SECCE1Rv1G0038470	x	TGCAGTTGTTGGACCTTGCCGAGGAGCTGCTCCAGCGTCATCTCGCTCGTCGGCGTCTCCCTCGGCACG	100	69	chr1R	539701936	539702005	-	0	0	1	1	1	1	1	1	1	0	0	0	0	0	0	0	0	0	0	-	0	0	0	0	0	0	0	0	0	0	0	0	0	0	0	0	0	0	0	0
3586229	SECCE1Rv1G0038470	e	TGCAGCATCTCCTCGACCGATTCATCGCTTGCCGACCCGTAGGTGAGTCCATCCGTGCGTGCACGCAAC	100	69	chr1R	539702001	539702070	+	0	0	1	1	1	1	1	1	1	0	0	1	0	-	0	0	0	0	0	-	0	0	0	0	0	0	0	0	0	0	0	0	0	0	0	0	0	0	0	0
100036447	SECCE1Rv1G0038470	c	TGCAGCTGGCGCTGGCCCTGTTCGATGGCAACCCG	97.1429	34	chr1R	539702718	539702752	+	0	0	0	0	0	0	0	0	1	0	0	0	0	0	0	0	0	0	0	0	0	0	0	0	0	0	0	0	0	0	0	0	0	0	0	0	0	0	0	0
3739026	-	u	TGCAGGTGCAGGGGTTTGTTTATATCTAGTACTATTTGTTTCGGGTGCGTTCAGGCTTAATCAGTTGCC	100	69	chr1R	539703386	539703455	-	0	0	0	0	0	0	0	1	0	0	0	0	0	0	0	0	0	0	0	0	0	0	0	0	0	0	0	0	0	0	0	0	0	0	0	0	0	0	0	0
3347710	-	u	TGCAGCCTGCATGCATCAACCCCCACCAGCATCAGGCGTAAATACAGCGCCCGTACCAGGTCTGCTGGC	88.4058	61	chr1R	539956284	539956345	-	0	0	0	0	0	0	1	0	0	0	0	0	0	0	0	0	0	0	0	0	0	0	0	0	0	0	0	0	0	0	0	0	0	0	0	0	0	0	0	0
5223742	SECCE1Rv1G0038510	i	TGCAGACACGAGCGCGACACGACGGGTACGTCCTCTTATCGCCACTGACACGGTGCACGTGAACCGAGA	95.6522	66	chr1R	540311356	540311422	-	0	0	0	1	1	1	0	0	0	0	0	1	0	1	0	0	0	0	0	0	0	0	0	0	0	0	0	0	0	0	0	0	0	0	0	0	0	0	0	0
3896257_A	SECCE1Rv1G0038540	p	TGCAGTTTCCGGCCGGCAGGTAAACCGTAGAAACGTAGCGGCGTTTTGAGGACAGAGCATCCG	100	63	chr1R	540640210	540640273	-	0	0	0	1	0	1	0	0	0	0	0	0	0	0	0	0	0	0	0	1	0	0	0	0	0	0	0	0	0	0	0	0	0	0	0	0	0	0	0	0
3588848	-	u	TGCAGTGGCAAAGCTCATCAGCCCCCCGTAGGTGGACCG	100	39	chr1R	540701746	540701785	-	0	0	0	0	0	1	0	1	1	0	0	0	0	0	0	0	0	0	0	1	0	0	0	0	0	0	0	0	0	0	0	0	0	0	0	0	0	0	0	0
3741986	-	u	TGCAGTTAGTACTGCCTATGTTGCTTGATGATATGGTGGTATTTTTATAGGGAACCCACTATAATCTGA	100	69	chr1R	540704110	540704179	-	0	0	0	0	0	1	0	1	1	0	0	0	0	0	0	0	0	0	0	-	0	0	0	0	0	0	0	0	0	0	0	0	0	0	0	0	0	0	0	0
100059496	-	u	TGCAGTTAGTACTGCCTATGTTGCTTGATGATATGGTGGTATTTTTATAGGGAACCCACTATATAATCT	91.3043	63	chr1R	540704116	540704179	-	0	0	1	0	0	0	0	0	0	0	0	0	0	0	0	0	0	0	0	0	0	0	0	0	0	0	0	0	0	0	0	0	0	0	0	0	0	0	0	0
3355471	-	u	TGCAGTACAAATTCACAATTCACACATGCTAATCTCGCTTGAAACCTAGCTTGACGGTGGGCTCGGTCG	100	69	chr1R	540705255	540705324	+	0	0	0	0	0	0	0	1	0	0	0	0	0	0	0	0	0	0	0	0	0	0	0	0	0	0	0	0	0	0	0	0	0	0	0	0	0	0	0	0
3587329	-	u	TGCAGATGCCAGATGTTACATGCTACATACAAATATTACCCCCG	100	44	chr1R	541072151	541072195	-	0	0	1	1	0	1	0	0	1	0	0	0	0	0	0	0	0	0	0	0	0	0	0	0	0	0	0	0	0	0	0	0	0	0	0	0	0	0	0	0
100000196	SECCE1Rv1G0038580	p	TGCAGCTCATCCTCCGTCAGAGATCTCCCAACTCCCAACCCTAAAGCTAACTCCGGCGAGTTCTCCGAG	95.6522	66	chr1R	541184705	541184771	-	0	0	1	0	0	1	0	0	0	0	0	0	0	0	0	0	0	0	0	-	0	0	0	0	0	0	0	0	0	0	0	0	0	0	0	0	0	0	0	0
4103174	SECCE1Rv1G0038580	p	TGCAGCTCATCCTCCGTCAGAGATCTCCCAACTCCCAACCCTAAAGCTAACTCCG	98.1818	54	chr1R	541184717	541184771	-	0	0	1	0	0	1	0	0	0	0	0	0	0	0	0	0	0	0	0	-	0	0	0	0	0	0	0	0	0	0	0	0	0	0	0	0	0	0	0	0
3588292	SECCE1Rv1G0038610	i	TGCAGCATAGCCTTAATCTCATCCACACCCTGAAAAACATGACAGGTTGCCATCTCTGCTTGACCTCCG	100	69	chr1R	541468362	541468431	-	0	0	1	1	1	1	1	1	1	0	0	-	0	-	0	0	0	0	0	0	0	0	0	0	0	0	0	0	0	0	0	0	0	0	0	0	0	0	0	0
3599398	SECCE1Rv1G0038680	x	TGCAGAGCCCGAGCTCACGGAGGTTAGGGAAAGAGGCGCCG	78.0488	32	chr1R	542144695	542144727	-	0	0	0	0	0	0	0	1	0	0	0	0	0	0	0	0	0	0	0	0	0	0	0	0	0	0	0	0	0	0	0	0	0	0	0	0	0	0	0	0
3730753	-	u	TGCAGACCTACACAAGGCCAGCCGAGCCGCCTCAGCCTCCGTCCCCACAATCGGCCG	100	57	chr1R	542149645	542149702	-	0	0	0	1	1	1	0	0	0	0	0	0	0	0	0	0	0	0	0	0	0	0	0	0	0	0	0	0	0	0	0	0	0	0	0	0	0	0	0	0
3348604	-	u	TGCAGCACAGCAGCAGGCCCCTTGTTGCGGTCAAAGGAATTGCAACAGGGGCCAAATCGCAAATCTGAA	100	69	chr1R	542149698	542149767	+	0	0	1	1	1	1	0	1	1	0	0	0	0	0	0	0	0	0	0	-	0	0	0	0	0	0	0	0	0	0	0	0	0	0	0	0	0	0	0	0
3587561	SECCE1Rv1G0038690	o	TGCAGCCATCTGCAAAGCATGAGGGGCCGCGACCTCACCG	100	40	chr1R	542150073	542150113	+	0	0	1	1	1	1	1	1	1	0	0	0	0	0	0	0	0	0	0	0	0	0	0	0	0	0	0	0	0	0	0	0	0	0	0	0	0	0	0	0
5044800	-	u	TGCAGCTCTCTACGAGGTGCCTCCGCTGCTTGTGCCTGCTTCGCTTGCGTGCAGCGGCCATAGCCCGCC	85.5072	59	chr1R	542204886	542204945	+	0	0	0	1	0	0	1	0	0	0	0	0	0	0	0	0	0	0	0	0	0	0	0	0	0	0	0	0	0	0	0	0	0	0	0	0	0	0	0	0
3601540	SECCE1Rv1G0038760	p	TGCAGGTGAGCAGTTCCCGTGCGCTGATCCGCACCGAGAGAACCACCG	100	48	chr1R	542488035	542488083	-	0	0	1	1	1	1	0	1	1	0	0	-	0	1	0	0	0	0	0	0	0	0	0	0	0	0	0	0	0	0	0	0	0	0	0	0	0	0	0	0
4493691	SECCE1Rv1G0038850	x	TGCAGTCCGACCATGGTGAACACGTCCGCCGCGCCGAACAGCACGTACTGCGGTACCATCCACCACAGG	100	69	chr1R	543356628	543356697	+	0	0	0	1	0	0	0	1	0	0	0	1	0	-	0	0	0	0	0	0	0	0	0	0	0	0	0	0	0	0	0	0	0	0	0	0	0	0	0	0
3900918	-	u	TGCAGGGCAATAAATAACCTGGTGGTGACAGTGATGAAATGGGCCAGCTTACACTACTGCCG	93.5484	58	chr1R	543541138	543541196	+	0	0	0	1	0	1	0	0	0	0	0	0	0	0	0	0	0	0	0	0	0	0	0	0	0	0	0	0	0	0	0	0	0	0	0	0	0	0	0	0
4499264	SECCE1Rv1G0038870	o	TGCAGATTGCGGCGGCGCGTGCTCGTACCG	100	30	chr1R	543702038	543702068	+	0	0	0	0	1	0	0	0	0	0	0	0	0	0	0	0	0	0	0	0	0	0	0	0	0	0	0	0	0	0	0	0	0	0	0	0	0	0	0	0
3731922	SECCE1Rv1G0038920	c	TGCAGAAGTTTGCCTCTGTTCTCGCTTCTGCACCCGCTGGGAAGAAGTGGGTTGCAGATGAGCTTGCAG	100	69	chr1R	543942140	543942209	+	0	0	1	-	-	1	1	1	1	0	0	1	0	0	0	0	0	0	0	1	0	0	0	0	0	0	0	0	0	0	0	0	0	0	0	0	0	0	0	0
3341897	SECCE1Rv1G0038940	i	TGCAGTTTTAGCTGGGAACAGGGGAATTTCACCTGGTTCTCAATGTTGTCTGTTAAACTCCCCG	100	64	chr1R	543953680	543953744	-	0	0	1	0	1	0	1	1	0	0	0	0	0	0	0	0	0	0	0	0	0	0	0	0	0	0	0	0	0	0	0	0	0	0	0	0	0	0	0	0
3907774	SECCE1Rv1G0038960	i	TGCAGTAATAAGCACAGGAAAGAAAAAAAAAACACTAACAGTAAATTGACTCTGGATTTCGTACTTCTG	100	69	chr1R	544361804	544361873	+	0	0	0	1	1	1	1	1	1	0	0	0	0	0	0	0	0	0	0	0	0	0	0	0	0	0	0	0	0	0	0	0	0	0	0	0	0	0	0	0
3890730	-	u	TGCAGGCAGCCCAAAAGAGGTCGGGAATCGATCGAGAGCGGTGACCATGAAAATGGATCAGCGGATGAT	100	69	chr1R	544773051	544773120	+	0	0	0	0	1	0	1	0	0	0	0	0	0	0	0	0	0	0	0	0	0	0	0	0	0	0	0	0	0	0	0	0	0	0	0	0	0	0	0	0
3887128	-	u	TGCAGCCCAAAAGAGGTCGGGAATCGATCGAGAGCGGTGACCATGAAAATGGATCAGCGGATGATCATC	98.5507	68	chr1R	544773056	544773124	+	0	0	0	1	0	1	0	1	1	0	0	1	0	0	0	0	0	0	0	0	0	0	0	0	0	0	0	0	0	0	0	0	0	0	0	0	0	0	0	0
4498643	SECCE1Rv1G0039000	x	TGCAGTAGGAGGGGGGAACTGCTGCTGCTGGTTGGGTGCGTGCGCACCATAGCCCATTGCCG	100	62	chr1R	544794991	544795053	-	0	0	0	1	0	1	0	0	1	0	0	1	0	-	0	0	0	0	0	0	0	0	0	0	0	0	0	0	0	0	0	0	0	0	0	0	0	0	0	0
7464930	-	u	TGCAGTACCAACAGACCACCTTAGCAGTTGTGGCAGGTTCAGGTATGTCCGTCCTCTAGTACTCTGGGT	100	69	chr1R	544816019	544816088	+	0	0	0	0	0	0	0	1	1	0	0	1	0	0	0	0	0	0	0	0	0	0	0	0	0	0	0	0	0	0	0	0	0	0	0	0	0	0	0	0
3739492	-	u	TGCAGGTGAAACTTTTTGCTAATGGCAAACACCAGACACATTTTTCTCCCTACTCAAGGTGAACACTCC	100	69	chr1R	545385483	545385552	-	0	0	0	1	1	-	0	1	1	0	0	0	0	0	0	0	0	0	0	0	0	0	0	0	0	0	0	0	0	0	0	0	0	0	0	0	0	0	0	0
5497942	-	u	TGCAGCTTAGATTAGCATATGGCATTGCAAGAACGGCAGGAGTTGTTAGCTGGACTATGGGCTCGGCTG	94.2029	65	chr1R	545408126	545408191	-	0	0	0	0	0	0	0	0	1	0	0	0	0	0	0	0	0	0	0	0	0	0	0	0	0	0	0	0	0	0	0	0	0	0	0	0	0	0	0	0
3591308	SECCE1Rv1G0039090	i	TGCAGACAGCAAACCAACCATTTCACACCCCGCACATTGCAAGAAAATTCCACATCTTCAGCACACGGC	100	69	chr1R	545425438	545425507	-	0	0	0	0	0	0	1	0	0	0	0	0	0	0	0	0	0	0	0	0	0	0	0	0	0	0	0	0	0	0	0	0	0	0	0	0	0	0	0	0
3599542	SECCE1Rv1G0039090	x	TGCAGTGAACTCACATAGATCATGAACCCCACTGCCACCGCAGGAATCGCGTATCCTGTGTTGTAGCCG	100	69	chr1R	545425639	545425708	-	0	0	0	0	0	1	1	0	0	0	0	0	0	0	0	0	0	0	0	1	0	0	0	0	0	0	0	0	0	0	0	0	0	0	0	0	0	0	0	0
3344916	SECCE1Rv1G0039090	o	TGCAGGTGCTTCTGTTGCTGCTGATCACCTCAGCTCAGGATCCTGGAATCGTCCCTCGCGCATCGCATC	100	69	chr1R	545425793	545425862	+	0	0	0	1	1	1	1	1	1	0	0	1	0	-	0	0	0	0	0	0	0	0	0	0	0	0	0	0	0	0	0	0	0	0	0	0	0	0	0	0
3589238_A	SECCE1Rv1G0039090	x	TGCAGCCTGCCTGGTGTTTCCCCGGCCAACGGGTTGCCATACGCAAAGTCTTCCTCCG	100	58	chr1R	545425865	545425923	-	0	0	0	0	0	0	1	0	0	0	0	0	0	0	0	0	0	0	0	0	0	0	0	0	0	0	0	0	0	0	0	0	0	0	0	0	0	0	0	0
3589952	SECCE1Rv1G0039140	i	TGCAGCGAACAACGGTGAGGAGAGGCACACGCCGAGTGCAGAAGCCG	100	47	chr1R	545634838	545634885	+	0	0	1	1	1	1	1	1	1	0	0	1	0	-	0	0	0	0	0	0	0	0	0	0	0	0	0	0	0	0	0	0	0	0	0	0	0	0	0	0
3345920	-	u	TGCAGTGCTCCAGGAAACATGTATGAGCTGACGCATGTCATCCG	100	44	chr1R	546667371	546667415	-	0	0	0	0	0	1	0	1	1	0	0	1	0	-	0	0	0	0	0	0	0	0	0	0	0	0	0	0	0	0	0	0	0	0	0	0	0	0	0	0
3359771	SECCE1Rv1G0039220	p	TGCAGGCTCACGAGACACCGCATAGCTTGAGTTAATCATCCATGTATCCTGATACAAAGAACAAAAAAA	100	69	chr1R	546667411	546667480	+	0	0	0	0	0	1	0	1	0	0	0	1	0	1	0	0	0	0	0	0	0	0	0	0	0	0	0	0	0	0	0	0	0	0	0	0	0	0	0	0
3362587	SECCE1Rv1G0039250	i	TGCAGACGCAAGGGCATAGTTAGCTCCTCAGTTAAATATATGGATCCGCCATGACCAAGGTTGCAAGGT	100	69	chr1R	546960346	546960415	+	0	0	1	1	1	1	0	1	1	0	0	1	0	-	0	0	0	0	0	0	0	0	0	0	0	0	0	0	0	0	0	0	0	0	0	0	0	0	0	0
7467470	SECCE1Rv1G0039250	x	TGCAGAGTGCCCTGAACCACACAAAGTCGATCGATCGTTAAGTTCGGGAATTGCGAATTGATTTGTCAT	100	69	chr1R	546961205	546961274	+	0	0	0	1	1	1	0	1	1	0	0	1	0	0	0	0	0	0	0	0	0	0	0	0	0	0	0	0	0	0	0	0	0	0	0	0	0	0	0	0
7087211	SECCE1Rv1G0039270	x	TGCAGGGCCCGACTGATCGCTGCCGTTTACTGCTGGCGGCGGCGGTGGCGGCGGGGACATCGCCGCCTC	100	69	chr1R	547169121	547169190	+	0	0	1	1	1	1	1	1	1	0	0	1	0	-	0	0	0	0	0	0	0	0	0	0	0	0	0	0	0	0	0	0	0	0	0	0	0	0	0	0
3901759	SECCE1Rv1G0039280	x	TGCAGAACGGGCTAAGGGGTGGATTCAGCAACATCTCAGTGGGGTATCCACCTGCTATGAAGCCTGCCG	100	69	chr1R	547268197	547268266	-	0	0	1	1	1	1	1	1	1	0	0	0	0	0	0	0	0	0	0	0	0	0	0	0	0	0	0	0	0	0	0	0	0	0	0	0	0	0	0	0
3577847	-	u	TGCAGCCCGAACTGAGTTTTCAACCGAGCTCCATCCCGACCGAACGCAGCGCACGTCGGTCGCAGAATC	100	69	chr1R	547667974	547668043	-	0	0	1	1	1	1	1	1	1	0	0	-	0	-	0	0	0	0	0	-	0	0	0	0	0	0	0	0	0	0	0	0	0	0	0	0	0	0	0	0
3363967	-	u	TGCAGCTCAACCTTACTACCAGCAGAGGGAGCCGCCTCGGGCGCAGTTTCCTTCTCCTGCGGCCGTCGA	100	69	chr1R	547755071	547755140	+	0	0	1	1	1	1	1	1	1	0	0	-	0	-	0	0	0	0	0	0	0	0	0	0	0	0	0	0	0	0	0	0	0	0	0	0	0	0	0	0
5044771	-	u	TGCAGGAAAGTGTGCACCAGGCGGCTCCCGGTACTGACGATACCCGCCGCTCTGAACTTGTTGCGCCGA	75.3623	52	chr1R	547815450	547815502	-	0	0	1	0	0	1	0	0	0	0	0	0	0	0	0	0	0	0	0	0	0	0	0	0	0	0	0	0	0	0	0	0	0	0	0	0	0	0	0	0
5220124	-	u	TGCAGTCAAGCGGCCTTACCATCAGTACGCGCGCGATGCCG	97.561	40	chr1R	547815515	547815555	+	0	0	1	0	0	1	0	0	0	0	0	0	0	0	0	0	0	0	0	0	0	0	0	0	0	0	0	0	0	0	0	0	0	0	0	0	0	0	0	0
3733754	SECCE1Rv1G0039420	p	TGCAGTGCGCCACAGCGTTGGGTTGTGCTCCG	100	32	chr1R	548038510	548038542	-	0	0	0	1	0	1	1	1	0	0	0	-	0	-	0	0	0	0	0	0	0	0	0	0	0	0	0	0	0	0	0	0	0	0	0	0	0	0	0	0
3346800	SECCE1Rv1G0039420	p	TGCAGTCTGTACAGCTACCATGCCTCAAGCCGACCCATTTTGCGGCCGTTTGTTTGTACGGTAAACTTC	100	69	chr1R	548038792	548038861	-	0	0	0	1	0	0	1	1	0	0	0	1	0	0	0	0	0	0	0	0	0	0	0	0	0	0	0	0	0	0	0	0	0	0	0	0	0	0	0	0
100048981	-	u	TGCAGCGCGGTTTTTGGCGGCCCGTCTCGTGACGCCAACGGGGCAGCTACCTTGGATAGGTTTCGTGCA	100	69	chr1R	548055476	548055545	+	0	0	0	0	0	1	0	0	0	0	0	0	0	0	0	0	0	0	0	0	0	0	0	0	0	0	0	0	0	0	0	0	0	0	0	0	0	0	0	0
3589262	-	u	TGCAGCAGTGAAGCTGCCGTGATTGTTTGCTGTTACGGGCCG	100	42	chr1R	548302628	548302670	+	0	0	0	1	0	1	0	1	1	0	0	1	0	-	0	0	0	0	0	0	0	0	0	0	0	0	0	0	0	0	0	0	0	0	0	0	0	0	0	0
7492956	-	u	TGCAGGGCTCTGCGCCTGCTGCATCATCCG	100	30	chr1R	548628255	548628285	+	0	0	1	1	1	1	1	1	1	0	0	1	0	-	0	0	0	0	0	-	0	0	0	0	0	0	0	0	0	0	0	0	0	0	0	0	0	0	0	0
3592104	-	u	TGCAGTAGCTGATACGATGCGCTCCGTCAGCACAGCGGTGCGGGTTGTGGTGGCGGATCACGGACCCCA	100	69	chr1R	549488848	549488917	-	0	0	0	1	0	0	1	0	1	0	0	1	0	1	0	0	0	0	0	0	0	0	0	0	0	0	0	0	0	0	0	0	0	0	0	0	0	0	0	0
100058776	-	u	TGCAGGTTGAGTGTGGTGCAGATGATGAATATTGCATCTGGTACTGTATGTACGAATCAATCCCTCTGG	81.1594	56	chr1R	549488913	549488969	+	0	0	1	0	0	0	0	0	0	0	0	0	0	0	0	0	0	0	0	0	0	0	0	0	0	0	0	0	0	0	0	0	0	0	0	0	0	0	0	0
16523294	-	u	TGCAGCGTGGGCACTCGGGGACGAGACTGAGCAGGGAGCAGCAGGGGAAAGACGGGCATGCGCGGGCCA	98.5507	68	chr1R	549646533	549646601	-	0	0	1	0	0	0	0	0	0	0	0	0	0	0	0	0	0	0	0	0	0	0	0	0	0	0	0	0	0	0	0	0	0	0	0	0	0	0	0	0
3603150	-	u	TGCAGTGGAGCTTCAGAATGAAAACCTTCCGACCCCCG	100	38	chr1R	549729522	549729560	-	0	0	1	1	1	1	1	1	1	0	0	-	0	-	0	0	0	0	0	-	0	0	0	0	0	0	0	0	0	0	0	0	0	0	0	0	0	0	0	0
3904992	SECCE1Rv1G0039620	p	TGCAGCAGCAGAGAGTCTGCCTGCCCGCCTCCCCTATTAATAAGGCGCCGTGCGCGTGCTGGCCACCTC	100	69	chr1R	550811655	550811724	-	0	0	1	0	1	1	0	0	1	0	0	0	0	0	0	0	0	0	0	-	0	0	0	0	0	0	0	0	0	0	0	0	0	0	0	0	0	0	0	0
3887547	SECCE1Rv1G0039640	p	TGCAGCTGACCCGACGGATGGTGACCACCCAGAAGGGCAGAACAAAGCTTAGGTGCCTAGAAGGCTAGA	100	69	chr1R	551138043	551138112	+	0	0	0	0	0	1	0	0	0	0	0	0	0	0	0	0	0	0	0	0	0	0	0	0	0	0	0	0	0	0	0	0	0	0	0	0	0	0	0	0
3364956	-	u	TGCAGTTCTGCATCGGACAAGAGCTAGCAACCTTCGTTTACACATTGCGTTGCTGGTTTTGGGGTCAGC	100	69	chr1R	551450025	551450094	+	0	0	0	1	1	1	1	1	1	0	0	0	0	-	0	0	0	0	0	0	0	0	0	0	0	0	0	0	0	0	0	0	0	0	0	0	0	0	0	0
3596557	-	u	TGCAGCGCTGCTCGGGTAATGTGCAAGAGTGAGGAAGAACTGTCGGAATGGGGAAGTGCCCG	100	62	chr1R	551866026	551866088	-	0	0	1	1	1	0	1	1	1	0	0	1	0	-	0	0	0	0	0	1	0	0	0	0	0	0	0	0	0	0	0	0	0	0	0	0	0	0	0	0
3898229	-	u	TGCAGCGCTGGCGGCTGCGGCGATTGGGGAATAAGATGTGGGCGTTCTACGGTCGGAGGGCTTCGGGAA	100	69	chr1R	551880552	551880621	+	0	0	1	1	1	1	1	1	1	0	0	0	0	0	0	0	0	0	0	0	0	0	0	0	0	0	0	0	0	0	0	0	0	0	0	0	0	0	0	0
3743021	-	u	TGCAGACCCAACATACCCTCCCGTCTCTAGGGTAGGCGCGCGTGCCCCGGCTCTCTCCG	100	59	chr1R	551883252	551883311	-	0	0	1	1	1	1	1	1	1	0	0	0	0	0	0	0	0	0	0	0	0	0	0	0	0	0	0	0	0	0	0	0	0	0	0	0	0	0	0	0
3586842	-	u	TGCAGACCCAACATACCCTCCCGTCTCTAGGGTAGGCGCGCGTGCCCCG	100	49	chr1R	551883262	551883311	-	0	0	1	1	1	1	1	1	1	0	0	-	0	-	0	0	0	0	0	0	0	0	0	0	0	0	0	0	0	0	0	0	0	0	0	0	0	0	0	0
3901035	-	u	TGCAGTTAAGGGAGGCCACGCTCCATTGTTCGCTCGACACGTGTGCCG	100	48	chr1R	552013745	552013793	+	0	0	1	1	1	1	1	1	1	0	0	-	0	-	0	0	0	0	0	1	0	0	0	0	0	0	0	0	0	0	0	0	0	0	0	0	0	0	0	0
3904585	-	u	TGCAGAAAAGTCCGCGGCACGTGTGGGGAAAACGTGCCGCCG	100	42	chr1R	552013791	552013833	-	0	0	1	1	1	1	1	1	1	0	0	1	0	-	0	0	0	0	0	-	0	0	0	0	0	0	0	0	0	0	0	0	0	0	0	0	0	0	0	0
3342414	-	u	TGCAGCAGATCTAACGTCCTTTATCCGCACAGTGCTCCCCCACACCACACTGTTGTCGGACTGATCCGA	98.5507	68	chr1R	552013829	552013897	+	0	0	0	0	0	0	1	0	1	0	0	0	0	0	0	0	0	0	0	0	0	0	0	0	0	0	0	0	0	0	0	0	0	0	0	0	0	0	0	0
3363675	SECCE1Rv1G0039740	p	TGCAGTCGTATGCTAATCCATTCATTTATCGTCCCCG	100	37	chr1R	552229172	552229209	+	0	0	1	1	1	1	1	1	1	0	0	1	0	-	0	0	0	0	0	1	0	0	0	0	0	0	0	0	0	0	0	0	0	0	0	0	0	0	0	0
3344684	-	u	TGCAGAGCCCCTGCATGAAGCTGATAAGGTCCGTGAAATGTGCAGCAAGATCTGTCATGTGCAAGGCAT	100	69	chr1R	552230588	552230657	-	0	0	0	0	0	1	0	0	0	0	0	0	0	0	0	0	0	0	0	-	0	0	0	0	0	0	0	0	0	0	0	0	0	0	0	0	0	0	0	0
3902796	-	u	TGCAGTGATTTGCCACATGCCCGAAATCCTTTTCGGGGCGCGCTGGGCTGGTGGCACGCGACGTGAGCC	100	69	chr1R	552231746	552231815	+	0	0	0	1	1	1	0	1	1	0	0	1	0	0	0	0	0	0	0	-	0	0	0	0	0	0	0	0	0	0	0	0	0	0	0	0	0	0	0	0
3893439	-	u	TGCAGGTTTTTTCGTTTTTCTTCTGCGTTTTTTGCTTCCG	85	34	chr1R	552325025	552325059	+	0	0	1	0	0	1	0	0	0	0	0	0	0	0	0	0	0	0	0	0	0	0	0	0	0	0	0	0	0	0	0	0	0	0	0	0	0	0	0	0
5221616	-	u	TGCAGGAAGTCGTCGCCCCGCCAAGTTCCCCGCCG	100	35	chr1R	552723857	552723892	-	0	0	0	1	1	0	-	0	1	0	0	0	0	0	0	0	0	0	0	0	0	0	0	0	0	0	0	0	0	0	0	0	0	0	0	0	0	0	0	0
3582672	-	u	TGCAGTTCGACCCAGCGGCGTCGTTGAAGATCACTTACGACGTCATCAACACAAAGTACTTGAAGTTCC	100	69	chr1R	552936252	552936321	-	0	0	1	1	1	1	1	1	1	0	0	1	0	-	0	0	0	0	0	-	0	0	0	0	0	0	0	0	0	0	0	0	0	0	0	0	0	0	0	0
3589902	SECCE1Rv1G0039790	x	TGCAGGAACGAGGGCGTGTTGCCAGGAAGGCTTGGAGCGCCGCTCTCCGGCCACACGCCCG	100	61	chr1R	553133560	553133621	+	0	0	1	1	1	1	1	1	1	0	0	1	0	-	0	0	0	0	0	-	0	0	0	0	0	0	0	0	0	0	0	0	0	0	0	0	0	0	0	0
3593161	-	u	TGCAGCGGGAACAACAAGAGAGAGACTTGTACGCATGCGCTTTCCGCTGTGACAATCTCAACAACCATA	100	69	chr1R	553536922	553536991	+	0	0	1	1	1	1	0	1	1	0	0	1	0	0	0	0	0	0	0	0	0	0	0	0	0	0	0	0	0	0	0	0	0	0	0	0	0	0	0	0
3586782	SECCE1Rv1G0039810	i	TGCAGCAGCAGCAACCTTATAGCCATCAGTCAAACACAGTGGACCAAAAGAGGGGAAACACGCCACATT	100	69	chr1R	553547533	553547602	+	0	0	0	1	0	1	0	1	0	0	0	1	0	-	0	0	0	0	0	0	0	0	0	0	0	0	0	0	0	0	0	0	0	0	0	0	0	0	0	0
3579846	SECCE1Rv1G0039810	i	TGCAGCAACCTTAGCCATCAGTCAAACACAGTGGACCAAAAGAGGGGAAACACGCCACATTGTCGCGCG	98.5507	68	chr1R	553547540	553547608	+	0	0	1	1	1	0	1	1	1	0	0	0	0	0	0	0	0	0	0	0	0	0	0	0	0	0	0	0	0	0	0	0	0	0	0	0	0	0	0	0
7063336	-	u	TGCAGTTTCGGCCGCGGGCGGCTTTGCCAGATAGCAGCACAGTTAATTCCGCCGGCGCCTTGCAGCTTT	100	69	chr1R	553940889	553940958	-	0	0	1	1	1	1	1	1	1	0	0	1	0	-	0	0	0	0	0	1	0	0	0	0	0	0	0	0	0	0	0	0	0	0	0	0	0	0	0	0
3582988	-	u	TGCAGTTTCGGCCGCGGGCGGCTTTGCCAGATAGCAGCACAGTTAATTCCGCCG	100	54	chr1R	553940904	553940958	-	0	0	1	1	1	1	1	1	1	0	0	-	0	-	0	0	0	0	0	-	0	0	0	0	0	0	0	0	0	0	0	0	0	0	0	0	0	0	0	0
5205379	-	u	TGCAGAAAGTTAGTGAGACTGGCGTCTCGCTCGTCCGCGGGGTCCCACACGCTAGAGAGAAATATCGAG	100	69	chr1R	553967520	553967589	+	0	0	0	1	1	0	1	1	1	0	0	0	0	0	0	0	0	0	0	0	0	0	0	0	0	0	0	0	0	0	0	0	0	0	0	0	0	0	0	0
3577334	SECCE1Rv1G0039920	c	TGCAGGATCAGCGGGGCGGCGGCGGCGGGGCGTGGTCGCCG	100	41	chr1R	554661316	554661357	-	0	0	0	1	0	0	0	1	0	0	0	0	0	0	0	0	0	0	0	0	0	0	0	0	0	0	0	0	0	0	0	0	0	0	0	0	0	0	0	0
5043681	-	u	TGCAGCACCATGACAAATTTCTCTGTTGTGTCATGACAAATTTTTTACCTTTTTAGCATGGCAAATCGT	100	69	chr1R	554877302	554877371	+	0	0	0	1	1	-	0	0	1	0	0	0	0	0	0	0	0	0	0	0	0	0	0	0	0	0	0	0	0	0	0	0	0	0	0	0	0	0	0	0
3739465	SECCE1Rv1G0039930	x	TGCAGCGTCATGCGGCCCAGCAGGTCGCGCACCCGAGCCTCCACCG	97.8261	45	chr1R	554935724	554935769	+	0	0	0	0	0	0	1	0	0	0	0	0	0	0	0	0	0	0	0	0	0	0	0	0	0	0	0	0	0	0	0	0	0	0	0	0	0	0	0	0
3596193	SECCE1Rv1G0039950	o	TGCAGGTACTGCACCTTCTCGATTTGCTAACTCCTTTTGGGCTCTGATCTGCGAGTGGGAGAAGTAACC	100	69	chr1R	555028477	555028546	-	0	0	0	1	1	1	1	1	1	0	0	1	0	1	0	0	0	0	0	1	0	0	0	0	0	0	0	0	0	0	0	0	0	0	0	0	0	0	0	0
3908755	-	u	TGCAGGAATGAATGATCTATCACATGGAGATGGTAGTTTGTCCGAAACAAACGCCCAAACGCCCAATGG	100	69	chr1R	555103628	555103697	-	0	0	0	1	0	1	1	1	0	0	0	1	0	0	0	0	0	0	0	0	0	0	0	0	0	0	0	0	0	0	0	0	0	0	0	0	0	0	0	0
7092905	SECCE1Rv1G0039960	c	TGCAGCTGGAGCCGCCGCGGCCGCCGCCGCTGAAGCCCGTGTCGACCAGGTGCGACCTGCACCCGAGAT	94.2029	65	chr1R	555227970	555228035	+	0	0	0	0	1	0	0	0	1	0	0	0	0	0	0	0	0	0	0	0	0	0	0	0	0	0	0	0	0	0	0	0	0	0	0	0	0	0	0	0
100127995	-	u	TGCAGCAAAATCCTCCTATTTTTGTTCGGCCAGAGATTGTTCTTGGGATTTAGTTCGTGTGGAGACTAT	100	69	chr1R	555237882	555237951	+	0	0	1	0	1	0	0	0	1	0	0	0	0	0	0	0	0	0	0	0	0	0	0	0	0	0	0	0	0	0	0	0	0	0	0	0	0	0	0	0
3746213	SECCE1Rv1G0039970	p	TGCAGCAAACAACATTGTTGGATGAGTGAGCAATGGTTGTCACGTTGAAAGGAACTGATGCTGGTGTTG	100	69	chr1R	555412227	555412296	+	0	0	0	1	1	1	1	1	1	0	0	1	0	0	0	0	0	0	0	0	0	0	0	0	0	0	0	0	0	0	0	0	0	0	0	0	0	0	0	0
5035508	-	u	TGCAGCTTTTCCCCCTCCCTAACCTCGCCAATTGCTCGTCGGAGTTCGTGAAGTCCG	89.4737	51	chr1R	556081325	556081376	+	0	0	0	1	0	0	0	0	1	0	0	0	0	0	0	0	0	0	0	0	0	0	0	0	0	0	0	0	0	0	0	0	0	0	0	0	0	0	0	0
3735209	-	u	TGCAGCCGATATATGGTAGTGCAACTACAAACCG	100	34	chr1R	556632665	556632699	+	0	0	0	1	1	1	0	0	1	0	0	1	0	-	0	0	0	0	0	0	0	0	0	0	0	0	0	0	0	0	0	0	0	0	0	0	0	0	0	0
7412311	-	u	TGCAGGGGAGATGGATCGCTAGCTCGCTAGCTAAGAGTGGATGGAGGTGGTGAGTGACATGAGTAGCTA	100	69	chr1R	556634396	556634465	-	0	0	0	0	0	0	0	0	1	0	0	0	0	0	0	0	0	0	0	0	0	0	0	0	0	0	0	0	0	0	0	0	0	0	0	0	0	0	0	0
3578505	-	u	TGCAGACTACAGTGCACACAATCAACAATCCGCCGCTTTCTGTCTGCACCACGTTCTTCACGCGGTGGG	100	69	chr1R	556737224	556737293	-	0	0	1	1	1	1	1	1	1	0	0	-	0	-	0	0	0	0	0	1	0	0	0	0	0	0	0	0	0	0	0	0	0	0	0	0	0	0	0	0
4491027	SECCE1Rv1G0040190	x	TGCAGGTCCTGGAGCGTGCCGTCGAGCGCCACCG	100	34	chr1R	557138838	557138872	-	0	0	0	1	0	1	1	1	0	0	0	1	0	-	0	0	0	0	0	0	0	0	0	0	0	0	0	0	0	0	0	0	-	0	0	0	0	0	0	0
3578561	SECCE1Rv1G0040190	e	TGCAGACCGACTACGTGGACCTTTACCTCGTGAGCCCGCGCGCCATCTGACCGACTGCATTATTGCTGC	100	69	chr1R	557138868	557138937	+	0	0	1	1	1	1	1	1	1	0	0	-	0	-	0	0	0	0	0	1	0	0	0	0	0	0	0	0	0	0	0	0	0	0	0	0	0	0	0	0
5206040	-	u	TGCAGCAACTACACATATATTGTATGCGACCCG	100	33	chr1R	557173161	557173194	-	0	0	0	1	1	1	1	1	1	0	0	1	0	1	0	0	0	0	0	0	0	0	0	0	0	0	0	0	0	0	0	0	0	0	0	0	0	0	0	0
5200854	-	u	TGCAGAACGAATAGATATACCCCCACCATCAACCCCAAGGCCACCGTACCCATCTTCTTCCATAGTCTA	100	69	chr1R	557173190	557173259	+	0	0	0	1	1	1	1	0	1	0	0	0	0	0	0	0	0	0	0	1	0	0	0	0	0	0	0	0	0	0	0	0	0	0	0	0	0	0	0	0
3904915	SECCE1Rv1G0040290	e	TGCAGGGATTGGCTGGTGAGTGGAAATCTTGCATGGCTGGGAATTATCCGTTGATCACTCTCTTACATT	100	69	chr1R	557413299	557413368	+	0	0	0	1	1	0	0	1	1	0	0	0	0	0	0	0	0	0	0	0	0	0	0	0	0	0	0	0	0	0	0	0	0	0	0	0	0	0	0	0
3908309	SECCE1Rv1G0040290	i	TGCAGTTAAATGTTTAAAAATACACGCAAAATAGGTCGGATAAGAAGTGTGGATGGAAATATTATGAGC	100	69	chr1R	557413500	557413569	-	0	0	0	1	1	0	0	1	1	0	0	0	0	0	0	0	0	0	0	0	0	0	0	0	0	0	0	0	0	0	0	0	0	0	0	0	0	0	0	0
3360185	-	u	TGCAGCAAATAAGCCTCCAGCCTCGCGTGAGGATTGCTTCGGTTGGTGAACTAGCCAACTAGCATGCAC	100	69	chr1R	557616713	557616782	+	0	0	0	1	0	1	0	1	0	0	0	0	0	0	0	0	0	0	0	0	0	0	0	0	0	0	0	0	0	0	0	0	0	0	0	0	0	0	0	0
4096091	SECCE1Rv1G0040330	i	TGCAGATACACACAGAATTATAAATTCAGATTAGGCTCATGCTTACAACAAGACTTTGGTCTTAAAATT	100	69	chr1R	557859078	557859147	-	0	0	1	1	0	1	0	1	0	0	0	0	0	0	0	0	0	0	0	1	0	0	0	0	0	0	0	0	0	0	0	0	0	0	0	0	0	0	0	0
3344947	-	u	TGCAGATGTCGCCCCTCCATGATCTTGTTGTCGCCATTCCG	100	41	chr1R	557913447	557913488	-	0	0	0	1	1	0	0	1	1	0	0	1	0	-	0	0	0	0	0	0	0	0	0	0	0	0	0	0	0	0	0	0	0	0	0	0	0	0	0	0
3883763	-	u	TGCAGAAGCTCCGCATCCGTCTTCTTCCTCCTAGGCCGCACTCCCGACCAGGGTCCCTCCGAGAGATCG	100	69	chr1R	557913772	557913841	-	0	0	0	1	1	0	0	0	1	0	0	1	0	0	0	0	0	0	0	0	0	0	0	0	0	0	0	0	0	0	0	0	0	0	0	0	0	0	0	0
5207673	-	u	TGCAGGAGTTCTGGAACAACATGGGATTCCCTATGCCG	100	38	chr1R	557913837	557913875	+	0	0	0	1	0	0	0	0	0	0	0	0	0	0	0	0	0	0	0	0	0	0	0	0	0	0	0	0	0	0	0	0	0	0	0	0	0	0	0	0
5227306	-	u	TGCAGCTGCCCCGCTCCCACGTACTGGAAGCCG	100	33	chr1R	557913873	557913906	-	0	0	0	1	0	0	0	0	0	0	0	0	0	0	0	0	0	0	0	0	0	0	0	0	0	0	0	0	0	0	0	0	0	0	0	0	0	0	0	0
3343799	-	u	TGCAGCCCGATGCGTCATCGTTTGAACAGGAGCGCCTGTTTCTTCCACTTGACTGGTCATCGCCGATGA	100	69	chr1R	557914135	557914204	-	0	0	0	1	1	0	0	1	1	0	0	-	0	-	0	0	0	0	0	0	0	0	0	0	0	0	0	0	0	0	0	0	0	0	0	0	0	0	0	0
3582858	SECCE1Rv1G0040350	x	TGCAGAGCGCGGTCCCGAAAGACGGACACCACCATCTCGTGGTCTGGTGGTGCAACAACCAGACAAAAC	100	69	chr1R	558140362	558140431	-	0	0	1	1	1	1	0	1	1	0	0	1	0	0	0	0	0	0	0	-	0	0	0	0	0	0	0	0	0	0	0	0	0	0	0	0	0	0	0	0
3739984	SECCE1Rv1G0040350	c	TGCAGCTGCACACCACGCGGTCGTGGGACTTCCTCGACACGCAGTCCGGCCTCAGCACCGACCGCCTCG	100	69	chr1R	558140427	558140496	+	0	0	1	1	1	1	1	1	1	0	0	-	0	-	0	0	0	0	0	1	0	0	0	0	0	0	0	0	0	0	0	0	0	0	0	0	0	0	0	0
3740945	SECCE1Rv1G0040350	o	TGCAGCGACCACGAGAAACAACCTCGGGCAGATGGTTGCGAGCAACACAGGCGCGGTGGCGACCGAGAT	94.2029	65	chr1R	558143766	558143831	+	0	0	0	1	0	1	1	1	1	0	0	0	0	0	0	0	0	0	0	0	0	0	0	0	0	0	0	0	0	0	0	0	0	0	0	0	0	0	0	0
5216616	-	u	TGCAGAGCTATAGATAAAGTTGTGAACTGGTAGAGTCCTTTATCATACCCTACGGCCTACGCTACACAC	100	69	chr1R	558771519	558771588	-	0	0	0	1	0	0	0	0	1	0	0	0	0	0	0	0	0	0	0	0	0	0	0	0	0	0	0	0	0	0	0	0	0	0	0	0	0	0	0	0
3597279	-	u	TGCAGGCCGCTTTGAAAGGCAGGTGGATAAAAAGGGTGTGGGCACGTACGCCTTGCCGTCGTCGCGGCG	100	69	chr1R	559717385	559717454	+	0	0	1	1	0	0	0	0	1	0	0	0	0	0	0	0	0	0	0	0	0	0	0	0	0	0	0	0	0	0	0	0	0	0	0	0	0	0	0	0
3347936	SECCE1Rv1G0040430	i	TGCAGCCCGACGAAAGCGTCAGAATTTATCTTTTGTCCCCATCTCTCCGCTAATGACACTGCACGGCGA	100	69	chr1R	559911867	559911936	+	0	0	0	1	0	0	0	1	0	0	0	0	0	0	0	0	0	0	0	0	0	0	0	0	0	0	0	0	0	0	0	0	0	0	0	0	0	0	0	0
3363978	-	u	TGCAGAGCTGGGCCTTCCACTCCCCTGCGTTGAAGACGAAGAAAGGGTTGTCCCG	100	55	chr1R	560143443	560143498	+	0	0	0	1	1	0	1	0	-	0	0	0	0	0	0	0	0	0	0	0	0	0	0	0	0	0	0	0	0	0	0	0	0	0	0	0	0	0	0	0
3587286	-	u	TGCAGGAGAGAAAGAATCCTTTTGGAAAGGACTACCAATCTCATACGGAGAGACCAGGTGCACAGGGCA	100	69	chr1R	560284571	560284640	+	0	0	1	1	1	0	0	0	1	0	0	0	0	0	0	0	0	0	0	0	0	0	0	0	0	0	0	0	0	0	0	0	0	0	0	0	0	0	0	0
3884002	SECCE1Rv1G0040490	c	TGCAGCACGCGCCTCCACCCCACCCTACCCATCCCGCTGCCGCCGGCATGCGGGCCGTGTTCCTCACGC	100	69	chr1R	560611270	560611339	+	0	0	0	1	1	1	1	1	1	0	0	1	0	-	0	0	0	0	0	0	0	0	0	0	0	0	0	0	0	0	0	0	0	0	0	0	0	0	0	0
4094196	-	u	TGCAGTGTCGCGCGGCGGCACAGCTAGATATCTCGGTCCCCCAGGCTCGCGGTCTTTGAGAAGAAGAAA	100	69	chr1R	560800531	560800600	-	0	0	1	1	1	1	1	1	1	0	0	1	0	0	0	0	0	0	0	-	0	0	0	0	0	0	0	0	0	0	0	0	0	0	0	0	0	0	0	0
3595430	-	u	TGCAGCGAGAGTGCGAGACCCACGAACAGCTATGATATAGTAAGACAACCG	100	51	chr1R	560800596	560800647	+	0	0	1	1	1	1	1	1	1	0	0	-	0	-	0	0	0	0	0	-	0	0	0	0	0	0	0	0	0	0	0	0	0	0	0	0	0	0	0	0
100052248	-	u	TGCAGCAAACAGCGCCGTCTCAGCTTTCAACGGCCGAGACCATAGTGTCGGCGCCG	87.5	49	chr1R	560801171	560801220	-	0	0	0	0	0	1	0	0	0	0	0	0	0	0	0	0	0	0	0	0	0	0	0	0	0	0	0	0	0	0	0	0	0	0	0	0	0	0	0	0
4096426	-	u	TGCAGCCGGAGCCAAGGCAAGCATGTTTTTTGACGGGTTGCCAAGCATGTATGAACCGCCG	100	61	chr1R	560859850	560859911	-	0	0	0	1	0	0	1	1	1	0	0	1	0	-	0	0	0	0	0	0	0	0	0	0	0	0	0	0	0	0	0	0	0	0	0	0	0	0	0	0
3363856	-	u	TGCAGAGCGCGGGTGTAGTATGTACTATGAATTATGATGGTCGTGTCAGGGCGTAGACGAGGCGTGCAC	100	69	chr1R	561058193	561058262	+	0	0	0	1	0	1	0	1	0	0	0	0	0	0	0	0	0	0	0	0	0	0	0	0	0	0	0	0	0	0	0	0	0	0	0	0	0	0	0	0
3584978	-	u	TGCAGCTCTCTAACGCAGAGAGGATCGGTGCGACGCCATGCTCCCCG	100	47	chr1R	561058916	561058963	+	0	0	1	0	0	1	1	0	1	0	0	0	0	0	0	0	0	0	0	-	0	0	0	0	0	0	0	0	0	0	0	0	0	0	0	0	0	0	0	0
5202922	SECCE1Rv1G0040540	i	TGCAGCACGAGAAGCAGCGTTAGCGTTTGCGGCTGGGGGTTAGCGTCGGGGTCGGGATCAGGGATAAGA	100	69	chr1R	561707878	561707947	-	0	0	0	0	0	0	0	1	0	0	0	1	0	1	0	0	0	0	0	0	0	0	0	0	0	0	0	0	0	0	0	0	0	0	0	0	0	0	0	0
5037575_Z	SECCE1Rv1G0040540	o	TGCAGGGCTGGTGATAATGCTGGACATGGGCAGGGGCCGCCTCAAGGAGACGGTGGAGGCGCTGAGGGT	100	69	chr1R	561708095	561708164	+	0	0	0	0	1	0	1	1	1	0	0	1	0	1	0	0	0	0	0	0	0	0	0	0	0	0	0	0	0	0	0	0	0	0	0	0	0	0	0	0
3602169	SECCE1Rv1G0040540	x	TGCAGTTCCCCGACCAGGTACCTGCACACCTCCAGCCTCCCTCGGTTAGCGGCGACGTGCAGTGCCCCG	100	69	chr1R	561708191	561708260	-	0	0	1	1	1	1	1	1	1	0	0	-	0	-	0	0	0	0	0	-	0	0	0	0	0	0	0	0	0	0	0	0	0	0	0	0	0	0	0	0
3585970	-	u	TGCAGCGCTCGGGCTTGCGGATGGCACTTACAACGACGTCTCTCCCG	100	47	chr1R	561869860	561869907	-	0	0	0	0	0	0	1	0	0	0	0	1	0	-	0	0	0	0	0	0	0	0	0	0	0	0	0	0	0	0	0	0	0	0	0	0	0	0	0	0
3578932	SECCE1Rv1G0040580	c	TGCAGGTGCGGCAGCTCTGCGGGCTCCATGCCCTCAACGCGGCCTTGCAGGGGCCGTTCTTCAGCGAGT	100	69	chr1R	562166961	562167030	-	0	0	1	1	1	1	1	1	1	0	0	0	0	-	0	0	0	0	0	0	0	0	0	0	0	0	0	0	0	0	0	0	0	0	0	0	0	0	0	0
3588946	SECCE1Rv1G0040590	p	TGCAGCATTGGTGGGTATCTCAGCTGTTGTTATCTGGTGGACCG	100	44	chr1R	562201994	562202038	-	0	0	1	1	1	0	1	1	1	0	0	1	0	-	0	0	0	0	0	1	0	0	0	0	0	0	0	0	0	0	0	0	0	0	0	0	0	0	0	0
3898690	-	u	TGCAGGGTTTCATGTAGGGGAGGGCAACTTGTTCCCAGCCCTCGATTTTCACCG	100	54	chr1R	562204716	562204770	-	0	0	1	0	0	0	0	1	1	0	0	0	0	0	0	0	0	0	0	0	0	0	0	0	0	0	0	0	0	0	0	0	0	0	0	0	0	0	0	0
3595213	SECCE1Rv1G0040600	c	TGCAGCCAGCACCTGGGGCTCCTGGCGCACGGCCTTGTTCTCAGGCTGGGCCTCCAGCTGGACCTTGTC	100	69	chr1R	562210070	562210139	-	0	0	1	1	1	1	1	1	1	0	0	1	0	1	0	0	0	0	0	-	0	0	0	0	0	0	0	0	0	0	0	0	0	0	0	0	0	0	0	0
3582924	SECCE1Rv1G0040600	x	TGCAGGAAGAAGGAGGGACGCGGGCGCTCAGCAAGGCACTGAAGGTGAAGCCGTCGCCG	100	59	chr1R	562210135	562210194	+	0	0	0	1	1	1	1	-	1	0	0	-	0	-	0	0	0	0	0	0	0	0	0	0	0	0	0	0	0	0	0	0	0	0	0	0	0	0	0	0
100057811	SECCE1Rv1G0040600	x	TGCAGGAAGGAGGGACGCGGGCGCTCAGCAAGGCACTGAAGGTGAAGCCGTCGCCGGAGAGGCCGAGAT	86.9565	60	chr1R	562210143	562210203	+	0	0	1	0	0	0	0	0	0	0	0	0	0	0	0	0	0	0	0	0	0	0	0	0	0	0	0	0	0	0	0	0	0	0	0	0	0	0	0	0
4488605	-	u	TGCAGAGGCGCTGCTCCTGGAGAGGAGGACCG	100	32	chr1R	562217247	562217279	+	0	0	0	0	0	0	0	1	1	0	0	0	0	0	0	0	0	0	0	0	0	-	0	0	0	0	0	0	0	0	0	0	0	0	0	0	0	0	0	0
7070302	-	u	TGCAGGGCATGGAGGGGTGAGACTCACTCTACGGCGGCGGCAGTTTGGGGGTGGACTTCCG	100	61	chr1R	562765139	562765200	+	0	0	0	0	0	0	0	0	1	0	0	0	0	0	0	0	0	0	0	1	0	0	0	0	0	0	0	0	0	0	0	0	0	0	0	0	0	0	0	0
5039037	-	u	TGCAGTGGGGACCTTTTGCAGATCGCGGTGTACCTCGACACTCACGAGTGGGAGGTCATGTCCCGCGCC	100	69	chr1R	562767377	562767446	-	0	0	0	1	0	1	1	0	1	0	0	0	0	-	0	0	0	0	0	0	0	0	0	0	0	0	0	0	0	0	0	0	0	0	0	0	0	0	0	0
3345522	-	u	TGCAGCTCGTCTTCGAGAAGAAGATAACTGAGCCGTTTTTTCTGGGCCTTCGTCCTTGCTTCTGCTTTC	100	69	chr1R	562768145	562768214	+	0	0	0	1	1	1	1	1	1	0	0	1	0	0	0	0	0	0	0	0	0	0	0	0	0	0	0	0	0	0	0	0	0	0	0	0	0	0	0	0
3345150	-	u	TGCAGGATTCGACCTTAAGGAAAAAGAAATGGGATCGCCAATGTAGCCAAACAGAATGTAAAAAAATGG	100	69	chr1R	562768244	562768313	-	0	0	0	1	0	1	1	0	1	0	0	1	0	0	0	0	0	0	0	0	0	0	0	0	0	0	0	0	0	0	0	0	0	0	0	0	0	0	0	0
3589098	-	u	TGCAGGATTCGACCTTAAGGAAAAAGAAATGGGATCGCCAATGTAGCCAAACAGAATGTAAAAAAAATG	95.6522	66	chr1R	562768247	562768313	-	0	0	0	0	1	0	0	1	1	0	0	0	0	0	0	0	0	0	0	0	0	0	0	0	0	0	0	0	0	0	0	0	0	0	0	0	0	0	0	0
3593392	-	u	TGCAGCAACTTTTTAAATGTGCATGCAACTGCAACGACAATGGATTCCATTACTAGCCACCGTACACAA	100	69	chr1R	563037689	563037758	+	0	0	0	1	0	-	1	0	1	0	0	1	0	1	0	0	0	0	0	0	0	0	0	0	0	0	0	0	0	0	0	0	0	0	0	0	0	0	0	0
3730151	-	u	TGCAGTATGAAACAAGCAGGTAGTTCATCACTCAGAAACAAACAGCCCCTATTTTGGTCCACATCCTGA	100	69	chr1R	564889948	564890017	+	0	0	0	1	0	0	1	0	1	0	0	1	0	-	0	0	0	0	0	0	0	0	0	0	0	0	0	0	0	0	0	0	0	0	0	0	0	0	0	0
3590376	SECCE1Rv1G0040670	c	TGCAGAGCCCGCCAAGAACGCCGAGGTGCCCGAAGACGGACCG	100	43	chr1R	564895893	564895936	+	0	0	0	1	0	0	1	0	1	0	0	1	0	1	0	0	0	0	0	0	0	0	0	0	0	0	0	0	0	0	0	0	0	0	0	0	0	0	0	0
100029821	SECCE1Rv1G0040700	p	TGCAGGTGCAGGTACTGTTATTATTGGCTCGCAATTCGCAAAGAGATATCCG	84.6154	44	chr1R	565128189	565128233	+	0	0	0	0	0	0	0	1	0	0	0	0	0	0	0	0	0	0	0	0	0	0	0	0	0	0	0	0	0	0	0	0	0	0	0	0	0	0	0	0
3342957	-	u	TGCAGGCTACAGCCCACTGGGATGCATAGCTTTGTACCG	100	39	chr1R	565264808	565264847	-	0	0	1	0	0	1	0	0	0	0	0	0	0	0	0	0	0	0	0	0	0	0	0	0	0	0	0	0	0	0	0	0	0	0	0	0	0	0	0	0
3591768	SECCE1Rv1G0040710	p	TGCAGGATTCATCCCCAAATCATTTATCTTTTTTCCCG	89.4737	34	chr1R	565264843	565264877	+	0	0	0	1	1	0	1	1	1	0	0	-	0	-	0	0	0	0	0	0	0	0	0	0	0	0	0	0	0	0	0	0	0	0	0	0	0	0	0	0
3599833	SECCE1Rv1G0040780	p	TGCAGATTCTTGCACCCAATTGTGCCTTTGTTTCGCCTTTTTTCTTTGCCG	100	51	chr1R	565974558	565974609	-	0	0	0	1	0	0	1	0	1	0	0	0	0	0	0	0	0	0	0	0	0	0	0	0	0	0	0	0	0	0	0	0	0	0	0	0	0	0	0	0
3892479	-	u	TGCAGATTTTGTTTAAATGAATTGTTGATTAGGCCAACAGTGACCG	86.9565	40	chr1R	566139229	566139269	-	0	0	0	0	0	0	1	0	0	0	0	0	0	0	0	0	0	0	0	0	0	0	0	0	0	0	0	0	0	0	0	0	0	0	0	0	0	0	0	0
100143516	SECCE1Rv1G0040800	i	TGCAGCATGCCGAATTGTATTGCCCATGTATCTAGGTGTCATTCTGTGGGATTGCACAGTCGTTGCCTT	100	69	chr1R	566189413	566189482	+	0	0	0	0	0	0	0	1	1	0	0	0	0	0	0	0	0	0	0	0	0	0	0	0	0	0	0	0	0	0	0	0	0	0	0	0	0	0	0	0
3735383	SECCE1Rv1G0040830	x	TGCAGCAAAGGCTATTGACCATAAGATTTTTACCACTGTCACTGTGGAAGCAGCAGCTGAAATGTCGCC	100	69	chr1R	566397129	566397198	+	0	0	1	0	0	0	0	0	0	0	0	0	0	0	0	0	0	0	0	0	0	0	0	0	0	0	0	0	0	0	0	0	0	0	0	0	0	0	0	0
3902156	SECCE1Rv1G0040850	o	TGCAGGTCAGTCGCCCTGCTCCGTCTCCTGCCCTGCTTCGCCCCTCCCGTCTCCGTCCGCCCCGCGTAC	100	69	chr1R	566404173	566404242	-	0	0	0	1	0	1	0	0	0	0	0	1	0	-	0	0	0	0	0	1	0	0	0	0	0	0	0	0	0	0	0	0	0	0	0	0	0	0	0	0
5227977	-	u	TGCAGCCACTTCTGGTATCCTAGGACAAACCCTCTCTGTTCCAACTTCCAACACGAAGCGTCTCGGCTG	100	69	chr1R	566404463	566404532	-	0	0	0	0	0	1	0	0	0	0	0	1	0	1	0	0	0	0	0	0	0	0	0	0	0	0	0	0	0	0	0	0	0	0	0	0	0	0	0	0
3737857	-	u	TGCAGGCCGGTAAAGCTATCTTGCATATTCAATCGGCAATCATCATCTGGTTCTGGGCAGGTGAAGGTC	100	69	chr1R	566764457	566764526	-	0	0	1	0	1	0	0	1	1	0	0	0	0	0	0	0	0	0	0	0	0	0	0	0	0	0	0	0	0	0	0	0	0	0	0	0	0	0	0	0
3746034	SECCE1Rv1G0040880	p	TGCAGCCCCGAAAACTTAAACATTGAATAAAGCTCTCAAAGGACAAGATACAGTAATCACCTCAGACGA	100	69	chr1R	566774975	566775044	+	0	0	1	0	0	1	0	1	0	0	0	0	0	0	0	0	0	0	0	0	0	0	0	0	0	0	0	0	0	0	0	0	0	0	0	0	0	0	0	0
3735044	-	u	TGCAGGCCAGTTAAGCTATCATATTAATTCAATCAGCAGCGCAACAGCCATCAATTCGATGCGTGGAAG	100	69	chr1R	566777444	566777513	-	0	0	1	1	1	1	0	1	1	0	0	0	0	0	0	0	0	0	0	1	0	0	0	0	0	0	0	0	0	0	0	0	0	0	0	0	0	0	0	0
5041399	-	u	TGCAGCGCCACCTGCCTCCTACATGCGTGCGTGCGTGTGAGCACACGCACAGCCACCCAGCTCCCTCAT	100	69	chr1R	566961117	566961186	-	0	0	0	1	0	0	1	0	0	0	0	0	0	0	0	0	0	0	0	0	0	0	0	0	0	0	0	0	0	0	0	0	0	0	0	0	0	0	0	0
3593204	-	u	TGCAGCCTTGTCCCCTTCTCCCCATCGCCACACCTCCCGTGCTCGAGCACGCGGCCCCGCGCTCGATCC	100	69	chr1R	566961731	566961800	-	0	0	0	1	0	0	1	0	0	0	0	-	0	-	0	0	0	0	0	0	0	0	0	0	0	0	0	0	0	0	0	0	0	0	0	0	0	0	0	0
3599628	SECCE1Rv1G0040940	p	TGCAGTTTTGAGGTGCTTCGGTTGTTTCTACCTCCCTTCCGCATGACTTCAAGGGAGCAGTTACTTTGT	100	69	chr1R	567336814	567336883	-	0	0	0	1	0	0	1	0	0	0	0	0	0	0	0	0	0	0	0	0	0	0	0	0	0	0	0	0	0	0	0	0	0	0	0	0	0	0	0	0
3746703_A	SECCE1Rv1G0040970	x	TGCAGCTTGCTGAACGGAATGGGGATCGGCATGGGGCTGGCATCAATGAACCACCTCCG	100	59	chr1R	567828630	567828689	+	0	0	0	1	0	0	0	0	1	0	0	0	0	0	0	0	0	0	0	0	0	0	0	0	0	0	0	0	0	0	0	0	0	0	0	0	0	0	0	0
3350973	-	u	TGCAGGATGTCACGTTGGCGTGAGCCGAACAAGGAAGTTAAAGGAAGGAAGAAACGAAGACGCCTGCTG	100	69	chr1R	568615804	568615873	-	0	0	1	0	1	0	1	1	1	0	0	0	0	0	0	0	0	0	0	-	0	0	0	0	0	0	0	0	0	0	0	0	0	0	0	0	0	0	0	0
100027764	-	u	TGCAGAGCGACCTCACAGGCCGTGAACTTTGGCAAAAGCACTGCTCTCCG	98	49	chr1R	568615869	568615918	+	0	0	0	0	0	0	0	1	0	0	0	0	0	0	0	0	0	0	0	0	0	0	0	0	0	0	0	0	0	0	0	0	0	0	0	0	0	0	0	0
3593225	-	u	TGCAGAGGGAAGGCAGCTCGGGCGATCTCTCTCTCTCTGGCTGCAACGATCTCTGCGCGACGTGGCGGC	100	69	chr1R	568629694	568629763	-	0	0	0	1	0	1	1	1	1	0	0	0	0	0	0	0	0	0	0	0	0	0	0	0	0	0	0	0	0	0	0	0	0	0	0	0	0	0	0	0
3344188	-	u	TGCAGTTGTCGTCCGCGTCCTCATTTTAAAATCCGAATCATGAGATGCGTTACTGAAGAAGGAGACATG	100	69	chr1R	568629759	568629828	+	0	0	1	1	0	1	0	1	1	0	0	0	0	0	0	0	0	0	0	0	0	0	0	0	0	0	0	0	0	0	0	0	0	0	0	0	0	0	0	0
3749469	SECCE1Rv1G0041130	c	TGCAGGCCACCTCCGAGCCGCGCCCGCCGGCGGAGAAGCGCGCGGAGCCG	100	50	chr1R	568791110	568791160	+	0	0	1	1	1	1	1	1	1	0	0	-	0	1	0	0	0	0	0	1	0	0	0	0	0	0	0	0	0	0	0	0	0	0	0	0	0	0	0	0
100061922	SECCE1Rv1G0041150	p	TGCAGGCCCATCAAGGCCCACGGCCCGTTCACCGCGGTTATTTCATTCCGTCTCCG	100	56	chr1R	568803877	568803933	-	0	0	1	0	0	0	0	0	0	0	0	0	0	0	0	0	0	0	0	0	0	0	0	0	0	0	0	0	0	0	0	0	0	0	0	0	0	0	0	0
3743803	SECCE1Rv1G0041180	x	TGCAGATGCATTACCAGGTAGCCCCTGCAAGCCGTCTGAATCCTGACGGCGGCGAGCTCCTCCTTTGAC	94.2029	65	chr1R	569252156	569252221	+	0	0	1	1	1	1	0	1	1	0	0	1	0	0	0	0	0	0	0	-	0	0	0	0	0	0	0	0	0	0	0	0	0	0	0	0	0	0	0	0
3744660	SECCE1Rv1G0041210	i	TGCAGGCTAGAAACAGCGGCATTTATAAGCAGTACACGAAAGTGGCCG	100	48	chr1R	569418742	569418790	-	0	0	1	0	1	1	0	1	1	0	0	1	0	0	0	0	0	0	0	1	0	0	0	0	0	0	0	0	0	0	0	0	0	0	0	0	0	0	0	0
3593129	SECCE1Rv1G0041220	i	TGCAGCACAGCACAGACAAAACAAAACGGCGACAGACAGGTCAGCACTGACCG	100	53	chr1R	569427866	569427919	+	0	0	0	0	0	1	1	0	0	0	0	0	0	0	0	0	0	0	0	0	0	0	0	0	0	0	0	0	0	0	0	0	0	0	0	0	0	0	0	0
3346927	-	u	TGCAGATGGCAAAAACGTTGCAGCCAGCAAACAATCTTATCATCATCCTCGGACAGAACTACAGCCGAG	88.4058	61	chr1R	569606641	569606702	+	0	0	1	1	1	1	1	1	1	0	0	-	0	-	0	0	0	0	0	0	0	0	0	0	0	0	0	0	0	0	0	0	0	0	0	0	0	0	0	0
5496193	-	u	TGCAGCGCCAGCGATGCCCAGGCCCGAGGCCGCGGCCTCCCCGCATCCCG	70	35	chr1R	569766612	569766647	-	0	0	0	0	0	0	0	1	0	0	0	0	0	0	0	0	0	0	0	0	0	0	0	0	0	0	0	0	0	0	0	0	0	0	0	0	0	0	0	0
7070842	-	u	TGCAGTGAAATCAACACATGGGGATAACCCG	100	31	chr1R	570716679	570716710	+	0	0	0	0	0	0	1	0	1	0	0	0	0	0	0	0	0	0	0	0	0	0	0	0	0	0	0	0	0	0	0	0	0	0	0	0	0	0	0	0
3749606	-	u	TGCAGTCCCCGTCGCCCAGACGTCGCCCGCCAAGTGGTCGGCGAGGCCTGCAAAACCG	100	58	chr1R	570723257	570723315	-	0	0	0	1	1	0	1	0	1	0	0	0	0	0	0	0	0	0	0	1	0	0	0	0	0	0	0	0	0	0	0	0	0	0	0	0	0	0	0	0
7468643	-	u	TGCAGGTTCGCGTCTCCATGCTCCTTCGCTCTTCTCGCCTCAGCGGGGCAGGACGAGGACTCCGGCATC	100	69	chr1R	570723311	570723380	+	0	0	0	1	1	0	1	0	1	0	0	0	0	0	0	0	0	0	0	0	0	0	0	0	0	0	0	0	0	0	0	0	0	0	0	0	0	0	0	0
3592735	-	u	TGCAGGGGTAGGACAGGGGCCGTGCCGAACAGGGCTCGGGCATGACAAAAGTAATAGGTGAGGCGCGCG	100	69	chr1R	570724459	570724528	-	0	0	0	1	1	0	1	1	1	0	0	0	0	0	0	0	0	0	0	0	0	0	0	0	0	0	0	0	0	0	0	0	0	0	0	0	0	0	0	0
3352539	-	u	TGCAGGTTGTGCACATCGACATGCACCAACAGTGGATCTCGCGAATGGTCACCCAGGCGGCTCCTGTCA	100	69	chr1R	570724524	570724593	+	0	0	0	1	1	0	1	-	1	0	0	0	0	0	0	0	0	0	0	0	0	0	0	0	0	0	0	0	0	0	0	0	0	0	0	0	0	0	0	0
5200360	-	u	TGCAGCCGCACGGGCGTGCTGGCAGGCCGCCGAGCCGCGCGGGCATGCTGGCTTGCGTGCGTGCGTGCG	100	69	chr1R	570729998	570730067	+	0	0	0	1	1	0	1	0	1	0	0	0	0	0	0	0	0	0	0	0	0	0	0	0	0	0	0	0	0	0	0	0	0	0	0	0	0	0	0	0
3588736	SECCE1Rv1G0041320	x	TGCAGAAACCACAGACTTGGTCCATCTGAAGGGTACTCGTCCAGTGGCCGGTCTCCAGCAATCAGCTCC	100	69	chr1R	570782818	570782887	+	0	0	1	-	1	1	1	0	1	0	0	1	0	1	0	0	0	0	0	0	0	0	0	0	0	0	0	0	0	0	0	0	0	0	0	0	0	0	0	0
3595535_Z	-	u	TGCAGAATGTCAACGACATCCGCGACGGCTTCCGAACGCTTGTCCG	100	46	chr1R	570806477	570806523	+	0	0	0	1	1	0	1	0	1	0	0	0	0	0	0	0	0	0	0	0	0	0	0	0	0	0	0	0	0	0	0	0	0	0	0	0	0	0	0	0
3899612	-	u	TGCAGCCGCTCGTCCTCTGCTCCGTGCTCATTTTAGTGCGCGCAGCAGAGGCCG	100	54	chr1R	570836299	570836353	-	0	0	1	1	1	1	1	1	1	0	0	0	0	0	0	0	0	0	0	-	0	0	0	0	0	0	0	0	0	0	0	0	0	0	0	0	0	0	0	0
3736504	-	u	TGCAGGAGAACGGCATGGGGACGGTTCACTTGGCTTCGGCGAGACCGCCG	100	50	chr1R	570836349	570836399	+	0	0	-	1	1	1	1	1	1	0	0	0	0	0	0	0	0	0	0	-	0	0	0	0	0	0	0	0	0	0	0	0	0	0	0	0	0	0	0	0
3896978	-	u	TGCAGGAATAAAGTGGCTGTGCTTTTGGGGTCATGGTGTTCCAAGTGTGAACGTATCTGCATACCCGAG	94.2029	65	chr1R	570976187	570976252	+	0	0	0	0	0	0	0	1	0	0	0	0	0	0	0	0	0	0	0	0	0	0	0	0	0	0	0	0	0	0	0	0	0	0	0	0	0	0	0	0
1763240	-	u	TGCAGTACAAATCAGTGAGCCGTCACGGTCACATGCATCCCTCCTCTCGGACGAAATAGTAAGGGGCAG	100	69	chr1R	571281710	571281779	+	0	0	1	0	0	0	0	1	0	0	0	0	0	0	0	0	0	0	0	0	0	0	0	0	0	0	0	0	0	0	0	0	0	0	0	0	0	0	0	0
3603135	SECCE1Rv1G0041490	c	TGCAGTTCGCCGACTTCGGCCCCAGGCTCGCGCTCAACCAGCCGTCTGCCGACCACGACGACGCCCGTG	100	69	chr1R	571619485	571619554	-	0	0	1	1	1	1	0	1	1	0	0	1	0	1	0	0	0	0	0	0	0	0	0	0	0	0	0	0	0	0	0	0	0	0	0	0	0	0	0	0
3599112	SECCE1Rv1G0041490	x	TGCAGCACGTCCGAGAAGCTGAGCTTGTCCAAGGACACCTGGCCGTGCGGCACACCCTGAGGCAGCGGC	100	69	chr1R	571619550	571619619	+	0	0	1	0	0	1	0	1	1	0	0	-	0	0	0	0	0	0	0	0	0	0	0	0	0	0	0	0	0	0	0	0	0	0	0	0	0	0	0	0
5801075	-	u	TGCAGGCTCTTCTTCCAGCGGACGCAAAGCACACCG	100	36	chr1R	571619983	571620019	-	0	0	1	1	1	1	0	1	1	0	0	1	0	-	0	0	0	0	0	0	0	0	0	0	0	0	0	0	-	0	0	0	0	0	0	0	0	0	0	0
3746904	SECCE1Rv1G0041500	p	TGCAGGTGGTCAGAGCGGCGTCGCTGACCTTCTCAAGCCCG	97.561	40	chr1R	571906869	571906909	-	0	0	0	0	0	1	0	1	0	0	0	0	0	0	0	0	0	0	0	-	0	0	0	0	0	0	0	0	0	0	0	0	0	0	0	0	0	0	0	0
3889759	-	u	TGCAGCCGCCGCCGCTCGGTGCTCCTTGCACCAGGCCAGGGAGCACCAATCAGGTGCCG	100	59	chr1R	571906905	571906964	+	0	0	1	1	0	0	0	-	0	0	0	0	0	0	0	0	0	0	0	0	0	0	0	0	0	0	0	0	0	0	0	0	0	0	0	0	0	0	0	0
3351093	SECCE1Rv1G0041500	x	TGCAGGTCGCCGGTGCTAAGGACACGCCGCATGGTAGCGGAGCTGCTGAATTCAAAGAAGTCACCGAGA	95.6522	66	chr1R	571907637	571907703	+	0	0	1	1	0	0	0	0	0	0	0	0	0	0	0	0	0	0	0	0	0	0	0	0	0	0	0	0	0	0	0	0	0	0	0	0	0	0	0	0
100037024	-	u	TGCAGTTAACTTCCCTTTCCTTCCCGCCGTTTTTCTGCACGCATTTGCGGATTTTCTCCG	98.3333	59	chr1R	572337263	572337322	-	0	0	0	0	1	0	0	0	1	0	0	0	0	0	0	0	0	0	0	0	0	0	0	0	0	0	0	0	0	0	0	0	0	0	0	0	0	0	0	0
3348613	-	u	TGCAGCCAGATTTGTATCTTGTAGTCTTGGGATGACTCATGGCAAATTGGCAATACATGCGTGTGTGCG	100	69	chr1R	572337318	572337387	+	0	0	0	1	0	1	1	1	0	0	0	0	0	0	0	0	0	0	0	-	0	0	0	0	0	0	0	0	0	0	0	0	0	0	0	0	0	0	0	0
3745447	-	u	TGCAGCCGTGCGAGGCGAGCGAGAGCGAGAGCGAAGCAAAGCACCG	100	46	chr1R	573006101	573006147	+	0	0	1	0	0	1	0	1	0	0	0	0	0	0	0	0	0	0	0	1	0	0	0	0	0	0	0	0	0	0	0	0	0	0	0	0	0	0	0	0
3887618	-	u	TGCAGATTATATCCCGATTCCTTGTTACACGGGCTGATGCAATCGCGTAATACCG	100	55	chr1R	573014553	573014608	-	0	0	1	1	1	1	1	1	1	0	0	-	0	-	0	0	0	0	0	1	0	0	0	0	0	0	0	0	0	0	0	0	0	0	0	0	0	0	0	0
5219735	-	u	TGCAGTGCAAGCTTTGGCGTTGGTCTTGTCACTTTTGTCTTCTTGTCCTGTTGGCCCTGGCATCTTAGT	100	69	chr1R	573218523	573218592	-	0	0	0	1	0	0	1	0	0	0	0	0	0	0	0	0	0	0	0	0	0	0	0	0	0	0	0	0	0	0	0	0	0	0	0	0	0	0	0	0
5200548	-	u	TGCAGGGGTGAGACGGGGCGACGCTGGCAGGCGCGGGGCGCGCGCATGAGAGGCCG	100	56	chr1R	573237807	573237863	-	0	0	0	1	1	0	1	1	1	0	0	1	0	-	0	0	0	0	0	0	0	0	0	0	0	0	0	0	0	0	0	0	0	0	0	0	0	0	0	0
3601263	-	u	TGCAGAAGCAGAGGAGGTGGCGTGACCGATGGATCGAATCGGAAGTTTGGAACAGACAGCTCGGTCAAA	100	69	chr1R	573639627	573639696	+	0	0	0	0	0	1	1	1	0	0	0	1	0	1	0	0	0	0	0	0	0	0	0	0	0	0	0	0	0	0	0	0	0	0	0	0	0	0	0	0
3363023	SECCE1Rv1G0041720	x	TGCAGATGGAATTTGGCTGGATTCCAGCCACGTTGGGAGCACACATGGTAGTAAGGGATGATCTGGTAC	100	69	chr1R	573641081	573641150	-	0	0	1	1	1	1	1	1	1	0	0	1	0	-	0	0	0	0	0	0	0	0	0	0	0	0	0	0	0	0	0	0	0	0	0	0	0	0	0	0
3895767	SECCE1Rv1G0041720	x	TGCAGATGGAATTTGGCTGGATTCCAGCCACGTTGGGAGCACACATGGTAGTAGGGGGAGATCGGGCAC	76.8116	53	chr1R	573641097	573641150	-	0	0	0	0	0	0	0	1	1	0	0	0	0	0	0	0	0	0	0	0	0	0	0	0	0	0	0	0	0	0	0	0	0	0	0	0	0	0	0	0
3577073	-	u	TGCAGACCTAGTGGGTGCCTCCGTTCCAACATAATTCGTGCGATTGACACGGCGGTGAGCGATGGGGTA	100	69	chr1R	573783406	573783475	+	0	0	1	1	1	1	1	1	1	0	0	-	0	-	0	0	0	0	0	-	0	0	0	0	0	0	0	0	0	0	0	0	0	0	0	0	0	0	0	0
3893316	-	u	TGCAGGCCTTGTAGATGGCCAAGTGTGCGCCCG	100	33	chr1R	573792483	573792516	+	0	0	0	1	0	1	1	1	1	0	0	1	0	-	0	0	0	0	0	0	0	0	0	0	0	0	0	0	0	0	0	0	0	0	0	0	0	0	0	0
7069366	SECCE1Rv1G0041750	x	TGCAGTGCGGCAGCTCGGCGAAGCGGCGCTCCG	100	33	chr1R	573798741	573798774	+	0	0	1	1	1	1	1	1	1	0	0	1	0	-	0	0	0	0	0	0	0	0	0	0	0	0	0	0	0	0	0	0	0	0	0	0	0	0	0	0
4499274	-	u	TGCAGAAGAGATGGATCGAATTGGAGCAGACAGCCG	100	36	chr1R	573986165	573986201	+	0	0	1	0	1	1	1	-	1	0	0	0	0	0	0	0	0	0	0	1	0	0	0	0	0	0	0	0	0	0	0	0	0	0	0	0	0	0	0	0
3343229	-	u	TGCAGATATACAACTCCTACCTAATTGAAGCACGATATGGGATTGGTGATCCG	100	53	chr1R	574438815	574438868	+	0	0	1	0	0	0	0	0	0	0	0	0	0	0	0	0	0	0	0	0	0	0	0	0	0	0	0	0	0	0	0	0	0	0	0	0	0	0	0	0
4098106	SECCE1Rv1G0041910	c	TGCAGCCTCCACAGGGCCAAGGCCGAGGCCGAGCCGCCAAAGCTGCTATTCATCTCGCCG	100	60	chr1R	575293276	575293336	+	0	0	1	1	1	1	1	1	1	0	0	-	0	-	0	0	0	0	0	-	0	0	0	0	0	0	0	0	0	0	0	0	0	0	0	0	0	0	0	0
3588762	-	u	TGCAGCTACCAGACCTCCCGATCAGCCAGTACTTGATTCATCAGCATTATATGGTACGTCCGCTACCGA	100	69	chr1R	575297320	575297389	-	0	0	1	0	0	0	1	1	1	0	0	1	0	1	0	0	0	0	0	-	0	0	0	0	0	0	0	0	0	0	0	0	0	0	0	0	0	0	0	0
100027544	SECCE1Rv1G0041940	x	TGCAGAAGGGATCCGGCTTGATCCGAGCCAGGGTGGAAGAACACATGGTATGCCG	100	55	chr1R	575478901	575478956	-	0	0	0	0	0	0	0	1	0	0	0	0	0	0	0	0	0	0	0	0	0	0	0	0	0	0	0	0	0	0	0	0	0	0	0	0	0	0	0	0
100058045	-	u	TGCAGGCACACACACGACGATGCCGGCGAAGCTTGTGCGGGAGCTGGGCGAGATGGAGGAGCTCGTGGA	76.8116	53	chr1R	575499557	575499610	-	0	0	1	0	0	0	0	0	0	0	0	0	0	0	0	0	0	0	0	0	0	0	0	0	0	0	0	0	0	0	0	0	0	0	0	0	0	0	0	0
3587572	-	u	TGCAGTAATTTTCTCGCTCTTTCCGTTCGTCTTCTCAAATCCAAATGCATCCAAAACCACCACAACCCT	100	69	chr1R	575499652	575499721	-	0	0	-	0	0	0	1	1	0	0	0	0	0	0	0	0	0	0	0	0	0	0	0	0	0	0	0	0	0	0	0	0	0	0	0	0	0	0	0	0
5214534	-	u	TGCAGAGGCGGGCAGCACCGACGATCGATCCG	100	32	chr1R	575505877	575505909	-	0	0	0	1	-	1	0	0	1	0	0	0	0	0	0	0	0	0	0	0	0	0	0	0	0	0	0	0	0	0	0	0	0	0	0	0	0	0	0	0
3733699	-	u	TGCAGACAACTGCCGCCACGGTGACTGCCAATCGGGCCCATTCCGCGTCGTTTTCGTCTTCCTTCACCA	100	69	chr1R	575702752	575702821	-	0	0	1	1	1	1	1	1	1	0	0	1	0	0	0	0	0	0	0	-	0	0	0	0	0	0	0	0	0	0	0	0	0	0	0	0	0	0	0	0
5228212	-	u	TGCAGATTTAGGCCTGAAACTTTGCGGTCCG	100	31	chr1R	575855510	575855541	+	0	0	0	0	1	0	0	0	1	0	0	1	0	-	0	0	0	0	0	0	0	0	0	0	0	0	0	0	0	0	0	0	0	0	0	0	0	0	0	0
5042681	SECCE1Rv1G0042040	x	TGCAGCCCCCTCAGGCTCTTCTGCATCGGCAGGCACCCCACCG	100	43	chr1R	576107970	576108013	+	0	0	1	1	1	1	1	1	1	0	0	1	0	-	0	0	0	0	0	-	0	0	0	0	0	0	0	0	0	0	0	0	0	0	0	0	0	0	0	0
3595981	-	u	TGCAGCTAACGGCGTCTTGCTTGTGCAAACAGGTTGGAGCCG	100	42	chr1R	576441916	576441958	-	0	0	1	1	1	1	1	1	1	0	0	-	0	-	0	0	0	0	0	-	0	0	0	0	0	0	0	0	0	0	0	0	0	0	0	0	0	0	0	0
4102896	-	u	TGCAGCACATTGGCATCCACCGCGAGAGAGTTTTCCAGAAATTCACAACCG	86.2745	44	chr1R	576610422	576610466	-	0	0	1	0	0	0	0	0	0	0	0	0	0	0	0	0	0	0	0	0	0	0	0	0	0	0	0	0	0	0	0	0	0	0	0	0	0	0	0	0
3595120	SECCE1Rv1G0042130	p	TGCAGTCACTATAGCGTTCAATTATCTTCTTGAGCTATAGTATTTCTCACAAACCATGATCTCTTACAA	100	69	chr1R	577209339	577209408	+	0	0	0	0	1	0	0	0	0	0	0	1	0	1	0	0	0	0	0	1	0	0	0	0	0	0	0	0	0	0	0	0	0	0	0	0	0	0	0	0
3894543	SECCE1Rv1G0042220	c	TGCAGGAACTGGCGCGACGCCATAGACGGCCGCAGACTGGTGCTCGAGCACCTCGCGCCG	100	60	chr1R	578651123	578651183	-	0	0	0	1	1	1	1	1	1	0	0	1	0	-	0	0	0	0	0	-	0	0	0	0	0	0	0	0	0	0	0	0	0	0	0	0	0	0	0	0
3363995	SECCE1Rv1G0042240	p	TGCAGAGCTAGCAAGCATCACGCGGTTTGGAGTTCGACTCCCATCACCTGCGCTTTTCTTTTTTCGATT	100	69	chr1R	578669711	578669780	-	0	0	1	1	0	1	1	-	1	0	0	1	0	0	0	0	0	0	0	1	0	0	0	0	0	0	0	0	0	0	0	0	0	0	0	0	0	0	0	0
3732539	-	u	TGCAGGCACCCCCGACCCCTCGTCGCTTTGTTCTTTCCTGTCCTAGCTAGTAAGTACGTCGGTCATGTT	100	69	chr1R	579095600	579095669	+	0	0	0	1	0	0	1	1	0	0	0	0	0	0	0	0	0	0	0	0	0	0	0	0	0	0	0	0	0	0	0	0	0	0	0	0	0	0	0	0
100122167	-	u	TGCAGCAGCGTCGGCATGCATGTTCTCTCCCTTACACACACGTACGTGCGGCAGTACAAAAACAGGAGT	94.2029	65	chr1R	579098491	579098556	-	0	0	0	0	0	0	1	0	0	0	0	0	0	0	0	0	0	0	0	0	0	0	0	0	0	0	0	0	0	0	0	0	0	0	0	0	0	0	0	0
3596668	SECCE1Rv1G0042320	x	TGCAGCCTTCCGTTGCCCTGCACCCTAGGGTTCATGAAATCTTCGGCGAGGAGGTCGACGAGGGCCATG	100	69	chr1R	579384427	579384496	-	0	0	0	1	1	1	1	1	1	0	0	1	0	-	0	0	0	0	0	0	0	0	0	0	0	0	0	0	0	0	0	0	0	0	0	0	0	0	0	0
3357622	SECCE1Rv1G0042420	o	TGCAGCAAACCCTTCCCGATTGTTGGAGAGCACGCCGAGATCTGCCCCCCATGGCTTCCGCGCCGACGC	98.5507	68	chr1R	580275202	580275270	+	0	0	1	0	0	1	1	0	0	0	0	0	0	0	0	0	0	0	0	0	0	0	0	0	0	0	0	0	0	0	0	0	0	0	0	0	0	0	0	0
3906577	SECCE1Rv1G0042450	p	TGCAGCGTCGTTGTTGTTTGCTACAACCTGCGAGAATTTTTGCTACATCCATTTAAATGGAGTTCATTG	100	69	chr1R	580294898	580294967	+	0	0	0	1	0	0	1	0	0	0	0	1	0	0	0	0	0	0	0	0	0	0	0	0	0	0	0	0	0	0	0	0	0	0	0	0	0	0	0	0
3595342	SECCE1Rv1G0042480	x	TGCAGCTGCTGATCCTGCATGCCCGCGTACGAATACGACGGGTTGCCGAAACCG	100	54	chr1R	580840028	580840082	+	0	0	1	1	0	1	1	1	0	0	0	0	0	0	0	0	0	0	0	-	0	0	0	0	0	0	0	0	0	0	0	0	0	0	0	0	0	0	0	0
3582847_Z	SECCE1Rv1G0042480	c	TGCAGTGCCATGGCGCCAACGACGCGTCGAGCGACGCGCTCTCCG	100	45	chr1R	580840785	580840830	-	0	0	1	1	0	0	0	0	0	0	0	0	0	0	0	0	0	0	0	1	0	0	0	0	0	0	0	0	0	0	0	0	0	0	0	0	0	0	0	0
3592375	SECCE1Rv1G0042480	c	TGCAGGGAAGCACCAACCAGGACGAGCAGCGGCAATACTCCG	100	42	chr1R	580841867	580841909	-	0	0	1	1	0	1	0	0	1	0	0	0	0	0	0	0	0	0	0	-	0	0	0	0	0	0	0	0	0	0	0	0	0	0	0	0	0	0	0	0
5210977	-	u	TGCAGGCTTAGTTTGCAAGCCAGTGGTTTTACCCG	100	35	chr1R	580937854	580937889	+	0	0	1	1	0	1	1	0	0	0	0	0	0	0	0	0	0	0	0	0	0	0	0	0	0	0	0	0	0	0	0	0	0	0	0	0	0	0	0	0
5219132	-	u	TGCAGCGGTGTAGTGCCTCCGCCGTCAGAAAGTGGACTCGTTTCTGCCACGAGGCAGAGTCCCTACCTA	100	69	chr1R	580948098	580948167	+	0	0	0	0	0	0	1	1	0	0	0	1	0	1	0	0	0	0	0	0	0	0	0	0	0	0	0	0	0	0	0	0	0	0	0	0	0	0	0	0
5497976	-	u	TGCAGCTTTCTCCGCGGTGGTCACGCGCGCGCGCATGCATGCGCGCCGGGACGGTGGGCTCCG	98.4127	62	chr1R	581076832	581076894	+	0	0	1	1	1	1	1	1	1	0	0	1	0	0	0	0	0	0	0	0	0	0	0	0	0	0	0	0	0	0	0	0	0	0	0	0	0	0	0	0
3592721	SECCE1Rv1G0042540	x	TGCAGCCAGACGCTCCCCACCAGGCTCAGCCAGTGCACTGAGGTCGGAGACGACGGCATGATTTTTTTC	100	69	chr1R	581550381	581550450	-	0	0	1	1	0	0	0	0	0	0	0	1	0	-	0	0	0	0	0	0	0	0	0	0	0	0	0	0	0	0	0	0	0	0	0	0	0	0	0	0
5498062	SECCE1Rv1G0042600	x	TGCAGGAGGCGTCCTTGGGCGTGCCCGGCTGGGACTCCCAGCCGAAGGGCACGGCGGCGGGGCCGAGAT	94.2029	65	chr1R	582241533	582241598	+	0	0	0	1	1	1	1	0	1	0	0	0	0	1	0	0	0	0	0	0	0	0	0	0	0	0	0	0	0	0	0	0	0	0	0	0	0	0	0	0
3595701	-	u	TGCAGGTCGATGGATTATTTAGATAGATTCCGTAATAATAATAATATAAAAGGTGCTTGCCG	100	62	chr1R	582389909	582389971	-	0	0	0	1	1	1	1	1	1	0	0	1	0	0	0	0	0	0	0	-	0	0	0	0	0	0	0	0	0	0	0	0	0	0	0	0	0	0	0	0
3598026	-	u	TGCAGCCGTCAGGTGCTGCTCATCGTTTACTGGCCCGTACGTGGCGTTCACATCACAGGCAAAACTACC	100	69	chr1R	582389967	582390036	+	0	0	0	1	0	1	1	0	1	0	0	1	0	-	0	0	0	0	0	1	0	0	0	0	0	0	0	0	0	0	0	0	0	0	0	0	0	0	0	0
4494158	-	u	TGCAGCTCTATGAGGAGTTCACGTTTGCCTCTGCGTCCGCGCATGCGTGCATGCACTGGCTGGCCCGAT	100	69	chr1R	582539821	582539890	+	0	0	0	1	1	1	1	0	1	0	0	0	0	0	0	0	0	0	0	0	0	0	0	0	0	0	0	0	0	0	0	0	0	0	0	0	0	0	0	0
3906287	-	u	TGCAGTGAGCAGCAGCATGTGGCACTGTTGAGGCACATGACCTCCTCTCCTCGCCCATGGAGACGGAGA	100	69	chr1R	582542394	582542463	-	0	0	1	1	1	1	1	1	1	0	0	1	0	-	0	0	0	0	0	-	0	0	0	0	0	0	0	0	0	0	0	0	0	0	0	0	0	0	0	0
3589695	-	u	TGCAGTGATGGGTTGGTGAGTAGGGCCATAGACGGGCAGATGATGCCGAGTAGCCTTAATCGCAAGTTC	100	69	chr1R	582543290	582543359	-	0	0	1	0	0	0	0	0	1	0	0	0	0	0	0	0	0	0	0	0	0	0	0	0	0	0	0	0	0	0	0	0	0	0	0	0	0	0	0	0
5037203	SECCE1Rv1G0042650	p	TGCAGCGGCGGCCGCGGCGCCGTGTCTTTGGACCGCTGTCTAGTGGCCCG	100	50	chr1R	582543647	582543697	-	0	0	1	1	0	1	0	1	1	0	0	-	0	1	0	0	0	0	0	0	0	0	0	0	0	0	0	0	0	0	0	0	0	0	0	0	0	0	0	0
3595516_Z	-	u	TGCAGGAGTCGCCGCCTTTCTCAAGTTGAAAAAACGGCGAGAATGTCCG	100	49	chr1R	582543693	582543742	+	0	0	1	1	1	1	1	0	1	0	0	0	0	0	0	0	0	0	0	0	0	0	0	0	0	0	0	0	0	0	0	0	0	0	0	0	0	0	0	0
3343334	SECCE1Rv1G0042650	p	TGCAGCATGAATATGATCTGATAAACTTGAAATTTGTACTGAACCG	100	46	chr1R	582544265	582544311	-	0	0	1	1	0	1	1	1	1	0	0	-	0	-	0	0	0	0	0	0	0	0	0	0	0	0	0	0	0	0	0	0	0	0	0	0	0	0	0	0
100061213	-	u	TGCAGCGGCGGTTCCTTTTTATTTTGTTTCCAACAATGAAGGGGGCCG	100	48	chr1R	582684627	582684675	-	0	0	1	0	0	0	0	0	0	0	0	0	0	0	0	0	0	0	0	0	0	0	0	0	0	0	0	0	0	0	0	0	0	0	0	0	0	0	0	0
3883330	SECCE1Rv1G0042690	i	TGCAGCAGTGCGGCCCGCCTAAACTTATGGACCGAACCGACCGCGGTCCCCCGCGTATCTTCAAGCCGA	100	69	chr1R	583430941	583431010	+	0	0	1	1	1	1	1	1	1	0	0	1	0	-	0	0	0	0	0	-	0	0	0	0	0	0	0	0	0	0	0	0	0	0	0	0	0	0	0	0
3346020	-	u	TGCAGTCTTCAGGAGCCCACACCAAGGTTTTGCCTGTTCAAACCTTAATTGGGCGTCGATCCTTAAAGC	100	69	chr1R	583433046	583433115	-	0	0	0	0	0	0	0	1	0	0	0	0	0	0	0	0	0	0	0	0	0	0	0	0	0	0	0	0	0	0	0	0	0	0	0	0	0	0	0	0
3353245	-	u	TGCAGAGGCTTTCAAGGGCCAACACAACATGGCGCCGCCGCCCGCGCCTCGCCG	100	54	chr1R	583433356	583433410	+	0	0	0	1	1	0	1	1	1	0	0	0	0	0	0	0	0	0	0	-	0	0	0	0	0	0	0	0	0	0	0	0	0	0	0	0	0	0	0	0
3589220	-	u	TGCAGGGCACGTACGTCGTACAGTAGATACTCCATCGACTCATGGAGTATCTTGTGGCATCGCATCACG	100	69	chr1R	583561884	583561953	-	0	0	0	1	1	1	1	1	1	0	0	0	0	0	0	0	0	0	0	0	0	0	0	0	0	0	0	0	0	0	0	0	0	0	0	0	0	0	0	0
5487689	-	u	TGCAGGCTCGTGACAGACGGAAACAACAAACACGATTTGCACATGTGTCTATCGTTGTGTGTTTCTACA	100	69	chr1R	583581753	583581822	-	0	0	0	0	1	1	1	-	0	0	0	0	0	0	0	0	0	0	0	0	0	0	0	0	0	0	0	0	0	0	0	0	0	0	0	0	0	0	0	0
5499817	-	u	TGCAGCAGCTCAGCAGCAGGCTTGCAACTTGGCCG	100	35	chr1R	583786805	583786840	+	0	0	1	-	1	1	1	1	1	0	0	1	0	-	0	0	0	0	0	1	0	0	0	0	0	0	0	0	0	0	0	0	0	0	0	0	0	0	0	0
3732256	-	u	TGCAGCTAGGTCTTTTGGTCGCTTTGGAGGCAAAGTGGGGGCTACTTACTAGTATCTCCTTGGTGTGGG	100	69	chr1R	583888538	583888607	-	0	0	1	0	0	0	0	0	0	0	0	0	0	0	0	0	0	0	0	0	0	0	0	0	0	0	0	0	0	0	0	0	0	0	0	0	0	0	0	0
3739809	-	u	TGCAGATCATAAGAAAAGTTGAATCAACACGCTACGCCG	100	39	chr1R	583894918	583894957	+	0	0	0	1	1	1	1	1	1	0	0	0	0	0	0	0	0	0	0	0	0	0	0	0	0	0	0	0	0	0	0	0	0	0	0	0	0	0	0	0
3902380	SECCE1Rv1G0042790	x	TGCAGATGTGGTCGCCGAAGTAGGTGATGACGTAGAGGGAGAGGTCGTCGTCCGACTGCTGGACCTGCC	100	69	chr1R	584196019	584196088	+	0	0	0	1	1	1	1	1	1	0	0	-	0	-	0	0	0	0	0	-	0	0	0	0	0	0	0	0	0	0	0	0	0	0	0	0	0	0	0	0
4104635	SECCE1Rv1G0042800	c	TGCAGTCCGACAGAGAGCAGTACAGCTGCTCCTCCGACGCCGGGGCGGCGTCCTATGCTGCCG	100	63	chr1R	584216637	584216700	-	0	0	1	1	1	1	1	1	1	0	0	0	0	0	0	0	0	0	0	0	0	0	0	0	0	0	0	0	0	0	0	0	0	0	0	0	0	0	0	0
4095370	SECCE1Rv1G0042800	c	TGCAGTCCGACAGAGAGCAGTACAGCTGCTCCTCCGACGCCG	100	42	chr1R	584216658	584216700	-	0	0	1	1	1	1	1	1	1	0	0	-	0	0	0	0	0	0	0	-	0	0	0	0	0	0	0	0	0	0	0	0	0	0	0	0	0	0	0	0
3738755	SECCE1Rv1G0042810	x	TGCAGAACAAGACACTAAAGCTATTGGAACAAAGAAATGGCGTCAAAATCCATGAACTCGCTAAAGCAA	100	69	chr1R	584374989	584375058	+	0	0	1	1	0	1	0	1	0	0	0	0	0	0	0	0	0	0	0	1	0	0	0	0	0	0	0	0	0	0	0	0	0	0	0	0	0	0	0	0
3888211	-	u	TGCAGGCCCAGTTCGCTGTGGATGACCTTGATGCGTCCACGTCCGCTGCCTCGTTCGTGCGGGAGCTCG	100	69	chr1R	584489799	584489868	+	0	0	1	0	0	0	0	1	0	0	0	0	0	0	0	0	0	0	0	0	0	0	0	0	0	0	0	0	0	0	0	0	0	0	0	0	0	0	0	0
3584398	-	u	TGCAGTGTGTGTGTGTGCGGTGTGTGAGTGCAGTGTGTGTGCGCTGAGTGTGTGGCCGCGCCCACCTCC	100	69	chr1R	584550096	584550165	+	0	0	0	0	0	0	0	1	0	0	0	0	0	0	0	0	0	0	0	0	0	0	0	0	0	0	0	0	0	0	0	0	0	0	0	0	0	0	0	0
16524117	-	u	TGCAGTGTGCGTGTAGTGTGTGTGCGCTGAGTGTGTGGCCGCGCCCACCTCCG	92.4528	49	chr1R	584556962	584557011	+	0	0	1	0	0	0	0	0	0	0	0	0	0	0	0	0	0	0	0	0	0	0	0	0	0	0	0	0	0	0	0	0	0	0	0	0	0	0	0	0
[truncated: 25,824 more rows]
[truncated: 21 more columns]
