# Supplementary material for: DArTseq genotyping facilitates the transfer of “exotic” chromatin from a Secale cereale × S. strictum hybrid into wheat
Source: Front Plant Sci. 2024 Sep 6;15:1407840. doi: 10.3389/fpls.2024.1407840 (PMC11412823; doi:10.3389/fpls.2024.1407840)
Supplement: Supplementary file 4 [file Table2.xlsx]

## Sheet: ID>=70%  8,842 rye-spec. SNPs
							Position in rye Lo7					Frequent allel ('0')	Rare allel ('1')	Mv9kr1 BC5 [T. aestivum]	ChineseSpring [T aestivum]	Reference allele of Secale strictum ssp. anatolicum	Varda [S. cereale]	Varda [S cereale]	Kriszta [S. cereanum]	Imperial [S. cereale]	Petkus [S. cereale]	Lovaszpatonai [S. cereale]	MvMagdalena [T. aestivum + 1BL.1RS]	MvMatador [T. aestivum + 1BL.1RS]	CS_Imperial DA_1R [T. aestivum + 1R]	CS_ImperialDT_1RS [T. aestivum + 1RS]	CS_ImperialDT_1RL [T. aestivum + 1RL]	BC2F8	BC2F8	BC2F8	BC2F8	BC2F8	BC2F8	CS_Imperial DA_2R [T. aestivum + 2R]	CS_Imperial DT_2RL [T. aestivum + 2RL]	BC2F8	BC2F8	BC2F8	BC2F8	CS_Imperial DA_3R [T. aestivum + 3R]	CS_Imperial DT_3RS or 3RL [T. aestivum + 3RS or 3RL]	BC2F8	BC2F8	BC2F8	BC2F8	BC2F8	BC2F8	BC2F8	BC2F8
Marker ID	Gene ID	Transcript classification codes	Trimmed Sequence	Identity (%)	Alignment length	Delegated marker (Yes/No)	Chromosome	Start position (bp)	End position (bp)	Strand	AlleleID			(1)	(2)	(3)	(4)	(5)	(6)	(7)	(8)	(9)	(10)	(11)	(12)	(13)	(14)	(15)	(16)	(17)	(18)	(19)	(20)	(21)	(22)	(23)	(24)	(25)	(26)	(27)	(28)	(29)	(30)	(31)	(32)	(33)	(34)	(35)	(36)
5805176_Z	SECCE1Rv1G0000280	c	TGCAGCTCTGGAAGTGGGAGCTCCTCGCGCTCGCGCTCGTCTGCGGCCGTCTCGTCTCCGGGTGGGCCA	95.652	69	Yes	chr1R	1086904	1086973	-	0-7:C>G-7:C>G	C	G	0	0	-	1	1	-	-	-	1	0	0	0	0	0	0	0	0	0	0	0	0	0	0	0	0	0	0	0	0	0	-	0	0	-	0	0
5805417_Z	SECCE1Rv1G0000280	c	TGCAGCTCTGGAAGTGGGAGCTCCTCGCGCTCGCGCTCGTCTGCGGCCGTCTCGTCTCCG	95.000	60	Yes	chr1R	1086913	1086973	-	0-26:G>A-26:G>A	G	A	0	0	-	-	-	1	-	-	-	0	0	0	0	0	0	0	0	2	2	2	0	0	0	0	0	0	0	0	0	0	0	0	0	-	0	0
1095372_Z	SECCE1Rv1G0000310	c	TGCAGGCCACCGTGCTCCGCGGCGGCCTCGCCATCGGCATGTCCATGCACCATGCCGCCTGCGATGGCG	95.652	69	No	chr1R	1132609	1132678	-	0-28:C>T-28:C>T	C	T	0	0	-	-	-	-	1	1	1	1	1	0	0	0	1	-	1	-	-	-	0	0	0	0	0	-	0	0	-	-	0	0	0	-	-	-
7503609	SECCE1Rv1G0000790	x	TGCAGGTCCTCCTCCACGTACTCGTAGCTGAGGCCCTTGAGGCGGAGCGTGATCTGCACCCGCACCACG	91.379	58	No	chr1R	2530820	2530878	+	0-49:T>C-49:T>C	T	C	0	0	-	1	1	1	1	1	-	0	0	0	0	0	0	-	-	-	0	0	0	0	0	0	0	0	0	-	0	0	0	0	0	0	0	0
3585771	-	u	TGCAGGATCAGCAGCAACCACTTGTTGGAGGCGTTCCACCTTCAGCAGGGGGCAGCCACAACAGGTGAA	92.647	68	No	chr1R	4053988	4054056	+	0-11:C>G-11:C>G	C	G	1	1	-	-	-	-	0	-	0	0	0	1	1	1	0	0	0	1	1	1	1	1	1	1	1	1	1	1	1	1	1	1	1	-	-	1
17401887_B	SECCE1Rv1G0001330	x	TGCAGCGGACCATAGACAAACAGCGACGGAATCATCCAACGGATGTAGCTCCCTGCTTCCATGGCAATC	94.203	69	No	chr1R	4538893	4538962	+	0-11:A>G-11:A>G	A	G	-	0	1	1	1	1	1	1	1	1	1	2	2	-	2	2	2	2	2	1	-	0	0	0	0	2	0	0	2	2	0	0	0	-	2	2
3363749	SECCE1Rv1G0001350	x	TGCAGGTCGCTGGTGTAGTGGGTCGACTCGTCCACCACATGGTACGCCGTCTCCAGGCTCATCTTGAGG	98.551	69	No	chr1R	4566524	4566593	-	0-20:G>C-20:G>C	G	C	1	1	0	-	0	-	0	-	0	1	1	1	1	1	1	1	1	1	1	1	1	1	1	1	1	1	1	1	1	1	1	1	1	1	1	1
3588252_Z	-	u	TGCAGTGCTGCGCAAGACAACGTGGCCGTGTGATGCGGCAAGTGCGACGAAGGCTGGAGCGTGGGGCTC	100.000	69	Yes	chr1R	4889989	4890058	+	0-26:C>T-26:C>T	C	T	1	1	-	0	-	0	-	0	0	2	2	1	1	1	2	2	2	1	1	1	1	1	1	1	1	1	1	1	1	1	1	1	1	-	1	1
7070233	SECCE1Rv1G0001710	c	TGCAGGCGACACTCTCGCGGCAGGTCAAACTTTCGCGGCCGTTGGTGCCGGTGCCG	100.000	56	Yes	chr1R	6187781	6187837	+	0-16:G>A-16:G>A	G	A	1	1	0	0	0	-	0	0	0	2	0	1	1	1	2	-	-	1	1	-	1	1	1	-	-	-	1	1	1	-	-	1	1	-	1	1
2292191	SECCE1Rv1G0001810	c	TGCAGGTCACCATCGACAAGTTTGAGGACCTGAAGAAGAAGGAGGAGGCCGCCGCCACAAGCTCCTCCA	100.000	53	No	chr1R	6344787	6344840	+	0-56:A>G-56:A>G	A	G	0	0	-	-	-	1	-	-	-	0	0	0	0	0	0	0	0	0	-	2	0	0	-	-	-	-	0	0	0	-	0	0	0	-	-	0
16501739_Z	SECCE1Rv1G0001860	o	TGCAGTTCACCTGTGTTGGGGGAGTTTCTTCCGAGAGTTCCAATGGCGGAGCTGGTGGCCGCCATGGCC	93.478	46	No	chr1R	6467203	6467249	+	0-9:C>G-9:C>G	C	G	0	0	-	-	-	1	-	-	-	-	0	0	0	0	0	0	0	1	-	2	0	0	0	0	0	0	0	0	0	0	0	0	0	-	0	-
3587772	-	u	TGCAGTAGCATGTGCATTTATCTGATTGAAGGGTTGTCGGCACTCTTACTCGCCCACAGCAACGGGTCG	100.000	69	No	chr1R	6536108	6536177	-	0-14:C>A-14:C>A	C	A	1	1	-	0	-	-	-	0	0	0	0	1	1	1	0	0	0	1	1	1	1	1	1	1	1	1	1	1	1	1	1	1	1	1	-	1
7357912	SECCE1Rv1G0001980	x	TGCAGCTTAGTGAGATTTTCAAGTCCTGGAGGCATGCTCCTCAAATCCG	97.727	44	No	chr1R	6840293	6840337	+	0-39:C>T-39:C>T	C	T	1	1	-	-	-	0	-	-	-	-	-	1	1	-	-	-	-	-	-	-	1	1	1	1	1	-	1	1	-	-	1	1	1	-	-	-
1082805_B	-	u	TGCAGGGCCAGGTGCAAGGCTGGGGGCTGCGATTGCGATGGCGACGCGGCCCG	96.226	53	No	chr1R	7129741	7129794	-	0-41:C>T-41:C>T	C	T	0	0	-	1	-	1	-	1	1	-	-	0	0	-	0	0	-	-	0	0	-	0	-	-	-	0	-	0	0	0	-	0	0	-	0	0
5221214	SECCE1Rv1G0002190	x	TGCAGCTGCGTGCCATCCTGCTCCGTCGATGGACCG	100.000	36	No	chr1R	8243069	8243105	-	0-24:G>A-24:G>A	G	A	1	1	-	0	0	-	0	0	0	0	0	1	1	1	2	2	2	1	1	1	1	1	1	1	1	1	1	1	1	1	1	1	1	-	1	1
5800349	SECCE1Rv1G0002190	c	TGCAGTTCAAGTCCGTGACGCAGAATGCGTTCGTGGCTGCCGAGAATGGCGGCGGCGCAGCGTTGGTCG	94.118	68	Yes	chr1R	8243101	8243169	+	0-25:T>C-25:T>C	T	C	0	0	-	1	1	-	1	1	1	1	-	0	0	0	-	-	-	0	0	0	0	0	0	0	0	0	0	0	0	0	0	0	0	0	-	0
3350498	-	u	TGCAGCGCCGCCATATCGATTTGTGCCACTCGTTCTCCG	97.436	39	No	chr1R	11163446	11163485	+	0-31:G>A-31:G>A	G	A	1	1	0	0	-	-	0	-	0	1	1	1	1	1	1	1	1	1	1	1	1	1	1	1	1	1	1	1	1	1	1	1	1	-	1	1
3732442	-	u	TGCAGTATGCAACAGAAAACTTCTCAAGAGATCGGGGCAGTGTTGGAAGAGACCG	98.182	55	No	chr1R	11245343	11245398	+	0-22:C>T-22:C>T	C	T	1	1	-	-	-	0	-	-	-	-	-	1	1	1	1	1	1	2	2	2	1	1	-	1	-	1	1	1	1	-	1	1	-	-	1	1
3901589_A	-	u	TGCAGCTCGTCGGCCATGCTCTCCGACTGTTGTGCCTTCCCTCCCG	95.652	46	No	chr1R	11521299	11521345	+	0-21:T>C-21:T>C	T	C	0	0	-	-	1	-	1	1	1	0	0	0	0	0	0	0	0	0	0	0	0	0	0	0	0	0	0	0	0	0	0	0	0	-	0	0
3737948	-	u	TGCAGGCTGAGCTAGCAAAACTTCAGGCCAAGCACCG	100.000	37	No	chr1R	12351519	12351556	-	0-16:A>C-16:A>C	A	C	1	1	0	0	0	-	0	0	0	1	1	1	1	1	1	1	1	1	1	1	1	1	1	1	1	1	1	1	1	1	1	1	1	-	1	1
3740361_Z	SECCE1Rv1G0003130	c	TGCAGTCCCTCCACTCCTCCGCCGCCTCCTGCGTGGAGGTGCTCGCCGCCTCCGCCGCCCCCACCTTCC	100.000	69	Yes	chr1R	12505559	12505628	+	0-34:G>C-34:G>C	G	C	1	1	0	0	0	0	0	0	0	2	2	1	1	1	2	2	2	2	2	2	1	1	1	1	1	1	1	1	1	1	1	1	1	-	1	1
1244649	SECCE1Rv1G0003240	x	TGCAGCTTGATAGCGAAGCCCTTGGGCAGGAAGGCGTTGAAGCCGAGGATGAGCTCCGGGTAGCCGCTG	97.101	69	No	chr1R	13031045	13031114	-	0-11:A>G-11:A>G	A	G	0	0	1	-	1	1	1	1	1	2	2	2	0	0	2	1	2	2	0	2	0	-	0	0	0	-	0	-	0	0	-	-	0	-	0	-
3740339	SECCE1Rv1G0003380	x	TGCAGGTTCACAAATTGCTGCTTCTTGGTCTTGTGGTTGGAGAAGGACACCTTGTTGGCCCGGTTCGTC	98.551	69	No	chr1R	13706956	13707025	+	0-8:C>G-8:C>G	C	G	0	0	-	-	-	1	-	-	-	-	0	2	2	0	0	0	0	0	0	0	0	0	0	0	0	0	0	0	0	0	0	0	0	0	0	0
12420033	SECCE1Rv1G0003480	x	TGCAGTCGATGAGCTCCTGCTCCGACAGCGCCGTCAGGTTGCCCGTCACGATGGCGTTGATCCCCTCCA	98.551	69	No	chr1R	13962978	13963047	-	0-31:C>G-31:C>G	C	G	0	0	1	1	1	-	1	-	1	-	-	0	0	0	-	-	0	-	-	-	0	0	0	0	0	-	0	0	-	-	0	0	0	0	-	-
3343281_A	SECCE1Rv1G0003880	p	TGCAGCTTTCATCTGGTAAATCGACCAACCAACATACCAAGAAACGCTCCTTTCAGGCATGCTCCATAA	98.529	68	Yes	chr1R	15493217	15493285	-	0-13:T>C-13:T>C	T	C	0	0	1	-	1	1	-	-	-	-	-	0	0	0	-	-	-	2	2	2	0	0	0	-	-	0	0	0	0	-	0	0	0	-	-	0
3907164	SECCE1Rv1G0003880	c	TGCAGCTCCGCAACTCGTGCCCCGTCTGCCGCCACGAGATGCCCACCGACACCGCCGCGGCGCGGTCGC	98.551	69	No	chr1R	15495165	15495234	-	0-25:C>G-25:C>G	C	G	0	0	-	-	1	1	-	-	-	0	0	0	0	0	0	0	0	2	2	1	0	0	0	0	0	0	0	0	0	0	0	0	0	-	0	0
3601361_Z	SECCE1Rv1G0003930	x	TGCAGCTTGGTGGTGTCGTTGCTCTCCGCGGCGTCCATGGCGCCG	97.778	45	Yes	chr1R	15758617	15758662	+	0-13:T>C-13:T>C	T	C	0	0	1	-	-	-	1	1	1	0	0	0	0	0	0	0	0	0	0	0	0	0	0	0	0	0	0	0	0	0	0	0	0	0	0	0
5043256_A	-	u	TGCAGTTCCCCACCTTCTCCAAGGGATCTGGTCGGTCCAGGAGGGGAACGGCGGCATGCCAGAGCAGCT	98.551	69	No	chr1R	16254557	16254626	-	0-33:G>A-33:G>A	G	A	0	0	-	1	-	-	1	1	-	0	-	-	-	0	0	0	0	0	0	0	0	0	-	0	-	0	-	-	0	-	0	0	0	-	0	0
1018178_Z	-	u	TGCAGGGCATGCGGCCGGCTGGGTGCAGCACTGCTTCGCTGGGATGCCGCAAGAGGCCGTGCAGGCGCA	94.203	69	Yes	chr1R	16254622	16254691	+	0-29:A>G-29:A>G	A	G	0	0	-	1	-	-	1	-	-	0	0	0	0	-	0	0	0	0	0	0	0	0	0	0	0	0	0	0	0	0	0	0	0	-	0	-
3733981_A	SECCE1Rv1G0004100	x	TGCAGGACGGGGCCGCTCCCGTCGATTTGGACGGTCACCG	100.000	40	No	chr1R	16351573	16351613	-	0-34:T>C-34:T>C	T	C	1	1	-	0	0	0	0	0	0	1	1	1	-	-	1	1	1	2	2	1	-	-	-	-	-	-	-	-	1	1	-	-	1	-	-	1
3359599	SECCE1Rv1G0004120	c	TGCAGATGGGCGTGTTGTACGTGTGCCTCTACCTCATCGCGCTGGGCACCG	100.000	51	No	chr1R	16529685	16529736	+	0-14:T>C-14:T>C	T	C	1	1	0	-	0	0	-	0	-	0	0	0	2	-	0	0	0	1	1	1	1	1	1	1	1	1	1	1	1	1	1	1	1	-	-	1
5500637	SECCE1Rv1G0004150	c	TGCAGACGGCGATCAAGCCGCAGGACACCTCCG	100.000	33	No	chr1R	16653032	16653065	-	0-15:A>T-15:A>T	A	T	1	1	-	-	0	0	-	-	-	2	0	1	1	1	2	2	1	2	2	0	1	1	1	1	1	1	1	1	1	1	1	1	1	-	1	1
3342416	-	u	TGCAGAGGAAAGAGTTTCTCAAGTTCTTGGAAACCATAGGATCCG	100.000	45	No	chr1R	16799964	16800009	-	0-9:A>G-9:A>G	A	G	1	1	0	-	0	-	-	0	-	2	1	1	1	1	2	1	1	2	2	2	1	1	1	1	1	1	1	1	1	1	1	1	1	-	1	1
7415354	SECCE1Rv1G0004480	x	TGCAGGCGCCGACCTGCACGAATTATCCAATCACCG	100.000	36	No	chr1R	19087657	19087693	-	0-17:A>G-17:A>G	A	G	1	1	0	0	-	0	0	0	0	2	2	1	1	1	2	2	2	2	2	2	1	1	1	1	1	1	1	1	1	1	1	1	1	-	1	1
3356108	SECCE1Rv1G0004720	c	TGCAGTCGCTCTCCCGCCAGCGCAGCTGCACCGAGCTCCCGCGCTTCGCGGACGCGGACGCCGACGCCG	97.101	69	No	chr1R	20434309	20434378	+	0-64:C>A-64:C>A	C	A	1	1	0	0	-	0	0	0	0	2	2	2	2	1	2	2	2	1	1	1	1	1	1	1	1	1	1	1	1	1	1	1	1	-	1	1
5502319	SECCE1Rv1G0004810	c	TGCAGAACGGCGGCGGCGGCAACCTGTCCG	100.000	30	No	chr1R	21068336	21068366	+	0-13:C>T-13:C>T	C	T	1	1	-	0	-	0	-	-	0	1	1	2	2	1	1	1	1	1	1	-	1	1	1	1	1	1	1	1	1	1	1	1	1	-	1	1
5504134	-	u	TGCAGAATGGTCCATGCCGAGTCCTTCCG	100.000	29	No	chr1R	21181838	21181867	-	0-7:T>C-7:T>C	T	C	1	1	-	-	0	0	-	-	-	2	2	1	1	1	0	2	2	1	1	1	1	1	1	1	1	1	1	1	1	1	1	1	1	1	1	1
12321737	-	u	TGCAGGTGCCCGTGGCCGAGAGTTTGCCGGCCTGTGCCGCCTGGGCATTGCTATGCGGGCACATGTAGA	91.176	68	No	chr1R	22341673	22341741	+	0-24:T>C-24:T>C	T	C	0	0	-	-	-	1	-	-	-	0	0	0	0	0	0	0	0	0	0	0	0	0	2	2	2	2	0	0	2	2	2	0	0	0	2	2
3588624	SECCE1Rv1G0005210	x	TGCAGCACTGCTCGATCGCGAAGCAGTAGTAGATCCCGCGCCAGAAACGGAGCGAAGGGTCGACCAAAG	100.000	69	No	chr1R	24676773	24676842	-	0-15:T>C-15:T>C	T	C	1	1	0	0	0	0	0	0	0	2	2	2	2	1	2	2	2	1	1	1	1	1	1	1	1	1	1	1	1	1	1	1	1	1	1	1
1029425	SECCE1Rv1G0005320	c	TGCAGCGGCGACTACGGCACGCCGGCGGCGTGCGGGCCCACCAGCTACTCGCAGGTGTTCAAGGCCGCC	97.101	69	No	chr1R	25005811	25005880	-	0-14:C>T-14:C>T	C	T	0	0	-	-	-	-	1	-	1	0	0	0	0	0	0	-	0	0	0	0	0	0	0	-	0	-	0	0	0	0	0	-	-	-	0	-
3602281_Z	-	u	TGCAGACGCTGCTCATCCTGCTCCTGAGCCGCGTGCTCGCCCTGCTCCTCCGCCCGCTCCGCCAGCCCA	98.551	69	Yes	chr1R	25406282	25406351	+	0-19:G>C-19:G>C	G	C	0	0	-	-	-	-	1	-	1	-	-	0	0	0	-	-	-	0	0	0	0	0	0	0	0	0	0	0	0	0	0	-	0	-	-	0
1202235_Z	-	u	TGCAGAGGGAGCTCATCAGGTACGAATCAGTTACACTAAACGACCAACAAATTAGATATTTCAGTTGTT	92.754	69	Yes	chr1R	25950146	25950215	-	0-22:C>T-22:C>T	C	T	0	0	-	-	1	1	1	1	1	0	0	2	2	-	0	0	-	-	0	0	0	-	0	0	0	0	0	0	0	0	-	0	0	-	-	0
4485200	-	u	TGCAGAGCGCCACCCTCCTTGGTTCTCCG	100.000	29	No	chr1R	25950211	25950240	+	0-8:G>A-8:G>A	G	A	1	1	0	-	-	-	0	0	0	0	0	2	2	1	0	0	0	0	0	0	1	1	-	1	1	-	1	1	-	-	1	1	-	-	-	-
5805698	SECCE1Rv1G0005530	x	TGCAGCTCAAAGAAGCCATGGTGGATGCCG	100.000	30	No	chr1R	26100477	26100507	+	0-8:A>G-8:A>G	A	G	1	1	0	0	0	0	0	0	0	1	2	2	1	1	1	1	1	2	1	1	1	1	1	1	1	1	1	1	1	1	1	1	1	-	1	1
1717255_Z	SECCE1Rv1G0005530	x	TGCAGAGCACCGCCCTCCTTTGTCCTCCGGTGAGAAGTAGCGCCGAAGCCG	98.000	50	Yes	chr1R	26100959	26101009	+	0-8:A>G-8:A>G	A	G	0	0	1	1	1	1	1	1	1	-	-	0	-	0	-	-	-	-	-	-	-	0	0	0	0	-	0	0	-	-	0	0	0	-	-	-
1058583_C	SECCE1Rv1G0005550	x	TGCAGCTCAAAGAAGCCATGCTGGATGCCGGCGATCTTGAAGGCCTCCGCTGCGTTAACCTTGCTGCCG	95.652	69	No	chr1R	26182329	26182398	+	0-50:T>C-50:T>C	T	C	0	0	1	1	-	-	1	1	1	0	0	2	2	0	0	0	0	0	0	0	0	0	0	0	0	0	0	0	0	0	0	0	0	-	0	0
5206180	SECCE1Rv1G0005560	x	TGCAGCTCAAAGAAGCCATGCTCGATGCCG	100.000	29	No	chr1R	26187842	26187871	-	0-22:C>G-22:C>G	C	G	1	1	-	0	-	0	-	0	0	1	1	1	1	1	1	1	1	1	1	1	1	1	1	1	1	1	1	1	1	1	1	1	1	-	1	1
3597805	SECCE1Rv1G0005810	x	TGCAGCTCGCCGCCGTCCTGATCCCTTGGATCTCCGCATGCCTCGGTCGTCCCCG	98.148	54	No	chr1R	28363819	28363873	+	0-46:T>C-46:T>C	T	C	0	0	1	-	1	-	1	1	1	2	2	0	0	0	2	2	2	2	2	2	0	0	0	0	-	-	0	-	0	0	0	0	0	0	0	0
3741130	SECCE1Rv1G0006010	i	TGCAGCGAAGGAGCAAGGGAGGAACCAGTTAGAGCCG	100.000	37	No	chr1R	29118057	29118094	+	0-7:A>G-7:A>G	A	G	1	1	-	-	0	-	0	-	0	2	2	1	1	1	2	2	2	1	1	1	1	1	1	1	1	1	1	1	1	1	1	1	1	-	1	1
7505747	SECCE1Rv1G0006390	x	TGCAGTCCGAGTCGGTGACGCTGGACGTGCCCAGCGCGGGCGGCGGCTGGTGCACCG	96.491	57	No	chr1R	33122426	33122483	-	0-42:G>C-42:G>C	G	C	1	1	0	-	-	0	-	-	-	-	-	1	1	1	-	-	-	1	1	1	1	1	1	1	1	1	1	1	1	1	1	1	1	-	-	1
5802941	SECCE1Rv1G0006390	c	TGCAGCCTCGTGTCGTCCCCCGTCGACCCCTTCTTCGACCCCGTCACCTCCTCCGACCG	94.915	59	Yes	chr1R	33122479	33122538	+	0-17:C>G-17:C>G	C	G	0	0	1	-	-	1	-	-	-	0	0	2	2	0	0	0	0	0	0	0	0	0	0	0	0	0	0	0	0	0	0	0	0	-	0	0
3744837_B	SECCE1Rv1G0006390	x	TGCAGCAGCCGGCCCCTCGGCGGCAGCGGCCTCTTGGCGGCGAGCATGTCGAGCACGGCGTCGGCGCCG	98.551	69	No	chr1R	33122601	33122670	-	0-47:G>C-47:G>C	G	C	1	1	0	0	-	0	0	0	0	-	-	2	0	-	-	-	-	2	1	2	1	1	1	-	1	1	1	1	1	-	1	-	-	-	-	1
3899574	-	u	TGCAGCACCTACCTCGATCATGATCACCGCCG	100.000	32	No	chr1R	33128816	33128848	-	0-8:C>G-8:C>G	C	G	1	1	0	-	0	0	0	-	0	0	0	2	2	1	0	0	0	1	1	1	1	1	1	-	-	1	1	1	1	1	1	1	1	-	-	1
7502894	SECCE1Rv1G0006460	x	TGCAGCGCCGTGCAGCAGGTGGCCGTCTGGGGCTGCGGCGGGCCGTCGTCGCCG	96.296	54	Yes	chr1R	33953790	33953844	-	0-8:C>G-8:C>G	C	G	0	0	-	-	-	1	-	-	-	0	0	0	0	0	0	0	0	0	0	0	0	0	0	-	0	0	0	0	0	0	0	0	0	-	0	0
5497751	SECCE1Rv1G0006460	c	TGCAGCGGGGCTTCCCGGCGGACGGGAAGCCGACGCAATCGCGGTTCGCCCCGGTGAGGACGCCCGAGA	98.485	66	Yes	chr1R	33953840	33953906	+	0-7:G>A-7:G>A	G	A	1	1	-	0	-	-	-	0	0	1	-	-	1	1	1	1	1	1	1	1	-	1	-	1	-	1	1	1	1	1	-	-	1	-	1	1
100153349	SECCE1Rv1G0006470	c	TGCAGATGCCTAATGGCGGCGGTCAGATGGCGCACGATGTGTTCGGCTCCTTCCGGCCGCCACCGCCGA	97.059	68	Yes	chr1R	34129383	34129451	-	0-43:C>T-43:C>T	C	T	1	1	-	-	-	0	-	-	-	1	1	1	1	1	-	1	1	1	1	0	1	1	1	1	1	1	-	-	1	1	-	-	1	-	-	-
3886488_A	SECCE1Rv1G0006470	c	TGCAGATGCCTAATGGCGGCGGTCAGATGGCGCACGATGTGTTTGGCTCCTTCCG	98.182	55	Yes	chr1R	34129396	34129451	-	0-40:G>C-40:G>C	G	C	0	0	1	-	1	1	1	-	1	2	2	2	2	0	2	2	2	0	0	0	0	0	0	0	0	0	0	0	0	0	0	0	0	0	0	0
5500380	-	u	TGCAGTGTGCTGTGTTTTATACCCGATCCCG	100.000	31	No	chr1R	34293024	34293055	+	0-24:G>A-24:G>A	G	A	1	1	0	-	0	0	0	-	0	1	2	2	2	1	2	2	2	1	1	1	1	1	1	1	1	1	1	1	1	1	1	1	-	-	1	-
4095766	-	u	TGCAGTCGGGGAAAGGGGGCCGCGGCCGGGTCGGATCCG	100.000	39	No	chr1R	34778880	34778919	-	0-18:G>A-18:G>A	G	A	1	1	0	-	0	0	0	-	0	0	0	2	-	-	0	0	0	2	2	2	1	-	-	-	-	1	1	1	-	1	-	-	-	-	-	-
3899848_Z	-	u	TGCAGAACGGTGACGCGTTCTTTTCTCTTTTTATTGCTCCCCGATTTAGCCTGGATCCGAGATTATTCC	100.000	69	Yes	chr1R	34778915	34778984	+	0-45:T>A-45:T>A	T	A	1	1	0	0	0	0	0	0	0	2	1	2	1	1	1	2	2	1	1	2	1	1	1	-	-	1	1	-	1	1	-	1	1	1	1	1
3731579_Z	-	u	TGCAGGTCACGGCGTGATGGGCCGATATCCCATGGTGGTATATAGCAGCAAGCCCG	96.552	58	No	chr1R	34917020	34917078	+	0-5:G>C-5:G>C	G	C	1	1	-	0	-	-	0	0	0	-	-	1	1	1	-	-	-	1	1	1	1	1	1	-	1	1	1	1	1	1	1	1	1	-	-	1
3589407_Z	-	u	TGCAGCTTTCAGCCTCCCGCAACAAGATCCAGGTAACTGCATAGTCTTTTTTCCGAGAGATGCTTGTGA	100.000	69	Yes	chr1R	34921269	34921338	-	0-62:C>T-62:C>T	C	T	1	1	-	-	0	0	-	-	-	2	2	1	1	1	2	2	2	1	1	1	1	1	1	1	1	1	1	1	1	-	1	1	1	-	1	1
4492144_Z	-	u	TGCAGAGTTGGGGAGGAGTTGTCGACGGCGTCGGCGGCAGCCG	100.000	43	Yes	chr1R	34921334	34921377	+	0-32:G>A-32:G>A	G	A	1	1	0	-	0	0	0	-	0	2	2	2	2	1	2	2	2	1	1	1	1	1	1	1	1	1	1	1	1	1	1	1	1	-	1	1
16520244_Z	SECCE1Rv1G0006610	x	TGCAGGTAGGAGGAGCCGATGTTGTCCACGCTCTGGTACAGGCGGCCGATGCTCCCCTGCATCGTGCCG	95.652	69	Yes	chr1R	34938845	34938914	+	0-15:C>G-15:C>G	C	G	0	0	-	-	-	1	-	-	-	-	-	0	0	0	-	-	-	0	0	0	0	0	0	0	0	0	0	0	0	0	0	0	0	-	-	0
3600348_A	SECCE1Rv1G0006680	x	TGCAGGCCCCGCAGGATCAGCTTGTCGCCGCCCGTCGCCG	97.500	40	No	chr1R	35169589	35169629	-	0-33:G>A-33:G>A	G	A	0	0	-	-	1	1	1	-	1	2	2	2	2	0	2	2	2	0	0	0	0	0	0	0	0	0	0	0	0	0	0	0	0	-	0	0
3362998_Z	SECCE1Rv1G0006680	c	TGCAGTTCCACGGCTTCCACGGCGTGAAGCAGGAGGAGAAGAAGCTGGGCCAGAAGTTCACCGTCGACG	100.000	69	Yes	chr1R	35169625	35169694	+	0-59:A>G-59:A>G	A	G	1	1	-	0	0	0	-	0	-	0	0	1	1	1	0	0	0	1	1	1	1	1	1	-	1	1	1	1	1	1	1	1	1	-	-	1
5805180_B	SECCE1Rv1G0006680	o	TGCAGGATAGCCAAGGGCGTGGTGGAAGGCCCGTCGCGGAACCTCCTGGAGTCGGTGGCGCAGTCGATC	94.203	69	Yes	chr1R	35169857	35169926	+	0-23:G>C-23:G>C	G	C	0	0	-	-	-	-	1	-	1	-	-	0	0	0	-	-	-	0	0	0	0	0	0	0	0	0	0	0	0	0	0	0	0	-	-	0
3892413_A	SECCE1Rv1G0006850	c	TGCAGGACAGCCCCACCGAGGACATCACCAGCATCCTCTACGACGTGTTTGACTACTTCGAGGACGTGA	100.000	69	Yes	chr1R	36106033	36106102	-	0-13:C>A-13:C>A	C	A	1	1	0	0	0	0	0	0	0	2	2	2	2	1	2	2	2	1	-	1	1	1	1	1	1	-	1	1	1	1	1	1	1	-	1	1
17400428_A	SECCE1Rv1G0007060	x	TGCAGCTCCAGGAGCTCCGCGTCCATCGCTCCCCCAGCGCCTTCGCTGCCG	98.039	51	No	chr1R	38516438	38516489	-	0-47:G>A-47:G>A	G	A	0	0	-	-	-	1	-	-	-	0	0	0	-	-	0	0	0	0	-	0	0	0	0	0	0	0	0	-	-	0	-	0	0	-	0	0
3362068	SECCE1Rv1G0007090	x	TGCAGCAGCTGCTGGTGAGACCGCTTGCAGTGGGCAATGGCGCCCTGGATGGCGCCCTCCTCCGACCCG	98.551	69	No	chr1R	38604880	38604949	+	0-17:A>C-17:A>C	A	C	1	1	-	-	-	0	-	-	-	1	1	1	1	1	1	1	1	1	1	1	1	1	1	1	1	1	1	1	1	1	1	1	1	-	1	1
5221250	SECCE1Rv1G0007090	x	TGCAGCCGCGGGGGGAGGTGCAGCGGCAGGAGCTTGCCCCTGTAGAACAGCTCGTCCGCCG	98.361	61	Yes	chr1R	38605462	38605523	+	0-14:G>C-14:G>C	G	C	1	1	-	-	0	0	-	-	-	0	0	2	2	1	0	0	0	1	1	1	1	1	1	1	1	1	1	2	1	1	1	1	-	-	-	1
3585713	SECCE1Rv1G0007100	c	TGCAGCTCGTGGCGCAGCAGTTCGAGGACACGCTGGTGCGCATCCTGCTCGCCGCCGCCGCCGTCTCCT	100.000	69	No	chr1R	38660157	38660226	-	0-37:G>C-37:G>C	G	C	1	-	0	0	0	0	0	0	0	2	2	0	0	-	2	2	0	2	0	0	-	-	1	1	1	-	-	-	-	-	1	1	1	-	1	-
7506503	-	u	TGCAGCCGCTTGTCGATGGCGAAGTCCGCCCAGCCCGCATCAAGGTTCTTCAGCTTGGTGTGGCCACAT	98.529	68	Yes	chr1R	38883322	38883390	+	0-16:T>C-16:T>C	T	C	1	1	-	-	-	0	-	-	-	1	1	1	1	1	-	1	1	1	1	1	1	1	1	1	1	-	1	1	1	1	1	1	1	1	1	1
4329267_Z	-	u	TGCAGGCCCATGTGAGGAAGGAAGACAACCACGCTACCTAGCCGGCCAGTTCCG	96.296	54	No	chr1R	38984560	38984614	-	0-6:C>G-6:C>G	C	G	0	0	1	1	1	-	-	1	1	1	1	0	0	0	-	1	-	0	0	-	0	0	0	0	0	0	0	0	0	0	0	0	0	-	-	0
3356024_Z	-	u	TGCAGGCCCATGTGAGGAAGGAAGACAACCACGCTACCTAGCCG	97.727	44	Yes	chr1R	38984570	38984614	-	0-6:C>G-6:C>G	C	G	0	0	1	1	1	-	-	1	1	1	1	0	0	0	1	1	1	0	0	0	0	0	0	0	0	0	0	0	0	0	0	0	-	-	-	0
5504107_A	SECCE1Rv1G0007120	x	TGCAGTTGGCGCGGATCTCGCCGCTGCTCCCGGTGAGCGGGCTGAGGCCGCCCATCCTCACCATGGCCT	97.101	69	No	chr1R	38990119	38990188	-	0-7:G>A-7:G>A	G	A	1	1	0	-	-	0	0	-	0	2	1	2	2	1	1	1	1	1	1	1	1	-	1	1	1	1	1	1	1	-	1	1	1	-	1	1
3582753	-	u	TGCAGCCGCTTGCCGACGGCGAAGTCCGCCCAGCCCGAGTCGAGGTTCTTCAGCCTGGTGTGGCCACAG	100.000	69	No	chr1R	39043094	39043163	+	0-12:C>T-12:C>T	C	T	1	1	-	-	0	-	0	-	0	2	2	2	2	1	0	2	2	1	1	1	1	1	1	1	1	-	1	1	1	1	1	1	1	1	1	1
5502193_B	SECCE1Rv1G0007210	c	TGCAGGACGGACAGGAGGAGGTGAGTTTCCAGGGCGCGGTGGACTTCAGGTTCGTCCCGTTCAGCGCCG	95.522	67	No	chr1R	39492816	39492883	-	0-34:C>T-34:C>T	C	T	0	0	-	-	-	-	1	-	1	-	-	0	0	-	-	-	-	2	2	2	0	0	-	0	-	0	0	0	0	0	0	-	-	-	-	0
3345269	-	u	TGCAGCAAAAATACTGCCAAATGGTAGAGGACAAGCTTGCTTATGTGATTATGTCTCTCCATCTTTCTT	100.000	69	No	chr1R	39880165	39880234	-	0-22:G>A-22:G>A	G	A	1	1	0	0	0	0	0	0	0	2	2	2	2	1	2	2	2	2	2	2	1	1	1	-	1	1	1	1	1	1	1	1	1	1	-	1
3346037	SECCE1Rv1G0007510	c	TGCAGAATTATGTGAATGACAAGGTTTATCTGGAGGAGCCG	100.000	41	No	chr1R	40638227	40638268	+	0-11:G>C-11:G>C	G	C	1	1	0	-	0	-	0	-	0	0	-	2	2	1	0	-	0	2	1	1	1	1	-	-	1	1	1	1	1	-	1	1	-	-	-	1
5804841_Z	SECCE1Rv1G0007660	x	TGCAGTATGTTGCTTGCATCCCTTGGGACCAAAATGCTGTGAAGTTTTGTGGACAGTCTTCCG	95.238	63	No	chr1R	41600625	41600688	-	0-6:A>G-6:A>G	A	G	0	0	1	-	-	1	1	-	1	2	2	2	0	0	2	2	2	0	0	0	0	0	0	0	0	0	0	0	0	0	0	0	0	0	0	0
16518290_Z	-	u	TGCAGCGTCACACTCGCGTACGCGTCCACCG	100.000	29	No	chr1R	41798361	41798390	+	0-5:C>G-5:C>G	C	G	0	0	1	1	-	1	-	1	1	0	0	2	2	0	0	0	0	0	0	0	0	0	0	0	0	0	0	0	0	0	0	0	0	-	0	0
100153480	SECCE1Rv1G0007690	x	TGCAGCACCGCCTGGTACGGGTACTTGACGAGCGAGATGTAGTGGAACCAGATCCAGTAGTCCG	98.387	62	No	chr1R	41988852	41988914	+	0-29:G>C-29:G>C	G	C	-	0	1	1	1	1	1	1	1	-	1	2	2	0	-	1	-	1	-	1	0	-	0	0	0	0	0	0	-	0	0	0	0	-	-	-
3749524	-	u	TGCAGTATATACGTATTTTTGGGCCATGAAACACAACCCGTAGAGTAATTTCCTACAGCCG	100.000	61	No	chr1R	42853711	42853772	-	0-19:T>C-19:T>C	T	C	1	1	-	-	-	-	0	-	-	0	0	1	1	1	1	1	-	1	1	1	1	1	1	1	1	-	1	1	-	1	1	1	1	-	1	1
3600200_A	SECCE1Rv1G0008040	c	TGCAGCTCTCGGTCATCGGCTTCGTGCTCCACTTCATCTTCACCCAGAGCAGCGCGCTCTGGATCCTGC	98.551	69	No	chr1R	43826570	43826639	+	0-53:G>C-53:G>C	G	C	0	0	1	1	1	1	1	1	1	2	2	2	2	0	2	2	2	2	2	2	0	0	0	0	0	0	0	0	0	0	0	0	0	-	0	0
5805035_Z	-	u	TGCAGGGCAGGTGCAGCTTCAAGGATAAATAGGGTCCAGCTCAGATCACACTCAGGGAAGATGCCAGAA	97.101	69	No	chr1R	44028054	44028123	-	0-29:T>C-29:T>C	T	C	0	0	-	1	1	1	1	1	1	0	0	0	0	0	0	0	0	0	0	0	0	0	0	0	0	0	0	0	0	0	0	0	0	-	0	0
5793218_A	SECCE1Rv1G0008210	c	TGCAGACTTTTGATACTGATTTGCTTACTAATTCCTGGATGAACTGGCCTTCTCCG	98.214	56	No	chr1R	45563758	45563814	-	0-23:C>G-23:C>G	C	G	1	1	0	-	-	0	-	-	-	-	-	-	1	1	-	-	-	1	-	1	1	-	1	1	1	1	-	1	1	1	1	1	1	-	-	1
5796217	SECCE1Rv1G0008210	c	TGCAGCCCGTCGGCTGGGAGCGCTTGCATCGTGCTGCTGGTGCACATGCCGGTCGGCGAGCTCTCTTAT	100.000	69	No	chr1R	45564413	45564482	-	0-9:T>G-9:T>G	T	G	1	1	0	0	0	0	-	0	-	0	-	1	1	1	0	0	-	1	-	-	1	1	-	-	1	1	1	1	1	1	-	1	1	-	-	1
3750360_Z	SECCE1Rv1G0008210	c	TGCAGCCCGGCGGCTGGGAGCGCTTGCATCGTGCTGCTGGTGCACATGCCG	98.039	51	Yes	chr1R	45564431	45564482	-	0-9:G>T-9:G>T	G	T	0	0	1	1	1	1	1	1	1	1	-	0	0	0	-	-	-	0	0	0	0	0	0	0	0	2	0	0	0	-	0	0	-	-	-	0
3738126_Z	SECCE1Rv1G0008320	c	TGCAGGACAAGTACAAGCAGGCGAGGCTGGCCCTCGGCGACGTCACGCCG	100.000	50	Yes	chr1R	46450688	46450738	-	0-17:C>A-17:C>A	C	A	1	1	0	0	-	0	0	-	0	-	1	1	1	1	1	1	1	1	1	1	1	1	1	1	1	1	1	1	1	1	1	1	1	1	1	1
7069316_Z	SECCE1Rv1G0008390	x	TGCAGGGCCGAGGCCGTCGGCGGGAGGTTGTTCCCCACCCG	100.000	41	Yes	chr1R	46900746	46900787	+	0-13:C>T-13:C>T	C	T	1	1	0	0	0	0	0	0	0	0	0	2	2	1	0	0	0	2	2	2	1	1	1	1	1	1	1	1	1	1	1	1	1	-	-	1
3580669_Z	SECCE1Rv1G0008430	c	TGCAGCTCAAACAAAAAACAAAGACAAGCAAGCTTCATTCCG	97.619	42	Yes	chr1R	47151515	47151557	-	0-12:A>G-12:A>G	A	G	0	0	-	-	-	1	-	-	-	0	0	2	2	0	0	0	0	2	2	2	0	0	0	0	0	0	0	0	0	0	0	0	0	-	0	0
3744486_A	SECCE1Rv1G0008490	x	TGCAGATCCCCTGGGTCTCCACCCGCACCACGCCCTTCCTGAAGGTGAAGAGCTCCGGCCGGACCAGCG	100.000	69	No	chr1R	47171858	47171927	-	0-43:G>C-43:G>C	G	C	1	1	-	-	0	-	-	0	0	1	1	1	-	1	1	-	-	1	1	1	1	-	1	1	-	-	1	-	1	-	-	1	1	-	1	-
3345572_Z	SECCE1Rv1G0008490	x	TGCAGATCCCCTGGGTCTCCACCCGCACCACGCCCTTCCTGAAGGTGAAGAGCTCCG	100.000	57	No	chr1R	47171870	47171927	-	0-7:C>G-7:C>G	C	G	1	1	-	-	0	-	-	0	0	1	1	1	1	1	1	1	1	1	1	1	1	1	1	1	1	1	1	1	1	1	1	1	1	-	1	1
3908034_A	SECCE1Rv1G0008510	x	TGCAGCAGCTGCGCGTGGCCGACCTTCCTGCGCAGCGCGCTGGTGAGCTTGACGGAGTCGACGCCGTCG	100.000	69	Yes	chr1R	47323548	47323617	-	0-29:G>A-29:G>A	G	A	1	1	0	-	0	0	-	0	0	2	2	1	1	1	2	1	2	1	1	1	1	1	1	1	1	1	1	1	-	1	1	1	1	-	1	1
100176814	SECCE1Rv1G0008510	x	TGCAGCAGCTGCGCGTGGCCGACCTTCCTGCGCAGCGAGCTGGTGAGCTTGACAGAGTCGACGCCGTCA	97.059	68	No	chr1R	47323549	47323617	-	0-37:A>C-37:A>C	A	C	1	1	-	-	-	0	-	-	-	-	-	1	-	1	-	-	-	1	1	1	1	1	-	1	1	1	1	-	1	1	1	1	-	-	-	1
3578752	SECCE1Rv1G0008510	c	TGCAGGTCGGCGACGCCAAGGAGGAGGACCCGAAGAAGCCG	100.000	41	No	chr1R	47323613	47323654	+	0-15:C>T-15:C>T	C	T	1	1	-	-	0	-	-	0	0	2	2	1	1	1	2	2	2	1	1	1	1	1	1	1	1	1	1	1	1	1	1	1	1	1	1	1
1090475	SECCE1Rv1G0008540	c	TGCAGTCGGCGACGATGATGGCAGTGTCGTGCTGACGCCGCCAGCACTGCACGAGCATGAGAATGAAGG	94.203	69	Yes	chr1R	47558491	47558560	+	0-52:G>A-52:G>A	G	A	0	0	-	-	-	1	-	-	-	-	-	0	0	0	-	-	-	0	0	0	0	0	0	0	0	0	0	0	0	0	0	0	0	0	-	0
100077103	-	u	TGCAGGCCGCGCAGGACGGGTACGGCGGCGGCGGCGGGCGGAGGAGGGGCTCGAGGCGGTGGTCCAAGA	97.101	69	No	chr1R	47763001	47763070	+	0-34:C>A-34:C>A	C	A	1	1	-	0	0	0	0	0	0	-	-	1	1	1	1	1	1	1	1	1	1	1	-	1	1	-	1	1	1	1	1	-	1	-	1	1
3578722	-	u	TGCAGGAGAGTGAGGGAGGCGTGGCTTCGAATTGGAGAGGGTCTCCGCCG	100.000	50	No	chr1R	47947777	47947827	+	0-10:T>A-10:T>A	T	A	1	-	0	0	0	0	0	0	0	0	2	0	0	-	0	0	0	1	1	1	-	-	1	1	1	-	-	-	-	-	1	1	1	-	1	-
4093928_A	-	u	TGCAGATCGAGTACTCCCGGCCTCTCACTCATCGACCACCAGCCG	95.556	45	No	chr1R	48243356	48243401	-	0-12:A>C-12:A>C	A	C	0	0	1	1	1	1	1	-	1	0	0	0	0	0	0	0	0	0	0	0	0	0	0	0	0	0	0	0	0	0	0	0	0	-	0	0
100100014	SECCE1Rv1G0008730	c	TGCAGGTGCACGCGCAGCCCCCGCCGCCGCCGGCGGCCCAGCCGCCG	95.745	47	No	chr1R	49037971	49038018	-	0-6:T>C-6:T>C	T	C	0	0	1	1	1	1	1	1	1	1	1	2	-	-	1	1	1	0	2	0	0	0	0	0	0	0	-	0	0	0	-	-	-	-	-	0
7069294	SECCE1Rv1G0008730	c	TGCAGGCGCACGCGCCGCCCCCGCCGCCGCCG	100.000	32	No	chr1R	49037986	49038018	-	0-6:C>T-6:C>T	C	T	1	1	0	0	0	0	0	0	0	0	0	2	2	-	0	0	0	2	2	2	1	1	1	1	1	1	1	1	1	1	1	1	1	-	-	1
5800763_Z	SECCE1Rv1G0008730	c	TGCAGCCGCAACAACTCGTCACCCAAGAGCTGTTCCCCGCCGCGGCCACCGCCG	96.296	54	Yes	chr1R	49038120	49038174	-	0-16:C>G-16:C>G	C	G	0	0	1	-	-	1	-	-	-	-	-	0	0	0	-	-	-	0	0	0	0	0	0	0	0	0	0	0	0	0	0	-	0	-	-	0
7103953	SECCE1Rv1G0008840	e	TGCAGGGGATCCTGCTCTCCTCAGAAGAGTAATAATCATCATACTTCACTGATCACGTTGACTTGTACA	98.413	63	No	chr1R	50199874	50199937	-	0-48:C>T-48:C>T	C	T	1	1	0	-	-	0	-	-	-	2	2	1	2	-	1	2	2	1	1	2	1	1	1	1	1	1	1	1	1	1	1	1	1	-	1	1
1046856_Z	SECCE1Rv1G0008840	e	TGCAGGGGATCCTGCTCTCCTCAGAAGAGTAATAATCATCATACTTCATTCATCACGTTGACCTATACT	98.387	62	Yes	chr1R	50199875	50199937	-	0-50:C>G-50:C>G	C	G	0	0	-	-	1	-	1	-	1	0	0	0	0	-	0	0	0	0	0	0	0	0	0	0	0	0	0	0	0	0	0	0	0	-	0	0
3884659_A	SECCE1Rv1G0008860	o	TGCAGGTAGGGTATGATCCAGAGATTGAGTCATACCCAAGCTGGCTCACGTCACAGCCATACTCACACA	100.000	69	No	chr1R	50458328	50458397	-	0-27:A>G-27:A>G	A	G	1	1	-	0	-	0	-	0	0	-	1	1	1	1	-	-	-	-	-	1	1	1	1	1	1	1	1	1	1	1	1	1	1	1	1	1
6040745	SECCE1Rv1G0008860	o	TGCAGAAACAATGGAGAGCTTCTTGCCGGCCCTTTCCTCTACAACGAGAGCTTCCCGGACGCGCTGCCG	97.059	68	No	chr1R	50458678	50458746	-	0-29:C>T-29:C>T	C	T	0	0	-	-	1	-	1	-	1	-	-	-	0	0	-	-	-	0	0	0	-	0	0	0	0	0	0	0	0	0	0	0	0	-	-	0
5801321_Z	SECCE1Rv1G0008940	o	TGCAGGAGCTCGATGGGCCGGACGTGAGGATCGCCGACTACTTCGACGTGATCGCCG	91.071	56	Yes	chr1R	50768799	50768855	+	0-10:C>G-10:C>G	C	G	0	0	1	1	-	-	-	1	1	0	0	0	0	0	0	-	-	0	0	0	0	0	-	0	0	0	0	0	-	0	0	0	0	-	0	0
7093673	SECCE1Rv1G0008960	c	TGCAGAGCAACCAGGGCTTCGGGCTCGTCGGCTTCAGCACGTCCACGCTCGTCACCCTCGGCGCGTGCC	97.101	69	No	chr1R	50824535	50824604	-	0-16:C>G-16:C>G	C	G	1	1	-	-	0	-	0	-	0	1	1	2	2	1	1	1	1	2	2	2	1	1	1	1	1	1	1	1	1	1	1	1	1	-	1	1
3363864_Z	SECCE1Rv1G0009010	x	TGCAGGAAGATCACGTGATCCTTCCACCTGCTGCTGCTCACCGTCGTCTCGTGGGACGGGGCCACGGAG	100.000	69	Yes	chr1R	51325530	51325599	+	0-63:A>T-63:A>T	A	T	1	1	-	-	0	-	0	-	0	1	1	1	1	1	1	1	1	1	1	1	1	-	1	1	1	1	1	-	1	-	1	1	1	-	1	1
3356738_A	-	u	TGCAGATGCAGAGCGACCTCGACGCTCTTGCCGGGAAGCTGGATCTCAACCTCCG	98.077	52	No	chr1R	51352606	51352658	+	0-28:T>C-28:T>C	T	C	1	1	0	-	-	0	-	-	-	2	2	1	1	1	2	2	2	2	2	2	1	1	1	1	1	1	1	1	1	1	1	1	1	-	1	1
3883824	-	u	TGCAGCGTGATGATGGCCTTCTCCCGGTCAACAAGGCTGCCAGACTCTGCCAGCCG	100.000	56	No	chr1R	51353014	51353070	-	0-13:T>C-13:T>C	T	C	1	1	0	-	0	-	0	0	0	2	2	1	1	1	2	2	2	1	1	1	1	1	1	1	1	1	1	1	1	-	1	-	1	-	1	1
5220276	-	u	TGCAGTAGGTCGACGGCGTGGCATGGTTCGACCG	100.000	34	No	chr1R	55054600	55054634	-	0-7:G>A-7:G>A	G	A	1	1	-	0	0	-	0	0	0	1	1	1	1	1	1	1	1	1	1	1	1	1	1	1	1	1	1	1	1	1	1	1	1	-	1	1
4491111	-	u	TGCAGAGTTCAGGAGGAGTTGTCGTGTGACCG	100.000	32	No	chr1R	55054630	55054662	+	0-7:T>G-7:T>G	T	G	1	1	-	-	0	-	0	0	0	1	-	1	1	1	-	-	1	1	1	1	1	1	1	1	1	1	1	1	1	1	1	1	1	-	1	1
1372813	-	u	TGCAGACATTTGAGATTTTCAAGACCGTCTGGAAGAGAAACTGTTGTACCAGGTTCCG	100.000	58	No	chr1R	56453894	56453952	+	0-5:A>G-5:A>G	A	G	1	1	-	-	-	0	-	-	-	-	0	-	1	1	0	0	0	1	1	1	1	1	-	-	-	1	1	1	-	-	-	-	1	-	-	-
3364611	SECCE1Rv1G0009780	c	TGCAGGCTCTCCGTGCCTGCCGCCGTCAGCCTGCCGTCTCTCCAGGCGCTCCACCTCACCCGCGTATCC	100.000	69	Yes	chr1R	57295748	57295817	+	0-30:C>A-30:C>A	C	A	1	1	-	-	0	-	0	0	0	1	1	1	1	-	1	1	-	1	1	-	1	1	1	-	1	1	1	1	1	1	1	-	-	-	1	1
3734484_Z	SECCE1Rv1G0009780	x	TGCAGAAACTCTCCGAGTTTAGTGAGCTCCTTCGCCGACGAGACCTCCTCGCCGCAGATATCGATATTG	100.000	69	Yes	chr1R	57296074	57296143	-	0-31:T>C-31:T>C	T	C	1	1	-	0	0	0	0	0	0	0	0	2	0	1	-	-	0	0	0	0	1	1	1	1	-	-	1	1	1	1	1	-	1	-	1	-
1862460	SECCE1Rv1G0009780	o	TGCAGCGAGTTGCGTCCATCAATCACCTGCACCTGCGGTCCGCGCGCCTAGGCTCCGGCATACAACTCG	95.652	69	Yes	chr1R	57296139	57296208	+	0-6:G>T-6:G>T	G	T	0	0	-	1	1	1	1	1	1	0	2	2	1	0	2	2	0	0	0	2	0	0	0	-	0	-	0	0	-	0	0	0	0	-	0	0
5792047	SECCE1Rv1G0009790	c	TGCAGCAGCCTCAAGCCGCCCGCTGCCCGCACGTCCTTCCCTCGGCTGACGTCGCTCCG	96.610	59	No	chr1R	57307166	57307225	-	0-23:T>C-23:T>C	T	C	0	0	-	1	1	1	1	1	1	2	2	2	2	0	2	2	2	2	2	2	0	0	0	0	0	0	0	0	0	0	0	0	0	-	0	0
7088574_Z	SECCE1Rv1G0009790	c	TGCAGCAGCCTCAAGCCGCCCGCCGCCG	100.000	28	Yes	chr1R	57307197	57307225	-	0-12:A>G-12:A>G	A	G	1	1	-	0	0	0	0	0	0	2	2	2	2	1	2	2	2	2	2	2	1	1	1	1	1	1	1	1	1	1	1	1	1	-	1	1
3362294	SECCE1Rv1G0010040	o	TGCAGTTATGATGGGTTCTTCATCTTGGTCTACACCCCCACCAGCCTTTGGATCAGTCATGGGCTCTTC	100.000	69	No	chr1R	59592184	59592253	+	0-33:A>C-33:A>C	A	C	-	1	0	0	0	0	0	0	0	0	0	1	1	1	0	0	0	0	0	0	1	1	-	1	-	-	-	1	-	1	-	-	1	-	-	-
7467142_Z	SECCE1Rv1G0010100	c	TGCAGAGGTGCAAGTCGGAGCCGGCGACGACCGCGGCGGCGAAGATGGCGGCCG	98.148	54	No	chr1R	60016734	60016788	-	0-16:G>A-16:G>A	G	A	1	1	0	-	-	0	0	0	0	2	2	2	-	-	2	1	-	0	0	0	1	-	1	1	1	1	1	1	-	1	1	1	1	-	1	1
1106684_Z	SECCE1Rv1G0010100	x	TGCAGCACCAGTGGCCGCGCCGACGAGCACCGCATCTCTTCCGCTTCGTCTTCCTCCTCCTCCTCGTCG	92.754	69	Yes	chr1R	60016784	60016853	+	0-11:T>C-11:T>C	T	C	0	0	-	1	1	-	1	1	1	2	2	0	0	0	2	1	2	0	0	-	0	0	0	0	0	0	0	0	0	0	0	-	0	-	0	-
7103954	SECCE1Rv1G0010120	c	TGCAGGGGATGGTCGAGGCAGCAGTCCATGCCGCTGACAAGGAGGTGGCTAAGGCGGCCAGGAGGATAA	100.000	69	No	chr1R	60230228	60230297	-	0-22:A>T-22:A>T	A	T	1	1	0	0	0	0	-	-	0	1	1	2	2	1	1	1	1	2	2	2	1	1	1	1	1	1	1	1	1	1	1	1	1	-	1	1
4988921	SECCE1Rv1G0010120	c	TGCAGGGGATGGTCGAGGCAGCAGTCCATGCCGCTGACAAGGAGGTGGCCAAGGCTGCCAGGAGGATAC	97.059	68	No	chr1R	60230229	60230297	-	0-67:A>T-67:A>T	A	T	0	0	-	1	-	-	1	1	-	1	1	0	0	0	1	1	1	0	0	0	0	0	0	0	0	0	0	0	0	0	0	-	0	-	-	0
17386830	SECCE1Rv1G0010180	x	TGCAGGCTCAGCAGCAGCTGGTGGTTGGCGCTGAAGCTCATGGACGGCCTCGCCGCCG	98.182	55	No	chr1R	61050487	61050542	-	0-50:C>G-50:C>G	C	G	0	0	1	-	-	1	-	-	-	0	0	0	0	0	0	0	0	0	0	0	0	0	0	0	0	0	0	0	0	0	0	-	0	-	0	0
1242782	SECCE1Rv1G0010180	c	TGCAGGACAGCGTGTCCGACTACAACGCGCTGGGGCTGAACCCGTCGGACGACTCCTCGTCCGACTCGC	97.015	67	No	chr1R	61050543	61050610	+	0-34:G>C-34:G>C	G	C	0	0	1	-	-	1	-	-	-	0	0	0	0	0	0	0	0	0	0	0	0	0	0	0	0	0	0	0	0	0	0	0	0	-	0	0
5497238	SECCE1Rv1G0010290	c	TGCAGATCCTTCCAGTGAAAATAGCAAAGAAGAGCTCAGCTCAGGGCGCTCAGGGGCCGACGCCCACCA	100.000	69	No	chr1R	61491340	61491409	+	0-7:C>T-7:C>T	C	T	1	1	-	0	-	-	0	-	0	1	1	1	1	1	1	1	-	1	1	-	1	-	1	1	-	1	1	1	1	-	1	1	1	-	1	-
3749258	SECCE1Rv1G0010310	c	TGCAGAGGTGGCCCCTCCCTCGCCTTCGCCCTCTTCAACCGCTTATGCCGAGAAGAAGCAGGCCGAGAT	100.000	65	No	chr1R	61508221	61508286	+	0-7:G>A-7:G>A	G	A	1	1	0	0	-	0	0	0	0	2	2	1	1	1	2	2	2	1	1	1	1	1	1	1	1	1	1	1	1	1	1	1	1	-	1	-
7505532_Z	SECCE1Rv1G0010340	x	TGCAGGCCACGGAGGGCGTGGCACGGGTGAGGGCGGCAAGGAATCCGTTCAGGGAGCGCTCGGGGACCG	97.101	69	Yes	chr1R	61812181	61812250	-	0-8:A>T-8:A>T	A	T	1	1	-	-	0	-	-	0	0	1	1	1	1	1	1	1	1	2	2	2	1	1	1	1	1	1	1	1	1	1	1	1	1	-	1	1
3744800_Z	-	u	TGCAGCAACGGGCGGAGGACCCCTGATGCGTCCCTTCGCGAGCTGCGGCAGGAGCTCGGGATTAGCTCC	98.551	69	Yes	chr1R	61891870	61891939	-	0-15:A>G-15:A>G	A	G	1	1	0	-	0	0	0	0	-	1	-	1	-	1	1	1	1	1	1	1	1	1	1	1	1	1	1	1	1	1	1	1	1	-	1	1
5796558	SECCE1Rv1G0010360	x	TGCAGGCGTCGGTATCTCGCGCACGGGCAAGGCCGGCGAGGAAGCCGTTCAGCGCTTGCCCG	100.000	62	No	chr1R	61894977	61895039	-	0-13:A>G-13:A>G	A	G	1	1	-	-	0	0	-	-	0	1	1	1	-	1	1	-	1	1	1	-	1	-	-	1	-	-	-	1	-	1	-	1	1	-	1	1
7465243	-	u	TGCAGGCTTCTGAGGCCGGCGTACGGGCGAGGGCGGCAAGGAATCCATTCAGGGAGCGCTCGGGGACTG	97.101	69	No	chr1R	61940214	61940283	-	0-6:C>A-6:C>A	C	A	1	1	0	-	-	0	-	-	-	1	1	1	1	-	1	-	-	2	2	2	1	1	1	1	1	1	1	1	1	-	-	1	-	-	1	1
3364396_Z	SECCE1Rv1G0010420	x	TGCAGCATGGAGGAGCATGTCGTCGTGGAGCCCTTGGCCAGCCAGAGCCCCGCCCCGATGACCG	100.000	64	Yes	chr1R	62073770	62073834	-	0-17:T>C-17:T>C	T	C	1	1	0	0	-	0	0	-	0	2	2	1	1	1	2	2	2	1	1	2	1	1	1	1	1	1	1	1	1	1	1	1	1	1	1	1
3587734_Z	-	u	TGCAGCTCCGTCTCGAACTCCATGTCCATCCGTGGCGTGCAGTCCTCCG	100.000	49	Yes	chr1R	62367658	62367707	-	0-11:C>G-11:C>G	C	G	1	1	0	0	0	0	0	0	0	2	2	2	2	1	2	2	2	2	2	2	1	1	1	1	1	1	1	1	1	1	1	1	1	1	1	1
3598644	-	u	TGCAGGCGTACGACCTGTACCGCCTCTACGCCTTCAAGCTCGGCTTCAACGTCCGCCGCCGCTACACCA	100.000	69	No	chr1R	62367703	62367772	+	0-16:G>C-16:G>C	G	C	1	1	0	0	0	0	0	0	0	2	2	2	2	1	2	2	2	2	2	2	1	1	1	1	1	1	1	1	1	1	1	1	1	-	1	1
5210228	SECCE1Rv1G0010480	x	TGCAGGACGATGGAGGCGCCCTCGGCCTCGGGGGAGGCGGCGAGGGGGATGGATGCCGGGAGGTTGCCG	98.276	58	Yes	chr1R	62911242	62911300	+	0-48:A>G-48:A>G	A	G	1	1	0	0	-	0	-	-	-	1	1	2	2	1	1	1	1	2	2	1	1	1	1	1	1	1	1	1	1	1	1	1	1	1	-	1
1108772	-	u	TGCAGAAGATTTTCAGTCCTAATGATGGCAAAGGCTACTCAGTAATCTCTTCTCCCTGTCAAAACTTCA	97.101	69	No	chr1R	62914684	62914753	+	0-21:A>G-21:A>G	A	G	0	0	1	-	1	1	-	1	1	-	-	0	0	0	-	-	0	2	2	2	0	0	0	0	-	0	0	0	0	0	0	0	0	-	-	0
5208888	SECCE1Rv1G0010610	x	TGCAGATGATTCGCCAGGTGCCGGTCGCATCCG	100.000	33	No	chr1R	64047329	64047362	-	0-17:G>A-17:G>A	G	A	1	1	-	-	0	-	0	-	0	1	1	2	2	1	1	1	1	1	1	1	1	1	-	1	1	-	1	1	1	1	1	1	1	-	1	1
3593524	SECCE1Rv1G0010700	x	TGCAGGGATGGAGAAGCAGGACAAGGGCGGCGAGATGGGCAGGCTGGGCGGCTGCGCCGACTTGAACTT	98.551	69	No	chr1R	65016829	65016898	-	0-8:T>C-8:T>C	T	C	1	1	0	0	-	0	-	-	0	2	2	2	2	-	2	2	2	2	2	2	1	1	1	1	1	1	1	1	1	1	1	1	1	-	1	1
4484514	-	u	TGCAGCATGTTCTCGCCAGATTGCCCCG	100.000	28	No	chr1R	65686770	65686798	+	0-6:A>G-6:A>G	A	G	1	1	-	0	-	-	0	0	0	2	2	1	1	1	2	2	2	1	1	1	1	1	1	1	1	1	1	1	1	1	1	1	1	-	1	1
3601516_Z	SECCE1Rv1G0010790	x	TGCAGGTTCCCGGACCTGGCGAGGCTGCCGGACTTGTCCATCTCCGCCGCCCGCGACGACCG	96.774	62	Yes	chr1R	65778457	65778519	+	0-11:G>C-11:G>C	G	C	1	1	-	0	0	0	-	0	0	1	1	2	2	1	1	1	1	1	1	1	1	1	1	1	1	1	1	1	1	1	1	1	1	-	1	1
4092350	SECCE1Rv1G0010830	x	TGCAGCCCAGCAGCAGCCGGCCGTGCGACGCCACGATCGAGATGTCGAGCATCGGGACCGTGCGCTCGA	97.101	69	No	chr1R	66318960	66319029	+	0-63:G>A-63:G>A	G	A	1	1	0	0	0	0	0	0	0	0	2	1	-	1	-	-	0	1	-	1	1	-	-	-	1	1	1	1	-	1	-	-	-	-	-	-
3361828	SECCE1Rv1G0010890	x	TGCAGCTTGCTCCAGCTCCTTCTCCGACACGATGAGCGCAGGCACAAGCCTGACAACATTGCCTTTCCC	100.000	69	Yes	chr1R	66899629	66899698	-	0-44:C>T-44:C>T	C	T	1	1	-	0	-	-	-	0	0	1	1	1	1	1	1	1	2	1	1	1	1	1	1	1	1	1	1	1	1	1	-	1	1	-	1	1
4909810	SECCE1Rv1G0010890	x	TGCAGCTTGCTCCAGCTCCTTCTCCGACACGATGAGCGTAGGCACAAGCCTCACCACATTGCCTTTCCT	95.588	68	No	chr1R	66899630	66899698	-	0-38:T>C-38:T>C	T	C	0	0	-	1	-	-	-	1	1	0	0	0	0	0	-	0	1	0	0	0	0	0	0	0	0	0	0	0	0	0	0	0	0	-	-	0
4909525	SECCE1Rv1G0010900	o	TGCAGCTCATCCTCCAAGGGAAGCTGGCCAACAGCGGCCGCCACGCCGAGATGAGGAGCAACGTGGAGA	95.652	69	No	chr1R	66900515	66900584	-	0-26:G>C-26:G>C	G	C	0	0	1	1	1	1	-	1	1	2	1	0	0	-	1	1	1	0	0	-	0	0	-	-	-	0	0	0	0	0	-	0	-	-	-	0
1016571_Z	SECCE1Rv1G0010900	o	TGCAGTTGTTTCAGTTCGCCAAGAACCACCGTGGCCTCTACCAGAACAGCATTCCATCGGCCAGAAGTT	95.652	69	No	chr1R	66900935	66901004	-	0-11:C>G-11:C>G	C	G	-	0	1	1	1	1	1	1	1	0	0	1	0	-	0	0	0	0	0	0	0	0	0	0	-	0	0	0	0	0	0	-	0	-	-	0
5800257	-	u	TGCAGCCCTAGCAAGGTACATGTTTCTTTTCTTTCTAACCCTCCTGTTCTAGCTGGTGCCAATCAGTCC	95.652	69	No	chr1R	68136533	68136602	-	0-45:G>T-45:G>T	G	T	0	0	1	1	-	1	1	-	1	0	0	0	0	0	-	-	-	0	-	0	0	0	0	0	0	0	0	0	-	0	0	0	0	-	0	0
1127922	-	u	TGCAGGTCGGCGCGCCCGTGCACAGCACGGCGTTCCAGCGTGTCGCGTCGTGCTCGTGCAGGGCCTGGC	97.101	69	Yes	chr1R	71174921	71174990	-	0-18:T>G-18:T>G	T	G	0	0	1	1	-	1	1	1	1	0	0	0	0	0	0	0	0	0	0	0	0	0	0	0	0	0	0	0	0	0	0	-	0	-	0	0
3747685	-	u	TGCAGCCGCTGCTCAGACATGAGCGCGGGGCCACCTCCGCCGCGTGATGCGGCTGCGCTGCGAAGAGCC	100.000	69	No	chr1R	73202831	73202900	+	0-18:A>T-18:A>T	A	T	1	1	0	0	0	0	0	-	0	0	2	2	2	1	2	2	2	2	2	2	1	1	1	1	1	1	1	1	-	1	1	1	1	-	1	-
5802193	-	u	TGCAGCTGAGGGACGGCAACGCGGCGGCCTCCCTGTCCTTGGGCGGCGCCGCCCTTGCAAAATCGAAGG	97.101	69	Yes	chr1R	74788874	74788943	+	0-6:T>C-6:T>C	T	C	0	0	1	1	-	-	1	1	1	0	0	2	2	0	0	0	0	0	0	0	0	0	0	0	0	0	0	0	0	0	0	0	0	-	0	0
3906779	-	u	TGCAGATCAAAGACAAGGTCAAGAGTCTCGAGCGCCGCTACTTCTCTCCCACCG	98.148	54	No	chr1R	74931725	74931779	-	0-47:C>G-47:C>G	C	G	0	0	1	1	1	1	1	1	1	0	0	2	2	0	0	2	2	2	2	2	0	0	0	0	0	0	0	0	-	0	0	0	0	-	0	0
5040487	-	u	TGCAGAGACTGCCGGCTCGTGTCCTCGAGACGCTTGGCCAGTGCTTGGAAGAAGTCGTTGTCGGACCTA	97.059	68	Yes	chr1R	74931775	74931843	+	0-7:A>G-7:A>G	A	G	1	1	-	-	0	0	-	-	0	1	1	1	1	1	1	1	1	1	1	1	1	1	1	1	1	1	1	1	1	1	1	1	1	-	-	-
5792612	-	u	TGCAGCTACATAAGCCAGGCACACAGAAGGAGAGGGTATCCAGTGGATCACGGATGAACCG	96.610	59	No	chr1R	74941311	74941370	-	0-5:C>G-5:C>G	C	G	0	0	-	-	-	1	-	-	-	0	0	0	0	0	0	0	0	2	2	2	0	0	0	0	0	0	0	0	0	0	0	0	0	-	0	0
5036254	SECCE1Rv1G0011480	c	TGCAGGAGATGCGGCTTCACGGGGTGGCGTGCCCCGAGGGAGCCCTCGTCGCCGCCATCTGCGCCTTCG	95.652	69	Yes	chr1R	78336868	78336937	+	0-16:T>G-16:T>G	T	G	1	1	-	-	-	-	0	-	-	-	-	1	1	1	-	-	-	1	1	1	1	1	1	1	1	1	1	1	1	1	1	1	1	-	-	1
17403919_Z	-	u	TGCAGTAAAAACATTCTGTCGAACACGTCAGGAGCACGGCACCG	93.182	44	Yes	chr1R	78961496	78961540	+	0-6:A>G-6:A>G	A	G	0	0	-	-	1	-	-	1	1	0	0	0	0	0	0	0	0	0	0	0	0	0	0	0	0	-	0	0	0	0	0	0	0	-	0	0
7064089_A	-	u	TGCAGGCATAGAAATTTTGAATCAGCTGGTGAAAACGAAAATGATGCATCCAAAGTGAAGTGCGCTTAT	100.000	69	No	chr1R	79454300	79454369	-	0-65:T>C-65:T>C	T	C	1	1	0	0	0	0	-	0	-	1	-	1	1	-	-	-	1	1	2	0	1	1	-	-	-	1	1	1	1	-	-	1	-	-	-	1
2266228_Z	SECCE1Rv1G0011770	c	TGCAGGGTATCCGGCGCAAGGCGAGGAAGGTGCTCGCGTGGCTGTATACGCTCATCGACGAGCAGATCG	92.537	67	Yes	chr1R	82321683	82321750	-	0-55:C>T-55:C>T	C	T	0	0	-	-	-	1	-	-	-	0	0	0	0	0	-	-	0	0	0	0	0	0	0	0	0	0	0	0	0	-	-	0	-	-	0	0
3890576	SECCE1Rv1G0011770	x	TGCAGGTCGAGGGCCGCGAGCGCCGGGAAGAAATCAGACACGTTGGGCAGGCCG	96.296	54	No	chr1R	82321748	82321802	+	0-35:A>G-35:A>G	A	G	0	0	1	-	-	1	1	1	-	0	0	2	2	0	0	0	0	2	2	2	0	0	0	0	0	0	0	0	0	0	0	0	0	2	0	0
1236076_Z	SECCE1Rv1G0011790	c	TGCAGTGCTGTGAGCTCCCACGCAGGGCGGATGGCAGGTGCGTCCTGTTCAACTTCGGCGACTCCAACT	94.203	69	Yes	chr1R	82476224	82476293	-	0-13:G>A-13:G>A	G	A	0	0	-	1	-	1	1	1	1	0	0	2	2	0	0	0	0	0	0	0	0	0	0	0	0	0	0	0	0	0	0	0	0	0	0	0
1116402_Z	SECCE1Rv1G0011850	x	TGCAGCGTCACCTCGCCAGGCCCAGGCGCCTCCTTCTCCACAATCTCCACCTTCCTCCCCTCGTCCTCC	94.203	69	Yes	chr1R	82809999	82810068	+	0-14:G>C-14:G>C	G	C	0	0	-	1	1	-	1	-	1	0	0	0	0	0	0	0	0	0	0	0	0	0	0	0	0	0	0	-	0	0	0	0	0	-	0	0
5579748_Z	SECCE1Rv1G0011910	x	TGCAGTTCTTCCTGATCTCGAAACGGCTGCCCTCGGCGGGGATCTCGCTGAGCTTGGCCATGGCCTTGC	95.522	67	Yes	chr1R	84175959	84176026	-	0-6:T>C-6:T>C	T	C	0	0	-	1	1	-	1	1	1	0	0	0	0	0	0	0	0	0	0	0	0	0	0	0	0	0	0	0	0	0	0	0	0	-	0	0
3597153_Z	-	u	TGCAGAAGTCCATGGGCAGGGGTGCCGCCGTTCGCGAGGTTGAACTCGGCCAGCCAGCGCACGGGGGAG	100.000	69	Yes	chr1R	84303351	84303420	-	0-5:A>T-5:A>T	A	T	1	1	-	0	0	-	-	0	0	1	1	1	-	1	1	1	1	1	1	1	1	1	1	1	1	1	1	1	-	-	1	1	1	1	1	1
5802192_B	SECCE1Rv1G0012110	c	TGCAGCGCGGGTCGGCTCAGGCGGAGGCGGCGCAGCCGCGGCGGAGCAGCTTCAGCGTGGTCCG	96.875	64	Yes	chr1R	86566664	86566728	-	0-20:G>C-20:G>C	G	C	0	0	-	1	1	1	1	1	1	1	1	0	0	0	1	1	1	0	0	0	0	0	0	0	0	0	0	0	0	0	0	0	0	-	-	0
5497033_Z	SECCE1Rv1G0012110	x	TGCAGAAGCCGCGCCCACTGGTCCTCGTTGTCGCTCCCGAAGCTCTTCTTCGTCTCCTCCACCGCCAGC	100.000	69	Yes	chr1R	86566724	86566793	+	0-17:C>A-17:C>A	C	A	1	1	-	0	0	0	0	0	0	0	0	1	1	1	0	0	0	1	1	1	1	1	1	1	1	1	1	1	1	1	1	1	1	-	-	1
7091074_Z	-	u	TGCAGCGGGAAGCAGAAGCGATCCTGATCCATTGATCCTCCCCAGCAGACACTGTACCCGGCCTATCCT	98.551	69	Yes	chr1R	88018210	88018279	+	0-11:G>A-11:G>A	G	A	0	0	1	-	-	1	-	-	1	0	0	2	1	0	0	0	-	0	0	2	0	0	0	0	0	0	0	0	-	0	0	0	0	-	0	0
7413263_A	SECCE1Rv1G0012160	o	TGCAGGATCTTGACGACGAGGCCGGCGGCCTGAGAAGATCGGCGGCGAGGAGCACCAAGCGCGGCCGCA	100.000	69	No	chr1R	88019201	88019270	-	0-7:T>C-7:T>C	T	C	1	1	-	0	0	0	-	0	-	2	2	1	1	1	1	-	-	1	1	1	1	-	1	-	-	1	1	1	1	1	1	1	-	-	1	1
3899663_Z	SECCE1Rv1G0012250	c	TGCAGCTGCTGGGCGTGGCCGCTTTCCTCGCCG	100.000	33	Yes	chr1R	90592604	90592637	+	0-8:C>A-8:C>A	C	A	1	1	0	0	0	0	0	0	0	0	0	2	2	1	0	0	0	2	2	2	1	1	1	1	1	1	1	1	1	1	1	1	1	-	-	1
3893933_Z	SECCE1Rv1G0012250	x	TGCAGGGCGACGAAGCAGCCGTCGAGCGTGAGGAAGACGGCCGCCGCGGGCCAGAACTTGCCG	95.238	63	Yes	chr1R	90592740	90592803	-	0-6:G>A-6:G>A	G	A	0	0	-	-	-	-	1	-	-	-	-	0	0	0	-	-	-	0	0	0	0	0	0	0	0	0	0	0	0	0	0	0	0	0	-	0
3906943_Z	SECCE1Rv1G0012250	x	TGCAGCTCCACGCCGTTGTCGCCGTCGACGGCGAGCTGCTCATACTCGCCGATGTAGTCGAGGTGGACC	100.000	69	Yes	chr1R	90592977	90593046	-	0-13:C>T-13:C>T	C	T	1	1	0	0	0	0	0	0	0	2	2	2	2	1	2	2	2	2	2	2	1	1	1	1	1	1	1	1	1	1	1	1	1	-	1	1
4989103_A	-	u	TGCAGATCCGTCATGCCATTCGCCGGCGTATCTGTCATCACCAACGGCAAGCTGTGCCTTTCCACCACG	97.015	67	No	chr1R	92700157	92700224	+	0-67:C>T-67:C>T	C	T	0	0	-	1	-	-	1	1	-	2	2	0	0	0	0	0	2	0	0	0	0	0	0	0	0	0	0	0	-	-	0	0	0	-	0	0
6210776	SECCE1Rv1G0012490	o	TGCAGTTGGGGGAGAAGAGGGACAAGCAACTCAAGGAGCTCAAGGATCAGATGGCCATGAAGCAGCCCA	100.000	69	No	chr1R	93197298	93197367	+	0-28:A>G-28:A>G	A	G	1	1	-	0	0	0	0	-	0	2	-	1	1	1	1	-	-	1	-	1	1	1	1	1	-	1	1	1	1	-	1	1	1	-	1	-
3577856_Z	-	u	TGCAGGACGGGAACAAAAGCAACTTACGACGGCCATGGATCACCAACCG	100.000	48	Yes	chr1R	93890364	93890412	-	0-5:G>T-5:G>T	G	T	1	1	0	-	-	0	-	-	0	1	1	2	2	1	1	1	1	1	1	1	1	1	1	1	1	1	1	1	1	1	1	1	1	-	1	1
5803375	-	u	TGCAGAGATCGGTCGCGCCTACACGCATAAGAAATCTGTTGTCCGTATGATTGTGTCTCGATCAGCCGA	95.588	68	No	chr1R	96108605	96108673	+	0-26:A>G-26:A>G	A	G	0	0	-	-	1	1	1	-	1	1	1	2	2	0	-	1	1	0	0	0	0	0	0	0	-	0	0	0	0	0	0	0	0	-	-	0
5803691	SECCE1Rv1G0012760	x	TGCAGGTCGACCACGTGTAGTTCATGGCGCCG	100.000	32	No	chr1R	96751723	96751755	+	0-28:G>A-28:G>A	G	A	1	1	0	0	0	0	0	0	0	2	2	2	2	1	2	2	2	2	2	2	1	1	1	1	1	1	1	1	1	1	1	1	1	-	1	1
5789091_Z	SECCE1Rv1G0012810	x	TGCAGCTTATGTTCTTATGAACCTTCCACCCTCTATCGGCATCGTAAACTCTGATGCGGCTTCCCTTAT	98.551	69	Yes	chr1R	97345876	97345945	+	0-38:G>A-38:G>A	G	A	0	0	1	1	1	1	1	1	1	1	1	0	2	0	1	-	1	2	2	2	0	0	-	0	0	0	-	0	0	0	0	0	-	-	-	0
3902064_Z	SECCE1Rv1G0012860	c	TGCAGGTGCTGCGCATGGTCGGCTTCGCGCGCGAGTTCGGCAGGTTCGCCGACGTCGCCGTCGTGCTGG	100.000	69	Yes	chr1R	97654492	97654561	-	0-19:C>G-19:C>G	C	G	1	1	-	0	0	0	-	-	0	0	0	1	1	1	0	0	0	2	2	2	1	1	1	1	1	1	1	1	1	1	1	1	1	1	-	1
5796806	-	u	TGCAGTTCGCAGTGGACGCGGAGAGAGGCGACAGCGGGGTGTGCGGTAATACGGTGGGGCCAGGGTGGC	100.000	69	No	chr1R	99438078	99438147	-	0-11:G>C-11:G>C	G	C	-	1	0	0	0	0	0	0	0	2	2	2	2	1	2	2	2	1	1	1	1	1	1	1	1	1	1	1	1	1	1	-	1	-	1	1
16520246	SECCE1Rv1G0013000	x	TGCAGGTCCTCCTCCGTCAACAGTGTCTTCTTCCCTCCGCTCCCAGCCTTGTCGTATGGCTGCGCCATC	95.652	69	No	chr1R	99955159	99955228	+	0-14:C>T-14:C>T	C	T	0	-	1	1	1	1	1	1	1	1	1	2	2	0	1	-	1	2	2	2	-	-	0	0	0	-	0	0	-	-	0	0	-	-	-	-
4100136	SECCE1Rv1G0013030	x	TGCAGCGCGTACCTACACGGGCCTTGAGGTTGGCGATGAACTCATCCG	100.000	48	No	chr1R	100086026	100086074	-	0-13:T>C-13:T>C	T	C	1	1	0	-	-	0	-	-	-	1	1	1	1	1	1	1	1	1	1	1	1	1	1	1	1	1	1	1	1	1	1	1	1	-	1	1
5221774_B	SECCE1Rv1G0013030	c	TGCAGCACGTTCCAGTGCCTACTTGCGCACGCGTGGAAGAAGATCACGGCGGCGCGGGATCTGGCGCCG	95.652	69	Yes	chr1R	100086070	100086139	+	0-20:A>C-20:A>C	A	C	0	0	-	-	1	1	1	1	1	1	1	0	0	0	1	1	-	0	0	0	0	0	0	0	0	0	0	0	0	0	0	0	0	-	-	0
7086982	-	u	TGCAGCCGGAGACCAGCCCAGGGTTTACCGCCCGCGCCGCCTGCTAAACCCTCCCCCATTCCGCGTACC	100.000	69	No	chr1R	100927704	100927773	+	0-16:C>T-16:C>T	C	T	1	1	-	0	0	0	0	0	0	0	0	-	1	-	0	-	-	1	-	1	1	1	-	-	1	-	1	1	1	1	1	-	-	-	-	1
4485027	-	u	TGCAGCAAAAAGGGCACCAGAACCCCCAATATCCG	100.000	35	No	chr1R	100994065	100994100	+	0-10:A>G-10:A>G	A	G	1	1	-	0	0	0	0	0	0	1	1	2	2	1	1	1	1	2	2	2	1	1	1	1	1	1	1	1	1	1	1	1	1	1	1	1
7513904_Z	-	u	TGCAGCGGCAACGGAAGATGCCCGAGGAGGAAAAACCAACTCGCACGCAATCGAGCTAGGGTTGTTGGT	97.143	70	No	chr1R	101356952	101357022	-	0-19:G>A-19:G>A	G	A	0	0	-	-	-	1	-	-	-	0	0	0	0	0	0	0	0	0	-	0	0	0	0	0	0	0	0	0	0	0	0	0	0	-	0	-
3597056	-	u	TGCAGCGGCAACGGAAGATGCCCGAGGAAGAAAAACCAACTCGCACGCAATCGAGCTAGGGTTGTTTGG	100.000	69	No	chr1R	101356953	101357022	-	0-28:A>G-28:A>G	A	G	1	1	-	0	0	-	0	0	0	2	2	2	2	1	2	2	2	2	0	2	1	1	1	1	1	1	1	1	1	1	1	1	1	-	1	-
4990514	SECCE1Rv1G0013250	p	TGCAGCTGCGGCCTTCAGGTAAACGACATGTGAACCTCCATTCCTGATGCATATTACCCCATTGACGCC	97.101	69	No	chr1R	101666269	101666338	-	0-43:C>T-43:C>T	C	T	0	0	-	-	-	1	-	-	-	-	-	2	2	0	-	-	-	-	0	0	0	-	-	0	0	0	0	0	0	0	0	0	-	-	-	0
3741892	-	u	TGCAGACCAGACGGATATGCCTAGGAGGTGGAGCGCTGTGGCCCGCACGCTGAGGGCGAGGAAGATGGC	100.000	69	No	chr1R	106566435	106566504	-	0-15:T>G-15:T>G	T	G	1	1	-	0	0	0	-	-	0	1	1	1	1	1	1	1	-	1	1	1	1	1	1	1	-	1	1	1	1	1	1	1	1	-	1	1
5498439_Z	SECCE1Rv1G0013590	x	TGCAGTACATGGAGACAAACCCGCTGCTGACATGGAAATCGCCGTCGCCGCACATCCCGCGCTTGACGG	95.652	69	Yes	chr1R	107072138	107072207	-	0-31:A>G-31:A>G	A	G	0	0	1	1	-	1	-	-	-	0	0	0	0	0	0	0	0	0	0	0	0	-	0	0	0	0	0	0	-	0	0	0	0	-	0	-
7070273	-	u	TGCAGGCTGCCGGAGGCCGGGGAAGGCCGGGATCCGCCGAGGTGGCGACCG	98.039	51	No	chr1R	107676923	107676974	-	0-22:A>G-22:A>G	A	G	1	-	0	0	0	0	0	0	0	0	2	1	0	1	0	2	2	2	0	1	-	1	1	1	-	1	1	-	-	1	1	-	1	-	1	1
4104786	-	u	TGCAGAAAGGAGTAAAAGGCCGAGCGCTGCGCTGGCCCCTCGCCTCGCCG	92.593	54	No	chr1R	107956324	107956378	-	0-22:A>G-22:A>G	A	G	1	1	-	0	-	0	-	-	-	-	-	1	-	1	-	-	-	2	2	2	1	1	1	-	-	-	1	1	1	1	1	1	-	-	-	-
983937_A	SECCE1Rv1G0013710	x	TGCAGCGATCTCTGCACCTCGCCGCTGCTCGCCATGGCGTCCGCCGACCTACCACTGCTTGTTCATAGA	97.101	69	No	chr1R	107956767	107956836	-	0-63:C>T-63:C>T	C	T	0	0	-	-	1	1	1	-	1	0	0	0	0	0	0	0	0	0	0	0	0	0	0	0	0	0	0	0	0	0	0	0	0	-	0	0
2242264_A	SECCE1Rv1G0013750	o	TGCAGATACGATCTGGGGCGGACAAGAAATTATATGATATGATCGATGTCCTGAGAGAAGGCAACATGA	95.652	69	Yes	chr1R	108303393	108303462	+	0-61:C>T-61:C>T	C	T	0	0	-	-	-	1	-	-	-	0	0	0	0	0	0	0	0	0	-	0	0	0	-	0	0	0	0	-	0	0	0	0	0	0	0	0
5804266	SECCE1Rv1G0013840	x	TGCAGGAGCGGCGCCACGCTCGCCATCTCCTCCTTGGCCGCCGCGTACCG	96.000	50	No	chr1R	108660456	108660506	+	0-20:C>T-20:C>T	C	T	0	0	1	-	-	1	-	1	-	-	-	0	0	0	-	-	-	0	0	0	0	0	0	0	0	0	0	0	0	0	0	0	0	-	-	0
17404792_Z	SECCE1Rv1G0013900	x	TGCAGGTCGGCGGCCATGGTAGCGTCCAGCGTCGGGTCGGCCGAGCTCTTGGTGGACGTCAGCCGAGAT	96.923	65	No	chr1R	108918571	108918636	-	0-10:C>T-10:C>T	C	T	0	0	-	1	-	-	-	1	1	0	0	0	0	0	0	0	0	0	0	0	0	0	0	0	0	0	0	0	0	0	0	0	0	-	0	0
5799782_A	-	u	TGCAGCCATGGATATCCAGCTACCACCAACAGGTTGGGACTTCACGCCGAGTTCATATGGCTCTTCTGC	94.203	69	No	chr1R	109080283	109080352	+	0-25:C>G-25:C>G	C	G	0	0	1	1	-	1	1	1	1	2	2	2	2	0	2	2	2	2	2	2	0	0	0	0	0	0	0	0	0	0	0	0	0	-	0	0
2243011	SECCE1Rv1G0013960	c	TGCAGAGCAAGTTCAGGAAGGTTGCCAGGAAGAGCAGACAAGAGTTCGACGCCATTGATGGAAGGATCC	92.754	69	Yes	chr1R	109130632	109130701	-	0-13:C>T-13:C>T	C	T	0	0	-	-	-	1	1	-	-	0	0	2	2	0	0	0	0	0	0	0	0	0	0	0	0	0	0	0	0	0	0	0	0	0	0	0
5804752_Z	SECCE1Rv1G0013960	x	TGCAGGGCGTCGAGGCTCGCCCGCATCACGGCGAACTCTTCAGCGGCTGCCCG	94.340	53	Yes	chr1R	109130697	109130750	+	0-5:G>C-5:G>C	G	C	0	0	-	-	1	-	1	1	1	-	-	0	0	0	-	-	-	0	0	0	0	0	0	0	0	0	0	0	0	0	0	0	0	-	-	0
2253953	SECCE1Rv1G0014040	c	TGCAGAACGCTGCCGTGCAGCAGCGCGACGCGGCGGAGACGGCCGCACGGACCTTGCCTGGGATCGAGA	98.551	69	Yes	chr1R	109692144	109692213	+	0-25:C>G-25:C>G	C	G	0	0	1	1	1	1	1	-	1	2	2	2	2	0	2	2	2	2	2	2	0	0	0	0	0	0	0	0	0	0	0	0	0	-	0	0
3894477_Z	SECCE1Rv1G0014040	x	TGCAGCATAAACTCCTCCTCGTCGCCGCCTCCG	100.000	33	No	chr1R	109697548	109697581	-	0-20:G>A-20:G>A	G	A	1	1	-	0	0	0	0	0	0	1	1	2	2	1	1	1	1	1	1	1	1	1	1	1	1	1	1	1	1	1	1	1	1	1	1	1
3363069_Z	-	u	TGCAGTCCACGAGAACATCGCTCGTGGGGAAATCCAGCTCGATGAAGGGCTTCGCCTGCTCCTCCTCCG	100.000	69	Yes	chr1R	110904308	110904377	+	0-12:G>A-12:G>A	G	A	1	1	0	-	-	0	-	0	0	2	2	2	2	1	2	2	2	2	2	2	1	1	1	1	1	1	1	1	1	1	1	1	1	-	1	1
4488102	-	u	TGCAGCGTGCTCGTGCGTCCCCATGCTCCG	100.000	30	No	chr1R	112679984	112680014	+	0-10:T>C-10:T>C	T	C	1	1	-	-	0	0	-	-	0	2	2	1	1	1	2	2	2	1	1	1	1	1	1	1	1	1	1	1	1	1	1	1	1	-	1	1
4104542_B	SECCE1Rv1G0014450	x	TGCAGCTCCGGCGGGCACACCGCGTTCACGTTCTTGGCGCACCCG	97.778	45	No	chr1R	114605729	114605774	+	0-37:C>T-37:C>T	C	T	0	0	1	1	1	1	1	1	1	2	2	2	0	0	0	2	2	0	2	0	0	0	0	0	0	0	0	0	0	0	0	0	0	-	0	0
3590069_Z	SECCE1Rv1G0014450	o	TGCAGGGCCGGCGGTGTTGATGGTAGGGGGCGTCACGTTCCACGTAACCAACAAGTGCCCGTTCCCGAG	100.000	67	Yes	chr1R	114606139	114606206	-	0-16:T>G-16:T>G	T	G	1	1	0	0	0	-	-	0	0	1	1	1	1	1	1	1	1	2	2	2	1	1	1	1	1	-	1	1	1	1	1	1	-	-	-	1
3596424_Z	SECCE1Rv1G0014540	c	TGCAGGTCGTTGCGCTCGCGGCGACCATCACAGTCACCCAGACGGACGACCCGCGGTGCCG	96.721	61	Yes	chr1R	115176631	115176692	+	0-10:T>C-10:T>C	T	C	1	1	-	-	-	0	-	0	-	1	1	1	1	1	1	1	1	1	1	1	1	1	1	1	1	1	1	1	1	1	1	1	1	-	1	1
5803195_Z	SECCE1Rv1G0014540	x	TGCAGCTGCTCCATGTCGCTCGGGTACACCGCGACGGCGCCCCGCCGCGGGAGGCTCGGCCG	96.774	62	No	chr1R	115176690	115176752	-	0-34:C>T-34:C>T	C	T	0	0	-	1	1	-	1	-	-	1	1	0	0	0	1	1	1	0	0	0	0	0	0	0	0	0	0	0	0	0	0	0	0	-	-	0
7513835_Z	SECCE1Rv1G0014540	c	TGCAGTTCCTGCTCAACCCCAAGTTCGTGGAGGCTGAGTGGTTCCTCCACGCCGCGCTGGGGCGGGGCA	95.652	69	Yes	chr1R	115176748	115176817	+	0-31:G>A-31:G>A	G	A	0	0	-	1	-	1	-	-	1	0	0	0	0	0	0	0	0	0	0	0	0	0	0	0	0	0	0	0	0	0	0	0	0	0	0	0
3365284	SECCE1Rv1G0014580	c	TGCAGATGGCTGTGGAGAACGGGTGGGGCGGCCCCGACTCCCGCGCAAAGGCCGACCAGCTCGCCGCGT	100.000	69	No	chr1R	115445670	115445739	-	0-21:G>A-21:G>A	G	A	1	1	0	-	-	0	-	-	0	2	2	2	1	1	0	2	2	1	1	1	1	1	-	1	1	1	-	1	1	1	1	1	1	-	1	1
5796457_Z	SECCE1Rv1G0014660	c	TGCAGGACGGCTTCAACATCGTCGCCGTCGACTGCATCGGCGGCGCCTCCGAGCAAGACCGCCTGGAAT	97.101	69	Yes	chr1R	115731700	115731769	-	0-43:C>T-43:C>T	C	T	0	0	-	1	-	-	-	1	1	2	2	0	0	0	2	2	2	0	0	0	0	0	0	0	0	0	0	0	0	0	0	0	0	0	0	0
24840914_A	SECCE1Rv1G0014770	c	TGCAGAAAAGCAATAGAACTGAACAGTACCAGAAAGATGGGGCTGCATTATTCCG	98.182	55	No	chr1R	118256458	118256513	+	0-24:A>T-24:A>T	A	T	0	0	1	1	1	1	1	1	-	0	0	2	2	-	0	0	0	0	0	0	-	-	0	-	-	-	-	-	-	-	-	-	-	-	0	-
17396847_Z	-	u	TGCAGTTCATCCCCTAGGGCAAGCAAATATCGGGCGTATGTTACGGTACAGGTACAGGTTTCACCTATC	97.101	69	No	chr1R	118258565	118258634	-	0-59:T>A-59:T>A	T	A	0	0	-	1	-	1	1	-	-	2	2	0	0	0	2	2	2	2	2	2	0	0	0	0	0	0	0	0	0	0	0	0	0	0	0	0
5800201	-	u	TGCAGTGCGGCCACGAGTTCCACCTCGGTAAGGGGCTATTGCCCGATCTGTTGATGCGTTATTGCACTG	95.652	69	Yes	chr1R	119542973	119543042	-	0-39:T>G-39:T>G	T	G	0	0	1	1	1	1	1	1	1	2	2	2	2	0	2	2	2	0	0	0	0	0	0	0	0	0	0	0	0	0	0	0	0	-	0	0
100147210_Z	SECCE1Rv1G0015060	c	TGCAGCACCTCGCGGCCTCGTCGGCGGGCCCCGCCGGGGACCAGCGCGGCGCCG	100.000	54	Yes	chr1R	119941493	119941547	+	0-16:C>T-16:C>T	C	T	1	-	0	0	0	0	0	0	0	-	-	-	2	1	-	0	0	0	0	-	-	1	1	-	-	-	1	-	-	1	-	-	-	-	-	1
3595583	SECCE1Rv1G0015100	x	TGCAGCGCCGTGGCCAGCAGCTTGTTGGGGTACTCCTTGAGGAGGCGCACCTGGAGGACGATCCATAGA	98.551	69	No	chr1R	120799789	120799858	-	0-65:T>G-65:T>G	T	G	1	1	-	-	0	0	0	0	0	2	2	2	2	1	2	2	2	1	1	-	1	1	1	1	1	1	1	-	-	1	1	1	1	-	1	-
100162902	SECCE1Rv1G0015100	x	TGCAGCGCCGTGGCCAGCAGCTTGTTGGGGTACTCCTTGAGGAGGCGCGCCTGGAGGACGATCCAGAGC	98.529	68	Yes	chr1R	120799790	120799858	-	0-68:C>G-68:C>G	C	G	0	0	1	-	-	1	-	-	-	0	0	0	0	0	0	0	0	2	0	2	-	0	0	0	0	0	0	-	-	-	0	0	-	-	0	0
5498537	SECCE1Rv1G0015100	c	TGCAGTGCCTGCTAAGCACGGTGCAGTCGCTCGCGCTGGCCGCGGCCGTGACCGCTGGCGGCGGGGAGG	98.551	69	No	chr1R	120799854	120799923	+	0-40:C>G-40:C>G	C	G	0	0	-	1	1	1	1	1	1	2	2	2	2	-	0	0	0	0	0	0	0	0	0	0	0	0	0	0	0	0	0	-	0	-	0	0
7503991_A	SECCE1Rv1G0015100	x	TGCAGGTAGAAGGACACCCCCGTGACCACGAACCCG	100.000	33	No	chr1R	120799981	120800014	-	0-32:C>G-32:C>G	C	G	0	0	-	1	1	-	-	-	1	0	0	0	0	0	0	0	0	0	0	0	0	0	0	0	0	0	0	0	0	0	0	0	0	0	0	0
3585333_Z	SECCE1Rv1G0015100	x	TGCAGGATGCATGGCTGCTGTAACTCTGTAGTAGTATTTCCCAGCTACACCTGTGAATCCAGCTTGGCT	98.507	67	Yes	chr1R	120800340	120800407	-	0-15:T>G-15:T>G	T	G	0	0	1	1	-	1	-	-	-	-	-	0	0	0	-	-	-	0	0	0	0	0	0	0	0	0	0	0	0	0	0	0	-	-	-	0
4494616	-	u	TGCAGATCTGCTCCTTAGTTCAGTTTCCG	100.000	29	No	chr1R	121154316	121154345	+	0-5:A>T-5:A>T	A	T	1	1	0	0	-	0	0	0	0	0	0	2	2	1	0	0	-	1	1	1	1	1	1	1	1	1	1	1	1	1	1	1	1	-	-	1
5800300	SECCE1Rv1G0015360	x	TGCAGGGTCTCGAGATGCATCTTCCTCCTCATGCTGGCGATGAACTCTTCGAATTTCTTGTTCATCTCC	97.059	68	No	chr1R	124220921	124220989	+	0-11:G>A-11:G>A	G	A	0	0	-	-	-	1	-	-	1	0	0	0	0	0	0	0	0	0	0	0	0	0	0	0	0	0	0	0	0	0	0	0	0	-	0	0
3905844	-	u	TGCAGCCTAGGAAACCGTGTCTCCACCTCCCCCTCCTCTCTCCAACCCG	100.000	49	No	chr1R	124332402	124332451	-	0-9:G>C-9:G>C	G	C	1	1	0	-	0	-	0	0	-	1	-	1	1	1	2	2	2	1	1	1	-	1	1	1	1	1	-	1	1	1	1	1	1	-	1	1
5803242	SECCE1Rv1G0015450	x	TGCAGCCCCTCGTAGTGCACCAGCGACCCGCCGTCGTCGGAGAAGTAGGTGGCGTACTTGTCGACCGAG	93.846	65	Yes	chr1R	124769606	124769671	+	0-5:C>G-5:C>G	C	G	0	0	1	1	1	1	1	-	1	1	1	2	2	0	1	1	1	0	0	0	0	0	0	0	0	0	0	0	0	0	0	0	0	-	-	0
5804089_Z	SECCE1Rv1G0015450	o	TGCAGGTTATTGACTCTGGTCAGAGTTATAGTGGTTATTCTATTCTTCACATGGCGCATGAGGCACCGA	95.522	67	Yes	chr1R	124769936	124770003	-	0-8:A>C-8:A>C	A	C	0	0	-	-	-	-	1	-	-	0	0	2	2	0	0	0	0	0	0	0	0	0	0	0	0	0	0	0	0	0	0	0	0	0	0	0
5792476	-	u	TGCAGTCTCCACCGACGTCTCCTTCTCCACCTTCAAGGCCCCG	100.000	39	No	chr1R	124938194	124938233	-	0-13:G>T-13:G>T	G	T	0	0	-	1	-	-	1	1	1	0	0	0	0	0	0	0	0	0	0	0	0	0	0	0	0	0	0	0	0	0	0	0	0	-	0	0
3351649	SECCE1Rv1G0015470	c	TGCAGTCCGCGAGCCAGCAGCAGCAGCAGCGGTCCAAGTCACCGAGCCCGATCTTTCCGATGCGTTCCG	96.364	55	No	chr1R	125120268	125120323	+	0-30:G>A-30:G>A	G	A	0	0	-	1	1	-	1	-	-	0	0	0	0	0	0	0	0	2	2	2	0	0	0	0	0	0	0	0	0	0	0	0	0	-	0	0
17335996	SECCE1Rv1G0015530	x	TGCAGAGACACGCTGTCCACCCAGATGTCCACCCTACCATCGGCCTGCACATGCAAACTTATTAGTTTC	100.000	69	No	chr1R	125623994	125624063	-	0-47:C>T-47:C>T	C	T	1	1	0	0	0	0	0	0	0	2	2	2	2	1	2	1	2	2	2	2	1	1	1	1	-	1	1	1	1	1	1	1	1	-	1	1
1128374	SECCE1Rv1G0015530	c	TGCAGCCCTTCTCCTTCCCCGAGTGGGACGAGCAACGCCGTCTGTCGGCCGGGAAGACCCGCCG	96.875	64	Yes	chr1R	125624059	125624123	+	0-34:A>C-34:A>C	A	C	0	0	-	1	-	-	1	-	1	0	0	0	0	0	0	0	0	0	0	0	0	0	0	0	0	0	0	0	0	0	0	0	0	-	0	0
2246153	SECCE1Rv1G0015540	o	TGCAGTAACAGGTGTAGAACTTCTATATTCGATTTTCATAGAAGCTGCAAGCATTGTCTCTATGACCTG	98.485	66	No	chr1R	125877997	125878063	+	0-59:C>G-59:C>G	C	G	0	0	-	1	1	1	1	1	1	0	0	0	1	0	0	2	0	0	-	-	0	-	0	0	0	0	0	0	0	0	0	0	0	0	0	0
5799835	SECCE1Rv1G0015550	x	TGCAGCGCGGTGCACTCCGGCGGGTGCGCCCACACGCCGCCTAGGACGGTGTCGGCCTCGAAGACGACC	95.652	69	Yes	chr1R	125885775	125885844	+	0-41:T>C-41:T>C	T	C	1	1	0	0	-	0	0	0	0	1	2	2	2	1	2	2	2	1	2	2	1	1	1	1	1	1	1	1	1	1	1	1	-	-	-	1
5355173	SECCE1Rv1G0015730	x	TGCAGGCGAAGGCTGACCACCTTCGCGCCGCCGTTGGGCCCGCCCGCCGCCATGGCCATCGATGGCCCC	95.652	69	No	chr1R	128642731	128642800	+	0-8:A>C-8:A>C	A	C	0	0	1	1	1	1	1	1	1	0	0	2	0	0	0	0	0	2	0	2	0	0	0	0	0	0	0	0	0	-	0	0	0	0	0	0
7513793	SECCE1Rv1G0015740	i	TGCAGGTAGCAAGTGGAGCAGAAGAATAAACACTAACATGTGCAGAAAAAAGTGTGATGTGGTTCCCGT	97.101	69	Yes	chr1R	128647400	128647469	+	0-5:G>T-5:G>T	G	T	0	0	-	1	1	1	-	-	-	0	0	0	0	0	0	0	0	0	0	0	0	0	0	0	0	0	0	0	0	0	0	0	0	-	0	0
16501667_Z	SECCE1Rv1G0015840	x	TGCAGTGGGAGACGCCGATGTTGTGGGCGCCCGAGAGGACGACGATGTCCTCGACGGTGAGGTTCTTGG	97.101	69	No	chr1R	130495434	130495503	-	0-20:T>G-20:T>G	T	G	0	0	-	-	-	-	1	-	-	0	0	0	0	0	0	0	0	0	0	0	0	0	0	0	0	0	0	0	0	0	0	0	0	-	0	0
3898863	SECCE1Rv1G0015840	c	TGCAGGGTCATCAACCCTACCAACGCCACTAGTACCG	100.000	37	No	chr1R	130495977	130496014	+	0-17:T>C-17:T>C	T	C	1	1	0	0	0	0	0	0	0	2	2	2	2	1	2	2	2	2	2	2	1	1	1	1	1	1	1	1	1	1	1	1	1	-	1	1
1109075	SECCE1Rv1G0015900	c	TGCAGGACAGCACCAAAGTCGCAGTCAAGCGGGGCAACCAGAAGTCCCACCAAGGGCTCAAAGAATTCC	97.101	69	No	chr1R	132257078	132257147	+	0-16:A>G-16:A>G	A	G	0	0	1	1	-	-	-	1	1	0	-	2	1	0	-	-	0	0	0	-	0	-	0	-	-	-	0	0	0	-	-	0	0	-	0	-
3909199	SECCE1Rv1G0015950	c	TGCAGTCCAACAGGTCATCCAATTCCGACTTGCGGATGAGCACTCAGGACGTCATCGAGGAGTGCAAGC	98.551	69	No	chr1R	132824759	132824828	-	0-32:C>A-32:C>A	C	A	0	0	1	1	1	1	1	1	1	1	-	0	0	0	1	1	-	2	2	0	0	0	-	0	0	0	0	0	0	-	0	0	0	0	-	0
2246904_Z	SECCE1Rv1G0015990	i	TGCAGTCCCGCCAAGAGGAAAACAAAATGGAAAGCTTCTCGTCAGTTCAGAGCTCCAAGTACGGGCAGA	95.652	69	Yes	chr1R	133009916	133009985	-	0-5:T>C-5:T>C	T	C	0	0	1	-	-	1	-	1	-	0	0	0	-	0	0	0	-	0	0	0	0	0	0	0	0	0	0	0	0	0	-	0	0	-	0	0
100100021	SECCE1Rv1G0015990	x	TGCAGGTGCAGGGCACCAGCGGACGGCCACTCTCGTGCGCCCGGCGCGTCCAGGTCCG	100.000	58	No	chr1R	133010210	133010268	-	0-17:A>G-17:A>G	A	G	1	1	-	-	0	0	-	-	0	-	-	1	-	1	-	-	-	1	1	1	1	1	1	1	1	1	1	-	-	1	1	1	-	-	-	1
4500087	SECCE1Rv1G0015990	x	TGCAGGTGCAGGGCACCAGCGGACGGCCACTCTCGTGCGCCCG	100.000	43	No	chr1R	133010225	133010268	-	0-17:A>G-17:A>G	A	G	1	1	0	0	0	0	-	0	0	1	1	1	1	1	1	1	1	2	0	0	1	1	1	1	1	1	1	1	1	1	1	1	1	-	1	-
3357064	SECCE1Rv1G0015990	c	TGCAGGACGAAACCGTTGAGCTCCCACTGTCTCCCCACGACATGCGCTTCGCTCTGGTCTACCG	98.438	64	No	chr1R	133010264	133010328	+	0-17:G>C-17:G>C	G	C	1	1	-	-	-	0	-	-	-	1	1	1	1	1	1	1	1	1	1	1	1	1	1	1	1	1	1	1	1	1	1	1	1	-	1	1
5971396_Z	SECCE1Rv1G0015990	x	TGCAGCTGAAGCCTCTGGAGTTGCGCATCGACCGGGACAGCCGCGTGGGAGGCGAAGACGTCGCCGACG	95.652	69	Yes	chr1R	133010331	133010400	-	0-32:C>A-32:C>A	C	A	0	0	-	-	-	1	-	-	-	-	-	0	0	0	-	-	-	0	0	0	0	0	-	0	0	0	0	0	0	0	0	-	0	-	-	0
7513078_Z	SECCE1Rv1G0016010	c	TGCAGTCCACCCAGGAGGAGGAGCAGATCGACACCCAGCTCAAGGGCAAGGCCTCATCCG	95.000	60	Yes	chr1R	133435673	133435733	+	0-7:C>G-7:C>G	C	G	0	0	1	-	-	1	1	-	1	0	0	0	0	0	0	0	0	2	2	2	0	0	0	0	0	0	0	0	0	0	0	0	0	-	0	0
1049274_Z	SECCE1Rv1G0016160	i	TGCAGGAAATTCCACATAGCACAATTGTTAGGAACAGTGCACACGTGCAGCAGTTTGCAATAGAGTTTG	97.101	69	Yes	chr1R	135166884	135166953	-	0-5:G>T-5:G>T	G	T	0	0	-	1	1	-	1	1	1	0	0	2	2	0	0	0	0	0	0	0	0	0	0	0	0	0	0	0	0	0	0	0	0	-	0	0
4104489	SECCE1Rv1G0016650	x	TGCAGCGACAAGAGTTTCCCGAGAGACGCCGGGATGTGGCCGGTGAGCCCGTTGAGCGACAGGTCGATC	100.000	69	No	chr1R	140341374	140341443	-	0-23:A>C-23:A>C	A	C	1	1	0	0	0	0	0	0	0	2	2	2	2	1	2	1	2	1	1	2	1	1	1	1	1	1	1	1	1	1	1	1	1	-	1	1
4102057_Z	SECCE1Rv1G0016650	x	TGCAGCGACAAGAGTTTCCCGAGAGACGCCGGGATGTGGCCG	100.000	42	No	chr1R	140341401	140341443	-	0-8:C>G-8:C>G	C	G	1	1	0	0	0	0	0	0	0	2	2	2	2	1	2	2	2	2	2	2	1	1	1	1	1	1	1	1	1	1	1	1	1	-	1	1
3589703_Z	SECCE1Rv1G0016670	x	TGCAGCCACCAGTTGCCCTTCTTGGGGTCCTTCCAGATCATGAGCGTGATGTCGAACTGCCGGCCGCCG	100.000	67	Yes	chr1R	140610078	140610145	+	0-67:C>G-67:C>G	C	G	0	0	1	1	1	1	1	1	1	2	2	2	2	0	2	2	2	2	2	2	0	0	0	0	0	0	0	0	0	0	0	0	0	-	0	0
3745337	SECCE1Rv1G0016670	x	TGCAGATGAGAGGGCACGCAGTCTATGACGTCGCCGTCAGGGCTCTGCGGAACAATGAAGACCAGTTAG	97.101	69	No	chr1R	140611121	140611190	+	0-5:A>G-5:A>G	A	G	1	1	0	-	-	-	0	0	-	0	0	1	1	1	-	0	0	1	0	2	1	1	-	1	1	1	-	-	1	1	1	1	-	-	-	1
5502138_A	SECCE1Rv1G0016690	c	TGCAGTTGCAAAGCCGGTCGAGGGCGGACCGTGCCCTCCTCCGTGGATGTTTGAGCTCGTCACCACCGA	94.203	69	No	chr1R	140831830	140831899	-	0-51:T>C-51:T>C	T	C	1	1	0	-	-	0	-	0	0	1	1	1	1	1	1	-	-	1	1	1	1	-	1	1	1	-	1	1	1	-	1	1	-	-	1	1
3909956	SECCE1Rv1G0016710	x	TGCAGCAGAGTAGTAGGAGCCATGTCCGGTGTGGCTACACATTCCG	100.000	46	No	chr1R	140891729	140891775	-	0-11:A>G-11:A>G	A	G	1	1	0	0	0	0	0	0	0	0	2	2	2	1	2	2	2	2	2	2	1	1	1	1	1	1	1	1	1	1	1	1	1	-	-	1
5792039	SECCE1Rv1G0016710	x	TGCAGCAGAGTAGTAGGAGCCATGTCCG	100.000	28	No	chr1R	140891747	140891775	-	0-11:A>G-11:A>G	A	G	1	1	0	0	0	0	0	0	0	2	2	2	2	1	0	0	2	2	2	2	1	1	1	1	1	1	1	1	1	1	1	1	1	-	-	1
100155467	SECCE1Rv1G0016710	c	TGCAGGTGAAGTCCGATCTCATCGATCCTCAAGGCATCCTCTCCGGCTGGTCGCTGGAGGCTGATGTCT	100.000	69	No	chr1R	140891771	140891840	+	0-45:G>A-45:G>A	G	A	1	1	0	0	0	0	0	0	0	2	2	2	0	1	1	-	-	0	2	2	1	1	1	1	1	1	1	1	1	1	1	1	-	-	1	1
3581440	SECCE1Rv1G0016710	c	TGCAGCAGCTGGTCTTGGACAACAACACTCTCACCGGAAGCATCCCG	97.872	47	No	chr1R	140892242	140892289	+	0-11:G>A-11:G>A	G	A	0	0	1	1	1	1	1	1	1	0	0	2	0	0	1	0	0	0	0	0	0	-	0	0	0	0	0	0	-	0	0	0	0	-	-	0
1334888_A	SECCE1Rv1G0016710	x	TGCAGCTGGCTCAGCTGGTTCAGCTCTTCCGGGATGGTGCCTGTCAGTCTGTTGCCAAGCAGGTTGAGG	94.203	69	Yes	chr1R	140892465	140892534	-	0-37:T>C-37:T>C	T	C	0	0	1	-	1	1	1	1	-	1	1	2	2	0	1	-	-	0	0	0	0	0	0	-	-	0	0	0	0	0	0	-	0	-	-	0
5800131_Z	SECCE1Rv1G0016710	c	TGCAGGTTCTTGACTTGTCCAAGAACAACATCTCTGGTGTGATCAGCATCTCCACATCACAGCTGAAGA	95.652	69	Yes	chr1R	140892530	140892599	+	0-31:C>T-31:C>T	C	T	0	0	1	1	1	1	1	1	1	1	1	2	0	0	1	1	-	2	2	0	0	0	0	0	0	0	0	0	0	0	0	-	-	-	-	0
5791946	SECCE1Rv1G0016710	c	TGCAGAGGCTGAAGGCCTTGTTCCTGTACGAGAATCAGATGTCCG	95.556	45	No	chr1R	140892953	140892998	+	0-7:G>A-7:G>A	G	A	0	0	1	1	1	1	1	1	1	2	2	2	2	0	2	2	2	2	2	2	0	0	0	0	0	0	0	0	0	0	0	0	0	0	0	0
1160916	SECCE1Rv1G0016710	x	TGCAGCCGCCTGCATTCCCCGAGGCTCGCTGGGATTGAGCCGGACAAATCATTCTGCCG	94.915	59	Yes	chr1R	140893123	140893182	-	0-32:G>A-32:G>A	G	A	0	0	-	1	-	1	1	-	1	-	1	0	-	-	-	1	1	0	0	0	0	-	-	-	-	-	0	0	-	0	-	0	-	-	-	0
3583899_Z	SECCE1Rv1G0016710	x	TGCAGCCTCCTGCATTCCCCGAGGCTCGCTGGAATCGAGCCG	97.619	42	Yes	chr1R	140893140	140893182	-	0-7:T>G-7:T>G	T	G	0	0	1	-	1	1	-	1	1	0	0	2	2	0	0	0	0	0	0	0	0	0	0	0	0	0	0	0	0	0	0	0	0	0	0	0
3731810	SECCE1Rv1G0016710	c	TGCAGGCATTGGCATTGGCGGACAACCGGCTCTCCGGCGCACTGCCG	97.872	47	No	chr1R	140893178	140893225	+	0-37:C>A-37:C>A	C	A	0	0	1	1	1	1	1	1	1	2	2	2	2	0	-	0	-	2	2	0	0	0	0	0	0	0	0	0	0	0	0	0	0	-	0	0
3596985	SECCE1Rv1G0016710	x	TGCAGCAGTGAAGTTGGTATCTGGCCATGGAGCTGGTTGTAGGACAGGTTCAGCCGCTCCAGCTTCACG	100.000	69	Yes	chr1R	140894034	140894103	-	0-8:T>C-8:T>C	T	C	1	1	0	0	-	0	0	0	0	2	2	2	2	1	2	2	2	2	2	2	1	1	1	1	1	1	1	1	1	1	1	1	1	-	1	1
3750626_A	-	u	TGCAGTGCCGCAGTAGGCGGAAGCAACAGACATCATTTGTATGCTCTCTTACTCCTATCCTTTTGACTT	100.000	69	Yes	chr1R	141756707	141756776	+	0-28:G>T-28:G>T	G	T	1	1	0	0	-	-	-	0	0	1	2	2	2	1	2	1	1	1	1	1	1	1	1	1	1	1	1	1	1	-	1	1	-	-	1	1
5802548_Z	SECCE1Rv1G0016760	x	TGCAGCGTCCGCGGAATGCCGTCCGCCTCCG	100.000	31	Yes	chr1R	142242089	142242120	-	0-11:C>A-11:C>A	C	A	1	1	0	0	0	0	0	0	0	2	2	2	2	1	2	2	2	2	2	2	1	1	1	1	1	1	1	1	1	1	1	1	1	-	1	1
3601924_Z	SECCE1Rv1G0016770	c	TGCAGATCTCCACCATGTTCACGCACCACCAGAAGACCGTCATCGTGGACCACGACATGCCCCAGAGCG	98.551	69	Yes	chr1R	142249158	142249227	-	0-46:G>C-46:G>C	G	C	0	0	1	1	1	1	1	1	1	2	2	2	2	0	2	2	2	2	2	2	0	0	0	0	0	0	0	0	0	0	0	0	0	-	0	0
1215329	SECCE1Rv1G0016770	x	TGCAGGTCCTGGACGAAGCTGCCGGAGTCGTCGGGGTCCCGGGGGCAGAGCACGCAGTGCACGTCGGTG	98.551	69	Yes	chr1R	142249223	142249292	+	0-29:G>A-29:G>A	G	A	0	0	1	1	1	1	1	1	1	1	1	2	2	0	-	-	1	0	2	0	0	0	-	-	0	-	0	0	-	-	-	0	0	0	0	0
7356277	SECCE1Rv1G0016810	c	TGCAGTCGGAGCATCCCGAGAGCCTACCG	100.000	29	No	chr1R	143311916	143311945	+	0-8:G>A-8:G>A	G	A	1	1	-	0	-	0	-	0	0	2	2	2	1	1	2	2	2	2	2	2	1	1	1	1	1	1	1	1	1	1	1	1	1	1	1	1
16506848	-	u	TGCAGCAGAACACCGAGCAACACATAGGGCGCTCGTCCG	94.872	39	No	chr1R	143534265	143534304	+	0-6:A>C-6:A>C	A	C	0	0	1	1	1	1	1	1	1	2	2	2	2	-	1	2	2	0	0	0	0	0	0	0	0	-	0	0	0	0	0	0	0	-	0	0
3362795_Z	SECCE1Rv1G0016980	x	TGCAGCATGTTCACTGAGATCTTTTCATCAAGTCCATCAGCCGTAAGCTCATGCATGATATTGCTGTGA	98.551	69	Yes	chr1R	145987767	145987836	-	0-20:C>T-20:C>T	C	T	0	0	-	-	-	1	-	-	-	0	0	0	0	0	0	0	0	0	0	0	0	0	0	0	0	0	0	0	0	0	0	0	0	0	0	0
3578352	-	u	TGCAGGACCTGTGCCGTGGTGGTCTCCAAGGCTCGCGTCCGCGTTAAGCGAGAGGCGTCAGGCTGGCGT	100.000	69	No	chr1R	147343926	147343995	-	0-31:C>G-31:C>G	C	G	1	1	0	0	0	0	0	0	0	0	0	0	0	-	0	0	0	1	1	1	1	1	1	-	-	1	1	1	1	-	1	-	-	-	-	-
2298175	SECCE1Rv1G0017100	c	TGCAGAACAGGAGCCCCGGCGCCCTTGACCTCACCTCGTCGTCCGCCGCCGCCGCCCG	96.552	58	No	chr1R	147421882	147421940	+	0-28:C>T-28:C>T	C	T	0	0	1	1	1	1	1	1	1	2	2	2	2	-	1	2	1	2	2	2	0	0	0	0	0	0	0	0	0	0	0	-	0	-	0	0
100084938	-	u	TGCAGGTCCACTCGGCCCCGCCGCGCCGCCCGATCTCGATCCGACGGCCCGGCGCCCTGCATAACCGAT	100.000	69	Yes	chr1R	147988199	147988268	+	0-35:T>C-35:T>C	T	C	1	1	0	0	0	0	0	-	0	0	-	2	-	1	1	2	1	1	1	-	-	-	1	-	1	-	1	1	-	-	-	-	1	-	1	1
3362468_Z	SECCE1Rv1G0017290	c	TGCAGGGAGACGTGCGTGCTGCGGATGAGGAGAGCCAGCCTCACTTCCTGATCGTGACGTACCCGAGAT	100.000	65	Yes	chr1R	152154774	152154839	+	0-6:G>A-6:G>A	G	A	1	1	-	0	-	0	0	-	0	1	1	1	1	1	1	1	1	1	1	1	1	1	1	1	1	1	1	1	1	1	1	1	1	-	1	1
4101333_Z	SECCE1Rv1G0017290	x	TGCAGTTGTCTTTCCGTAGCACCCACAGGAACGGCCTGTTGGATTGGCTCATGGCGTCCGCTATCTCGG	100.000	69	Yes	chr1R	152155737	152155806	-	0-25:C>T-25:C>T	C	T	1	1	0	0	0	0	0	0	0	2	2	2	2	1	2	2	2	2	2	2	1	1	1	1	1	1	1	1	1	1	1	1	1	-	1	1
7069077	SECCE1Rv1G0017390	x	TGCAGACCCCGGGGCCCACCCAGTCGCCG	100.000	29	No	chr1R	153641075	153641104	+	0-13:G>C-13:G>C	G	C	1	1	0	0	0	0	0	0	0	2	2	2	2	1	2	2	2	2	2	2	-	1	-	1	1	1	1	1	1	1	1	1	1	-	1	1
5798059	-	u	TGCAGCTGACAGCCGTTCCGCCCTGTTCACGTACGTGCTGCGTACGAATGCCG	96.226	53	Yes	chr1R	154712140	154712193	+	0-17:C>T-17:C>T	C	T	0	0	1	1	1	1	1	1	1	1	1	2	2	0	1	1	1	2	2	2	0	0	0	0	0	0	0	0	0	0	0	0	0	0	-	0
7089730	SECCE1Rv1G0017440	c	TGCAGTCATTCCCTTTTCGTGTCTCGGAGGGCCCTGATGGGTTCCCACTCGTCCACGCCCG	100.000	61	No	chr1R	155056124	155056185	+	0-7:A>G-7:A>G	A	G	1	1	0	0	0	0	0	0	0	0	0	1	2	1	0	0	0	2	2	2	1	-	1	1	1	1	1	1	1	1	1	1	1	-	-	1
3905962	SECCE1Rv1G0017440	x	TGCAGGTCAGTGAAATACACCGGGATACCAATGCAGCAATCAACAACAGCAGACTTGAGGTTATCCTCA	100.000	68	No	chr1R	155056261	155056329	-	0-50:A>G-50:A>G	A	G	1	1	0	0	0	0	0	0	0	0	0	1	1	1	-	-	0	2	2	0	1	-	1	1	1	1	1	1	1	1	1	1	-	1	-	1
5801083_Z	SECCE1Rv1G0017440	x	TGCAGGCTGCTCCCACGCACCTCCCTCGCTAGCCG	100.000	35	Yes	chr1R	155059984	155060019	-	0-7:T>A-7:T>A	T	A	1	1	0	0	0	0	0	0	0	2	2	2	2	1	2	2	2	2	2	2	1	1	1	1	1	1	1	1	1	1	1	1	1	-	1	1
7497373	SECCE1Rv1G0017450	x	TGCAGTGCCGATGAAACGCTGCTTGTCGCCAAAGCAGACAATAGCGGGGGTCTCCCGCTTGGACTCTTC	100.000	69	No	chr1R	155438115	155438184	-	0-24:G>A-24:G>A	G	A	1	1	0	0	0	0	0	0	0	0	2	2	-	1	2	2	1	2	2	2	1	1	1	1	1	1	1	-	-	-	1	1	-	-	1	-
3362434	-	u	TGCAGATCTCAGCTCAGTTCTTGGTTTCTTGCTTTGATACCCTGATTATACGTACTATATGTTGGATCA	100.000	69	No	chr1R	155846438	155846507	-	0-36:A>G-36:A>G	A	G	1	1	0	0	0	-	0	0	0	0	0	2	2	1	0	0	0	2	2	2	1	1	1	1	1	1	1	1	1	1	1	1	1	-	-	-
1217888	-	u	TGCAGATCTCAGCTCAGTTCTTGGTTTCTTGCTTTGGTGCCCTGATTATACGTACTATATGTTGGATAA	97.015	67	No	chr1R	155846440	155846507	-	0-19:C>T-19:C>T	C	T	0	0	-	-	-	1	-	1	-	-	-	0	0	0	-	-	-	0	0	0	0	0	0	0	0	0	0	0	0	0	0	0	0	-	-	-
4094249	SECCE1Rv1G0017520	o	TGCAGCATCTATTCGATCGCCTCGTCCCTGACCAAACCAATCAACAAGTTACTCAGCAATGGCTCTGAG	100.000	69	No	chr1R	156371073	156371142	-	0-44:C>G-44:C>G	C	G	-	1	0	0	0	0	0	0	0	0	0	0	0	-	0	0	-	2	0	-	-	-	1	-	-	-	-	-	-	1	-	-	-	-	-	-
3345902	SECCE1Rv1G0017680	c	TGCAGCACTTCAAGAAACCGTTCGCTCATGAGCATGAAGAACTCAAGACCCTGCTGGAGGCCGTCCAGT	100.000	69	No	chr1R	160023732	160023801	-	0-16:A>G-16:A>G	A	G	1	1	0	0	-	0	-	-	0	1	1	1	1	1	1	1	1	1	1	1	1	1	1	1	1	1	1	1	1	1	1	1	1	-	1	1
3585828	-	u	TGCAGACCCACCTCTACACCATAGCATCGTTCCACTCGATGCCCTGCCTCGCCTGCTAAAGTGGAAGTT	100.000	69	Yes	chr1R	164974205	164974274	-	0-6:C>G-6:C>G	C	G	1	1	0	0	0	0	0	0	0	2	2	2	2	1	2	2	2	2	2	2	1	1	1	1	1	1	1	1	1	1	1	1	1	-	1	1
5044714_Z	SECCE1Rv1G0017850	x	TGCAGCGTCTGGTTCGGCAGCAGGTCCCGCTCGCTGTTGGGTCCCGTCAGAAGGACGGATGCGTCGCAG	100.000	69	Yes	chr1R	165767260	165767329	-	0-18:A>G-18:A>G	A	G	1	1	0	0	0	0	0	0	0	2	2	2	2	1	2	2	2	2	2	2	1	1	1	1	1	1	1	1	1	1	1	1	1	-	1	1
3592958	SECCE1Rv1G0017850	x	TGCAGCGCGCCTTCCCGACGGTGTGCGCGCCAGAGAGCGCGACGAGGTCGATGGGCTCGAGGTTGCGGC	98.551	69	No	chr1R	165767671	165767740	-	0-5:C>T-5:C>T	C	T	1	1	0	0	0	0	0	0	0	2	2	2	2	-	2	2	2	2	2	2	1	1	1	1	1	1	1	1	1	1	1	1	1	1	1	1
1150670	SECCE1Rv1G0017850	c	TGCAGCTCCTTCAACAACCGCTTCTCCGAGGACGCCGACTTCGCCAGGAGGCTCGCCGCCAACTGCTCC	97.101	69	No	chr1R	165767736	165767805	+	0-45:A>C-45:A>C	A	C	0	0	1	-	1	1	1	1	1	0	2	0	0	0	0	0	2	2	2	2	0	0	0	0	0	0	0	0	0	0	0	0	0	0	0	0
1196330	SECCE1Rv1G0017850	c	TGCAGGACCTCGACGTGGAAACCCCCATCGTGTTGGACAACCAGTACTTCAAAAACCTGATGGAGGGAA	98.551	69	No	chr1R	165767821	165767890	+	0-51:A>G-51:A>G	A	G	0	0	1	1	1	1	1	1	1	2	2	0	2	0	2	2	2	0	2	0	0	-	-	0	-	0	0	0	0	-	-	0	-	-	0	-
26671880	-	u	TGCAGGGTTTAATTTCTCATCTATGTCGATCAGTGCCCTTGTAATTCTTCACATGTATACCAGAAAAGG	95.161	62	No	chr1R	167741706	167741768	-	0-13:T>A-13:T>A	T	A	0	0	1	-	-	1	-	1	-	-	0	0	0	-	-	0	-	0	0	0	-	-	-	-	-	0	-	0	0	0	-	0	0	0	-	-
5789726	SECCE1Rv1G0017950	x	TGCAGGTCCCCGAGCGTGTCTGGAACGGCGCCGGCGAGGCGGTTGCTGTTCAGGTGGAGGAACGTGAGG	100.000	69	No	chr1R	169615378	169615447	-	0-50:C>A-50:C>A	C	A	1	1	0	0	0	0	0	-	0	1	-	2	0	1	2	1	1	2	2	2	1	-	-	-	1	1	1	1	1	-	1	1	1	-	-	1
3345730	SECCE1Rv1G0018090	i	TGCAGGAGAACACACACATCTCACCAAGGCAAGAACTGGTCGTGCAAACTCAGGCCAAGAGACACAAGT	100.000	69	No	chr1R	176227247	176227316	+	0-9:A>G-9:A>G	A	G	1	1	0	0	0	0	0	0	0	2	2	2	2	1	2	2	2	2	2	2	1	1	1	1	1	1	1	1	1	1	1	1	1	-	1	1
4104207	SECCE1Rv1G0018550	c	TGCAGCCGCGGCAGCGTCGAGACCGCTCACGACCGCAAGCTTTCCCACTCCGACTCCTTCTGGACGCCG	100.000	69	No	chr1R	199325388	199325457	-	0-6:C>G-6:C>G	C	G	1	1	0	0	0	0	0	0	0	2	2	2	2	1	2	2	2	2	2	2	1	1	1	1	1	1	1	1	1	1	1	1	1	-	1	1
1305956	-	u	TGCAGCGCAGAGGGAGCCGGCCACTGGCTAGCCGGCGCGGCACCGTAGGAGCCG	92.593	54	No	chr1R	235654275	235654329	+	0-26:G>A-26:G>A	G	A	0	0	-	-	-	1	-	-	-	0	-	-	0	0	0	-	-	0	0	-	-	-	-	-	-	-	0	-	-	0	-	0	-	-	0	0
5034667	SECCE1Rv1G0019580	c	TGCAGCGGCGGCAACCTCCACTCCCTCCGCCAGAAGCAGCCG	97.619	42	No	chr1R	239132088	239132130	+	0-8:C>G-8:C>G	C	G	0	0	1	1	1	1	1	1	1	2	2	2	2	0	2	2	2	2	2	2	0	0	0	0	0	0	0	0	0	0	0	0	0	0	0	0
3905794	-	u	TGCAGCTCGGAGAGAGGGGAAACGGGGAGGAGGAGGCGGACGAAACGGATGCGGAATTAAGGAGAGAAT	100.000	69	No	chr1R	252221620	252221689	-	0-49:T>A-49:T>A	T	A	1	1	0	0	0	0	0	0	0	2	2	2	2	1	2	2	2	2	2	2	1	1	1	1	1	1	1	1	1	1	1	1	1	-	1	1
3585744_Z	SECCE1Rv1G0020050	x	TGCAGCGGCGTCTGCAACCAAATACAACCAACTCCATCAACACCCTTCATGTCGACCACATAGATCGCG	100.000	69	Yes	chr1R	252222198	252222267	-	0-34:C>T-34:C>T	C	T	1	1	0	0	0	0	0	0	0	2	2	2	2	1	2	2	2	2	2	2	1	1	1	1	1	1	1	1	1	1	1	1	1	1	1	1
5493371_Z	SECCE1Rv1G0020910	i	TGCAGTGAACAACAAAATCATATATGGCCG	100.000	30	Yes	chr1R	261885794	261885824	-	0-15:A>G-15:A>G	A	G	1	1	0	0	0	0	0	0	0	2	2	2	2	1	2	2	2	2	2	2	1	1	1	1	1	1	1	1	1	1	1	1	1	1	1	1
4099851	SECCE1Rv1G0021080	c	TGCAGGAGGGCGACCTCGCCATCTGTCCCGAGGGGACGACGTCCCGAGAGCCGTTCCTGCTCCG	100.000	64	Yes	chr1R	263989073	263989137	-	0-10:C>T-10:C>T	C	T	1	1	0	0	0	0	0	0	0	2	2	2	2	1	2	2	2	2	2	2	1	1	1	1	1	1	1	1	1	1	1	1	1	-	1	1
3588675	SECCE1Rv1G0021080	x	TGCAGGAGCCTCGTGATCATGGCCGCGTCGGTGGCGCGGTTGCGGCTCAGGCGCACGGTCCG	100.000	62	No	chr1R	263989133	263989195	+	0-53:C>T-53:C>T	C	T	1	1	0	0	0	0	0	0	0	2	2	2	2	1	2	2	2	2	2	2	1	1	1	1	1	1	1	1	1	1	1	1	1	-	1	1
3593970_Z	SECCE1Rv1G0021910	x	TGCAGAGTACACAGCGGCAGTGGCACCCACACGGCCATTAGCCGAGACCCTCTGCTTGAGCTGCCTGTG	98.551	69	No	chr1R	276105210	276105279	+	0-41:C>A-41:C>A	C	A	0	0	-	-	-	1	-	-	-	0	0	0	0	0	0	0	0	0	0	0	0	0	0	0	0	0	0	0	0	0	0	0	0	-	0	0
1017527	SECCE1Rv1G0022160	c	TGCAGGACCTGGTGTGCGTCCGGTGCAGGCAGGTGAAGGCGGCCCATGTGTCGGAGCAGTGCAACTGTG	100.000	62	No	chr1R	280704398	280704460	-	0-62:A>T-62:A>T	A	T	0	0	1	-	1	-	1	1	1	0	0	0	0	0	-	0	-	0	0	-	0	0	0	0	0	0	0	0	-	0	0	0	0	-	0	0
21310228	SECCE1Rv1G0022160	x	TGCAGGAGCGCGTTCTCCATCTCCTCGCGGTGGTACGGCTGCCCGCACTGCGGCACCGCGCACCTCCAC	95.652	69	Yes	chr1R	280704492	280704561	+	0-11:G>A-11:G>A	G	A	-	0	1	1	1	1	1	1	1	-	0	2	-	2	-	0	0	0	0	2	0	-	0	0	0	0	0	0	0	-	0	0	0	-	0	0
7069061_A	SECCE1Rv1G0022360	o	TGCAGAAAGAAGCGGGCGCGGCCGGTGATCCTGGACACGGCGCTGTATGAGGCCGACCG	100.000	59	No	chr1R	284365756	284365815	+	0-47:T>C-47:T>C	T	C	1	1	0	0	0	0	0	0	0	1	1	2	1	1	1	1	1	1	1	2	1	1	1	1	1	1	1	1	1	1	1	1	1	-	1	1
4495011	SECCE1Rv1G0022650	o	TGCAGGCGTGGAGTCGGTTAAGGCTGACACGGCGGCCAACAAGGTGGTCGTCACCG	100.000	56	No	chr1R	287109073	287109129	+	0-22:G>A-22:G>A	G	A	1	1	0	0	-	0	0	0	0	1	1	1	1	1	1	1	1	1	1	2	1	1	1	1	1	1	1	1	1	1	1	1	1	-	1	1
3888916	SECCE1Rv1G0022700	x	TGCAGGTTCGGCCACGACCGATGCCAGGCCGTTCACGTCGACGCCGACGTGGTTACTGCTGATGTCCCG	100.000	69	No	chr1R	287943234	287943303	-	0-58:C>T-58:C>T	C	T	1	1	0	0	0	0	0	0	0	1	1	2	1	2	1	1	1	2	1	1	1	1	1	1	1	1	1	1	1	1	1	1	1	1	1	1
3894365	-	u	TGCAGGCACCAGGCGGACACAGCGCCGCGACGGCCGACGCCCCAACCACGCCGTAACAGCGAGATGCCA	98.551	69	No	chr1R	290038216	290038285	+	0-27:C>T-27:C>T	C	T	0	0	1	1	1	1	1	1	1	0	0	0	0	2	0	0	0	0	0	0	0	0	0	0	0	0	0	0	0	0	0	0	0	-	0	0
5047213	SECCE1Rv1G0022910	x	TGCAGGTCCTCCTTGTCCCGCTCCTTCTCCCAGCTCGCGAACCG	100.000	44	No	chr1R	290329095	290329139	+	0-26:C>G-26:C>G	C	G	1	1	0	0	0	0	0	0	0	1	1	2	1	2	1	1	1	1	1	2	1	1	1	1	1	1	1	1	1	1	1	1	1	-	1	1
7097940_Z	SECCE1Rv1G0022920	x	TGCAGTTAGATTTCTGGGTAGTGGTTGGGCAATGGTGCCCTGGAGGGCAAAAGACATCATTGGTAGTAA	100.000	69	No	chr1R	290718718	290718787	-	0-8:G>A-8:G>A	G	A	1	1	0	0	0	-	0	0	0	-	-	-	1	0	1	1	1	1	-	0	1	-	1	1	1	1	1	1	-	1	1	1	-	-	-	1
17382227	-	u	TGCAGCTTTCTCCTTTCCATTCTCCTCCTCTCCGTCCAAGTTCGCGTCGCCGCGCCGCGCCG	96.774	62	No	chr1R	293452639	293452701	+	0-35:C>T-35:C>T	C	T	0	0	1	1	1	1	1	1	1	0	0	2	0	0	0	0	0	0	0	0	0	0	0	0	0	0	0	0	0	0	0	0	0	0	0	0
17380972	SECCE1Rv1G0023140	o	TGCAGTATGTGGCACATAACTATCTACACATCTTCATTCTTCTTCTTATGTTCAATGCGTGTCAACACT	98.529	68	No	chr1R	296514900	296514968	+	0-26:C>T-26:C>T	C	T	0	0	1	1	1	1	1	-	1	0	0	2	0	2	0	0	0	0	0	2	0	0	0	0	0	0	0	0	0	0	0	0	0	0	0	0
4094847_Z	SECCE1Rv1G0023160	c	TGCAGTTGCTTAACTGGGTCCGCCTTGTGGCAAAGAATCCG	100.000	41	Yes	chr1R	297608627	297608668	+	0-5:T>A-5:T>A	T	A	1	1	0	0	0	0	0	0	0	1	1	2	1	2	1	1	1	1	1	2	1	1	1	1	1	1	1	1	1	1	1	1	1	1	1	1
3598562_Z	SECCE1Rv1G0023220	i	TGCAGAAGTTCGATTTCAGTCATGTGCTTTTATGGTTACTCCAAAGTCGATACAGACCG	98.305	59	Yes	chr1R	300476078	300476137	+	0-41:C>G-41:C>G	C	G	0	0	1	1	1	1	1	1	1	0	0	2	0	0	0	0	0	0	0	2	0	0	0	0	0	0	0	0	0	0	0	0	0	-	0	0
4095049	SECCE1Rv1G0023260	x	TGCAGCAGTCGTGGTGTCTGCATTAGCACCATTCTCGTCGATCCTCATCTGGGTCTTGGCTGGCACGAA	98.551	69	No	chr1R	301327563	301327632	-	0-47:T>A-47:T>A	T	A	0	0	1	1	1	1	1	1	1	0	0	2	0	2	0	0	0	0	0	2	0	0	0	0	0	0	0	0	0	0	0	0	0	-	0	0
5788718	-	u	TGCAGCAAGCACTAGCAGCTTCAACCTACAAGCTAGCTCTAATGCCCCCATCATCTTGACCAGATCCTG	98.551	69	No	chr1R	302029507	302029576	+	0-30:A>G-30:A>G	A	G	0	0	1	1	1	1	1	1	1	0	0	2	0	0	0	-	0	0	0	2	0	0	-	0	0	0	0	0	0	0	0	0	0	-	0	0
3908893	SECCE1Rv1G0023330	c	TGCAGCAGCTGCACAACTCAAGGATGGAGACGCGGAGCCCGCTTCGGATGCCTCGCATGCCGCCAGTGC	100.000	69	No	chr1R	303449757	303449826	+	0-15:A>G-15:A>G	A	G	1	1	0	0	0	0	0	0	0	1	1	2	1	2	1	1	1	1	1	2	1	1	1	1	1	1	1	1	1	1	1	1	1	1	1	1
987730_Z	SECCE1Rv1G0023410	c	TGCAGAAGCTGGGCGTGAAGAAGATCCTGGTGAACCAGCTGCACCCCGTCGGCTGCACGCCGTGGCTGA	97.015	67	No	chr1R	304299527	304299594	-	0-10:G>C-10:G>C	G	C	0	0	-	1	-	1	1	1	1	0	0	0	-	0	0	0	0	0	0	0	0	0	0	0	0	0	0	0	0	0	0	0	0	-	0	0
1205500_Z	-	u	TGCAGCTATAACTAGCTGCCCGCTCGCTGCTTTGTGGAGCCAAGGCTCTTCTTTTCATGCTCTCGCGCC	95.652	69	Yes	chr1R	305798356	305798425	-	0-7:A>T-7:A>T	A	T	0	0	1	1	1	1	1	1	1	0	0	2	0	2	0	0	0	0	0	2	0	0	0	0	0	0	0	0	0	0	0	0	0	-	0	0
5044967	SECCE1Rv1G0023510	i	TGCAGCAGATGGGGAGGGAGGGCAAAGAGCGAGAGACGAGGCGAGAGGCCG	100.000	51	No	chr1R	306201602	306201653	-	0-12:G>C-12:G>C	G	C	1	1	0	0	0	0	0	0	0	1	1	2	1	2	1	1	1	1	1	2	1	1	1	1	1	1	1	1	1	1	1	1	1	1	1	1
5796158	SECCE1Rv1G0023550	c	TGCAGCAGGCGATTGAGCAGAGAAGCGCTGCGAGGAAGAAGAAGGACTTTGCGGAGTCGGACCG	96.875	64	Yes	chr1R	307307470	307307534	+	0-9:C>T-9:C>T	C	T	0	0	1	1	1	1	1	1	1	0	0	2	0	2	0	0	0	0	0	2	0	0	0	0	0	0	0	0	0	0	0	0	0	-	0	0
5796702	SECCE1Rv1G0023560	c	TGCAGTACTTCGGCGAGTACCAGGGGAAGCTGCGCGCGCTGGTGGGCGCGTCCCAGGCGACGCAGATCG	97.101	69	No	chr1R	307344744	307344813	+	0-23:G>C-23:G>C	G	C	0	0	1	1	1	1	1	1	1	0	0	2	0	2	0	0	0	0	0	2	0	0	0	0	0	0	0	0	0	0	0	0	0	0	0	0
5044541_Z	SECCE1Rv1G0023720	c	TGCAGGAGATGAGCACCCGCGTAGCGGACCGGCGGCGGTACGAGCTATCCG	100.000	51	Yes	chr1R	311005135	311005186	-	0-46:A>G-46:A>G	A	G	1	1	0	0	0	0	0	0	0	1	1	0	1	2	1	1	-	1	1	2	1	1	1	1	1	1	1	1	1	1	1	1	1	-	1	-
3883950	SECCE1Rv1G0023720	c	TGCAGCGCGCGATGCCGCGACCTGCCGTCCTTCCGCTCCTCCAAGAGCTACACGCCGTCACAGCCGCCG	98.551	69	No	chr1R	311006558	311006627	-	0-49:A>C-49:A>C	A	C	0	0	1	1	1	1	1	1	1	0	0	2	0	2	0	0	0	0	0	2	0	0	0	0	0	0	0	0	0	0	0	0	0	0	0	0
5803555_A	SECCE1Rv1G0023770	c	TGCAGCGGGACAAGTCAGAGGCCATGATGGAGGCGCGCCAGTTCCG	93.478	46	No	chr1R	312913292	312913338	+	0-40:G>A-40:G>A	G	A	0	0	1	1	1	1	1	1	1	0	0	0	0	0	0	0	0	0	2	0	0	0	0	0	0	0	0	0	0	0	0	0	0	-	0	0
5047383	SECCE1Rv1G0023800	c	TGCAGATGAATTATTGCTAGAAGCTGCTCATCAGAGGGAATCTTCCG	100.000	47	No	chr1R	313364539	313364586	-	0-30:T>G-30:T>G	T	G	1	1	0	0	0	0	-	0	0	-	-	1	1	-	-	-	-	1	-	1	1	1	1	1	1	1	1	1	1	1	1	1	1	-	1	1
3747016	SECCE1Rv1G0023830	o	TGCAGATCTACTAAAGCAATCACATGGCAACTCTGAAAGATGCAGTAGCACGGAAGCCTATACTGGCAA	98.551	69	No	chr1R	313883145	313883214	-	0-16:C>T-16:C>T	C	T	0	0	1	1	1	1	1	1	1	-	-	0	0	1	-	-	-	0	-	0	0	0	0	0	0	-	0	0	0	0	0	0	-	-	-	-
3580736	SECCE1Rv1G0023850	o	TGCAGTACGCGTGCAGGAAAACCTTGGCGGACAGCAGGCCGCGCGTCCGCGGGAGGTTCGCCAAGAACG	98.551	69	No	chr1R	314728738	314728807	+	0-7:C>T-7:C>T	C	T	0	0	-	1	-	1	1	-	1	0	0	0	0	0	0	0	0	0	0	0	0	0	0	0	0	0	0	0	0	0	0	0	0	0	0	0
3590940_A	SECCE1Rv1G0023890	x	TGCAGCTTGTGCGGCCCCTTCGCCTCGGCCGCACCCGCGTCGCTCTCGGCCGCGACCTCCG	100.000	61	Yes	chr1R	315958764	315958825	-	0-35:C>G-35:C>G	C	G	1	1	0	0	0	0	0	0	0	1	1	2	1	2	-	1	1	1	1	1	1	1	1	-	-	1	1	1	1	1	1	1	1	-	1	1
3582370	SECCE1Rv1G0023890	c	TGCAGCGGCAGTGGACCTTCTGGTACGACATCCAGACCAAGCCCAAGCCCG	98.039	51	No	chr1R	315958821	315958872	+	0-35:A>T-35:A>T	A	T	0	0	1	1	1	1	1	1	1	0	0	2	0	2	0	0	0	0	0	2	0	0	0	0	0	0	0	0	0	0	0	0	0	0	0	0
4094874	SECCE1Rv1G0023910	c	TGCAGAAGATATCCGTGAGCACCAACATGCTGGAGGGGGAGCTGCCGGCCG	100.000	51	No	chr1R	316056773	316056824	-	0-31:G>C-31:G>C	G	C	1	1	0	0	0	0	-	0	0	1	1	0	1	1	-	1	-	1	-	-	1	-	1	-	-	1	1	1	-	-	-	-	-	-	-	1
17391628	SECCE1Rv1G0023910	c	TGCAGAAGATATCCGTGAGCACCAACATGCTCGATGGGGAGCTGCCG	95.745	47	Yes	chr1R	316056777	316056824	-	0-31:C>G-31:C>G	C	G	0	0	1	1	1	1	1	1	1	0	0	2	0	2	0	0	0	0	0	2	0	0	0	0	0	0	0	0	0	0	0	0	0	-	0	0
7499206	SECCE1Rv1G0023970	e	TGCAGAGTTCGATACTTCAAGGAAAATGGCCATACACTACTCTTGGTACACTCACAATTCATCAAAGCA	97.059	68	No	chr1R	317182248	317182316	+	0-29:C>T-29:C>T	C	T	0	0	-	-	-	1	1	1	1	-	0	2	0	0	-	-	-	-	-	-	0	0	0	0	0	0	0	0	0	0	0	0	0	-	0	0
3590971	SECCE1Rv1G0023990	x	TGCAGGTTGGTTAGCTCTTCAGGGATGCACCAAGACAAGAGATTGCCTGACAGATCGATGCCG	100.000	63	No	chr1R	317207181	317207244	+	0-30:C>T-30:C>T	C	T	1	1	-	0	0	0	0	0	0	1	1	2	1	2	1	1	1	1	1	1	1	1	1	1	1	1	1	1	1	1	1	1	1	-	1	1
5802169	SECCE1Rv1G0023990	c	TGCAGTTCATGGACCTCTCCAACAACTCCTTCTCGGGTCAAATCCCCGCTGCCGAGGCAAGTCACAACT	95.652	69	Yes	chr1R	317207662	317207731	-	0-26:T>A-26:T>A	T	A	0	0	1	1	1	1	1	1	1	0	0	0	0	0	0	0	0	0	0	2	0	0	0	0	0	0	2	2	0	0	0	0	0	-	0	0
3593716	SECCE1Rv1G0024000	c	TGCAGCTGGGCGTCTACTTCGGCGGGCTGTACACCATCGCGCTGGGCCACGGCGGCACCAAGCCCAACA	98.551	69	Yes	chr1R	317289822	317289891	+	0-7:G>T-7:G>T	G	T	0	0	1	1	1	1	1	1	1	0	0	2	0	2	0	0	0	0	0	2	0	0	0	0	0	0	0	0	0	-	0	0	0	-	0	0
5796293	SECCE1Rv1G0024000	c	TGCAGCGGATCGGGGCCGGGATGCTGCTCCAGGTGGTGACCATGGCGATCACGGCGGGGATCGAGAACC	100.000	69	Yes	chr1R	317290653	317290722	+	0-15:C>T-15:C>T	C	T	1	1	0	0	0	0	0	0	0	1	1	2	1	2	1	1	1	1	1	2	1	1	1	1	1	1	1	1	1	1	1	1	1	-	1	1
100098878	SECCE1Rv1G0024030	c	TGCAGCGTCGAGCCCCGGGGCGCGGGGCGGCGGCGCGTCGGAGGGGGAGGTGTCGTCACCG	98.361	61	No	chr1R	318143171	318143232	+	0-9:G>C-9:G>C	G	C	0	0	1	1	1	-	1	1	1	0	0	2	0	2	0	0	0	0	0	1	0	-	0	0	0	0	0	0	0	-	-	0	-	0	0	-
7511160	SECCE1Rv1G0024040	x	TGCAGTGCTAGTTGTGGATAATACAAGATTGCCG	100.000	34	No	chr1R	318342107	318342141	+	0-15:G>T-15:G>T	G	T	1	1	0	-	-	0	-	-	-	1	1	-	1	1	1	1	1	1	1	2	1	1	1	1	1	1	1	1	1	1	1	1	1	-	1	1
1199979	SECCE1Rv1G0024040	x	TGCAGGCTGGTAAGATGCGTAAGGTGAACCACATCTACTTCTTTCTCCTTGCCCTTGAGTGAGTTTTCG	97.059	68	No	chr1R	318343000	318343068	+	0-11:A>G-11:A>G	A	G	0	0	-	-	-	1	-	-	-	0	0	0	0	0	-	0	-	0	0	0	0	0	0	0	0	0	0	0	0	0	0	0	0	-	0	-
2251184	SECCE1Rv1G0024050	x	TGCAGGCTGGTGAGATGGGTGAGGTGAACCACATCCACGGCTTCCTCCTTGCTCTCGATCGATTTCTCA	97.101	69	Yes	chr1R	318465735	318465804	+	0-35:C>T-35:C>T	C	T	0	0	-	1	1	1	1	1	1	0	0	2	0	1	0	0	0	0	-	2	0	0	0	0	0	0	0	0	0	0	0	-	0	0	0	0
17398400	SECCE1Rv1G0024180	x	TGCAGAAAGTCTTCAAAGTCCTCCTTGGCGACATGCGTGACCCCAAAATGCTCTACTCGGGCAGGAGTC	95.652	69	Yes	chr1R	320936298	320936367	-	0-9:T>C-9:T>C	T	C	0	0	1	1	1	1	-	1	-	0	0	0	0	0	0	0	0	0	0	2	0	0	0	0	0	0	0	0	0	0	0	0	0	-	0	0
100075693	SECCE1Rv1G0024210	x	TGCAGCCCATGCCGGTGAGGTTGAACACCTTCACGTCCTCCCGGAGGCCGTAGCGGCGCACCACCCTCG	98.551	69	No	chr1R	321144724	321144793	-	0-22:G>A-22:G>A	G	A	0	0	1	1	1	1	1	1	1	0	0	2	-	0	0	-	0	0	0	0	0	0	0	0	0	0	0	0	0	-	-	-	0	-	0	0
3593086	SECCE1Rv1G0024330	o	TGCAGATTCTGGAAATCAGCGGTCTGAGGCAGTTCTGGAGCAACATCAAGTGCCCCAGCAACAACGGCC	98.551	69	No	chr1R	323818583	323818652	+	0-33:T>A-33:T>A	T	A	0	0	1	1	1	1	1	1	1	0	0	2	0	2	0	0	0	0	0	2	0	0	0	0	0	0	0	0	0	0	0	0	0	-	0	0
7069194	SECCE1Rv1G0024400	x	TGCAGCGCCGCCTCCTGCCGCTCCGCCGGCATGTCCGCGAACCGACGCAGCTCGCCG	100.000	57	No	chr1R	324897431	324897488	+	0-44:A>G-44:A>G	A	G	1	1	0	0	0	0	0	0	0	-	-	2	-	2	-	1	-	1	-	0	-	-	1	1	-	-	1	1	-	-	-	-	-	-	1	1
3579910_Z	SECCE1Rv1G0024510	o	TGCAGAGACTGGTCCATGAGTTGCTTGAGAAAGAGCAGAATCCGACTGTGAAATCAAGGCTGGCACTTG	100.000	69	Yes	chr1R	328307460	328307529	+	0-7:A>G-7:A>G	A	G	1	1	0	0	0	0	0	0	0	1	-	2	1	2	1	1	1	1	1	2	1	1	-	1	1	-	1	1	1	1	1	-	1	-	1	-
4094168	SECCE1Rv1G0024520	p	TGCAGCTCAGGAGCCAAGAAGCGAAGGCTCAGCTGCTCCCTCCAAATACGCGATTCAGTATTGCTGCTC	100.000	69	No	chr1R	328314973	328315042	+	0-32:C>T-32:C>T	C	T	1	1	0	0	0	0	0	0	0	1	1	2	1	1	1	1	1	1	1	2	1	1	1	1	1	1	1	1	1	1	1	1	1	-	1	1
984489_A	-	u	TGCAGCTACATGCTGGGATCCTGCGACGCCGATGAAAGGGGGGAATGGGAGGGCTGAGAAAGCGAAGCT	97.101	69	No	chr1R	331216867	331216936	+	0-5:C>T-5:C>T	C	T	0	0	-	1	1	1	1	1	1	0	0	2	0	2	0	0	0	0	0	0	0	-	0	0	0	-	0	0	0	0	-	0	0	-	0	0
3581411_Z	-	u	TGCAGGGGCTTCTCTACCGTTCCCACCACTGTGACCTGCCG	97.561	41	Yes	chr1R	332692380	332692421	-	0-11:C>T-11:C>T	C	T	0	0	-	-	-	1	-	-	-	0	0	0	0	0	0	0	0	0	0	0	0	0	0	0	0	0	0	0	0	0	0	0	0	-	0	0
5799619_A	-	u	TGCAGACAAAATACACGACGACAGTATGAGACAGACGCAGCAACAGCACTACTACGAGGCTACATGACG	95.522	67	No	chr1R	334094015	334094082	+	0-45:G>A-45:G>A	G	A	0	0	-	1	1	1	1	1	1	0	0	0	0	0	0	0	0	0	0	0	0	0	0	0	0	0	0	0	0	0	0	0	0	0	0	0
17403484	-	u	TGCAGCATGGCTGTCTCACGAGCTCACCGATGCATGGTTTGATCCGATTTTGTGTGGTTCTAGCCGAGA	96.970	66	No	chr1R	348849259	348849325	-	0-29:A>T-29:A>T	A	T	1	1	-	-	-	0	-	-	-	1	1	1	1	1	1	1	1	1	1	1	1	1	1	1	1	1	1	1	1	1	1	1	1	-	1	1
1227629	-	u	TGCAGGCACCACATGTCAGAGCTATCCACGTTGTTTCTGGTCTGCTAACGATTTTCTATGAACTCTGAC	88.406	69	No	chr1R	349069880	349069949	-	0-29:G>A-29:G>A	G	A	0	0	1	-	-	1	-	-	-	0	0	-	0	0	0	0	0	0	0	0	0	0	-	0	0	0	0	0	0	0	0	0	0	-	0	0
5796097	SECCE1Rv1G0025290	i	TGCAGCAAGTAAACGAGCATTCAGTCCCAGCACATTACACTGCACATGGGCATGGGAGCGGCGATCCGC	95.652	69	Yes	chr1R	353087081	353087150	+	0-9:T>C-9:T>C	T	C	0	0	1	1	1	1	1	1	1	0	0	2	0	0	0	0	0	0	0	2	0	0	0	0	0	0	0	0	0	0	0	0	0	-	0	0
5796161	SECCE1Rv1G0025360	c	TGCAGCAGGTGGCCGGGGTGTATAAGATGCTACCGCCGCTTCTGTCGACGGTGCACGAGCAGACTGGGA	100.000	69	No	chr1R	355411276	355411345	+	0-7:G>A-7:G>A	G	A	-	1	0	0	0	0	0	0	0	-	-	2	1	2	-	-	-	-	-	0	1	-	1	-	1	1	1	1	1	1	-	-	1	-	1	1
5788479	SECCE1Rv1G0025540	x	TGCAGCTTGAGGGAGATGCCGCGCACGGGGCCGCGCTGGATGCGGCGCATCAGATGGGTGGTGAAGCCG	98.551	69	No	chr1R	355644796	355644865	+	0-23:C>G-23:C>G	C	G	0	0	1	1	1	1	1	1	1	0	0	2	0	2	0	0	0	0	0	2	0	0	0	0	0	0	0	0	0	0	0	0	0	0	0	0
5803142_A	SECCE1Rv1G0025570	x	TGCAGCATCTTGCGCGCGTAGTACACGTCCTCCACCTCGCCCGCGTCCGCTGCCGCGGCGATCCCGAGA	98.485	66	No	chr1R	356219609	356219675	+	0-28:C>T-28:C>T	C	T	0	0	-	1	1	1	1	1	1	0	0	0	0	0	0	0	0	0	0	0	0	0	0	0	0	0	0	0	0	0	0	0	0	-	0	0
5041124_Z	SECCE1Rv1G0025630	x	TGCAGGCACTGCGCACAGCCCCCCGCCCCGACCGTCTCCACACACTGGGCCATCGCGTACACGCCGAGA	100.000	66	Yes	chr1R	357567258	357567324	-	0-14:A>G-14:A>G	A	G	1	1	0	0	0	0	0	0	0	1	1	2	1	2	1	1	1	1	1	2	1	1	1	1	1	1	1	1	1	1	1	1	1	1	1	1
5800116	SECCE1Rv1G0025630	c	TGCAGGTGGCTTCTAGGAACATTGGCAGCTGCTCGCCCAATTCCGACGGCCGCGCCGTGGATGCCGAGA	100.000	66	No	chr1R	357567320	357567386	+	0-13:T>G-13:T>G	T	G	1	1	0	0	0	0	0	0	0	1	1	2	1	2	1	1	1	1	1	2	1	1	1	1	1	1	1	1	1	1	1	1	1	-	1	1
1167213	SECCE1Rv1G0025700	c	TGCAGGCACTCACGGGCGCGGCCACGGCGCCGGCCGCGCACCGCGTCCTCCACCTCCTCCTCCGCACCG	92.754	69	No	chr1R	358604470	358604539	-	0-7:A>G-7:A>G	A	G	0	0	1	1	1	1	-	1	-	0	0	0	-	0	0	0	0	0	0	2	0	0	0	0	0	-	0	0	0	0	0	-	0	-	0	0
5792411	SECCE1Rv1G0025860	x	TGCAGGTCCACGGCCGCGCCGGCCGCCTCGGTCTCGGCCAGCACGGGCAGCAGCCGCCG	96.610	59	No	chr1R	361098146	361098205	+	0-8:C>G-8:C>G	C	G	0	0	1	1	1	1	1	1	1	0	0	2	0	0	0	0	0	0	0	2	0	0	0	0	0	0	0	0	0	0	0	0	0	-	0	0
7513559	SECCE1Rv1G0025950	o	TGCAGAGTCCTCGACCAACAAGAGGAAGTGGTGCGGCGGCGGCGGCGCGGTCGACCGCGAGCAGGGGAA	98.551	69	Yes	chr1R	363081931	363082000	+	0-53:A>G-53:A>G	A	G	0	0	1	1	1	1	1	1	1	0	0	2	0	2	0	0	0	0	0	2	0	0	0	0	0	0	0	0	0	0	0	0	0	-	0	0
3738376_Z	-	u	TGCAGGACGCGGTGCATGACCAGACCAGTACCGCTTCGGTGTTCAACGTAGCTAGACAGCCATGGCCGA	100.000	68	Yes	chr1R	365622207	365622275	-	0-24:C>A-24:C>A	C	A	1	1	0	0	0	0	0	0	0	1	1	2	1	2	1	-	1	1	1	2	1	1	1	1	1	1	1	1	1	1	1	1	1	-	1	1
3589445_B	-	u	TGCAGCTGGGTCCTGCTCTTTTTAGGTTTCGTGCGTGGGGCCAGGCCCATCCTACGGACCAACAGAAAT	97.101	69	No	chr1R	365733197	365733266	+	0-58:C>T-58:C>T	C	T	0	0	-	1	1	-	-	1	-	0	0	2	0	2	0	0	-	0	0	-	-	0	0	0	-	0	0	0	-	0	0	0	-	-	0	0
100155916	-	u	TGCAGTTGTCCTGCTCGGCTGCCGCCAGATCGGCCTCCACCTCCTTCCGGAGCCGCTTCACCGCGTCCC	100.000	69	No	chr1R	367868966	367869035	-	0-13:C>T-13:C>T	C	T	1	1	0	0	0	-	0	0	0	-	1	2	1	1	1	1	1	1	1	2	1	-	1	1	-	1	1	1	-	-	1	-	-	-	1	1
4095265_Z	-	u	TGCAGTTGTCCTGCTCGGCTGCCGCCAGATCGGCCTCCACCTCCTTCCG	100.000	49	Yes	chr1R	367868986	367869035	-	0-13:C>T-13:C>T	C	T	1	1	0	0	0	0	0	0	0	1	1	2	1	2	1	1	1	1	1	2	1	1	1	1	1	1	1	1	1	1	1	1	1	-	1	1
5044523	SECCE1Rv1G0026400	i	TGCAGCAGCATAAACAAGTGCAACAGAGGATGATCGATCACCCTCCTCCTAAGAATTATTCGGCAGAAG	94.203	69	No	chr1R	370464173	370464242	+	0-55:T>A-55:T>A	T	A	1	1	-	-	-	0	-	0	-	1	1	1	1	1	1	1	1	1	1	1	1	1	1	1	1	1	1	1	1	1	1	1	1	-	1	1
5796068_A	SECCE1Rv1G0026400	e	TGCAGATGATTGCTGGGCAGAACCCGAACGTGATGCGAAGGTTTGTACAGAATCTGCCCTCCCACCGAG	97.015	67	Yes	chr1R	370464260	370464327	-	0-24:C>A-24:C>A	C	A	0	0	-	-	-	1	-	-	-	0	0	0	0	0	0	0	0	0	0	0	0	0	0	0	0	0	0	0	0	0	0	0	0	-	0	0
1108384	SECCE1Rv1G0026650	c	TGCAGCAGGGGAGCCCCCTCTTCCTCGTCGCCGAGTCCTACGGCGGAAAGTACGCCGCCACTCTCGGCG	95.652	69	No	chr1R	372917825	372917894	-	0-55:C>G-55:C>G	C	G	0	0	-	1	-	1	-	-	1	0	0	0	0	0	0	0	0	0	0	0	0	0	0	0	0	0	0	0	0	0	0	0	0	-	0	0
3588061	SECCE1Rv1G0026650	c	TGCAGCAGGGGAGCCCCCTCTTCCTCGTCGCCGAGTCCTACGGCGGAAAGTACGCGGCCACGCTCGGCC	98.529	68	No	chr1R	372917826	372917894	-	0-68:C>G-68:C>G	C	G	0	0	1	1	1	-	-	1	1	0	0	2	0	2	0	0	0	0	0	0	0	0	0	0	0	0	0	0	0	0	0	0	0	-	0	0
3348344	SECCE1Rv1G0026660	x	TGCAGTAAGATCACAAGCATGGCCACGACCACGAGCCTCGTGTTCGCCATGGTTAAGCTTCTGCCGAGA	96.825	63	No	chr1R	373043892	373043955	-	0-30:A>G-30:A>G	A	G	1	1	-	0	0	-	-	-	0	1	1	1	1	1	1	1	1	1	1	1	1	1	1	1	1	1	1	1	1	1	1	1	1	1	1	1
3745785	SECCE1Rv1G0026670	x	TGCAGAACCTAAATGTCACAACTAACAACCTTGAGGTTCTTTTTGACATGCTCCTCTTTGCGGCCATAT	100.000	69	No	chr1R	373128742	373128811	-	0-14:G>T-14:G>T	G	T	-	1	0	0	0	0	0	0	0	1	1	2	1	2	-	1	-	1	1	-	-	1	-	1	1	1	1	1	1	-	1	1	1	-	1	1
7088777_A	SECCE1Rv1G0026790	c	TGCAGCTACCCAGGGCAGCGGTGCAGGGGGACCG	100.000	34	No	chr1R	374585166	374585200	-	0-27:G>C-27:G>C	G	C	1	-	0	0	0	0	0	0	0	1	1	0	-	0	1	1	1	1	1	1	-	-	-	-	-	-	-	-	1	1	-	-	-	-	-	1
3594388_Z	SECCE1Rv1G0026850	o	TGCAGGTCGTGCAAGAGACATGGACTAGGACGGGGGGCCAGGTGACGGACTACACGCTCTACACGGGCG	98.551	69	No	chr1R	375401322	375401391	+	0-37:C>G-37:C>G	C	G	0	0	-	1	-	1	-	-	-	0	0	0	0	0	0	0	0	0	0	0	0	0	0	0	0	0	0	0	0	0	0	0	-	0	0	0
3578324_Z	SECCE1Rv1G0026910	o	TGCAGTGCATACGATGTTTGCGGCAAACTTGTGCATTTGCACAGCCTGGTGCCCCAAACATGGCAAATG	100.000	69	Yes	chr1R	375979030	375979099	+	0-10:A>T-10:A>T	A	T	1	1	0	0	0	0	0	0	0	-	-	2	-	-	-	1	-	1	-	2	-	-	-	1	-	1	1	-	-	1	-	1	1	-	1	1
4092347	SECCE1Rv1G0026920	x	TGCAGAATGTCTCCCCCAAATAGATCGCCCTAGCCACAGACACAGAAGCATCAGCGCAGGCTCTCGTCT	98.551	69	No	chr1R	375980580	375980649	-	0-66:T>C-66:T>C	T	C	0	0	1	1	1	1	1	1	1	0	0	2	0	2	0	0	0	0	0	0	0	0	0	0	0	0	0	0	0	0	2	0	0	-	0	0
7512800	SECCE1Rv1G0026960	x	TGCAGCTGTTCACGAAACACCCTGAGGATGTCGGCGAAGGTGACGATCCCG	96.078	51	Yes	chr1R	376449372	376449423	-	0-8:T>C-8:T>C	T	C	0	0	1	-	-	1	-	-	1	0	0	0	0	0	0	0	0	0	0	0	0	0	0	0	0	0	0	0	0	0	0	0	0	-	0	0
5361444_Z	SECCE1Rv1G0027050	c	TGCAGGCCGCCGTCGAGAAGTGCCGGAGGAGGCGGGTCCAGCGGGTGTCCCTCCACGTCGACCCGAGAT	95.385	65	Yes	chr1R	377290128	377290193	-	0-13:C>G-13:C>G	C	G	0	0	-	-	-	1	-	-	-	0	0	0	0	0	0	0	0	0	0	0	0	0	0	-	0	-	0	0	0	0	0	-	0	-	0	0
17392688	-	u	TGCAGCGTGGCGAGCGATGCATTGCAGCTTCGACAGCCGCCCG	95.349	43	No	chr1R	377654663	377654706	+	0-8:G>C-8:G>C	G	C	0	0	-	-	-	1	-	-	-	0	-	0	0	0	0	0	0	2	2	2	0	0	-	-	0	0	0	0	0	0	0	-	-	-	-	0
7507328_Z	-	u	TGCAGTGAAGCGCTGCGGCGGTCGTCGGAGCTCCG	100.000	35	Yes	chr1R	377654885	377654920	-	0-11:G>A-11:G>A	G	A	0	0	1	1	1	-	1	-	-	0	0	0	0	0	0	0	0	0	0	0	0	0	0	0	0	0	0	0	0	0	0	0	0	0	0	0
5495060	-	u	TGCAGCACAGAAGGCTAGATCCGCGGATCCG	100.000	31	No	chr1R	378605661	378605692	-	0-7:C>G-7:C>G	C	G	1	1	0	-	-	0	-	0	-	1	1	1	1	1	1	1	1	1	1	2	1	1	1	1	1	1	1	1	1	1	1	1	1	-	1	1
2251466	SECCE1Rv1G0027160	o	TGCAGGGCGGAGGACTACTTCAAGCGTGCGGTGGCCATCGAGCCGCCCGACGGCGAGGCGATGCGGAGG	97.101	69	Yes	chr1R	378912049	378912118	+	0-17:C>T-17:C>T	C	T	0	0	1	1	1	1	1	1	1	0	0	2	0	2	0	0	0	0	0	2	0	0	0	0	0	0	0	0	0	0	0	0	0	-	0	0
5047398_Z	SECCE1Rv1G0027170	x	TGCAGACGTAGAGCAGAGCCGCCGCGCGCGGTGGCCG	100.000	37	Yes	chr1R	378918373	378918410	+	0-9:A>G-9:A>G	A	G	1	1	0	0	0	0	0	0	0	1	1	2	1	2	1	1	1	1	1	2	1	1	1	1	1	1	1	1	1	1	1	1	1	-	1	1
3358646	SECCE1Rv1G0027430	e	TGCAGTTCCACGCCACCCAGGCACGCCACGATCCCCCGCTCGCTCCG	97.872	47	No	chr1R	382545396	382545443	+	0-25:C>G-25:C>G	C	G	1	1	0	0	-	0	0	-	0	1	1	1	1	1	1	1	1	1	1	1	1	1	1	1	1	1	1	1	1	1	1	1	1	-	1	1
5792225_Z	SECCE1Rv1G0027470	o	TGCAGCTGAGGGGGAGGGCGGGCAGCAACAGATGCACCGGGACGAGAAGCAGCACAAGCCG	95.082	61	No	chr1R	383378090	383378151	+	0-9:G>C-9:G>C	G	C	0	0	1	1	1	1	1	1	1	0	0	0	0	0	0	0	0	0	0	0	0	0	0	0	0	0	0	0	0	0	0	0	0	-	0	0
5804477_Z	SECCE1Rv1G0027490	x	TGCAGCAGTACCTTGAGAATCCTATCTGCCAGTCTCAATTCCTCACGGGGCCTCCGCCTGGAACCGAGA	95.455	66	Yes	chr1R	383615354	383615420	-	0-8:T>G-8:T>G	T	G	0	0	1	1	1	1	-	1	1	0	0	2	0	2	0	0	0	0	0	0	0	0	0	0	0	0	0	0	0	0	0	0	0	-	0	0
3579670_A	SECCE1Rv1G0027590	x	TGCAGGCCGGTGGAGGGGAAGTAGAAGAAGCTGCCGATCTGGTCCTTGACCTGGAACTCGTACGTCCAG	100.000	69	Yes	chr1R	384474368	384474437	-	0-41:G>A-41:G>A	G	A	1	1	0	0	0	0	0	0	0	1	1	2	1	2	-	1	1	1	1	2	1	1	1	1	1	1	1	1	1	1	1	1	1	-	1	1
1863484	SECCE1Rv1G0027620	c	TGCAGGCGGCGCACTCGCCGTTCCTGCCGGAGGCGGCCGCCGCCGCGGACGCCCTCGCGGTCTCGCACC	98.551	69	Yes	chr1R	384716236	384716305	+	0-15:C>G-15:C>G	C	G	0	0	1	1	1	1	1	1	1	0	0	2	0	2	0	0	0	0	0	2	0	0	0	0	0	0	0	0	0	0	0	0	0	-	0	-
7340675	SECCE1Rv1G0027630	c	TGCAGTAGCCTGCTCACCGTCGACATGAGGGGCCTTCTCTTCCCGACCACGACCACCACTGTCGCCGCC	95.652	69	Yes	chr1R	384733835	384733904	-	0-5:T>C-5:T>C	T	C	0	0	1	1	1	1	1	1	1	0	0	2	0	0	0	0	0	0	0	2	0	0	0	0	0	0	0	0	0	0	0	0	0	0	0	0
3887805	-	u	TGCAGGACAGTCACGAAGATGGTTTTGCAGGGCATGCAGATCGAACATGATGGGGACCAATATCCCAAT	100.000	69	No	chr1R	385320593	385320662	+	0-20:G>C-20:G>C	G	C	1	1	0	0	0	0	0	0	0	1	-	1	1	1	-	1	1	-	-	1	-	1	-	1	-	1	1	-	1	1	1	1	1	-	-	1
5799825	-	u	TGCAGCTATTTCAATTCAGCGGAACAATGTGAGAGAAGCGAGCACTGTGCGGACGGAGAAAAGCTGAGG	97.101	69	Yes	chr1R	386822337	386822406	+	0-6:T>G-6:T>G	T	G	0	0	-	1	-	-	1	1	1	0	0	2	0	2	0	0	0	0	0	0	0	0	0	0	0	0	0	0	0	0	0	0	0	0	0	0
3903587_Z	SECCE1Rv1G0027800	c	TGCAGCGGCGCCGTCGGGGCAAGGCGCCGCCGTTTCCTCCCG	100.000	42	Yes	chr1R	389347117	389347159	+	0-13:T>G-13:T>G	T	G	1	-	0	0	0	0	0	0	0	1	1	2	1	2	1	1	1	1	1	1	1	1	1	1	-	1	1	1	-	1	1	1	-	-	1	1
4993166_Z	SECCE1Rv1G0027800	x	TGCAGCACCTGCTGGGCGTACTCCGGCGTCGACACGGCGAAGGTGTGGACCTTGCCAAGGCGGAGGTGG	89.855	69	No	chr1R	389347256	389347325	-	0-24:G>A-24:G>A	G	A	0	0	-	-	-	1	-	-	-	-	-	0	0	0	-	-	-	2	2	2	0	0	0	0	0	0	0	0	0	0	0	0	0	-	-	0
5799780_Z	SECCE1Rv1G0027830	x	TGCAGCCATAGCAGAGCAAGCAACCATTATCTCGATAGCTTCCTACAATGCCAAAGGTGTTCGATGCCA	98.551	69	Yes	chr1R	389778727	389778796	-	0-35:T>C-35:T>C	T	C	0	0	1	1	1	1	1	1	1	0	0	2	0	2	0	0	0	0	0	2	0	0	0	0	0	0	0	0	-	0	0	0	0	-	0	0
3906157_Z	SECCE1Rv1G0027830	c	TGCAGCGAAAGAGGAAGAGAAATCGCGCGAAAGCACGTCGCCGAGAAGCAGGTGGCAGAAATGGAGGCG	100.000	69	Yes	chr1R	389778792	389778861	+	0-15:A>C-15:A>C	A	C	1	1	0	0	0	0	0	0	0	1	1	2	1	1	1	1	1	1	1	2	1	1	1	1	1	1	1	1	1	1	1	1	1	-	1	1
4094642	SECCE1Rv1G0027830	x	TGCAGCAATCGCTGGAGCAGCTAGACCTGTAAAAAGATTCAGCCAACCACTTCAGCAGATCGCGGAGAG	100.000	69	No	chr1R	389778965	389779034	-	0-47:C>T-47:C>T	C	T	1	1	-	0	0	0	0	0	0	1	1	2	1	2	1	1	1	1	1	2	1	1	1	1	1	1	1	1	1	1	1	1	1	-	1	1
7089282	SECCE1Rv1G0027930	x	TGCAGCAGTCTTCTGAAAACCTTCTCGCTTCCG	100.000	33	No	chr1R	391039885	391039918	+	0-26:G>A-26:G>A	G	A	1	1	0	0	0	0	0	0	0	1	1	2	1	2	1	1	1	1	1	2	1	1	1	1	1	1	1	1	1	1	1	1	1	-	1	1
3355992_A	SECCE1Rv1G0028010	x	TGCAGGAGAGGGAGCCTCTCGGCCGCCTCGAAGAGCATAAGCACGTCCGATGCAGACGTGTAGCACAGC	98.551	69	No	chr1R	392227966	392228035	+	0-14:C>T-14:C>T	C	T	0	0	1	1	-	1	1	-	1	0	0	0	0	0	-	0	0	0	0	2	0	0	0	0	0	0	0	0	0	0	0	0	0	0	0	0
3352792	-	u	TGCAGAGTATGATCGGTGGAGCAATGAAGCATGGCCG	97.297	37	No	chr1R	392755512	392755549	-	0-7:T>C-7:T>C	T	C	1	1	-	0	-	-	0	-	0	-	-	2	1	2	1	1	1	1	1	1	1	1	1	1	1	1	1	1	1	1	1	1	1	-	1	1
3893340_Z	SECCE1Rv1G0028110	x	TGCAGGGTGATGTATTTACAGTTACTGTACAGGGTTTTTGGCTGGCCTGCCGATCAAACGACTTTGCTG	100.000	69	Yes	chr1R	393877727	393877796	-	0-8:G>T-8:G>T	G	T	1	1	-	0	0	0	0	0	0	1	1	2	1	2	1	1	1	1	1	1	1	1	1	1	1	1	1	1	-	1	1	1	1	-	1	1
3897172_A	-	u	TGCAGACCAGATAGGCTTTACAACTCTTGGATAAATGTCACCGTCTGGCACTTTCGGTCATCAAGCGCG	100.000	69	No	chr1R	393877916	393877985	-	0-44:C>A-44:C>A	C	A	1	1	-	0	0	0	0	0	0	1	-	2	1	1	1	1	1	1	1	2	-	-	-	-	1	-	-	1	1	1	-	1	1	-	1	1
3883814	SECCE1Rv1G0028150	x	TGCAGTTTCCAGTTTGCTCATGCGGTCTGAAATATGTTCTGAACCATCTTCTTGGGGCACTCCATCGCC	95.652	69	No	chr1R	394996731	394996800	-	0-53:G>C-53:G>C	G	C	0	0	-	1	1	1	1	1	-	0	-	2	0	0	-	0	0	0	0	-	0	0	-	0	0	0	0	0	0	0	0	0	0	-	-	0
3584046_A	SECCE1Rv1G0028160	c	TGCAGAACACCACCCAGTTCGGCCTCATGGCCGTCAGCCTCGGCTACTACGACACCCTCATGTCTTGCT	100.000	69	No	chr1R	394997400	394997469	-	0-55:C>G-55:C>G	C	G	1	1	-	0	-	0	-	-	0	1	1	1	1	1	1	1	1	1	1	1	1	1	1	1	1	1	1	1	1	1	1	1	1	1	1	1
4092943	SECCE1Rv1G0028160	x	TGCAGGTGGTACATGAGGCGGTTGGCGCGCTCCTCGGTGCCCATGTCCAGGCACAGCATCCCGCCGGCG	100.000	69	No	chr1R	394997465	394997534	+	0-35:G>C-35:G>C	G	C	1	1	0	0	0	0	0	0	0	1	1	2	1	2	1	1	1	1	1	2	1	1	1	1	1	1	1	1	1	1	1	1	1	-	1	1
3602376	SECCE1Rv1G0028220	c	TGCAGTTTCTTGTTCCCATTTTTATCTTGGGGCTTGCATTTGGTATCCG	100.000	49	No	chr1R	395806523	395806572	-	0-22:T>A-22:T>A	T	A	1	1	0	0	0	0	0	0	0	1	1	2	1	1	1	1	1	1	1	2	1	1	1	1	1	1	1	1	1	1	1	1	1	-	1	1
3599296_Z	-	u	TGCAGGGGTAGCCGCTTGGCGAGTTGCCCGCTGCGGAACACAACACGCGGACGCAGGCCCCG	100.000	62	Yes	chr1R	395987686	395987748	+	0-7:G>C-7:G>C	G	C	-	1	0	0	0	0	0	0	0	-	-	2	1	0	-	-	-	-	1	1	-	1	-	-	-	1	1	1	1	-	-	1	1	-	-	1
5796653	SECCE1Rv1G0028290	c	TGCAGGTCGGGGCGCTCCTGCGTCCGTGCTCCGGGAGGCGGGCCGTGCGCGTCAACGGCGGCCCGAGAT	100.000	65	Yes	chr1R	396966394	396966459	-	0-36:G>A-36:G>A	G	A	1	1	0	0	0	0	-	0	0	1	1	2	1	2	1	1	1	1	1	2	1	1	1	1	1	1	1	1	1	1	1	1	1	-	1	1
4094587	SECCE1Rv1G0028290	x	TGCAGGCAGCACTTCTTGCTGCTGTATCCTGGGTGGCTGCGCGCGTCCCG	98.000	50	No	chr1R	396966455	396966505	+	0-21:C>A-21:C>A	C	A	0	0	-	-	-	1	-	-	-	0	0	0	0	0	0	0	0	0	0	0	0	0	0	0	0	0	0	0	0	0	0	0	0	0	0	0
3734763	SECCE1Rv1G0028300	c	TGCAGCACGTGGTGGCGCCGCGGACGAGCTCGGCTGCGCGGCCGCCCAGGCTGACCTCAAGATCGTCCG	100.000	69	No	chr1R	397176742	397176811	-	0-31:G>C-31:G>C	G	C	1	1	-	0	0	0	-	0	0	1	1	2	1	2	1	1	1	1	1	1	1	1	1	1	1	1	1	1	1	1	1	1	1	1	1	1
5223635	SECCE1Rv1G0028300	x	TGCAGCGCGCTGATGACGGTACGGAGCGCGCGGCTCGGGGAGCCGCGGTTGGCGAGCATGATCTCGCCG	100.000	69	No	chr1R	397176807	397176876	+	0-38:G>T-38:G>T	G	T	1	1	-	0	0	0	-	0	0	1	1	2	1	2	1	1	1	1	1	1	1	1	1	1	1	1	1	1	1	1	1	1	1	-	1	1
3602145	SECCE1Rv1G0028300	c	TGCAGCACGTCGAGTCCGTCGCCGATGAGATGGAGCTGCGCCGCCGCGAGCTGCGGCTCTACGCCAATA	100.000	69	No	chr1R	397177528	397177597	-	0-35:C>T-35:C>T	C	T	1	1	0	0	0	0	0	0	0	1	1	2	1	2	1	1	1	1	1	2	1	1	1	1	1	1	1	1	1	1	1	1	1	-	1	1
1212241	SECCE1Rv1G0028300	c	TGCAGCACATCAAGTCCATCGCCGACGAGATGGAGTTGCGCCGCCGCGAGCTGCGGCTCTACGCCAACA	92.537	67	Yes	chr1R	397177530	397177597	-	0-8:A>G-8:A>G	A	G	0	0	1	1	1	1	1	1	1	0	0	2	0	2	0	0	0	0	0	2	0	0	0	0	0	0	0	0	0	0	0	0	0	-	0	0
3885129	SECCE1Rv1G0028300	c	TGCAGCTCGGCCACGGCCACACCGCGCACGACGCCTTCCTCGGCGCGCGCCTCGCCTGGACCAACGGCG	100.000	69	No	chr1R	397177657	397177726	-	0-12:A>C-12:A>C	A	C	1	1	-	0	0	0	-	0	0	1	1	2	-	0	1	1	1	-	-	-	1	-	-	1	1	-	-	1	1	1	1	1	1	-	1	1
5789638	SECCE1Rv1G0028330	x	TGCAGCCAGTCCCCAGCTGCACCGCCGCCACCAGCGCACGATTCAGACATCAGGAAATCGAGAGACGAG	97.101	69	No	chr1R	397798467	397798536	-	0-14:A>G-14:A>G	A	G	0	0	1	1	1	1	1	1	1	0	0	2	0	0	0	0	0	0	0	0	0	0	0	0	0	0	0	0	0	0	0	0	0	0	0	0
3907167_Z	SECCE1Rv1G0028330	c	TGCAGGGGCCCTACGTCTACTACCTCTACAGCCAGTACGGGTTCGACAAGGGCGACATCGGCCGCCTCT	100.000	69	No	chr1R	397798532	397798601	+	0-7:G>C-7:G>C	G	C	1	1	0	0	0	0	0	0	0	1	1	2	1	2	1	1	1	1	1	1	1	1	1	1	1	1	1	1	1	1	1	1	1	-	1	1
3362101_A	SECCE1Rv1G0028340	p	TGCAGAGAAGCAGATGAAGTTGGAGACTGTTCCTTGCCCG	100.000	40	No	chr1R	397801081	397801121	-	0-27:T>C-27:T>C	T	C	1	1	0	0	0	0	-	0	0	1	1	2	1	2	1	1	1	1	1	1	1	1	1	1	1	1	1	1	1	1	1	1	1	-	1	1
3897529_A	SECCE1Rv1G0028490	x	TGCAGCGCGTCGGCAAATCCCTCAGCAACGAAGCGCGGGCCACGGCCAGCCCCAAACTCGTGCTCAAAC	100.000	69	Yes	chr1R	402316576	402316645	+	0-65:A>G-65:A>G	A	G	-	1	0	0	0	0	0	0	0	1	1	2	1	2	1	1	1	1	1	2	1	-	1	-	1	1	1	-	1	-	1	1	-	-	-	1
1102909_Z	SECCE1Rv1G0028520	i	TGCAGCAAAGCCACGCTTCAGTCCATGAAAACATCCCAGTGGGCGGATTTAACTCACTGAGGACGGAAA	97.101	69	Yes	chr1R	402785377	402785446	+	0-40:G>T-40:G>T	G	T	0	0	-	-	-	1	-	-	-	0	0	-	-	0	0	-	-	0	0	-	-	0	-	0	0	0	0	0	0	0	-	0	0	0	-	0
3601795	-	u	TGCAGCTTGGACAACTGCTAAACTTCACTCTGTACCACAAGAATGTAAATAGATGTACAGTACTTCTGA	100.000	69	No	chr1R	403162840	403162909	+	0-6:T>G-6:T>G	T	G	1	1	-	0	0	0	-	0	-	1	-	2	1	0	-	1	1	1	-	1	1	1	1	1	1	1	1	1	1	1	1	1	1	-	-	1
5789346	SECCE1Rv1G0028530	c	TGCAGGTGCACGCGCTGTGGAAGGACCTGGCACGGCAGGTGGCGCCGTCCGTCGCGGCGCGGCCCGACC	100.000	69	No	chr1R	403167248	403167317	-	0-31:A>G-31:A>G	A	G	1	1	0	0	0	0	0	0	0	1	1	2	1	2	1	1	1	1	1	2	1	1	1	1	1	1	1	1	1	1	1	1	1	-	1	1
6210624_Z	SECCE1Rv1G0028530	x	TGCAGCGCCCACGCCCGCGCCTCGCCGCTCGCGACCCTCGGCAGGAACCCGCGCGGCTCGGCCTCGAAG	98.551	69	Yes	chr1R	403167313	403167382	+	0-30:G>A-30:G>A	G	A	0	0	1	1	1	1	-	1	1	0	0	2	0	-	0	0	0	0	0	2	0	0	0	0	0	0	0	0	0	0	0	0	0	-	0	0
5043320_A	SECCE1Rv1G0028530	c	TGCAGCGCGTGCAGTCGGAGGCGCTGCGCGCGCTGGGGCCGCGCGACTTCGACCCCAAGCTCTACGTCG	98.551	69	Yes	chr1R	403167524	403167593	-	0-18:A>G-18:A>G	A	G	0	0	1	1	1	1	1	1	-	0	0	2	0	2	0	0	0	0	0	0	0	0	0	0	0	0	0	0	0	0	0	0	0	-	0	0
100168595_Z	SECCE1Rv1G0028600	x	TGCAGCGCGGCGACGGGGAAGAAGGAGTCGGCGGCGGCGGCTGCCACCTCCCCCGGGAACGGCGCCGAG	97.015	67	Yes	chr1R	404344451	404344518	-	0-13:C>A-13:C>A	C	A	0	0	1	-	-	-	1	-	-	0	0	0	-	0	0	0	0	0	0	2	0	0	0	0	0	0	0	0	0	-	0	0	-	-	0	0
5035118	SECCE1Rv1G0028600	x	TGCAGCGCGGCGACGGGGAAGAAGGAGTCGGCGGCGGCGGCGGCCACCTCCCCCG	100.000	55	No	chr1R	404344463	404344518	-	0-13:C>A-13:C>A	C	A	1	1	0	0	0	0	0	0	0	1	1	2	1	1	1	1	1	1	1	2	1	1	1	1	1	1	1	1	-	1	1	1	-	-	1	1
7091913_Z	SECCE1Rv1G0028600	c	TGCAGCATCTCATTGACTCCATACATACCTTCACCG	100.000	36	Yes	chr1R	404344514	404344550	+	0-5:C>T-5:C>T	C	T	1	1	0	0	0	0	0	0	0	1	1	2	1	2	1	1	1	1	1	2	1	1	1	1	1	1	1	1	1	1	1	1	1	-	1	1
100139923	SECCE1Rv1G0028610	x	TGCAGCGCGACCGGCACGAGGCCGTCCTCATCGCCCTGCCACAGGTGCACCGGGCACGGCGGCTCCGAG	100.000	67	No	chr1R	404717961	404718028	-	0-11:C>G-11:C>G	C	G	1	1	-	-	-	0	0	0	0	-	1	2	1	2	-	1	-	-	1	1	1	1	-	-	1	1	1	1	-	-	-	1	-	-	1	-
5792160_Z	SECCE1Rv1G0028610	c	TGCAGCGGCACGTCGCCGGCAGGCTCGGGTGGGTCAACTACCACGAGCTCCCCG	100.000	54	Yes	chr1R	404718024	404718078	+	0-19:C>G-19:C>G	C	G	-	1	0	0	0	0	0	0	0	-	1	0	-	0	1	1	-	-	-	2	1	-	-	1	1	-	1	-	-	-	-	-	-	-	1	-
7497247	SECCE1Rv1G0028630	p	TGCAGCTTTTGGCTGCCGTAGTTTTCACTGTATTGTAACATTCGGCTCATATCTACCGTGTTGTGTCAT	100.000	69	No	chr1R	404768241	404768310	-	0-55:C>T-55:C>T	C	T	1	1	0	0	0	0	0	0	0	1	1	1	1	-	-	-	-	1	-	1	1	-	-	1	-	1	-	-	1	-	1	-	-	-	1	-
5799973	SECCE1Rv1G0028620	p	TGCAGGATGGATCACCAAAACACCAAAATCTTGGCTGTAAAACGGGAGAAAAAGAAAGACAGCCGAGAT	95.385	65	No	chr1R	404768306	404768371	+	0-8:G>C-8:G>C	G	C	0	0	-	1	1	1	1	1	-	0	0	0	0	0	0	0	0	0	0	0	0	0	0	0	0	0	0	0	0	0	0	0	0	-	0	0
7502519_A	SECCE1Rv1G0028630	c	TGCAGGTGCAGTGACGACGATCCATGCGGCTCAACAGAAACGCTGGATGGCTCCGAGGTGCAATCTCCG	97.101	69	Yes	chr1R	404768591	404768660	-	0-17:C>T-17:C>T	C	T	0	0	-	1	1	1	-	1	-	0	0	0	0	-	0	0	0	0	0	-	0	-	0	0	0	0	0	-	-	-	0	-	0	0	0	-
3577386_A	SECCE1Rv1G0028640	p	TGCAGAAAGGGAAGATGGGTGACAAGTGTAGTGTGGCAGCTCAACGAAACCTCACCAGATGCAGATAGC	100.000	69	No	chr1R	404779110	404779179	-	0-11:A>G-11:A>G	A	G	1	1	0	0	0	0	0	0	-	1	1	2	1	1	1	1	1	1	1	2	1	1	1	1	1	1	1	1	1	1	1	1	1	-	1	1
1239717	SECCE1Rv1G0028640	o	TGCAGAGCTAGAAGGCCTCCCTGTTGAGCTGCTCCACCGGATCATTCCCGAACATATGAGGAAGTGAAG	98.551	69	No	chr1R	404779780	404779849	-	0-24:T>C-24:T>C	T	C	0	0	-	1	-	-	-	1	1	0	0	2	0	-	-	0	0	0	0	0	0	-	0	0	-	0	0	0	0	0	0	0	0	0	0	0
5801771_Z	SECCE1Rv1G0028660	x	TGCAGAATTGGTTGGAGATGCGCCCACCTTGTTGGTGTAGATGGTCCAGTTGGTGAAGAGCTCTGAGAG	97.101	69	Yes	chr1R	405122736	405122805	-	0-13:G>A-13:G>A	G	A	0	0	-	1	-	1	-	1	1	0	0	0	0	0	0	0	0	0	0	0	0	0	0	0	0	0	0	0	0	0	0	0	0	-	0	0
7498102	-	u	TGCAGACCAATCTGATCAAAGAGAGCATCCG	100.000	31	No	chr1R	405127558	405127589	-	0-25:C>T-25:C>T	C	T	1	1	0	0	0	0	0	0	0	1	1	2	1	2	1	1	1	1	1	2	1	1	1	1	1	1	1	1	1	1	1	1	1	-	1	1
1336151	SECCE1Rv1G0028740	o	TGCAGATCACGAGGCTGAGTGTTGTAGCTGGTGCGACCAGGAAATGAGCTTGCACAGCAGTCCGGCCGC	97.917	48	Yes	chr1R	406074064	406074112	+	0-17:A>G-17:A>G	A	G	0	0	1	1	1	1	1	1	1	0	0	2	0	0	0	0	0	0	-	2	0	0	0	0	0	0	0	0	0	0	0	0	0	-	0	0
100162309	SECCE1Rv1G0028740	c	TGCAGATGCAGAGCGACCTTGACGCTCTCGCCGGGAAGCTGGACCTCAACCTTCGGGACTGCGCGCTGC	95.652	69	No	chr1R	406074399	406074468	+	0-52:T>C-52:T>C	T	C	1	1	0	-	-	0	-	-	-	1	1	-	-	1	1	-	-	-	-	1	1	-	1	-	1	1	-	1	1	1	1	-	-	-	-	1
2298446_Z	SECCE1Rv1G0028740	x	TGCAGCGTGATGACGGCCTTCTCCCGGCCAACAAGGCTGCCGGACTCTGCCAGCCG	98.214	56	Yes	chr1R	406074815	406074871	-	0-27:C>T-27:C>T	C	T	0	0	-	1	1	-	1	1	1	0	0	0	0	0	0	0	0	0	0	0	0	0	0	0	0	0	0	0	0	-	0	-	0	-	0	0
3365044_Z	SECCE1Rv1G0028740	c	TGCAGCGTCTGTCCATGTCGCCCGAGATTGCTCGCGCAATCGTCGGCCACAGCGGCGTCCGTCCACTCA	97.101	69	Yes	chr1R	406074867	406074936	+	0-19:G>A-19:G>A	G	A	1	1	-	0	0	0	0	0	0	1	1	2	1	2	1	1	1	1	1	1	1	1	1	1	1	1	1	1	1	1	1	1	1	-	1	1
3356952	SECCE1Rv1G0028740	x	TGCAGGCACTCCGCCGCGTACTCCTTGGAGCCCAGCACGACGCCGCGGTCGAGCAGGCTGATCATGACG	97.101	69	No	chr1R	406075051	406075120	-	0-29:G>A-29:G>A	G	A	0	0	-	1	1	1	1	1	1	0	0	2	0	0	0	0	0	0	-	0	0	0	0	-	0	0	0	0	0	0	0	0	0	-	0	0
3594601_Z	SECCE1Rv1G0028780	x	TGCAGGCCGTGCGCCAGGACGTCGAGGCCGTAGAGGTCGGCGGCGCGCGGGCTGGCGATGGCGGCCGTG	97.101	69	No	chr1R	407287446	407287515	+	0-14:C>G-14:C>G	C	G	0	0	1	1	-	1	1	1	1	0	0	0	0	0	0	0	0	-	0	2	0	-	0	0	0	0	0	0	0	0	0	0	0	0	0	0
5224727	SECCE1Rv1G0028800	i	TGCAGTGCGGTGCGTGGCTACATGGGGGTAGCTCCG	100.000	36	No	chr1R	407709394	407709430	+	0-8:G>A-8:G>A	G	A	1	1	0	0	0	0	0	0	0	1	1	2	1	2	1	1	1	1	1	2	1	1	1	1	1	1	1	1	1	1	1	1	1	1	1	1
3890261	SECCE1Rv1G0028940	c	TGCAGCCGCTGCTCGGCGCGTCCTACCTGCGGGCGAGGAAGAACTACATCGTGCACCTCCACCCGAGGG	100.000	69	No	chr1R	408500024	408500093	-	0-22:C>G-22:C>G	C	G	1	1	0	0	0	0	0	0	0	1	1	2	1	2	1	1	1	1	1	2	1	1	1	1	1	1	1	1	1	1	1	-	-	-	-	1
1145994_Z	SECCE1Rv1G0028940	x	TGCAGGGACAGGAGGAGGAAGGCGATGACCCACCGGGACTCCATGGGCGGCGGCGAGGTGGAGTGGGGC	95.522	67	Yes	chr1R	408500089	408500156	+	0-8:C>G-8:C>G	C	G	0	0	1	1	-	1	-	-	1	0	0	0	0	0	0	0	0	0	0	0	0	0	0	0	0	0	0	-	0	0	0	-	0	-	0	-
5799313	SECCE1Rv1G0028990	x	TGCAGGATGACCGACGACTCGCACACGGGCTTGCCGTCGTGGATCAGCACCG	97.959	49	No	chr1R	409023009	409023058	-	0-23:C>G-23:C>G	C	G	0	0	-	-	-	1	-	-	-	0	0	2	0	2	0	0	0	0	0	2	0	0	0	0	0	0	0	0	0	0	0	0	0	-	0	0
3745677	SECCE1Rv1G0029010	x	TGCAGCGGCAGAGATGGCCTGCGCCTGCCTTTTCTTGAACTCGACCATCCTATTAACGTCCG	100.000	62	No	chr1R	409029349	409029411	+	0-7:G>A-7:G>A	G	A	1	1	0	0	-	0	-	-	-	1	1	1	1	1	1	1	1	1	1	0	1	1	1	1	1	1	1	1	1	-	1	1	1	-	1	1
3581647_Z	SECCE1Rv1G0029020	x	TGCAGCCTGCGCCTGTCTCATCTTGGCGAGTTCGACCACTCTGTCGACGGCCG	98.113	53	Yes	chr1R	409065541	409065594	-	0-29:G>A-29:G>A	G	A	0	0	1	1	-	1	1	1	1	0	0	0	0	0	0	0	0	0	0	0	0	0	0	0	0	0	0	0	0	0	0	0	0	-	0	0
3584154_Z	SECCE1Rv1G0029050	c	TGCAGATGAAAGGCGTCGGCTACGAGTACATGGAGCAGGACCTGTTCGTCAAGGGCGAGCTCCTCCGCA	95.652	69	Yes	chr1R	409079137	409079206	+	0-5:A>C-5:A>C	A	C	1	1	0	-	-	0	-	0	0	1	1	1	1	1	1	1	1	1	1	1	1	1	1	1	1	1	1	1	1	1	1	1	1	-	1	1
3363817_Z	SECCE1Rv1G0029070	o	TGCAGGTTGGGTCGCCGTGGTTCACGATCCTGTTCGCCCGCAAGACCGAGGAGAAGATGGAGGCGGCGG	100.000	69	No	chr1R	409100441	409100510	+	0-13:G>A-13:G>A	G	A	1	1	-	0	0	0	0	0	0	1	1	2	1	2	1	1	1	1	1	1	1	1	1	1	1	1	1	1	1	1	1	1	1	1	1	1
3357456	SECCE1Rv1G0029120	e	TGCAGACGGAGGCCACCACTCTCTCCGCGCAGCTGACTCATCTACAGGTACATCCACCAGTCCACCACC	100.000	69	Yes	chr1R	409459783	409459852	-	0-19:T>C-19:T>C	T	C	1	1	-	0	0	0	0	0	0	1	1	2	1	2	1	1	1	1	1	1	1	1	1	1	1	1	-	1	1	1	1	1	1	-	1	1
5041129_Z	SECCE1Rv1G0029150	x	TGCAGCCCACGGGGAGGAGTTCGTCGTCGCCGCCGTGGTAGATGGTGACCCCGCAGGTGAGCTGGTCCT	98.551	69	Yes	chr1R	410325098	410325167	+	0-19:T>C-19:T>C	T	C	1	1	-	-	-	0	-	-	-	1	1	1	1	1	1	1	-	1	1	2	1	1	1	1	1	1	1	1	1	1	1	1	1	-	-	1
1101155	SECCE1Rv1G0029150	o	TGCAGGGTGAGGACATACCTGATGGACGGCTTCTTTTGCCACACCCACATCGCCTCGTGGCACACCCTC	97.101	69	No	chr1R	410325222	410325291	-	0-44:C>T-44:C>T	C	T	0	0	1	-	-	-	1	-	-	0	0	0	0	0	0	0	0	0	0	0	0	0	0	0	0	0	0	0	0	0	0	0	0	-	0	0
100158969	SECCE1Rv1G0029190	o	TGCAGCGGAGTCGGCCCAAACATGTTGCGCGGCCCGGCCCATCCCGTGCCG	96.078	51	Yes	chr1R	410818952	410819003	+	0-6:G>T-6:G>T	G	T	0	0	1	1	-	1	1	1	1	0	0	2	0	1	0	0	0	0	-	2	0	0	0	0	0	0	0	0	0	0	-	-	0	-	0	0
5042397_Z	SECCE1Rv1G0029230	x	TGCAGCGCGCCCACAAGCTCCCCGGCCTCCTCCAGCGCCGCCTCGAAGTCGATGAACACCCTGCCCCGA	100.000	69	Yes	chr1R	411154105	411154174	-	0-65:C>A-65:C>A	C	A	1	1	0	0	-	0	-	-	0	1	1	2	1	1	-	-	1	1	1	1	1	-	1	1	1	1	1	1	1	1	-	1	-	1	1	-
25258720_B	SECCE1Rv1G0029230	c	TGCAGCGCGGCGTGCTGCGGAGGGACGATGTGGCCGGGACGCTCGCGGAGCTGGCCGCCGGGACCGTGG	97.101	69	Yes	chr1R	411154170	411154239	+	0-25:C>G-25:C>G	C	G	0	0	-	1	-	1	-	-	1	0	0	2	0	0	0	0	0	0	0	-	0	-	0	0	0	-	0	0	0	0	0	-	-	-	-	0
5487714_Z	SECCE1Rv1G0029290	c	TGCAGGGCGTCCATTGAGCGGCTCGACGCCGACGCTGGCCTCGGGTGCTCGTTCAACAGCTCCACGTCC	95.652	69	Yes	chr1R	412044130	412044199	-	0-14:T>C-14:T>C	T	C	0	0	1	1	1	1	1	1	1	0	0	0	0	0	0	0	0	0	0	2	0	0	0	0	0	0	0	0	0	0	0	0	0	0	0	0
3893134_Z	SECCE1Rv1G0029310	i	TGCAGGCCGATTCTGACTGGCAAGTGGCAACTGATAGCAATTGATGGGAGATGATGAAGAAGGTCCTCA	95.652	69	No	chr1R	412241606	412241675	+	0-29:A>G-29:A>G	A	G	0	0	1	1	-	1	-	1	1	0	0	0	-	0	0	0	0	0	0	0	0	0	0	0	0	0	0	0	0	0	0	0	0	-	0	0
3941097	-	u	TGCAGCAGCGGCAGGTGTTGCCTTCAGCTCGAGTGGGATCCGCAGCTGATCAGGTACTTCGGCGGCCTA	95.652	69	No	chr1R	413067820	413067889	-	0-32:G>A-32:G>A	G	A	0	0	-	1	1	1	1	1	1	0	0	2	0	2	0	0	0	0	0	0	0	0	0	0	0	0	0	0	0	0	0	0	0	-	0	0
1034429	SECCE1Rv1G0029380	x	TGCAGGGAGCCAAGCAGTTGAAATCTCCCCCGTGTGAAGCGTGGGGTTCGTGAATCAGTTACCTCGGTT	95.652	69	Yes	chr1R	413736046	413736115	+	0-26:C>A-26:C>A	C	A	0	0	1	-	-	1	-	-	-	0	0	0	0	0	0	0	0	0	0	0	0	0	0	0	0	0	0	0	0	-	0	-	0	-	0	0
3885995_A	-	u	TGCAGATGGCTTTGGCTGCCGTCACCCCGTCTTGACAGTGCTCCG	100.000	45	No	chr1R	413758430	413758475	+	0-24:C>T-24:C>T	C	T	1	1	-	0	0	0	0	0	0	1	1	2	-	2	-	1	1	1	1	2	1	1	1	-	1	1	1	1	1	1	1	1	-	1	1	1
3908226_Z	SECCE1Rv1G0029410	x	TGCAGGGTCGGTCTCGATAACTTTGAACTCCACGCTTGTCATTCCGCCCCTCACAAGGAAAAGGTCTCC	98.551	69	Yes	chr1R	414156957	414157026	-	0-9:G>A-9:G>A	G	A	1	1	0	0	-	0	0	0	0	1	1	1	1	1	1	1	1	1	1	1	1	1	1	1	1	1	1	1	1	1	1	1	1	-	1	1
1027769_Z	SECCE1Rv1G0029500	i	TGCAGGAAATGGCAGACATGGCAAGTTAGTTAGATTTACGCAAGAAGCGGCGGTGATTATGGTAGTAAT	97.101	69	No	chr1R	415364983	415365052	+	0-38:C>T-38:C>T	C	T	0	0	1	1	1	1	1	1	1	0	0	2	0	1	0	0	0	0	0	0	0	0	0	0	0	0	0	0	0	0	0	0	0	-	0	0
5799651_Z	SECCE1Rv1G0029580	i	TGCAGACACATCCAAATCGAAATCGCGCCGATCGCGGGCTCATTTGGGGAAGGAACAATCTGAGAGGGG	94.203	69	Yes	chr1R	416305569	416305638	+	0-6:C>G-6:C>G	C	G	0	0	-	1	1	1	1	-	1	0	0	0	0	0	0	0	0	0	0	0	0	0	0	0	0	0	0	0	0	0	0	0	0	0	0	0
5800850	SECCE1Rv1G0029680	c	TGCAGCGGTGGTCCACGAGGCCACTGGACACCG	100.000	33	No	chr1R	417324063	417324096	+	0-8:T>C-8:T>C	T	C	1	1	0	0	0	0	0	0	0	1	1	2	1	2	1	1	1	1	1	2	1	1	1	1	1	1	1	1	1	1	1	1	1	-	1	1
100076309	-	u	TGCAGCTAGACGTGCCACTTTCAGGAGGGGCATGGGCCATGGAGCACACCTGAAGTTCGATCTTGATGG	97.101	69	No	chr1R	419138532	419138601	+	0-13:G>A-13:G>A	G	A	0	0	-	-	1	-	1	-	-	0	0	0	0	0	0	0	-	0	0	0	0	0	0	0	0	0	0	0	0	0	0	0	0	-	0	0
7070721_A	SECCE1Rv1G0029840	c	TGCAGCTAGTGGCCGGGGAAGGCTCCCCAAGCGGCCGGAGCATGCTGCCG	100.000	50	No	chr1R	420972303	420972353	+	0-7:A>C-7:A>C	A	C	1	-	0	0	0	0	0	0	0	1	1	2	1	-	1	-	-	1	1	-	1	1	-	1	1	-	-	1	-	-	1	1	1	-	1	-
2272026	-	u	TGCAGCCAGGTGCTCCTCCTTCCTTCTCCTTGGTCGGTCGGTCGGTCGAGGAGTTAAGGAAGAAGAACC	98.507	67	No	chr1R	421022518	421022585	-	0-52:G>A-52:G>A	G	A	0	0	1	1	1	-	1	1	1	0	0	2	0	0	0	0	0	0	0	0	0	0	0	0	0	0	0	0	0	0	0	0	0	-	0	0
7464778	-	u	TGCAGCCAGGTGCTCCTCCTTCCTTCTCCTTGGTCGGTCGGTCGGTCGGTCGAGGAATTAAGGAAGAAG	94.203	69	No	chr1R	421022520	421022589	-	0-56:A>G-56:A>G	A	G	1	1	-	0	-	0	-	-	0	1	1	1	1	1	1	1	1	1	1	1	1	1	1	1	1	1	1	1	1	-	1	1	1	-	1	-
3739110_Z	-	u	TGCAGCCTAGAAATTATCTGATCACTGACCTCCGCGCCCCCG	100.000	42	No	chr1R	421574627	421574669	+	0-9:G>A-9:G>A	G	A	1	1	0	0	0	0	0	0	0	1	1	2	1	2	1	1	1	1	1	2	1	1	1	1	1	1	1	1	1	1	1	1	1	-	1	1
3749700	SECCE1Rv1G0029940	x	TGCAGGCAGAGTAGGATTCGGGCGGCGGTACCGTGGAGGTCCGCCG	100.000	46	No	chr1R	421900397	421900443	-	0-11:T>A-11:T>A	T	A	1	1	0	0	0	0	0	0	0	1	1	2	1	2	1	1	1	1	1	2	1	1	1	1	1	1	1	1	1	1	1	1	1	1	1	1
100140370	SECCE1Rv1G0029990	x	TGCAGCTGCACCATGTTATCCTTGGCATCCTTCGCCTCGTGCTCCGCGGCTCTCTGTGATTGGAGCATG	95.652	69	No	chr1R	422549809	422549878	+	0-17:A>G-17:A>G	A	G	0	0	1	-	-	1	1	1	-	0	-	0	0	0	0	0	-	0	0	0	0	0	0	0	-	0	0	0	0	0	0	0	0	-	-	0
7505014	SECCE1Rv1G0029990	c	TGCAGGATCAAGCAAGCAAGCAGCAGAGGCCAGGGCGCCTTCCCCACTACACAATGCCGCCCGTGCCAC	95.652	69	No	chr1R	422552498	422552567	-	0-67:A>G-67:A>G	A	G	0	0	-	1	-	1	1	1	1	0	0	0	0	0	0	-	0	0	0	0	0	0	0	-	0	0	0	0	0	0	0	0	0	-	0	-
3597375	SECCE1Rv1G0029990	c	TGCAGGACCAAGCAAGCAAGCAGCAGAGGCCAGGGCGCCTTCCCCTATACACAACGCCGCCCGTGCCGC	98.507	67	No	chr1R	422552500	422552567	-	0-7:C>T-7:C>T	C	T	1	1	-	0	-	0	0	0	0	1	1	1	1	1	1	1	1	1	1	1	1	1	1	1	-	1	1	1	1	1	1	1	-	-	1	1
3746387	SECCE1Rv1G0030010	x	TGCAGAGGTTGAGGTCGCTCCAGTTCCTCTCGTCGAAGGCGTCGACGAGCTTGTGGTCGTCCTTCCAGA	100.000	69	No	chr1R	422563056	422563125	+	0-34:G>A-34:G>A	G	A	1	1	0	0	0	0	0	0	0	1	1	2	1	1	1	1	1	1	1	0	1	-	1	-	1	1	1	1	1	1	1	-	-	-	1	1
5208501	-	u	TGCAGAATCACGCCAGGTATCAACCGACTGCCG	100.000	33	No	chr1R	422944743	422944776	-	0-5:A>G-5:A>G	A	G	1	1	-	0	0	-	0	0	0	1	1	2	1	2	1	1	1	1	1	1	1	1	1	1	1	1	1	1	1	1	1	1	1	-	1	-
5799681_A	-	u	TGCAGATCAGCAAGGGAAGCAGCCAAGAAGGAGATGGAAGGGGACTGCTCGCTGCTGCCTGGGGCTCGC	97.101	69	Yes	chr1R	423126971	423127040	-	0-49:C>T-49:C>T	C	T	0	0	1	1	1	1	1	1	1	0	0	2	0	0	0	0	0	0	0	2	0	0	0	0	0	0	0	0	0	0	0	0	0	0	0	0
4100178	-	u	TGCAGGGAGACAGCTCCTTCCCTCCACCTAAGACATAGCTAGATACATCAGAGAGTGAACAAGCACATG	98.551	69	Yes	chr1R	423777011	423777080	+	0-13:C>T-13:C>T	C	T	0	0	1	1	1	1	1	1	1	0	0	2	0	1	0	0	0	0	0	2	0	0	-	0	0	0	0	0	0	0	-	0	0	-	0	0
3587704_Z	-	u	TGCAGGCAGGCCGGTACGAAAATGGATATTGTAGGCCGCCCGCAATCCAAGCGAGCTACGCGCCGAGAT	98.571	70	Yes	chr1R	424205713	424205783	+	0-8:G>C-8:G>C	G	C	1	1	0	0	0	0	0	0	0	1	1	2	1	1	1	1	1	1	1	2	1	1	1	1	-	1	1	1	1	1	1	1	1	-	1	1
3906142	-	u	TGCAGGAGCGTCTTGACCTGGCCGCGCAGCAGCGCTTCCCCAGAGCCG	100.000	48	No	chr1R	424464765	424464813	-	0-35:T>C-35:T>C	T	C	1	1	0	0	0	0	0	0	0	1	1	2	1	2	1	1	1	1	1	2	1	1	1	1	1	1	1	1	1	1	1	1	1	-	1	1
3578082_A	-	u	TGCAGCTTTGGAATCAGTTCCTCCTGCTCCAGGACGCAGGGCAGCACGGTCCG	100.000	53	Yes	chr1R	424464979	424465032	-	0-20:C>T-20:C>T	C	T	1	1	0	0	0	0	0	0	0	1	1	2	1	2	1	1	1	1	1	2	1	1	1	1	1	1	1	1	1	1	1	1	1	-	1	1
1171681	SECCE1Rv1G0030170	x	TGCAGTAGCTCGGGCATGGTACCGGCCTTACTGCAACAGGCAAACACCGAGGCGAGCGAAGTGGTGCTG	94.203	69	Yes	chr1R	424586298	424586367	+	0-11:G>A-11:G>A	G	A	0	0	-	1	-	1	-	-	-	0	0	0	0	0	0	0	0	0	0	0	0	0	0	0	0	0	0	0	0	-	0	0	0	0	0	0
3349857	-	u	TGCAGTGTGCCACCACTACAGCAAGTCGGCAGACCCG	100.000	37	No	chr1R	426022267	426022304	+	0-5:T>C-5:T>C	T	C	1	1	-	0	0	0	-	0	0	1	1	1	1	1	1	1	1	1	1	1	1	1	1	1	1	1	1	1	1	1	1	1	1	-	1	1
3909941_Z	SECCE1Rv1G0030290	x	TGCAGCAGCGCGGTGAGGTAGACGAGCTCATCCTTGGCGCCATTGCCG	97.917	48	Yes	chr1R	426615627	426615675	+	0-29:A>G-29:A>G	A	G	0	0	1	1	1	1	1	1	1	0	0	2	0	0	0	0	0	0	0	2	0	0	0	0	0	0	0	0	0	0	0	0	0	-	0	0
3595806_A	SECCE1Rv1G0030290	c	TGCAGCAGCGGTTCCCCGTGGGGGACGGGACGATGGACCTGCTGCGGACGGGGCACGCGGTGAACCGAG	97.015	67	No	chr1R	426615855	426615922	-	0-52:G>C-52:G>C	G	C	1	1	0	-	-	0	-	-	-	1	1	1	1	1	1	1	1	1	1	2	1	1	1	1	1	1	1	1	1	1	1	1	1	-	1	1
4991267	SECCE1Rv1G0030310	x	TGCAGCAAGAATGGGGGAGGCTGCGTCGGCATCGGCATCGGCATCGTAGAAGCGCGAGCGAGCTGGGTT	94.203	69	Yes	chr1R	426928665	426928734	+	0-5:C>G-5:C>G	C	G	0	0	-	1	1	1	-	-	1	0	0	2	0	0	0	0	0	0	0	0	0	0	0	-	0	-	0	0	0	0	0	0	0	-	0	0
7513744_A	SECCE1Rv1G0030370	x	TGCAGCTGCTCCAGCTCGCGCGTGTCGTCCCGTGGCCCGATGAGCATCTCGCAGATGGCCCTGAAGGTG	95.652	69	Yes	chr1R	427368986	427369055	-	0-22:T>C-22:T>C	T	C	0	0	1	1	-	1	-	1	1	0	0	2	0	2	0	0	0	0	0	2	0	0	0	0	0	0	0	0	0	0	0	0	0	-	0	0
4098192_Z	SECCE1Rv1G0030460	i	TGCAGGCCGCATCCAGATTCAGCGAGTAATGATCGACCG	97.436	39	No	chr1R	427888685	427888724	-	0-28:A>T-28:A>T	A	T	0	0	1	1	1	1	1	1	1	0	0	2	0	2	0	0	0	0	0	2	0	0	0	0	0	0	0	0	0	0	0	0	0	-	0	0
7585652_Z	SECCE1Rv1G0030460	o	TGCAGATGGCGTCCTCTGCTGGTAATGGCAAGGAGACGGCCGCGCTCGAGTCCGGCCAAGCGTCGTCGT	95.652	69	Yes	chr1R	427888720	427888789	+	0-11:T>G-11:T>G	T	G	0	0	1	-	-	1	-	-	-	0	0	0	0	0	0	0	0	0	0	0	0	0	0	0	0	-	0	0	0	-	0	0	0	-	0	0
3904320	SECCE1Rv1G0030460	x	TGCAGCCACGAGACGAGCGTCCCGGCGACGAAGATGCCGAGGTTGATAGCGCCGAAGAACCAGGTGAAG	100.000	69	Yes	chr1R	427889505	427889574	-	0-8:C>G-8:C>G	C	G	1	1	-	-	-	0	-	0	0	1	1	1	1	1	1	1	1	1	1	1	1	-	1	1	-	1	1	-	1	1	1	1	1	-	1	1
1125263_Z	SECCE1Rv1G0030460	c	TGCAGCAGAACGTGTCCTGGGCGCTCGGCTTCGGCGTCTCCGCGCTCTGCCTCCTCCTGGCGGCGGCGG	97.101	69	Yes	chr1R	427889570	427889639	+	0-64:G>C-64:G>C	G	C	0	0	-	1	1	-	-	-	1	0	0	0	0	0	0	0	0	0	0	0	0	0	0	0	0	0	0	0	0	0	0	0	0	-	0	0
3346324_Z	SECCE1Rv1G0030460	x	TGCAGGCAGCCTGGTCTTCCTCTTCTTGACGGACGCCACCACCACCCTGAGTATGTCCCTGAGCGGGCT	97.101	69	Yes	chr1R	427889686	427889755	-	0-9:C>T-9:C>T	C	T	0	0	-	-	-	1	-	1	1	0	0	0	0	0	0	0	0	0	0	0	0	0	0	0	0	0	0	0	0	0	0	0	0	-	0	0
5501482	SECCE1Rv1G0030460	c	TGCAGCGGATGGGCGTGGGGAGGGTCCTGGTGGTTCTGGCCATGGCGACGGCGGCGCTGGTGGAGAGCC	97.101	69	Yes	chr1R	427890179	427890248	+	0-16:G>A-16:G>A	G	A	0	0	-	-	-	1	-	-	-	0	0	0	0	0	0	0	0	0	0	0	0	0	0	0	0	0	0	0	0	0	0	0	0	-	0	0
3884947_Z	SECCE1Rv1G0030520	x	TGCAGACGCCGTTCACCACCGAGTAGTACTGCCCGCCGAAACTCAGCTCCG	98.039	51	Yes	chr1R	428622085	428622136	-	0-7:G>C-7:G>C	G	C	1	1	0	-	0	-	0	0	0	1	1	1	1	1	1	1	1	1	1	1	1	1	1	1	1	1	1	1	1	1	1	1	1	-	1	1
3908920	SECCE1Rv1G0030520	x	TGCAGGATGGTCGCCGCCCACGTCCACTGCGACACGATCACGCTGGCGATCAGGCCCGTCTTCACGCTC	100.000	69	No	chr1R	428622460	428622529	-	0-56:C>G-56:C>G	C	G	1	1	-	0	-	0	-	-	0	1	1	2	1	2	1	1	1	1	1	1	1	1	1	1	-	1	1	1	-	1	1	1	1	-	-	1
3363877_Z	SECCE1Rv1G0030520	x	TGCAGCTCTCCCAGTCGTAGTTCTGCGGCGACACCAGACTGCACACGCAGTGCACGGCCCCGCCCACCA	100.000	69	No	chr1R	428623935	428624004	-	0-37:A>G-37:A>G	A	G	1	1	-	0	-	-	-	0	0	1	1	1	1	1	1	1	1	1	1	1	1	1	1	1	1	1	1	1	1	1	1	1	1	-	1	1
4092098_Z	SECCE1Rv1G0030520	c	TGCAGCGGAAGGATGAGGTGGAGATGCACCCCGCCGGCACCCACCCG	97.872	47	Yes	chr1R	428624397	428624444	+	0-13:T>G-13:T>G	T	G	0	0	1	1	1	1	1	1	1	0	0	2	0	0	0	0	0	0	0	2	0	0	0	0	0	-	0	0	0	0	0	0	0	-	0	0
1083050_Z	SECCE1Rv1G0030740	p	TGCAGAGAACCTCTGACGACTCAACTCAAGTTGAAATGCCCAGCACACCAATTGTTTCTTGGCCTGGCT	95.652	69	Yes	chr1R	431245483	431245552	-	0-21:C>G-21:C>G	C	G	0	0	-	1	1	1	1	1	1	0	-	2	0	0	0	0	0	-	0	2	0	0	0	0	-	0	0	0	0	0	0	0	0	-	0	0
3744567_Z	-	u	TGCAGGTTTGTCATCGTCGCAGCCGCTAATTTAGCTTTGCAAGACATTACAGATTCTGTCTAAATATAG	100.000	68	Yes	chr1R	431245548	431245616	+	0-15:G>A-15:G>A	G	A	0	0	1	-	-	1	-	-	-	0	0	0	0	0	-	0	0	0	0	0	0	0	0	0	0	0	0	0	0	0	-	0	0	0	0	0
7500517	SECCE1Rv1G0030740	c	TGCAGCCACGTGGCGAGCCGGCGCCAGAGCATCAGCCG	94.737	38	No	chr1R	431245784	431245822	-	0-31:T>G-31:T>G	T	G	0	0	1	1	1	1	1	1	1	0	0	2	0	2	0	0	2	0	0	0	0	0	0	0	0	0	0	0	0	0	0	0	-	-	0	0
7069365_Z	SECCE1Rv1G0030770	x	TGCAGTGCGAGCCGCCGATGGTGTGCGCGCCG	96.875	32	No	chr1R	432073133	432073165	-	0-28:G>C-28:G>C	G	C	0	0	1	1	1	1	1	1	1	0	0	2	0	2	0	0	0	0	0	2	0	0	0	0	0	0	0	0	0	0	0	0	0	-	0	0
4093432_Z	SECCE1Rv1G0030770	c	TGCAGACACCGTCCCCGACGGCGCAGGACCCGACCATGGACCCCGGCTATGTGGCGCAGCTGGCGCAGC	100.000	69	Yes	chr1R	432073183	432073252	+	0-7:A>G-7:A>G	A	G	1	1	0	0	0	0	0	0	0	-	1	2	1	0	1	1	1	-	1	1	1	1	-	1	-	1	1	1	1	1	1	-	1	-	1	-
1165715_Z	SECCE1Rv1G0030770	x	TGCAGTTGGCCCTGATCTTGCCGCTGCTGCCGGTGAGCGCGCCGATGTAACCCATCTTGACCATGGCAG	98.507	67	Yes	chr1R	432073458	432073525	-	0-7:G>C-7:G>C	G	C	0	0	-	-	-	1	-	-	-	0	0	0	0	0	0	0	0	0	0	0	0	0	0	0	0	0	0	0	-	0	-	0	0	-	0	0
3358389	-	u	TGCAGTGGCAGAGAGCAGGCTCTCATTCCATTCTTTTTTTAGACCCGCCG	100.000	50	No	chr1R	432608461	432608511	-	0-18:G>A-18:G>A	G	A	1	1	-	0	0	0	0	0	0	1	1	2	1	2	1	1	1	1	1	1	1	1	1	1	1	1	1	1	1	1	1	1	1	-	1	1
5036816	SECCE1Rv1G0030790	p	TGCAGTTCGTCCAAGACCCGTCGGAAATTATGCCG	100.000	35	No	chr1R	432698364	432698399	-	0-17:C>T-17:C>T	C	T	1	1	0	0	0	0	0	0	0	1	1	2	1	2	1	1	1	1	1	2	1	1	1	1	1	1	1	1	1	1	1	1	1	-	1	1
3887200	SECCE1Rv1G0030880	e	TGCAGGGGTGGGATAATGCGACCATTGCAGGTAATTCGTTCGTTCGTGCTTCCG	94.444	54	Yes	chr1R	436463741	436463795	+	0-36:C>A-36:C>A	C	A	0	0	1	1	1	1	1	1	1	0	0	2	0	2	0	0	0	0	0	2	0	0	0	0	0	0	0	0	0	0	0	0	0	0	0	0
992942	-	u	TGCAGCGTGGGCCACCAGCAGAAAGGAGCAGCTCAACTACCCACACCGACCTGGACCCACCCGCCAGGG	97.101	69	No	chr1R	436664678	436664747	+	0-14:C>G-14:C>G	C	G	0	0	1	1	1	1	1	1	1	0	0	2	0	2	0	0	0	0	0	2	0	0	0	0	0	0	0	0	0	0	0	0	0	-	0	0
3357866	SECCE1Rv1G0030920	c	TGCAGCACGGCCTGAAAGTACAACAGCAAACCTTGATGCAGCCACAATGGCTGCGCAAGAGCTTGACCG	100.000	69	No	chr1R	437105136	437105205	+	0-15:A>C-15:A>C	A	C	1	1	-	0	0	0	-	0	0	1	1	1	1	1	1	1	1	1	1	1	1	1	1	1	1	1	1	1	1	1	-	1	1	-	1	1
3364276	SECCE1Rv1G0030950	c	TGCAGGCCAAGCATACTACTACTACTCCCGCTGCATGCAGACGACGACTACGACGCACGAGCAGGGCCA	100.000	69	No	chr1R	437402879	437402948	-	0-29:G>A-29:G>A	G	A	1	1	-	0	0	0	0	0	0	1	1	2	1	0	1	1	1	1	1	1	1	-	1	-	1	1	1	1	1	-	1	1	1	1	-	-
3343434_Z	SECCE1Rv1G0030960	o	TGCAGCACGGCCTGACAGTGCAACATCAAACCTTGACGCAGCCACGATGGCCGCGCAAGAGCTTGATCG	100.000	69	Yes	chr1R	437424750	437424819	-	0-19:G>A-19:G>A	G	A	1	1	0	0	-	0	-	-	0	1	1	1	1	1	1	1	1	1	1	2	1	1	1	1	1	1	1	1	1	1	-	1	1	-	1	1
1021722	-	u	TGCAGGCGTGGCAGCTGCTCTCCATCTTCCTCTCCACCATCGCGGGGCTCGTGCTGGGCCCGCTCCCCG	98.529	68	No	chr1R	437690877	437690945	-	0-41:G>A-41:G>A	G	A	0	0	1	-	-	1	1	-	1	0	0	0	-	-	0	-	-	0	0	0	0	-	0	0	0	0	0	-	0	0	0	0	-	0	0	0
7338872	SECCE1Rv1G0031050	c	TGCAGATGTACGCCCGCTGCGCAGACGCCGCATGTGCTCGCAGGGTGTTCGACGCGATGCCCCACAGGG	94.203	69	Yes	chr1R	438358361	438358430	+	0-22:A>G-22:A>G	A	G	0	0	1	1	1	1	1	1	1	0	0	2	0	2	0	0	0	0	0	1	0	0	0	0	0	0	0	0	0	0	0	0	0	-	0	0
3741135	SECCE1Rv1G0031210	o	TGCAGATCACGGGGCTGGGGGCGCTGGTGGTGACGCCG	100.000	38	No	chr1R	439985169	439985207	-	0-10:G>C-10:G>C	G	C	1	1	0	0	-	-	-	0	0	1	1	1	1	1	1	1	1	1	1	1	1	1	1	-	1	1	1	1	1	1	-	1	1	-	1	1
100155056	SECCE1Rv1G0031210	x	TGCAGGCCGGTGAGGTAGATGGCGAGGGAGCACTGGTCTTGGCCGGGGCAGAGCGCCGCCATGGTCACG	97.101	69	No	chr1R	439986536	439986605	+	0-38:T>C-38:T>C	T	C	0	0	-	-	1	1	-	1	1	0	0	2	0	0	0	0	0	0	0	0	0	0	-	-	0	-	0	0	0	-	0	-	-	-	-	0
1078415	SECCE1Rv1G0031220	x	TGCAGAAGACGACCTGTCAAGGACCTTGATTCAAGGACTCACCTCGTTGAGCAGCAGAGAAGGAGGCCA	95.652	69	Yes	chr1R	439988902	439988971	+	0-9:C>G-9:C>G	C	G	0	0	-	-	-	-	1	-	-	0	0	0	-	-	0	0	-	0	0	0	0	0	0	0	0	0	-	-	0	0	0	0	0	0	0	0
3953780_A	-	u	TGCAGCGACATGTACGTCGAGTTCCACATGCTCGCCTCTGAATGCCACAGGCAGTTCCGCATTGTCTCT	94.203	69	No	chr1R	440268238	440268307	-	0-17:C>T-17:C>T	C	T	0	0	-	1	1	1	1	1	1	0	0	2	-	0	0	0	0	0	0	2	0	0	0	0	0	0	0	-	0	0	0	-	-	-	0	0
5801992_Z	SECCE1Rv1G0031260	c	TGCAGGACGTCTACGGCGAGGTGTTCCGCGTGCTCAAGCCAGGGGGCCTCTACGTCTCCTACGAGTGGG	98.551	69	Yes	chr1R	440557172	440557241	+	0-41:G>T-41:G>T	G	T	0	0	-	-	-	1	-	-	1	0	0	0	0	0	0	0	0	0	0	0	0	0	0	0	0	0	0	0	0	0	0	0	0	0	0	0
3890128	-	u	TGCAGACCAGACCAGAACAGATTACTTTCTCTTACAGTTTCACCG	100.000	45	No	chr1R	440852908	440852953	+	0-5:A>C-5:A>C	A	C	1	1	0	0	0	0	0	0	0	1	1	2	1	2	1	1	1	1	1	1	1	1	1	1	1	1	1	1	1	1	1	1	1	-	1	1
5801085	SECCE1Rv1G0031320	x	TGCAGGCTGGGATCCGTGGTGCTCAGCGACCCG	100.000	33	No	chr1R	441249187	441249220	-	0-6:C>T-6:C>T	C	T	1	1	0	0	0	0	0	0	0	1	1	2	1	2	1	1	1	1	1	2	1	1	1	1	1	1	1	1	1	1	1	1	1	-	1	1
3889499	SECCE1Rv1G0031370	x	TGCAGCCAGCGAGAGACATCCTGGCCCAAGCCCAAGCGTGACCGTACGATTCCG	96.226	53	No	chr1R	441581258	441581311	-	0-7:A>G-7:A>G	A	G	1	1	-	-	-	-	0	0	0	1	1	1	1	1	1	1	1	1	1	1	1	1	1	1	1	1	1	1	1	1	1	1	-	-	1	1
3905350_Z	SECCE1Rv1G0031370	c	TGCAGGGGGAGATGTGCCGCCTGGCGCTGCGCGAGCCCACCAAGGACGGCGCCGAGCACCTCCGCGCCG	98.551	69	Yes	chr1R	441581636	441581705	+	0-40:C>T-40:C>T	C	T	0	0	-	-	-	1	-	-	-	0	0	0	0	0	0	0	0	0	0	0	0	0	0	0	0	0	0	0	0	0	0	0	0	-	0	0
3595154_Z	SECCE1Rv1G0031410	p	TGCAGCATGATTCAATTGAAGCTGTTGTAATTGGGGTAGTAATTTTGAGCCCTGAAAAAGGGGATTTTT	100.000	69	Yes	chr1R	442231998	442232067	+	0-34:G>A-34:G>A	G	A	1	1	0	0	0	0	0	0	0	1	1	1	1	1	1	1	1	1	1	1	1	1	1	1	1	1	1	1	1	1	1	1	1	-	1	1
5045058	SECCE1Rv1G0031430	c	TGCAGACATTTGGCGTGCAGGGCCGGCACCCTTGCCAGGACGTGGAGCATGTGGTCATCCCGCCATACG	100.000	69	No	chr1R	442321257	442321326	-	0-13:C>T-13:C>T	C	T	1	1	-	0	-	0	0	0	0	1	1	1	-	1	1	1	-	1	1	2	1	-	1	1	1	1	1	1	1	1	1	1	1	-	1	1
7512292_Z	SECCE1Rv1G0031450	p	TGCAGAAGAGACGAAGCGTGAAGGCGCCGTGGTTGTGAATACGCATTCTTTCCTCCAACCCCCG	98.438	64	Yes	chr1R	442817436	442817500	+	0-24:C>T-24:C>T	C	T	0	0	1	1	1	-	1	1	1	0	0	2	0	2	0	0	0	0	0	0	0	-	0	0	0	0	0	0	0	0	0	2	0	-	0	0
5799661	SECCE1Rv1G0031480	x	TGCAGTGCCTTGGTCCTGATTTCCTCGGAGGTGGGTTGCGCCGCCACGGCGGACTGGTCGTCGACCCTC	95.652	69	No	chr1R	443153218	443153287	+	0-44:C>G-44:C>G	C	G	0	0	-	1	1	1	-	1	-	0	0	0	0	0	0	0	0	0	0	2	0	0	0	0	0	0	0	0	0	0	0	0	0	0	0	0
3355827	-	u	TGCAGTCCTGCTTGCTGAGTGGCGTGCACCTGTCTGTCACCGTGAGCGTGGCCCG	98.182	55	No	chr1R	443790084	443790139	+	0-18:G>C-18:G>C	G	C	0	0	-	-	-	1	1	1	1	0	0	2	0	2	0	0	0	0	0	2	0	0	0	0	0	0	0	0	0	0	0	0	0	-	0	0
3750187	SECCE1Rv1G0031600	x	TGCAGACAGGTCTGTCCAGTTTTCTGAAACCAAAAACAAGGAACGTGCACTTCTGAATAATCTTCTTTT	100.000	69	No	chr1R	444301681	444301750	-	0-44:G>T-44:G>T	G	T	1	1	-	0	-	0	-	-	-	1	1	1	1	-	1	1	-	-	1	1	1	1	1	1	1	1	1	1	-	1	1	-	1	-	-	1
3594350	SECCE1Rv1G0031610	x	TGCAGGTGCTCGGAGCTGTTCAGGCGGATGCCGACTTGCCCG	97.619	42	No	chr1R	444396322	444396364	-	0-35:T>C-35:T>C	T	C	0	0	1	1	1	1	1	1	1	0	0	2	0	0	0	0	0	0	0	0	0	0	0	0	0	0	0	0	0	0	0	0	0	-	0	0
3909735_Z	SECCE1Rv1G0031620	x	TGCAGCCCGAGCAGCATCAGCTTCTCGGCCTGCGGGAACGGCCACTCCCCGGCCGACCG	100.000	59	Yes	chr1R	444489528	444489587	-	0-17:C>G-17:C>G	C	G	1	1	0	0	0	0	0	0	0	1	1	2	1	2	1	1	1	1	1	2	1	1	1	1	1	1	1	1	-	1	1	1	-	-	1	1
5040570	SECCE1Rv1G0031620	x	TGCAGCCCGAGCAGCATCAGCTTCTCGGCCTGCGGGAACGGCCACTCCCCG	100.000	51	No	chr1R	444489536	444489587	-	0-5:C>G-5:C>G	C	G	1	1	0	0	0	0	0	0	0	1	1	2	1	2	1	1	1	1	1	2	1	1	1	1	1	1	1	1	1	1	-	1	1	-	1	1
17400585	SECCE1Rv1G0031630	c	TGCAGTTCAGGAGGGTGCGCTGCAAGTACGCTCCCG	97.222	36	No	chr1R	444493847	444493883	-	0-23:A>C-23:A>C	A	C	0	0	1	1	1	-	1	1	1	0	0	0	0	0	0	0	0	0	0	0	2	0	0	0	0	0	0	0	0	0	0	0	0	0	0	0
17402245_Z	SECCE1Rv1G0031730	c	TGCAGCTGATGTCCGCGGGCCCGCTGGTGGACGTGGGCCTCGCGGCGCTGCGGTCCCCG	96.610	59	No	chr1R	445577888	445577947	+	0-5:C>T-5:C>T	C	T	0	0	1	-	-	1	-	-	-	0	0	0	0	0	0	0	0	0	0	2	0	0	0	0	0	0	0	0	0	0	0	0	0	2	0	0
5789528_A	SECCE1Rv1G0031730	c	TGCAGTTCGCGCAGCTGATGGGCATGGCGGACGGGCTGTCCCTGGGGCTCCGCAACGCGGGGTTCCAGG	97.101	69	Yes	chr1R	445579323	445579392	+	0-58:G>C-58:G>C	G	C	0	0	1	1	-	-	1	-	1	0	0	0	0	0	0	0	0	0	0	2	0	0	0	0	0	0	0	0	0	0	0	0	0	-	0	0
5802821_Z	SECCE1Rv1G0031750	x	TGCAGTCTCCCCGCGTGACCCTCTCCCGCAAAGGGCATTCCTCTCATCTAGCCCG	94.545	55	No	chr1R	446214108	446214163	+	0-26:C>A-26:C>A	C	A	0	0	1	1	1	1	1	1	1	0	0	2	0	2	0	0	0	0	0	0	0	0	0	0	0	0	0	0	0	0	0	0	0	-	0	0
4499996	SECCE1Rv1G0031830	x	TGCAGCAGTCGCCGACGGCTTGGCGAAGGATGGACCG	100.000	37	No	chr1R	446831194	446831231	+	0-15:C>T-15:C>T	C	T	1	1	0	0	0	0	0	0	0	1	1	2	1	2	1	1	1	1	1	1	1	1	1	1	1	1	1	1	1	1	1	1	1	-	1	1
3743814_Z	-	u	TGCAGCGGCACCGCGCACGCCAGAGCCGCGCCGTCGCCCG	97.500	40	Yes	chr1R	447695937	447695977	-	0-9:A>G-9:A>G	A	G	0	0	1	1	-	1	-	1	1	0	0	2	0	2	0	0	0	0	0	2	0	0	0	0	0	0	0	0	0	0	0	0	0	-	0	0
5501702_A	SECCE1Rv1G0031960	o	TGCAGGCCGGAGCGACGAGCGGCGCGCTAGGCGAGCTTGCAAGGACGATACGGCAGGAGGTGGAAGGGC	100.000	69	No	chr1R	448858256	448858325	-	0-43:G>C-43:G>C	G	C	1	1	0	-	0	0	0	0	-	1	-	1	1	2	1	1	1	1	1	2	1	1	1	1	-	1	-	1	1	-	1	-	-	-	1	1
3359960_A	SECCE1Rv1G0032000	x	TGCAGTTCCTGTTGCCTAGGAAGAACAATCTGAGCCCCTTGACCTGACGACGAGAAGTATCTATCCAGA	98.551	69	Yes	chr1R	449229858	449229927	+	0-50:C>G-50:C>G	C	G	0	0	1	-	-	-	1	1	1	0	-	0	0	0	0	0	0	0	0	0	0	0	0	0	0	0	0	0	0	0	0	0	0	-	0	0
3886120_Z	SECCE1Rv1G0032000	x	TGCAGGTGGTGGGAGGAGGTGAGGCCCTGGTAATTCCTGGACTTTGGCGCCGCGGTAGGCGCAGTGGAA	100.000	69	No	chr1R	449230950	449231019	+	0-9:T>C-9:T>C	T	C	1	1	-	-	0	0	0	-	-	1	1	2	1	2	1	-	1	1	1	2	1	-	1	1	1	1	1	1	1	1	1	1	1	1	1	1
5789721	SECCE1Rv1G0032070	c	TGCAGGGCCCCTTCTCTCTCCGCATCCGCAGCGAATCCGGCAAGACGCTGGTGGCCAAACAAGTCATCC	98.551	69	No	chr1R	450400205	450400274	-	0-7:C>T-7:C>T	C	T	0	0	1	1	1	1	1	1	1	0	0	2	0	0	0	0	0	0	0	2	0	-	0	0	0	0	0	0	0	0	0	0	0	0	0	0
4094244	SECCE1Rv1G0032070	c	TGCAGGGCCCCTTCTCTCTCCGCATCCGCAGCGAATCCG	97.436	39	No	chr1R	450400235	450400274	-	0-7:C>T-7:C>T	C	T	0	0	1	1	1	1	1	1	1	0	0	2	0	2	0	0	0	0	0	2	0	0	0	0	0	0	0	0	0	0	0	0	0	-	0	0
3744035	SECCE1Rv1G0032070	x	TGCAGCCGGCGCCTGGAGTCCATCCGCCAGATGGCGCCCCACGAATGGCGCATCGCCGTCCAGTACCCC	98.551	69	No	chr1R	450400270	450400339	+	0-44:A>G-44:A>G	A	G	1	1	0	0	0	0	-	0	0	1	1	1	1	1	1	1	1	1	-	1	1	-	1	1	-	1	1	1	1	-	1	-	1	-	1	1
17400174_Z	SECCE1Rv1G0032140	x	TGCAGCTCCGCGTCGCCGTCCACCTCCTTGTCGCTGTGGTAGAAGTGGGCGCAGTAGCTGCGCACCCAC	97.101	69	Yes	chr1R	451675892	451675961	-	0-14:G>T-14:G>T	G	T	0	0	-	-	-	-	1	-	1	0	0	2	0	2	0	0	0	0	0	0	0	0	0	0	0	0	0	0	0	0	0	0	0	-	0	0
5497416	SECCE1Rv1G0032210	x	TGCAGCAGCTCGCGGAAGGCGAGGAAGTGGAAGGGATCGGAGTCGCAGAGGGTGCCGTCGATGTCGAAC	100.000	69	No	chr1R	452214128	452214197	-	0-38:G>C-38:G>C	G	C	1	1	0	0	0	-	0	0	0	1	1	1	1	1	-	1	-	1	1	1	1	1	1	1	1	1	1	1	1	1	1	-	1	1	1	1
4100380	SECCE1Rv1G0032210	o	TGCAGGAGGTGCGTGATTTTGCTTCTGCGTCGCTCGCCTTTCCTCTGTCGCCG	100.000	53	No	chr1R	452214193	452214246	+	0-13:T>C-13:T>C	T	C	1	1	0	0	0	0	0	0	0	1	1	2	1	2	1	1	1	1	1	2	1	1	1	1	1	1	1	1	1	1	1	1	1	-	1	1
5036941	SECCE1Rv1G0032210	i	TGCAGGGAGATTCAGTTCAGAGACCGGGCCGAATTAAACCG	100.000	41	No	chr1R	452214289	452214330	-	0-17:C>G-17:C>G	C	G	1	1	0	0	0	0	0	-	-	1	1	2	1	2	1	1	1	1	1	2	1	1	1	1	1	1	1	1	1	1	1	1	1	-	1	-
3343617_A	SECCE1Rv1G0032210	o	TGCAGGTTGGTTTCAACAATGGAGTCCCCATCACCGAGGAGTTCTACAGCGCCAACATCAGCGGGTGGC	97.101	69	No	chr1R	452214326	452214395	+	0-64:G>A-64:G>A	G	A	0	0	1	1	1	1	1	1	-	0	0	2	0	0	0	0	0	0	0	2	0	0	0	0	0	0	0	0	0	0	0	0	0	0	0	0
12768897_Z	SECCE1Rv1G0032210	c	TGCAGGAACTGTGCACATGGATCGAAGGACGCAACCTGAAGCGGGCGGCGGTGACGAACGCGCCGAGGG	97.101	69	Yes	chr1R	452214835	452214904	+	0-14:A>G-14:A>G	A	G	0	0	1	1	1	1	1	1	1	0	0	2	0	2	0	0	0	0	0	2	0	0	0	0	0	0	0	0	0	0	0	0	0	0	0	0
3599449_Z	SECCE1Rv1G0032210	x	TGCAGGGTCCAGCTCCTGAAGCATGGCCATCAGCTTCGGGTCCCGGAAATCTCCGATCAGCAGGCTCGC	100.000	69	Yes	chr1R	452215277	452215346	-	0-9:C>T-9:C>T	C	T	1	1	0	0	0	0	0	0	0	1	1	1	1	1	1	-	1	1	1	2	1	1	1	-	1	-	1	1	1	1	1	1	-	-	1	1
3580601_Z	-	u	TGCAGCGGCATCGCCAGCGCTACCGCCGCGCTGACTCCCGACGGCCGCTCGCTATGCCTCTTCTCCGAG	100.000	69	Yes	chr1R	452344948	452345017	+	0-35:T>G-35:T>G	T	G	1	1	0	0	0	0	0	0	0	1	-	1	1	1	1	1	1	1	1	2	1	1	1	1	1	1	1	1	-	1	1	1	1	-	1	1
3907006_Z	SECCE1Rv1G0032460	c	TGCAGTTGCCTCACGGCGCGCCCTGCATCCGCTGCTCCATCTGCGGCGCCGTCACCAACGTCGCCGCGC	98.551	69	Yes	chr1R	455673318	455673387	-	0-5:T>C-5:T>C	T	C	0	0	1	1	1	1	-	1	1	0	0	0	0	-	0	0	-	0	0	2	0	0	0	0	0	0	0	0	0	0	0	0	0	0	0	0
7512627	SECCE1Rv1G0032510	x	TGCAGCTCGGCCAGCTCGGCGAGCAGCGCCGCGTCGGCCGACGACTTGGACATTTCGCCG	96.667	60	No	chr1R	456135903	456135963	-	0-38:C>T-38:C>T	C	T	0	0	1	1	1	-	1	1	1	0	0	0	0	0	0	0	0	0	0	0	0	0	0	0	0	0	0	0	0	0	0	0	0	-	0	0
1065055_A	SECCE1Rv1G0032630	p	TGCAGGTCGCAGCTTCTATTTCCTCACTGACTACGTGTCCTACAACGCCTTCGCATACCCGCATCGCAT	97.101	69	Yes	chr1R	458200601	458200670	-	0-22:C>T-22:C>T	C	T	0	0	-	-	-	1	-	-	-	0	0	0	0	0	0	0	0	0	0	2	0	0	0	0	0	0	0	0	0	0	0	0	0	-	0	0
3364068_Z	-	u	TGCAGTGTCTACTGAAGAGAAGACGACGGAGCATGATCGCCATGATGGCAGCGCAGAGAATTGAGATCG	98.551	69	Yes	chr1R	460405732	460405801	+	0-9:T>C-9:T>C	T	C	-	1	0	0	0	0	0	0	0	-	-	2	1	-	-	-	-	-	-	-	1	1	-	1	1	-	-	1	-	1	-	-	1	1	1	1
5796260_Z	SECCE1Rv1G0032850	x	TGCAGCCTTCGGCAGGGGCGGTGGCATCGGCAGCACGGTGCCCGGCGTCGGCGACCTCCCGCAGCTTCT	97.101	69	Yes	chr1R	460406456	460406525	-	0-15:G>C-15:G>C	G	C	1	1	0	-	0	0	0	0	-	1	1	1	-	1	1	-	1	1	1	-	1	1	-	1	-	-	1	1	-	-	-	1	-	-	1	-
5037818	SECCE1Rv1G0032850	x	TGCAGCCTTCGGCAGGGGCGGTGGCATCAGCAGCACGGTGCCCG	97.727	44	No	chr1R	460406481	460406525	-	0-28:A>G-28:A>G	A	G	1	1	-	0	-	0	-	0	0	1	1	2	1	2	1	1	1	1	1	1	1	1	1	1	1	1	1	1	1	1	1	1	1	-	1	1
3362144	SECCE1Rv1G0032930	c	TGCAGGATCACAGCACGAGAGGCAGAGGAGACCATGATCATTACTCGCAGCAGAGTTCGCAGAGCTTCA	98.551	69	No	chr1R	461071856	461071925	-	0-16:G>A-16:G>A	G	A	1	1	-	0	0	0	0	0	0	1	1	2	1	2	1	1	1	1	1	2	1	1	1	1	1	1	1	1	1	1	1	1	1	-	1	1
5497715	SECCE1Rv1G0032940	c	TGCAGCGGAGAAGCCGGCAAAAATAGCACTGAACTTGCAGTGAGAGAAGATAACAACGTGGAGAATGAT	100.000	69	No	chr1R	461173463	461173532	+	0-56:C>T-56:C>T	C	T	1	1	-	0	0	0	0	0	0	-	-	1	-	-	-	1	1	1	1	1	1	1	1	1	-	-	1	1	1	1	1	1	1	-	1	1
1096380	-	u	TGCAGGTTCCGCGGACGTTCGTGCTCGCGGCTTGGCATGCATCCACGGAACAAGAATCCCACCTGCCCG	97.101	69	No	chr1R	461175312	461175381	-	0-25:C>T-25:C>T	C	T	0	0	-	-	1	1	-	-	1	0	0	0	0	0	0	0	0	0	0	2	0	0	0	0	0	0	0	0	0	0	0	0	0	-	0	0
3597036_A	SECCE1Rv1G0032950	x	TGCAGCCGACGGTTCTCCTCGGTGAGCGTCTCGCAGCAGCGCTTGAGCGACTCGCAGTCCACCTCCGTC	98.551	69	No	chr1R	461180013	461180082	+	0-20:G>C-20:G>C	G	C	1	1	0	0	0	0	-	0	-	1	1	1	1	1	1	1	1	1	1	1	1	1	1	1	1	1	1	1	1	1	1	1	1	-	1	1
3600133	SECCE1Rv1G0032970	x	TGCAGAGAGAGTTACCTGGTTAGTGAACCCCAGGCCTATTCCAAGCAGGATCCG	98.148	54	No	chr1R	461473604	461473658	+	0-42:A>C-42:A>C	A	C	0	0	-	1	1	1	1	1	1	0	0	2	0	2	0	0	0	0	0	2	0	0	0	0	0	0	0	0	0	0	0	0	0	-	0	0
3901713_Z	SECCE1Rv1G0033000	x	TGCAGACCTTCGGCGAGCCACTGGTGGAGGGTGGCGCGGTCGAGGCGGATCTCGACGGCGGCGCGGTCC	98.551	69	Yes	chr1R	461894036	461894105	+	0-11:G>T-11:G>T	G	T	0	0	1	1	-	-	1	-	-	0	0	0	0	0	0	0	0	0	0	0	0	0	0	0	0	0	0	0	0	0	0	0	0	0	0	0
5789086	SECCE1Rv1G0033030	c	TGCAGCTGTTCGACCTGCCGGACCTGCTCCTGGACATCGAGGACGGGTTCGGGTTCTCCACCATGTGGG	98.551	69	No	chr1R	461908768	461908837	+	0-29:C>A-29:C>A	C	A	0	0	1	1	1	1	1	1	1	0	0	2	0	2	0	0	0	0	0	2	0	0	0	0	0	0	0	0	0	0	0	0	0	-	0	0
100076035	SECCE1Rv1G0033060	c	TGCAGCGCCGCCAGGTGTTCGACGCGTACGCCGACTACCAGCCCGGACACGGCCTCACGTTCGACGTGC	100.000	69	No	chr1R	462284205	462284274	+	0-15:T>C-15:T>C	T	C	1	1	0	0	0	0	0	0	0	1	1	2	1	1	1	1	1	1	1	0	1	1	1	1	1	1	1	1	-	-	1	1	1	-	1	-
3903360_Z	SECCE1Rv1G0033120	x	TGCAGCAACCTGTCGAAGCAGGTTTTGCACATCGTCGACCCAGTTCTGCTTACTCGTGCCGTCCTGACA	98.551	69	Yes	chr1R	463103108	463103177	+	0-9:C>T-9:C>T	C	T	0	0	-	-	-	1	-	-	-	0	0	0	0	0	-	0	-	0	0	0	0	0	0	0	0	0	-	-	-	0	0	0	0	-	-	0
3364322_Z	SECCE1Rv1G0033120	x	TGCAGCGGCAGCCTGTTCAAGCAGCTCTTCTTGCCTCCGACGAGGATCTTGGATATCTCCGACGCGGAC	98.551	69	Yes	chr1R	463104616	463104685	+	0-17:C>G-17:C>G	C	G	1	1	0	0	0	-	0	-	0	1	1	1	-	1	-	1	1	1	1	1	-	1	1	1	1	1	1	1	1	1	-	-	1	-	1	-
1044672	SECCE1Rv1G0033160	c	TGCAGAGTTCTCTTATAGCCTCCAAAATTACTGGCGAAAAACTCCCTAGGACTAATTTCAGGAGTGCTA	98.551	69	No	chr1R	463404789	463404858	+	0-41:C>G-41:C>G	C	G	0	0	-	1	1	1	1	-	1	0	0	0	0	0	-	0	0	0	0	0	0	0	0	0	0	-	0	0	-	0	0	0	0	0	0	-
1133393_A	SECCE1Rv1G0033170	o	TGCAGCTCGTGAACCATGGCGTGGACGGGGGGCTGCTGGGGCAGACGAAGGCCGACGTCGCCGAGTTCT	95.652	69	No	chr1R	463407567	463407636	+	0-38:G>C-38:G>C	G	C	0	0	1	1	1	1	1	-	1	0	0	0	0	0	0	0	0	0	0	0	0	0	0	0	0	0	0	0	0	0	0	0	0	-	0	0
3359179_Z	SECCE1Rv1G0033170	x	TGCAGTCCTTGCACGTCGTTGGCATGGAGGAGCAGCGTCATGCCGACGCCGTCGGTGTGCGGCGAGAGG	100.000	69	Yes	chr1R	463408123	463408192	-	0-5:T>C-5:T>C	T	C	1	1	0	0	0	0	0	0	0	1	1	1	1	1	1	1	1	1	1	1	1	1	1	1	1	1	1	1	1	1	1	1	1	-	1	1
3359120_Z	SECCE1Rv1G0033170	c	TGCAGATCAGGAAGGACGGGGAATGGTTCTCCGTGGACGCCCTGCCCG	100.000	48	Yes	chr1R	463408188	463408236	+	0-5:A>G-5:A>G	A	G	1	1	0	0	0	0	0	0	0	1	-	1	1	1	1	1	1	1	1	1	1	1	1	1	1	1	1	1	1	1	1	1	1	-	1	1
1089062_A	SECCE1Rv1G0033230	p	TGCAGAGGAATCCAATCTGGTCCACCATTTGATCTTCATTGGAGCGCAGCAGCGGACACCGAAGGGCAA	97.101	69	No	chr1R	464707777	464707846	+	0-26:A>C-26:A>C	A	C	0	0	1	-	-	1	-	-	1	0	0	0	0	0	0	0	0	0	0	2	0	0	0	0	0	0	0	0	0	0	0	0	0	-	0	0
3883151	SECCE1Rv1G0033240	c	TGCAGTCCGATTATCCTTACCCAATGTGGATATCAGAGGATCGGGCCATGCACAACCCTGCCTTCCATG	98.551	69	Yes	chr1R	464707930	464707999	-	0-7:C>T-7:C>T	C	T	1	1	0	-	-	0	-	-	-	2	1	1	1	1	1	1	1	1	1	2	1	1	1	1	1	1	1	1	1	1	1	1	1	-	1	1
1089135_A	SECCE1Rv1G0033240	x	TGCAGCATGCCCTCCAGCATGCCTTGGTCCAAGCCATCCAGGTAGAGAGGTTCCTGCTGGCCAATCTCC	98.551	69	No	chr1R	464707995	464708064	+	0-29:C>A-29:C>A	C	A	0	0	-	-	-	1	-	-	1	0	0	0	0	0	-	0	0	0	0	0	0	0	0	0	0	0	0	0	0	0	0	0	0	-	0	0
7468385	SECCE1Rv1G0033270	c	TGCAGGAGACCGTCCAGTATCCGGTGGAGTACCCG	100.000	34	No	chr1R	465049601	465049635	+	0-29:T>C-29:T>C	T	C	1	1	0	0	-	0	-	0	-	1	1	1	1	1	1	1	1	1	-	2	-	1	1	1	-	1	1	1	1	-	1	1	-	-	-	-
5209387	SECCE1Rv1G0033270	x	TGCAGCGTCTGAGCAAAGGCCTGGTATTTGCGAATATCAGCGTCGCTCACACTCCG	98.214	56	No	chr1R	465050359	465050415	-	0-41:G>A-41:G>A	G	A	0	0	1	1	1	1	1	-	1	0	-	0	0	0	-	0	-	0	0	2	0	0	0	-	0	0	-	0	-	0	-	0	0	-	0	0
3890737_A	SECCE1Rv1G0033280	x	TGCAGATTTCTGCACCTTTATCCCACTCTGTGATGAACGTTCCCAAAACCTTGGCTCAAGAACCGAGAT	98.305	59	No	chr1R	465056249	465056308	+	0-37:C>T-37:C>T	C	T	0	0	-	-	-	1	-	-	-	0	0	0	0	0	0	0	0	0	0	0	0	0	0	0	0	0	0	0	0	0	0	0	0	0	0	0
3590086_Z	SECCE1Rv1G0033290	x	TGCAGGAAGGAGATGGCCCCCACGCATCCGTACACCG	100.000	37	Yes	chr1R	465312066	465312103	+	0-8:G>A-8:G>A	G	A	1	1	-	0	0	0	0	0	0	1	1	2	1	2	1	1	1	1	1	2	1	1	1	1	1	1	1	1	1	1	1	1	1	1	1	1
5218686_Z	SECCE1Rv1G0033290	o	TGCAGGCACATACAACGGTCGCGTTCATGGCCGGCGGGTCGCCGTGCGCGTCGTGCAAGCTGCTCCGAG	98.507	67	Yes	chr1R	465312389	465312456	-	0-13:A>G-13:A>G	A	G	0	0	-	1	1	1	-	-	1	0	0	2	0	2	0	0	0	0	0	0	0	0	0	0	0	0	0	0	0	0	0	0	0	-	0	0
3936131_Z	SECCE1Rv1G0033300	c	TGCAGTACCTGCGGAACCACAAGCCGCCGCTGACGCTGGCGCGGTGCAGCGGCGCGCACGTGATCGAGT	95.652	69	Yes	chr1R	465575385	465575454	-	0-21:A>G-21:A>G	A	G	0	0	-	1	1	-	-	1	-	0	0	0	0	0	0	0	0	0	0	0	0	0	0	0	0	0	2	0	0	0	0	0	0	-	0	0
5041212	SECCE1Rv1G0033300	x	TGCAGGAACGTGTTCCAGTCGCGGCGCTTCTGCGACTCGTAGCGGCTCAGCCCCGCCG	100.000	58	No	chr1R	465575450	465575508	+	0-8:C>G-8:C>G	C	G	1	-	0	0	0	0	0	0	0	1	1	2	-	2	1	1	-	1	1	0	1	-	1	1	1	-	1	1	1	1	-	1	1	-	-	1
4099396	SECCE1Rv1G0033300	x	TGCAGGTGCTCCTGCACTACGACTTGCTGGCCTCCTCCCTCCG	100.000	43	No	chr1R	465575540	465575583	+	0-18:A>G-18:A>G	A	G	1	1	0	0	0	0	0	0	0	1	1	2	1	2	1	1	1	1	1	2	1	1	1	1	1	1	1	1	1	1	1	1	1	1	1	1
5796560_A	SECCE1Rv1G0033320	o	TGCAGGTGTGCCGGCGCTCAAGAGGTCGGAGCTCCAGGCGGCCTGCGAAGATTTCAGCAACGTCATCGG	95.652	69	No	chr1R	466301730	466301799	+	0-13:G>T-13:G>T	G	T	1	1	-	-	-	0	-	0	-	1	-	1	1	1	1	-	-	1	-	1	1	1	1	-	1	1	1	1	1	1	1	1	1	-	-	1
6211663_A	SECCE1Rv1G0033320	o	TGCAGTGAGGGAAGACGGTCACCTGGACTGGCCGACGCGGCTGCGGGTGGCGGTGGGGATCGCCTACTG	100.000	69	Yes	chr1R	466302249	466302318	+	0-37:C>A-37:C>A	C	A	1	1	0	0	0	0	0	0	0	1	1	2	1	2	1	1	1	1	1	2	1	1	1	1	1	1	1	1	1	1	1	1	1	-	1	1
7091693_A	SECCE1Rv1G0033380	c	TGCAGCCTCAGCCCACGCGCCGCCACCGAGCCACCG	100.000	36	No	chr1R	466710464	466710500	-	0-32:A>G-32:A>G	A	G	1	1	0	0	0	0	0	0	0	1	1	2	1	1	1	1	1	1	1	2	1	1	1	1	1	1	1	1	1	1	1	1	1	-	1	1
3349496_A	SECCE1Rv1G0033600	i	TGCAGAAGCAGAGGAAGGGAGAAGATACATGAGCACTTCAGTCAACCACACCATGTTCCTATGAATGAC	100.000	69	No	chr1R	469412112	469412181	+	0-11:A>G-11:A>G	A	G	1	1	0	-	-	-	-	0	0	1	1	2	1	2	1	1	1	1	1	1	1	1	1	-	1	1	1	1	1	1	1	1	1	-	1	1
4104596_Z	SECCE1Rv1G0033660	o	TGCAGCTGCGGCGCCAGCTGCAAGTGCGACCCTTGCAACTGCTAAGGTGCAAGCGGTTGATGCGCTTGT	98.551	69	Yes	chr1R	469712943	469713012	+	0-26:C>T-26:C>T	C	T	0	0	-	1	-	-	1	-	1	0	0	0	0	-	0	0	0	0	0	-	0	-	0	0	0	0	0	0	0	-	0	-	0	-	0	0
3892907	SECCE1Rv1G0033720	c	TGCAGCTACACGCCCGACAGAGGAACCTTCGACATACGCGAGCGCAGGGAGTGCGGCGACGAGTACGGG	100.000	69	No	chr1R	470577176	470577245	+	0-61:A>G-61:A>G	A	G	1	1	0	0	0	0	0	0	0	1	-	2	1	1	1	1	1	1	1	2	1	1	1	1	1	1	1	1	1	1	1	-	1	-	1	1
5802160	SECCE1Rv1G0033790	c	TGCAGTGGGTGAGGGACAAGATGGACTTCAACACCACCAGGGTCTTCTTCACCAGCATGTCGCCCACCC	94.203	69	Yes	chr1R	471163793	471163862	-	0-16:C>G-16:C>G	C	G	0	0	1	1	1	1	1	1	1	0	0	2	0	0	0	0	0	0	0	2	0	0	0	0	0	0	0	0	0	0	0	0	0	-	0	0
3887129	SECCE1Rv1G0033790	x	TGCAGCATGTCCCGGAACGCCATGCCGTAGGCCTCCTCCGTGGACACCCACGCCGCGTCCTCCTCCCCG	100.000	69	No	chr1R	471163858	471163927	+	0-11:C>G-11:C>G	C	G	1	1	0	0	0	0	0	0	0	1	1	2	1	2	1	1	1	1	1	2	1	1	1	1	1	1	1	1	1	1	1	1	1	-	1	1
1022410	SECCE1Rv1G0033790	c	TGCAGTCCAACGCGGACGACGCCGTGGTGCACAAGATCTCCGACCGCATGGTGCGCAACGGCTCCATCT	98.529	68	No	chr1R	471164037	471164105	-	0-17:G>A-17:G>A	G	A	0	0	1	-	-	1	-	-	-	0	0	0	0	0	0	0	0	0	0	2	0	0	0	0	0	-	0	0	-	0	0	0	0	0	0	-
4100888	-	u	TGCAGTTGCGAAATGCAAGCTGTGAGCCAGCCGAGCCAGGGAAACCG	100.000	47	No	chr1R	472265043	472265090	-	0-9:G>C-9:G>C	G	C	1	1	0	0	0	0	0	0	0	1	1	2	1	2	1	1	1	1	1	2	1	1	1	1	1	1	1	1	1	1	1	1	1	-	1	1
6040547	SECCE1Rv1G0034010	c	TGCAGGGGCTGGCCCGATCGATGGCTGGAAAAGAGAGGAAGGAGGAGGATCCGCAGGGGACGGTGCTGC	95.652	69	No	chr1R	474320961	474321030	+	0-19:G>C-19:G>C	G	C	0	0	-	1	1	1	-	1	-	0	0	2	0	0	0	0	0	0	0	2	0	0	0	0	0	0	0	0	0	0	0	0	0	0	0	0
5045150	-	u	TGCAGCTGCGCTATAGCCTGTGGCTAGCTGCCG	100.000	33	No	chr1R	474976606	474976639	-	0-11:T>C-11:T>C	T	C	1	1	0	0	0	0	0	0	0	1	1	2	1	2	1	1	1	1	1	2	1	1	1	1	1	1	1	1	1	1	1	1	1	-	1	1
100076613	SECCE1Rv1G0034060	x	TGCAGCTGTAGAAGGTCGACAGGTCGGCGTTCGACCGGAGCGCCACCGCCTGGTGCTTCGCCG	100.000	63	Yes	chr1R	476102715	476102778	+	0-29:T>C-29:T>C	T	C	-	1	0	0	0	0	0	0	0	1	1	2	1	1	1	1	1	1	1	2	1	-	1	-	1	1	1	-	1	1	-	1	1	-	-	1
2276722	SECCE1Rv1G0034060	x	TGCAGGCCATCGAGGCATGTCTCCTGGTTGGTCAGGATTGCTGAGAGCAACGTCTGCACGTCGTCGGCC	94.203	69	No	chr1R	476105155	476105224	+	0-38:T>C-38:T>C	T	C	0	0	1	1	-	1	-	1	1	0	0	2	0	2	0	0	0	0	0	2	0	0	0	0	0	0	0	0	0	0	0	0	0	-	0	0
100139937	SECCE1Rv1G0034060	x	TGCAGCGCGCCGATCGCGCTACGTGAGAGGTGGCGGTGGCGGGACAGGTAGCGGTCGACGAGGCCGACG	100.000	69	No	chr1R	476105314	476105383	+	0-20:A>G-20:A>G	A	G	1	1	0	-	0	0	-	0	0	1	1	2	1	1	-	1	1	-	1	0	1	1	1	-	-	-	1	1	1	1	1	-	-	-	1	1
3741044_A	-	u	TGCAGAGAGGTAGTCATGCCTATGGCAGCAGCAGTTGAAAATCTAGTGGAGTGCGGCACCG	88.136	59	No	chr1R	477660828	477660887	+	0-54:G>T-54:G>T	G	T	0	0	-	1	1	-	-	1	1	0	0	2	0	2	0	0	0	0	0	0	0	0	0	0	0	0	0	0	0	0	0	0	0	-	0	0
3584856	-	u	TGCAGCACGGATTGAGCTTGCATGCGTTGGGAATGATTTATTGTTTGCACAGTGGAATGGAGTACGTGC	95.652	69	No	chr1R	477743448	477743517	+	0-12:T>C-12:T>C	T	C	1	1	-	0	0	0	-	0	0	1	1	2	1	2	1	1	1	1	1	1	1	1	1	1	1	1	1	1	1	1	1	1	1	1	1	1
1108876_Z	SECCE1Rv1G0034180	i	TGCAGTCAAAATTGTTGGTTGCCGTAGAAGGTTAACTAACCTACCCACTTTTGGTAGCGTTTCGCCCGA	92.537	67	Yes	chr1R	477785344	477785411	+	0-5:T>C-5:T>C	T	C	0	0	-	1	1	-	-	1	1	0	0	0	0	0	0	0	0	0	0	0	0	0	0	0	0	0	0	0	0	0	0	0	0	0	0	0
3364274	SECCE1Rv1G0034210	c	TGCAGGGAGTAAGATAACGAGCATCTTCACCGCAAACGACATCATTTTCTGTGGAACTGAAACCGAGAT	96.923	65	No	chr1R	478444177	478444242	-	0-9:T>C-9:T>C	T	C	0	0	1	-	-	1	-	1	-	0	0	0	0	0	0	0	0	0	0	0	0	0	0	0	0	0	0	0	0	0	0	0	0	-	0	0
7503009	SECCE1Rv1G0034210	c	TGCAGGCGCCCGCGCTGCTGCCGGAGGAGGGGCGGACGGCGGGGCGGGACAACCG	96.364	55	Yes	chr1R	478451578	478451633	-	0-28:G>C-28:G>C	G	C	0	0	-	1	1	-	-	1	1	0	0	0	0	2	0	0	0	0	0	0	0	0	0	0	0	0	0	0	0	0	-	0	0	0	0	0
100117933	-	u	TGCAGCGGCGCCGGAGGAGGCGGCGAGCGGGAACGAGAGGCGCTTCGTTCCTTCCGTGCGGCGCCGCCG	100.000	69	No	chr1R	479909834	479909903	-	0-32:A>G-32:A>G	A	G	1	1	-	0	0	0	0	-	0	1	1	0	1	1	1	1	1	1	1	1	1	1	1	-	1	-	1	1	-	1	1	1	1	-	1	1
1220204	SECCE1Rv1G0034300	c	TGCAGGAGTGCGGGCTAGGTGTTTGCGATATTGCCAAGCTCTACGTGATTAGGCCATCGCTGCTCAGCA	86.957	69	No	chr1R	480171651	480171720	-	0-60:T>C-60:T>C	T	C	0	0	-	-	1	-	-	1	1	0	0	0	0	0	0	0	0	0	0	0	0	0	0	0	0	0	0	0	0	0	0	0	0	0	0	0
4093282	SECCE1Rv1G0034350	x	TGCAGCACTTTCTTCACCTTCTTCTTGCATCCCTCGCAGTGGATGGACACCCG	98.113	53	No	chr1R	481526108	481526161	-	0-38:G>A-38:G>A	G	A	0	0	1	1	1	1	1	1	1	0	0	2	0	2	0	0	0	0	0	2	0	0	0	0	0	0	0	0	0	0	0	0	0	-	0	0
3909130_A	SECCE1Rv1G0034410	x	TGCAGCGAGGCGCTCTGGACGAGGCCTCGCGTGCCGCGGGAGTGGGCGCCGAGCAGGTTGGGGTTGGCC	98.551	69	No	chr1R	481800591	481800660	-	0-10:C>G-10:C>G	C	G	0	0	-	-	1	1	1	1	1	0	0	2	0	0	0	0	0	0	0	-	0	0	0	0	0	0	0	0	0	-	0	0	0	-	0	0
5796501_A	SECCE1Rv1G0034700	c	TGCAGGCACCGCGGCGGGCCACTTCGTGGACGGCGTCTCGGCGTTCGGCCTCGGCAAGGGCACCGCTGC	97.101	69	No	chr1R	488106212	488106281	-	0-56:A>G-56:A>G	A	G	0	0	1	1	1	1	1	1	1	0	0	2	0	2	0	0	0	0	0	2	0	0	0	0	0	0	0	0	0	0	0	0	0	-	0	0
5801818	-	u	TGCAGGTGTAGAGGCCCTTCTGGAGACTGGGGAGTTTACAGAGGTGTACTGGAGTCTGAGATTCTTCCG	95.652	69	No	chr1R	491636119	491636188	+	0-7:G>A-7:G>A	G	A	0	0	1	1	1	1	1	1	1	0	0	0	0	0	0	0	0	0	0	2	0	0	0	0	0	0	0	0	0	0	0	0	0	-	0	0
3592473	SECCE1Rv1G0034840	x	TGCAGCACACCTTCCCCATGCTAGCCTGATCACAAAGGTTGCTTCCCG	100.000	48	No	chr1R	491636994	491637042	+	0-29:T>G-29:T>G	T	G	1	1	0	0	0	0	0	0	0	1	1	2	1	2	1	1	1	1	1	2	1	1	1	1	1	1	1	1	1	1	1	1	1	-	1	1
100139997_Z	SECCE1Rv1G0034880	c	TGCAGCGGATGCCGCCGGTCTGTGCGGCCGCAATGCGTGGCCGCGCTCCTTCTCGGCGCCGCCGTGGTC	100.000	69	Yes	chr1R	492452626	492452695	-	0-20:T>C-20:T>C	T	C	1	1	0	0	0	0	0	0	0	1	1	2	-	1	1	1	-	1	-	1	1	1	1	1	1	1	1	-	-	-	1	-	-	-	1	-
5498154_A	SECCE1Rv1G0034990	c	TGCAGGCCGTCGGCGGCACGGGCGTCAACGTGGTCGTCGGGGCCCCTAACGACGTGCTCTCCAACCTCG	98.551	69	Yes	chr1R	494529753	494529822	-	0-19:G>C-19:G>C	G	C	1	1	0	0	0	0	-	0	-	1	1	1	1	1	1	1	1	1	1	2	1	1	-	1	1	1	1	1	1	1	1	1	1	-	-	1
3353349	SECCE1Rv1G0034990	x	TGCAGCGCGGCCTGGTCGGGGGCGTACAGCCGCATGGAGTTGATGCCGTTGGACTTGAACATGCTGACG	100.000	69	Yes	chr1R	494529818	494529887	+	0-8:G>C-8:G>C	G	C	1	1	-	0	-	-	0	-	0	1	1	2	1	2	1	1	1	1	1	1	1	1	1	1	1	1	1	1	1	1	1	1	1	-	1	1
3904878_B	SECCE1Rv1G0035040	o	TGCAGCGTTCGCGTGGCTGCGGTGCGACAGGGAGGACGTGGAGGACTGCGCAGGGTTCCTCCGCGGCCA	98.507	67	No	chr1R	495000575	495000642	-	0-45:C>T-45:C>T	C	T	1	1	-	-	-	0	-	-	-	1	1	1	1	1	1	1	1	1	1	2	1	1	1	1	1	1	1	1	1	1	1	1	1	-	1	1
3742589_A	SECCE1Rv1G0035120	c	TGCAGGTGTACTGGGGCGAGTTCCCCAAGGAGCGGGTCGACGAGGCCCATCGTGCCGGCGTCAAGGTCT	98.551	69	No	chr1R	495771363	495771432	-	0-37:C>T-37:C>T	C	T	0	0	1	-	1	1	1	-	1	0	0	2	-	0	0	0	0	0	0	1	0	0	0	0	0	0	0	-	0	0	0	0	0	0	0	-
3601074_Z	SECCE1Rv1G0035120	c	TGCAGGTGTACTGGGGCGAGTTCCCCAAGGAGCGGGTCGACGAGGCCCATCGTGCCG	98.246	57	No	chr1R	495771375	495771432	-	0-37:C>T-37:C>T	C	T	0	0	1	-	1	1	1	-	1	0	0	2	0	2	0	0	0	0	0	2	0	0	0	0	0	0	0	0	0	0	0	0	0	0	0	0
3883399	SECCE1Rv1G0035140	p	TGCAGTTTTATGTCAAATTCTATCTTCAACACCCG	100.000	35	No	chr1R	496021208	496021243	-	0-7:T>C-7:T>C	T	C	1	1	0	0	0	0	0	0	0	1	1	2	1	2	1	1	1	1	1	2	1	1	1	1	1	1	1	1	1	1	1	1	1	-	1	1
2350248	SECCE1Rv1G0035170	x	TGCAGAAACCGAGCCTGTCCTCCTCCGGCCTCCTGCCGCCGTCACCGCCAACGGCAGGATCGCCGCCCT	95.652	69	Yes	chr1R	496840366	496840435	-	0-33:T>C-33:T>C	T	C	0	0	1	1	1	1	1	1	1	0	0	2	-	0	-	0	-	0	0	0	0	0	0	0	-	0	0	0	0	0	-	0	-	-	0	0
5037124	SECCE1Rv1G0035170	c	TGCAGGGACGGCTCGTCGGAGTGCAGCGATGAAGGCGTCTCCGGTCTCATCTCCG	100.000	55	Yes	chr1R	496840431	496840486	+	0-11:C>T-11:C>T	C	T	1	1	-	0	0	0	0	0	0	1	1	2	1	2	1	1	-	1	1	1	1	1	1	1	1	1	1	1	1	1	1	1	1	-	1	1
1235878	SECCE1Rv1G0035190	c	TGCAGCTCGGAAAGCAACCTGACCTGCTCATGCGCCGTCGCGTGCGCGCTCCTAGCGGGCACCGTGACC	92.754	69	Yes	chr1R	496897881	496897950	-	0-11:A>C-11:A>C	A	C	0	0	-	1	1	-	-	1	1	0	0	0	0	0	0	0	0	0	0	2	0	0	0	0	0	0	0	0	0	0	0	0	0	-	0	0
4002104_A	SECCE1Rv1G0035200	c	TGCAGGAGGCTCTGCGTCGGTTCGCGTTCGACAACATCTGCCACGTCGCCTTCGGCGTCGAGAGCTCCA	95.652	69	No	chr1R	496922279	496922348	+	0-10:T>G-10:T>G	T	G	0	0	1	1	1	1	1	1	-	0	0	2	0	0	0	0	0	0	0	0	0	0	0	0	0	0	0	0	0	0	0	0	0	-	0	0
3358526	SECCE1Rv1G0035220	x	TGCAGTAGGGCTTGTCCTTGGCTTTGTAGGCGACGTCCTCCTCGAGGGAGTGGTGGAAGAGCGCCATGT	100.000	69	No	chr1R	497117185	497117254	+	0-7:G>T-7:G>T	G	T	1	1	-	0	0	0	0	-	0	1	1	2	1	2	1	1	1	1	1	1	1	1	1	1	-	1	1	1	1	1	1	1	1	-	1	1
1005850_Z	SECCE1Rv1G0035300	x	TGCAGGACGGCGGCCCTGAAGGAGAGCAGCGCCAGGCCGTCGGCGGTGAGCGCGTTGGTGGCGGCGGGG	92.754	69	Yes	chr1R	497762159	497762228	-	0-33:A>T-33:A>T	A	T	0	0	1	-	-	1	1	1	1	0	0	2	-	-	0	0	0	0	0	2	0	0	0	0	0	0	0	0	0	0	0	0	0	-	0	0
7514002	SECCE1Rv1G0035310	c	TGCAGTTTCGAAGAGCGATGGCGCGGCCGCGAGCATTCGCGCGCTGGCGTCGCACTCCTGGCAGATGGC	92.754	69	Yes	chr1R	497766162	497766231	-	0-6:T>A-6:T>A	T	A	0	0	1	1	-	-	1	1	-	0	0	0	0	0	0	0	0	0	0	0	0	0	0	0	0	0	0	0	0	0	0	0	0	-	0	0
7514003	SECCE1Rv1G0035310	c	TGCAGTTTCGAAGAGCGGTGGTGCGGCCGCGAGCATTCGCGCGCTGGCGTCGCACTCGTGGCAGATGAC	90.476	63	No	chr1R	497766168	497766231	-	0-57:G>C-57:G>C	G	C	0	0	1	1	-	-	1	1	-	0	0	0	0	0	0	0	0	0	0	0	0	0	0	0	0	0	0	0	0	0	0	0	0	-	0	0
5210127_Z	SECCE1Rv1G0035310	x	TGCAGCGACTACCGGAGCACGGTCGTCGTCGGCGTCAGCGAACCACGGGAGCCG	92.453	53	Yes	chr1R	497766228	497766281	+	0-7:A>G-7:A>G	A	G	1	1	0	0	-	-	0	0	-	1	1	1	1	1	1	1	1	1	1	1	1	1	1	1	1	1	1	1	1	1	1	1	1	-	1	1
5034665	SECCE1Rv1G0035400	c	TGCAGGCGGGGCGGACCTACTTCGTGCTCCCCGCGGCCCG	100.000	40	No	chr1R	498095973	498096013	+	0-11:C>A-11:C>A	C	A	1	1	0	0	0	0	0	0	0	1	1	2	1	2	1	1	1	1	1	2	1	1	1	1	1	1	1	1	1	1	1	1	1	-	1	1
3349836	-	u	TGCAGTGACGTTTTGTGGTGCTGATGGTCCTGCTGCCG	100.000	38	No	chr1R	498542634	498542672	-	0-25:G>A-25:G>A	G	A	1	1	0	0	-	0	-	0	0	1	1	2	1	2	1	1	1	1	1	1	1	1	1	1	1	1	1	1	1	1	1	1	1	1	1	1
7501408	SECCE1Rv1G0035430	x	TGCAGCGCCATGCGCGCGGCGTACCACGCGCCGTCCTTTGCGCGGTACTCCAGGCGGGGAGGCGGCCGA	94.118	68	Yes	chr1R	498790128	498790196	-	0-18:G>C-18:G>C	G	C	0	0	1	-	-	1	-	-	-	0	0	0	0	0	0	0	0	0	0	0	0	0	0	-	0	0	0	0	0	0	0	0	0	-	0	0
1094269	SECCE1Rv1G0035430	x	TGCAGCGCCATGCGCGCGCCGTACCACGCGCCGTCCTTTGCGCGGTACTCCAGGCGGGGAGGCCGCCGA	96.825	63	No	chr1R	498790133	498790196	-	0-63:C>G-63:C>G	C	G	0	0	1	-	-	1	-	-	-	0	0	0	0	0	0	0	0	0	0	0	0	0	-	0	0	0	0	0	-	0	0	0	-	-	0	0
5202128_Z	SECCE1Rv1G0035450	x	TGCAGTAGGTGTCGCGGCCGCCGCGAGGTGAAGTTAAAGAACCCCTGCACACAAGAGCAGGCACGGTCA	100.000	69	No	chr1R	498808654	498808723	-	0-5:T>C-5:T>C	T	C	1	1	0	0	0	0	0	-	-	1	1	-	-	-	1	1	-	-	-	-	1	1	-	-	1	-	-	-	1	1	-	1	1	-	-	1
1241142	SECCE1Rv1G0035490	x	TGCAGAAGGCGTGGTCCTGGGTTTTGAGCACGGCCTCGGCCAGGGACGGGGAGGAGACCACGACGGCGG	95.455	66	Yes	chr1R	499187473	499187539	+	0-46:C>G-46:C>G	C	G	0	0	1	1	1	1	-	1	1	0	0	2	0	2	0	0	0	0	0	0	0	0	0	0	0	0	0	0	0	0	0	0	0	-	0	0
1071868	SECCE1Rv1G0035540	c	TGCAGGAAGCTGGACAAGCTTCCTGACGGCATCGTAAAGCTGGGGCGTCTAAGGTATCTCTCCATAGAT	97.101	69	No	chr1R	499439032	499439101	+	0-33:G>A-33:G>A	G	A	0	0	1	-	1	1	1	-	1	0	0	2	0	0	0	0	-	0	0	-	0	0	-	0	-	0	0	-	0	-	-	-	0	-	-	0
3576616	SECCE1Rv1G0035590	x	TGCAGGCGCGCGATGACGGCGTGCAGCAGGCCGATGGTCTGCTCCTGCCTCATCGCGGTGGCCTCCATC	98.551	69	No	chr1R	500015766	500015835	-	0-56:G>C-56:G>C	G	C	0	0	1	1	1	1	1	1	1	0	0	2	0	2	0	0	0	0	0	0	0	0	0	0	0	0	0	0	0	0	0	0	0	-	0	0
17398516	SECCE1Rv1G0035700	x	TGCAGCGAGGAGGAGGGGACGCCCATGGCGTCCTTGAGGAAGAAGTTGACGCCCAGCCAGGGGAAGAGC	97.101	69	Yes	chr1R	500402743	500402812	-	0-5:C>G-5:C>G	C	G	0	0	1	-	1	1	-	1	1	0	0	0	0	0	0	0	0	0	0	2	0	0	0	0	0	0	0	0	0	0	0	0	0	-	0	0
3359475	SECCE1Rv1G0035740	x	TGCAGGACCGTGACCACCGCGGCGGCGATGTAGTCCGCCTCCG	100.000	43	No	chr1R	500784308	500784351	+	0-20:G>C-20:G>C	G	C	1	1	0	0	0	-	0	0	0	1	1	2	1	2	1	1	1	1	1	1	1	1	1	1	1	1	1	1	1	1	1	1	1	-	1	1
2242468_Z	SECCE1Rv1G0035740	c	TGCAGAACGAGAGGAAGAATCTGCCCGTGTACAAGTTCAAGGACGATCTGCTCAAGGCCATCGAGAAGT	95.652	69	Yes	chr1R	500784867	500784936	-	0-5:A>G-5:A>G	A	G	0	0	-	-	-	1	1	1	1	0	0	2	0	2	0	0	0	0	0	2	0	0	0	0	0	0	0	0	0	0	0	0	0	-	0	0
3584712_Z	SECCE1Rv1G0035740	x	TGCAGTTCCCTCTGCAATGTCACCTTGGCGTCGACGGCCTCGGCCAGTTCGTCCATCTCGCCGTCCGAG	98.507	67	Yes	chr1R	500784932	500784999	+	0-5:T>C-5:T>C	T	C	1	1	-	-	-	0	0	0	0	1	1	2	1	2	1	1	1	1	1	2	1	1	1	1	1	1	1	1	1	1	1	1	1	1	1	1
3359737	SECCE1Rv1G0035750	c	TGCAGCTCACCTCCGCGGCCACCAGGGACGACGCGCTCGCCTCCCTCGTCGGCCAGCTAGAGCAGAACC	97.101	69	No	chr1R	501115467	501115536	-	0-8:A>C-8:A>C	A	C	1	1	0	-	0	0	0	0	-	1	1	2	1	2	1	1	1	1	1	2	1	1	1	1	1	1	1	1	1	-	1	1	1	-	1	1
3907586	SECCE1Rv1G0035850	c	TGCAGGCGCTGCTCGGCTACCGCTCGGTTGACTTCCTGCCCTACGCCTCCCACGTCCGCAAGACGGCGG	100.000	69	No	chr1R	502318932	502319001	-	0-9:T>A-9:T>A	T	A	1	1	0	0	0	0	0	0	0	1	1	2	1	2	1	1	1	1	1	2	1	1	1	1	1	1	1	1	1	1	1	1	1	1	1	1
3899769	SECCE1Rv1G0035890	x	TGCAGTCCATGTCTGTGGGAGTACCAGTCGGGGTCGACGCGCTGGAGTTGGAGTTGTTGGAGGAGCAGC	100.000	69	No	chr1R	502558942	502559011	-	0-13:T>C-13:T>C	T	C	1	1	0	0	0	0	-	0	0	1	1	1	1	1	1	1	1	1	1	2	1	1	1	1	1	1	1	1	1	1	1	1	-	-	1	1
3736060_Z	SECCE1Rv1G0035980	c	TGCAGGGCGTGGCGCGACACCGTCGACGCCCGCCTGCGCGGCCACCTGCTCTCGCGCTCCGCACGCGGC	97.101	69	No	chr1R	503820823	503820892	+	0-61:C>T-61:C>T	C	T	1	1	-	0	0	-	-	0	0	1	1	2	1	2	1	1	1	1	1	1	1	1	1	1	1	1	1	1	1	1	1	1	-	-	1	1
3355931_A	SECCE1Rv1G0035980	x	TGCAGCCTCCCCTTCCCGAAGGAAGGTCGTCTCGTCCCACCGTTGTGTCATCGAAGAGAACACATGCAT	92.754	69	No	chr1R	503821294	503821363	-	0-50:T>C-50:T>C	T	C	0	0	1	1	1	1	-	1	-	0	0	0	0	0	0	0	0	0	0	0	0	0	0	0	0	0	0	0	0	0	0	0	0	-	0	0
17394375	SECCE1Rv1G0036000	c	TGCAGTGGGCCATGGCCGAGCTGATGAGGAACCCGAGGGTGATGCGCAAGGCGCAGGAGGAGGTCCGAG	98.507	67	No	chr1R	503835511	503835578	+	0-16:C>G-16:C>G	C	G	0	0	-	-	1	-	-	1	1	0	0	2	0	2	0	0	0	0	0	0	0	0	0	0	0	0	0	0	0	0	0	0	0	-	0	0
100172962	SECCE1Rv1G0036020	x	TGCAGCGCGTTGATGAACGGGCCGGAGTTGGTGTAGTCGGAGTTGACGCCGAGGCAGAAGGTCAAGTTC	97.101	69	No	chr1R	503976146	503976215	-	0-40:A>G-40:A>G	A	G	1	1	-	0	-	0	0	-	-	1	1	1	-	-	1	-	-	1	1	-	1	1	1	1	1	1	1	1	1	1	1	1	1	-	-	-
5209906	SECCE1Rv1G0036190	x	TGCAGCAGGTCTACGCGTGGCACCTCGGCGGGGACAACCTTCCCCGCCTTCCCCCAGCCACCGACCACC	98.551	69	No	chr1R	506447620	506447689	-	0-59:A>G-59:A>G	A	G	0	0	-	1	1	1	1	1	1	0	0	0	0	0	0	0	0	0	0	0	0	0	0	0	0	0	0	0	0	0	0	0	0	-	0	0
2301806	-	u	TGCAGATTTACTCGAAAGCGTCAGCTCTACCATCTCTTCGCCGATCGTTAGATCAGTATCAAATCGACT	95.652	69	No	chr1R	506927628	506927697	-	0-10:C>A-10:C>A	C	A	0	0	-	1	1	1	-	1	1	0	-	2	0	2	-	0	-	0	0	0	0	0	0	0	0	0	0	-	0	0	0	0	0	0	-	0
3585654_Z	SECCE1Rv1G0036230	x	TGCAGGACCTTGCCGCACGAGTCGCAGGAGACGAACTCACCCTCCATCCTGACGCGGCGGAGGCCGCCG	98.551	69	No	chr1R	507463294	507463363	-	0-38:A>G-38:A>G	A	G	1	1	-	-	-	0	-	-	0	1	1	1	1	1	1	1	1	1	1	1	1	1	1	1	1	1	1	-	1	1	1	1	1	1	1	1
100098182	SECCE1Rv1G0036230	c	TGCAGCAGCGGGGCCGGAAACAGCGCGCCGTGGAGGTGGAGGCTCGGCGGCAGCTCCG	98.039	51	No	chr1R	507463359	507463410	+	0-19:A>G-19:A>G	A	G	0	0	-	-	-	1	-	-	-	0	0	0	0	0	0	0	0	0	0	0	0	0	0	0	0	0	0	0	0	0	0	0	0	-	0	0
5789348	SECCE1Rv1G0036340	c	TGCAGGTGCAGCGGGAGCAGGGCCGTGGTCGTGGACGCCCCCATGTCCAAGATCAGGGAGCTCGTCGTG	100.000	69	No	chr1R	508643603	508643672	-	0-15:A>G-15:A>G	A	G	1	1	0	-	0	0	0	0	0	1	1	1	-	-	-	1	1	1	1	-	1	-	-	1	1	1	1	1	1	1	-	1	1	1	1	1
5799941	SECCE1Rv1G0036340	x	TGCAGGACGAACACGGTGAGCGCGCCGTAGTCGTGCAGCGGCGGGAGCACGCAGCCTCCGAGCTTGAGC	100.000	69	Yes	chr1R	508643757	508643826	+	0-10:A>G-10:A>G	A	G	1	1	-	0	0	-	0	-	-	-	1	-	1	1	1	1	1	1	-	-	1	1	-	-	-	1	1	1	1	1	-	-	1	-	-	1
5800233_A	SECCE1Rv1G0036450	x	TGCAGTTGAAGTCGCGGTGGATGACGGCGGGGGAGGTGTGCTCGTGCAGGAACTCCAGCGCGCGGGCGC	97.101	69	No	chr1R	509865006	509865075	-	0-28:G>C-28:G>C	G	C	0	0	1	1	1	1	1	1	1	0	0	0	0	0	0	0	0	0	0	0	0	0	0	0	0	0	0	0	0	0	0	0	0	-	0	0
4485459	SECCE1Rv1G0036510	x	TGCAGCAGAGGCAGTCGGGACACTTCGCGCCGCCG	100.000	35	No	chr1R	510344774	510344809	-	0-16:G>C-16:G>C	G	C	1	1	0	0	0	0	0	0	0	1	1	2	1	2	-	-	-	1	1	2	1	1	1	-	-	-	1	1	1	1	-	-	-	-	1	1
7503508_A	SECCE1Rv1G0036550	o	TGCAGCTGGTGGACTACGGCGTCAACAAGGTCTGGGAGATGAACAACGTCGGGGTAATATTCTCTCTCC	98.551	69	Yes	chr1R	510370070	510370139	-	0-47:G>A-47:G>A	G	A	0	0	-	1	1	1	1	1	1	0	0	2	0	2	0	0	0	0	0	0	0	0	0	0	0	0	0	0	0	0	0	0	0	-	0	0
5802469_A	SECCE1Rv1G0036550	i	TGCAGCCAAATCAAACGCGAGAGATTAGGAGGCCGAATCGAACAGCGCAGGAGGACGCCG	98.276	58	No	chr1R	510370135	510370193	+	0-18:G>A-18:G>A	G	A	1	1	-	0	0	0	0	0	0	1	1	1	1	1	1	1	1	1	1	1	1	1	1	1	1	1	1	1	1	1	1	1	1	1	1	1
4105591	SECCE1Rv1G0036660	i	TGCAGTCGATCGTTTCCTTGATGGCAGCGTGCACATCTCCGCCGGGTCCAGCCG	100.000	50	Yes	chr1R	511106537	511106587	+	0-5:T>C-5:T>C	T	C	1	1	-	0	0	-	0	-	0	1	1	1	1	0	1	1	-	1	1	-	1	-	-	-	1	1	1	1	1	-	1	-	1	-	1	1
3579871	SECCE1Rv1G0036690	x	TGCAGGACAACTGGGATTGGTTCTATATGACCTGCACACAAGGCGAAGGGAAGACAGGTGTTAGTTATG	100.000	69	No	chr1R	511280329	511280398	+	0-44:G>C-44:G>C	G	C	1	1	-	-	-	0	-	0	-	1	1	2	1	2	1	1	1	1	1	1	1	1	1	1	1	1	1	1	1	1	1	1	1	-	1	1
5803121_Z	SECCE1Rv1G0036740	c	TGCAGCAAGCGCGGCCGCGGGCCCCTAATGGCCAGGACTGTCGCGGCCACCATGTTCGTCGTGCTCGGC	95.652	69	No	chr1R	512069433	512069502	+	0-26:A>C-26:A>C	A	C	0	0	1	1	1	1	1	-	-	0	0	0	0	0	0	0	0	0	0	0	0	0	0	0	0	0	0	0	0	0	0	0	0	-	0	0
100075230	SECCE1Rv1G0036750	x	TGCAGCACCAGCTCCACCGTCGGCACGGCCGGGCCCACGCGCGTGCTCCCCACCTTGCTCCCGTCGTAG	100.000	69	No	chr1R	512150017	512150086	-	0-14:C>G-14:C>G	C	G	1	1	0	0	0	0	0	0	0	1	1	2	1	1	1	-	1	1	-	2	1	-	1	1	1	1	1	1	-	1	-	-	-	1	-	-
5497754_Z	SECCE1Rv1G0036750	c	TGCAGCGGTCGCGGCTCGGGTTCAGCTCTTCCCTCCTCTTCCGCCAGACCACCTGCAACAACTTCCGCC	100.000	69	Yes	chr1R	512150244	512150313	+	0-28:T>C-28:T>C	T	C	1	1	-	0	0	0	0	0	-	1	1	1	1	1	1	1	1	1	1	1	1	1	1	1	1	1	1	1	1	1	1	1	1	1	1	1
5796094_Z	SECCE1Rv1G0036770	x	TGCAGCAACTCACCCTCTGACAGCCCGAAGCTCTGGTAAAATGCCATTTTCCGCAGCCATGAGTCCCTC	97.101	69	Yes	chr1R	512316646	512316715	+	0-11:A>G-11:A>G	A	G	0	0	1	1	1	1	1	1	1	0	0	2	0	0	0	0	0	0	0	2	0	0	0	0	0	0	0	0	0	0	0	0	0	-	0	0
3361634	SECCE1Rv1G0036780	x	TGCAGGCCAATGCCTTGAAGGTGTTCGACTAAAGGCTTAATGATCTTCCCCACCCGCATGCCCAGCACC	100.000	69	No	chr1R	512642402	512642471	-	0-29:T>G-29:T>G	T	G	1	1	-	0	0	0	0	0	-	1	1	1	-	1	1	1	1	1	1	1	1	1	1	1	1	1	1	-	1	1	-	-	1	-	1	1
1117098	SECCE1Rv1G0036810	x	TGCAGCTCTTGCCGCATCTTTTCAGCCCTGTTAAGTTCCCACGCAGATATATAAACTTAGTTAGTTAAC	94.203	69	Yes	chr1R	512657766	512657835	-	0-16:T>C-16:T>C	T	C	0	0	-	1	1	1	-	1	-	0	-	-	0	-	0	0	-	0	0	0	0	0	0	0	-	0	-	0	0	0	0	0	0	-	-	0
5796384	SECCE1Rv1G0036810	x	TGCAGCTGCATGCAGAGCTGGATCCTCTCCATCGCCGACGCGCTCAGCGGCTGCTGCTCGCCGTCGTTG	100.000	69	No	chr1R	512658192	512658261	-	0-32:C>G-32:C>G	C	G	1	1	0	0	-	0	0	-	0	1	1	2	1	0	1	1	-	1	1	1	1	1	1	1	-	-	1	-	-	1	-	1	1	-	-	1
5203471_Z	SECCE1Rv1G0036850	c	TGCAGGAGAACAGCACTGACACCGCCCG	100.000	28	Yes	chr1R	512946277	512946305	-	0-10:C>T-10:C>T	C	T	1	1	0	0	0	0	-	0	0	1	1	2	1	2	1	1	1	1	1	2	1	1	1	1	1	1	1	1	1	1	1	1	1	-	1	1
5802176_Z	SECCE1Rv1G0036850	x	TGCAGTTGCTCCTCTATGGCTCTTCCGCCCACGAGCAGGGCGGTGGGGACGGAGCGGAAAAGGAACAAG	97.101	69	No	chr1R	512946301	512946370	+	0-14:T>C-14:T>C	T	C	0	0	1	1	1	1	-	1	1	0	0	2	0	2	0	0	0	0	0	2	0	0	0	0	0	0	0	0	0	0	0	0	0	-	0	0
3905120_Z	SECCE1Rv1G0036850	x	TGCAGGGCGAGAGTTACCTGGGAGACGACGCCGAGTACCCCAAGGGAGACCTTGGCGGCGTCCAGGTCC	100.000	69	Yes	chr1R	512946553	512946622	+	0-8:G>C-8:G>C	G	C	1	1	-	0	0	0	-	0	-	1	1	1	1	1	1	1	1	1	1	1	1	1	1	1	1	1	1	1	1	1	1	1	1	-	1	1
3902170_A	SECCE1Rv1G0037010	i	TGCAGTTACAAGAAAAGAAAAATATTTTCATAACCGATGAATTAATCTTTTTAATGACAAGGATGTAAA	98.551	69	No	chr1R	515728358	515728427	+	0-34:C>T-34:C>T	C	T	1	1	0	0	0	0	0	0	0	1	1	2	-	2	1	1	1	1	1	0	1	1	1	1	1	1	1	1	1	1	1	1	1	-	1	1
100141152	SECCE1Rv1G0037030	c	TGCAGGCGGTGCGGCGGTCGCTCGACGACATGCCGGGCTCCGCCTTCTTCGACGCCTGGGACTTCACAG	100.000	67	Yes	chr1R	516220818	516220885	+	0-67:A>G-67:A>G	A	G	1	1	-	-	-	0	-	-	-	1	1	1	1	1	1	1	1	1	1	1	1	1	1	1	1	1	1	1	1	-	1	-	1	-	1	1
3906785	SECCE1Rv1G0037030	c	TGCAGTACCTCTCGCTCGCGGCGAACCATCTCACCGGCAACGTCGACTCTGTGCTGCCCCG	100.000	61	No	chr1R	516221367	516221428	+	0-49:T>C-49:T>C	T	C	1	1	0	0	0	0	0	0	0	1	1	2	1	2	1	1	1	1	1	0	1	1	1	1	1	-	1	1	1	1	1	1	1	-	1	1
1739195	SECCE1Rv1G0037030	x	TGCAGCCCGCCGGTGCCCACCAGCTCCTGCACCAGCCGCGACGGCACGTCGCCG	96.296	54	Yes	chr1R	516221671	516221725	-	0-47:G>A-47:G>A	G	A	0	0	-	1	-	-	1	1	1	0	0	2	0	2	0	0	0	0	-	0	0	0	-	0	0	0	0	0	-	0	0	0	-	-	-	0
3902524_Z	SECCE1Rv1G0037030	c	TGCAGCACAACTTCCTGACCGGCATCGAGATATCGCCGTCGTCGTCGCTCCCCTCCG	98.246	57	Yes	chr1R	516221736	516221793	+	0-43:G>A-43:G>A	G	A	0	0	1	1	1	1	1	1	1	0	0	2	0	0	0	0	0	0	0	0	0	0	0	0	0	0	0	0	0	0	0	0	0	0	0	0
3743517_A	SECCE1Rv1G0037100	o	TGCAGGGCGCGGGAGCTGTTCTACTACCTCAAGGGGGGACAGGTGGATTACGGCGTGGAGCACAGCCAG	98.551	69	No	chr1R	518731070	518731139	-	0-56:G>A-56:G>A	G	A	1	1	-	-	0	0	-	0	-	1	1	2	1	1	-	1	1	1	1	-	1	1	-	1	-	1	1	-	1	1	1	-	-	-	-	1
3363763_Z	SECCE1Rv1G0037120	i	TGCAGTTCCAAATCAAAATGTGTGTCTCACAATCTCGCAAAATAAGCTAATCAACAAACGCAATTGAAC	100.000	69	Yes	chr1R	519337997	519338066	-	0-53:A>G-53:A>G	A	G	1	1	0	0	0	0	0	0	0	1	1	2	1	1	1	1	-	1	-	-	1	1	1	1	1	1	1	-	1	1	1	1	1	1	1	1
3599389	SECCE1Rv1G0037120	x	TGCAGTCATGCCATCCTCACTAGTAATTGCCCTTAAAGTAACCG	100.000	44	No	chr1R	519339638	519339682	-	0-21:A>G-21:A>G	A	G	1	1	0	0	0	0	0	0	0	1	1	2	1	1	1	1	-	-	-	0	1	1	1	-	1	1	1	1	1	1	1	1	-	-	1	-
5361314	SECCE1Rv1G0037130	x	TGCAGGAACGAGGAGTAGATGGCGCAAAAGGGCTTGAGCCCCTCGCAGGCCAGGCCGGCCGCGAAGGTC	93.846	65	No	chr1R	519371969	519372034	+	0-65:G>C-65:G>C	G	C	0	0	-	-	-	1	-	-	-	0	0	0	0	0	-	0	0	0	0	0	0	0	0	0	0	0	0	0	0	0	0	0	-	-	0	-
3576653_A	SECCE1Rv1G0037130	x	TGCAGCTTGCTGAGGGCGCCGCTGAGCGCGCCCACGGGCGGCGCCG	97.826	46	No	chr1R	519373428	519373474	+	0-20:G>A-20:G>A	G	A	0	0	-	1	1	1	1	1	1	0	0	2	0	2	0	0	0	0	0	2	0	0	0	0	0	0	0	0	0	0	0	0	0	-	0	0
3598125_Z	SECCE1Rv1G0037130	c	TGCAGCAGCTCTCCGACGAGCTCCGCTCCGACGTCATCTTCCACGTCTCCAAGACCG	98.246	57	No	chr1R	519374170	519374227	-	0-13:C>T-13:C>T	C	T	-	1	0	0	0	0	0	0	0	-	-	1	1	1	-	-	-	-	1	2	1	1	-	-	-	1	1	1	1	1	-	1	1	-	-	1
3748116	SECCE1Rv1G0037210	o	TGCAGGGCCTGAAGGTGGAGGAGGAGGACTAGTCGTGTCTAGGGTGGTGGCAAGATCAGCCCCTGTCTT	97.101	69	Yes	chr1R	520242588	520242657	+	0-8:C>T-8:C>T	C	T	1	1	0	0	0	-	0	0	-	1	1	1	1	1	1	1	1	1	1	1	1	1	1	1	1	1	1	1	1	1	1	1	1	-	1	1
987878	SECCE1Rv1G0037250	x	TGCAGGGTGCCCACGAAGCAGATGAGCGTCGTCAGGGTCAGCGGCGCGTTGTACCTCGTCAGCGTCGGG	98.551	69	No	chr1R	520605045	520605114	+	0-27:G>A-27:G>A	G	A	0	0	1	1	1	1	1	-	1	0	0	2	-	0	0	0	0	0	0	0	0	0	0	0	0	0	0	0	0	0	0	0	0	0	0	0
3731103	SECCE1Rv1G0037250	x	TGCAGCGAGATCATCGCCACGTACGGCTTGCACCGCTGCATCAGCGTCTCCCCCTCGCCACCGCCCTGC	98.551	69	No	chr1R	520605759	520605828	+	0-59:A>G-59:A>G	A	G	1	1	-	0	-	0	-	0	-	1	1	1	1	1	1	1	1	1	1	1	1	1	1	1	1	1	1	1	1	1	1	1	1	1	1	1
3907738	-	u	TGCAGATTCCAGCCATCCCTATCGTCCGACACATCGGCCG	100.000	40	No	chr1R	521202162	521202202	-	0-11:G>C-11:G>C	G	C	1	1	0	0	0	0	0	0	0	1	1	2	1	2	1	1	1	1	1	2	1	1	1	1	1	1	1	1	1	1	1	1	1	-	1	1
5799890	SECCE1Rv1G0037360	c	TGCAGCTGCACCTGCCGCTGGTGGAGGCCTCCAACGTGCTCACGAACTACCACGGCACCACCAACCTCA	95.745	47	No	chr1R	521997877	521997924	+	0-22:G>C-22:G>C	G	C	0	0	1	1	-	-	1	-	1	0	0	2	0	2	0	0	0	0	0	2	0	0	0	0	0	0	0	0	0	0	0	0	0	-	0	0
3362158	SECCE1Rv1G0037360	x	TGCAGCCACTCCCCTCCGCTTGCGCTCTGCACCACCATGACGAGCACCGTTCCCAGGTAGTTCCCCAGC	100.000	69	No	chr1R	521999334	521999403	-	0-65:C>G-65:C>G	C	G	1	1	-	0	0	0	-	0	-	1	1	1	1	1	1	1	1	1	1	1	1	1	1	1	1	1	1	1	1	1	1	1	1	1	1	1
3363196	SECCE1Rv1G0037370	c	TGCAGCTGCACCTGCCGTTGGTCGAGGCCTCCAACGTGCTCACAAACTACCACGGCACCTCCAACCTCA	100.000	69	No	chr1R	522128252	522128321	-	0-17:T>C-17:T>C	T	C	1	1	0	0	0	0	-	0	-	1	1	1	1	1	1	1	1	1	1	1	1	1	1	1	1	1	1	1	1	1	1	1	1	-	1	1
1696590	SECCE1Rv1G0037370	x	TGCAGGGTGAGGTACGATATCAGGTTCGAGCCGAACCCCACCGTCGCCAGCCG	98.113	53	Yes	chr1R	522128317	522128370	+	0-17:T>G-17:T>G	T	G	0	0	1	1	-	-	1	-	1	0	0	2	0	2	0	0	0	0	0	0	0	0	0	0	0	0	0	0	0	0	0	0	0	0	0	0
3595098	SECCE1Rv1G0037410	x	TGCAGCTCCCGCTTCTCCTTGCCATAGTCCTTCTTGTTCGTGAAGGCGATCTGTTTGTTCACCACACAT	100.000	69	No	chr1R	522841353	522841422	+	0-20:G>C-20:G>C	G	C	1	1	-	0	0	-	0	0	0	1	1	1	1	1	1	1	1	1	1	1	1	1	1	1	1	1	1	1	-	1	1	1	1	-	1	1
3902779	SECCE1Rv1G0037410	x	TGCAGCTTCTTGACGATCTCGTACTTGTGCTCGGGGAAAACACCG	93.333	45	No	chr1R	522842888	522842933	+	0-35:G>A-35:G>A	G	A	0	0	-	1	1	-	1	1	1	0	0	0	0	0	0	0	0	0	0	0	0	0	0	0	0	0	0	0	0	0	0	0	0	0	0	0
3588937	SECCE1Rv1G0037410	c	TGCAGAGAAGATGTCAAGAACAAGGCGCACGCCATCATCGACAAGTACGCCGAGCGCGGCCTCCGATCC	100.000	69	No	chr1R	522843247	522843316	-	0-8:A>C-8:A>C	A	C	1	1	-	0	0	-	0	0	0	1	-	0	1	0	-	1	-	-	-	0	1	-	1	1	-	-	-	-	1	1	1	1	1	-	1	1
7512967	SECCE1Rv1G0037410	c	TGCAGAGACGATGTCAAGAACAAAGCGCACGCCATCATCGACAAGTACGCCGAGCGCGGCCTCCGAGAT	96.970	66	Yes	chr1R	522843250	522843316	-	0-23:A>G-23:A>G	A	G	0	0	1	-	-	1	-	-	-	0	0	0	0	0	0	0	0	0	0	0	0	0	0	0	0	0	0	0	0	0	0	0	0	0	0	0
4105135	SECCE1Rv1G0037410	x	TGCAGAGCACGTCCATGCCGGCCATCTCCTCAATGGCCGTCATGCGCTTGGTGATGGCGCCCTGCTTCG	100.000	69	No	chr1R	522843639	522843708	+	0-43:G>C-43:G>C	G	C	1	1	0	0	0	0	0	0	-	1	1	1	1	1	1	1	1	1	1	2	1	1	1	1	1	1	1	1	1	1	1	1	1	-	1	1
1219790	-	u	TGCAGATTCGTCTAGAAAATCCAACTCGTGAAAAGCAGCTCGCAAATTCCCTGGAGTTAGGCAGCCCAA	97.143	70	No	chr1R	523141010	523141080	-	0-21:C>T-21:C>T	C	T	0	0	-	-	-	1	-	-	-	0	0	0	0	-	-	0	0	0	0	0	0	0	0	0	-	0	0	-	0	0	0	0	0	-	-	0
5502707_A	-	u	TGCAGGCGTCCGTTAACGAAATGCATGTTAACCG	100.000	34	Yes	chr1R	524252303	524252337	-	0-8:T>C-8:T>C	T	C	1	1	0	0	0	0	0	0	0	1	1	2	1	2	1	1	1	1	1	1	1	1	1	1	1	1	1	1	1	1	1	1	1	-	1	1
5499915	-	u	TGCAGCGCAAACCACCTCCCGCCAGCTGAGCCG	100.000	33	No	chr1R	524252333	524252366	+	0-17:C>A-17:C>A	C	A	1	1	0	0	0	0	0	0	0	1	1	2	1	1	1	1	1	1	1	1	1	1	1	1	1	1	1	1	1	1	1	1	1	-	1	1
5211385_Z	SECCE1Rv1G0037510	c	TGCAGCCCCAACAGTACCCTCAACCTCGTGCTCCCCGCACTAAGGGATGTCCACGGCTTGCCCCCGAGA	98.485	66	Yes	chr1R	525553159	525553225	+	0-18:C>G-18:C>G	C	G	1	1	0	0	-	0	0	-	0	1	1	1	1	1	1	1	1	1	1	2	1	1	1	1	1	1	1	1	1	1	1	1	1	-	1	1
3578879_Z	SECCE1Rv1G0037520	c	TGCAGCTGGAGCGCGTCAACGTCTACTACAACGAGGCCTCGTGCGGCCGCTTCGTGCCGCGCGCCGTGC	98.551	69	Yes	chr1R	525862489	525862558	+	0-7:G>C-7:G>C	G	C	0	0	1	-	1	1	1	1	1	0	0	0	0	0	0	0	0	0	0	0	0	0	0	0	0	0	0	0	0	0	0	0	0	0	0	0
1216938	SECCE1Rv1G0037520	p	TGCAGCAACTGAACCTATTCCATCACCAAAGAAACTTGCATCAGTATTCAGCTTATACGAACCTGGAGC	95.652	69	No	chr1R	525865881	525865950	+	0-16:A>G-16:A>G	A	G	0	0	-	1	1	1	-	-	1	0	0	2	0	2	0	0	0	0	0	0	0	0	0	0	0	0	0	0	0	0	0	0	0	-	0	0
7093771_Z	SECCE1Rv1G0037560	c	TGCAGCTCAAGGACGCCGTCTACGAGGCCAACGAGGTCGTCGACGAGTTCGAGTACCG	98.276	58	Yes	chr1R	526437337	526437395	+	0-28:C>T-28:C>T	C	T	1	1	0	0	-	-	0	-	0	1	1	1	1	1	1	1	1	1	1	1	1	1	1	1	1	1	1	1	1	1	1	1	1	-	1	1
5498247	SECCE1Rv1G0037580	x	TGCAGGGAGGCGCGGCGAGGGAGCAGGGGTACCGCGGGCGCGGAGCGGAGGAGGTGGGTGGAGGCCGAG	100.000	67	No	chr1R	526568396	526568463	+	0-29:T>C-29:T>C	T	C	1	1	0	0	-	0	0	0	0	1	1	1	1	1	1	1	1	1	1	1	1	1	1	1	1	1	1	1	1	1	1	1	1	-	1	1
17399306_Z	SECCE1Rv1G0037620	c	TGCAGTTTCTGACCAAGAACTTCACCGACAAGATCGGCGCCG	95.238	42	Yes	chr1R	527659581	527659623	-	0-6:T>C-6:T>C	T	C	0	0	1	1	1	1	1	1	1	0	0	0	0	0	0	0	0	0	0	2	0	0	0	0	0	0	0	0	0	0	0	0	0	-	0	0
3363201_Z	-	u	TGCAGAACAGATTCACCTCTCCACGACAGGGGGACGCGCGCAGGCGAAGCACTCTCCTCGTGGTCTCGC	100.000	69	Yes	chr1R	528600498	528600567	-	0-6:A>G-6:A>G	A	G	1	1	-	0	-	0	0	0	0	1	1	2	1	2	1	1	1	1	1	2	1	1	1	1	1	1	1	1	1	1	1	1	1	-	1	1
3358329	-	u	TGCAGAGCTCGACCTCCTCGGCGTTCGAGGACTTGTCCACGTCGGAGGCTGTGGAGGCGCTCCCGTATG	98.551	69	No	chr1R	530866287	530866356	-	0-50:G>C-50:G>C	G	C	0	0	-	1	-	1	1	1	1	0	0	2	0	2	0	0	0	0	0	0	0	0	0	0	0	0	0	0	0	0	0	0	0	0	0	0
3347568_Z	SECCE1Rv1G0038000	i	TGCAGGCAACAAAATGGCTCAATTTTTATGTGAAAATAACACATCGTATACTACCG	96.429	56	Yes	chr1R	534033317	534033373	-	0-20:A>G-20:A>G	A	G	1	1	-	0	-	-	0	-	0	1	1	2	1	2	1	1	1	1	1	1	1	1	1	1	1	1	1	1	1	1	1	1	1	-	1	1
3734670	SECCE1Rv1G0038110	x	TGCAGCAGGATGGTGAGCGCCGACGGGTCGCAGTGCGGCCCCGTGCCCAGCGTCCG	92.857	56	Yes	chr1R	535425218	535425274	-	0-35:C>T-35:C>T	C	T	0	0	-	-	-	1	-	-	-	0	0	0	0	0	0	0	0	0	0	2	0	0	0	0	0	0	0	0	0	0	0	0	0	-	0	0
17398586_A	SECCE1Rv1G0038110	c	TGCAGGACGGCGACGTGGACGGGCTCCAGGTGCTCGTCGACGGCGCATGGCGCTTCGTGCGGCCAAAGA	97.101	69	No	chr1R	535425270	535425339	+	0-59:C>A-59:C>A	C	A	0	0	-	-	-	1	-	-	-	0	0	0	0	0	0	0	0	0	0	2	0	0	0	0	0	0	0	0	0	0	0	0	0	0	0	0
5208030	SECCE1Rv1G0038140	o	TGCAGTTGGATGACTGGGTGCTGTGCCG	100.000	28	No	chr1R	535705124	535705152	-	0-5:T>C-5:T>C	T	C	0	0	-	-	-	1	-	-	-	0	0	0	0	0	0	0	0	0	0	0	2	0	0	0	0	0	0	0	0	0	0	0	0	-	0	0
3890868_Z	SECCE1Rv1G0038160	x	TGCAGGCCGTCGGCGCACGTCTGCTGGTTGGTCAGGATGGCGGACAGCAGCGTCTGCACGTCCTCGGCC	97.101	69	No	chr1R	535949814	535949883	+	0-38:G>C-38:G>C	G	C	1	1	-	0	0	0	0	0	0	1	1	2	1	2	-	1	1	1	1	-	1	1	1	1	1	1	1	1	1	1	1	1	-	1	1	1
1089257	SECCE1Rv1G0038190	o	TGCAGAACTTATGCCATGATGGAGCACACATGCCATGGATCGCCAAGGCGCTGGCCTGCAATCCCATCG	98.551	69	No	chr1R	536399159	536399228	+	0-7:C>T-7:C>T	C	T	0	0	1	-	1	-	-	1	1	0	0	0	0	0	0	0	0	0	0	2	0	-	0	0	0	0	0	0	0	0	0	0	0	-	0	-
3348082_Z	-	u	TGCAGCCAGGTCGTTGGTGCATTTCTGGATCTGAACAGTAAGGTTTTCGTGGTCAGTAGCTCGGTATGC	100.000	69	Yes	chr1R	536471392	536471461	-	0-8:G>A-8:G>A	G	A	1	1	0	0	0	0	0	0	-	1	1	2	1	2	1	1	1	1	1	2	1	1	1	1	1	1	1	1	1	1	1	1	1	-	1	1
5802577_A	-	u	TGCAGCTCTAGTGGGGAATTTAGGTACAGGGAAACAGTGGCATTATCTTTCATTACATCCG	100.000	59	No	chr1R	536471601	536471660	+	0-29:G>A-29:G>A	G	A	0	0	1	1	-	-	-	1	1	0	0	0	0	0	0	0	0	0	0	0	0	0	0	0	0	0	0	0	0	0	0	0	0	0	0	0
1022053_Z	SECCE1Rv1G0038270	x	TGCAGGCTCTGGGATGTGACGCTGTTGGGGCACTCCATTCGGCGGCGGGATCTCGCCGCGGCCACTGAC	97.015	67	No	chr1R	537009211	537009278	+	0-24:T>C-24:T>C	T	C	0	0	-	1	-	1	1	-	1	0	0	0	0	0	0	0	0	0	0	2	0	0	0	0	0	0	0	0	0	0	0	0	0	-	0	-
1097226	SECCE1Rv1G0038290	x	TGCAGGGCGCTTCCGGCGCGGTGGCGCTGGAGGCCGCAGGCGCAGTGGACGTTAGTCAGGCTGAGGCAG	97.101	69	No	chr1R	537275664	537275733	-	0-41:G>A-41:G>A	G	A	-	0	1	1	1	1	1	1	1	0	-	2	0	0	0	0	0	0	-	2	-	-	0	0	-	0	0	-	-	-	0	0	0	0	-	0
3345989_Z	SECCE1Rv1G0038300	c	TGCAGAAGGCGCACAAGCGGCTGTCGCAGGGCAGCGTGGACAGCGCCATGACCATGGAGATCCAGAAAT	98.507	67	Yes	chr1R	537409541	537409608	+	0-10:G>A-10:G>A	G	A	1	1	-	0	0	0	-	0	0	1	1	1	1	1	1	1	1	1	-	1	1	1	1	1	1	1	1	1	1	1	1	1	1	1	1	1
7512339	SECCE1Rv1G0038330	x	TGCAGGCTCCTGCCCTGCCGCAGCAGCGCGCGCGGCTCCACGAACGGCAGGCCCATGTTGTTCCCGAGA	97.143	70	No	chr1R	537791890	537791960	-	0-11:G>T-11:G>T	G	T	0	0	1	-	-	1	-	-	-	0	0	0	0	0	0	0	0	0	0	0	0	0	0	0	0	0	0	0	0	0	0	0	0	0	0	0
3909340_Z	SECCE1Rv1G0038340	c	TGCAGGGTGACGACGTGGAGATGTCCGTCGACGGCAGGAACAGCAAGGTCGCCGATGGCGACGACCGCG	100.000	69	Yes	chr1R	537813656	537813725	-	0-7:T>C-7:T>C	T	C	1	1	0	0	0	0	-	0	0	1	1	0	-	0	1	1	-	1	1	0	1	1	-	-	1	1	1	1	1	1	1	1	1	-	-	-
995441_A	SECCE1Rv1G0038470	x	TGCAGTTGTTGGACCTTGGCGAGGAGCTGCTCCAGCGACATCTCGCTCGTCGGCGTCTCCCTCGGCACG	97.101	69	Yes	chr1R	539701937	539702006	-	0-18:G>C-18:G>C	G	C	0	0	1	1	-	1	1	1	1	0	0	2	0	0	0	0	0	0	0	2	0	0	0	0	0	0	0	0	0	0	0	0	0	0	0	0
1134313	SECCE1Rv1G0038470	e	TGCAGCATCTCCTCGACCGATTCATCGCCTGCCGACCCGCAGGTGAGTCCATCCGTGCGTGCACGCAAC	97.101	69	No	chr1R	539702002	539702071	+	0-28:C>T-28:C>T	C	T	0	0	1	1	1	1	1	1	1	0	0	2	0	2	0	0	0	0	0	1	0	0	0	0	0	0	0	0	0	0	0	0	0	-	0	0
3348483_A	-	u	TGCAGCATCTCCACCCAGATAAGACATCTTCCAAACCAGCAGAAAACAGTTTCTCCGCGGTAAAGCAGT	100.000	69	No	chr1R	539728458	539728527	+	0-55:C>T-55:C>T	C	T	1	1	-	0	0	0	-	0	0	1	1	2	1	2	1	1	1	1	-	0	1	1	1	1	1	1	1	1	1	1	1	1	1	-	1	1
5789129	SECCE1Rv1G0038540	x	TGCAGGACCAGTCGAAGGACGCCGCGCACACGTTCCCGGCCTGCTTCTTCCACTCGCAGTCTGCACGTA	98.462	65	No	chr1R	540640458	540640523	+	0-65:C>T-65:C>T	C	T	0	0	1	1	1	1	1	1	1	0	0	2	0	2	0	0	0	0	0	2	0	0	0	0	0	0	0	0	0	0	0	0	0	-	0	0
3590460	SECCE1Rv1G0038580	x	TGCAGGATTTCCATAACTGGCAAATTCAATTGCTGAGATGTGTTTGCCCCTTTGGCACCGTAGACGTAC	100.000	69	No	chr1R	541185482	541185551	+	0-9:T>C-9:T>C	T	C	1	1	0	0	0	-	0	0	0	1	1	2	1	2	1	1	1	1	1	1	1	1	1	1	1	1	1	1	1	1	1	1	1	-	1	1
3344981_Z	-	u	TGCAGGAGACAAAGACAAGCTACGCGAAGCATCAGACAACAAGGTCATGTCATATTTGCGCATGCGATC	98.485	66	Yes	chr1R	541423480	541423546	-	0-9:C>T-9:C>T	C	T	1	1	0	0	-	0	-	0	0	-	1	1	1	1	1	1	1	1	1	1	1	1	1	1	1	1	1	1	1	1	1	1	1	-	1	1
5762672	-	u	TGCAGGTACTCGCCAGGAGTTCACGTCGCCATGTGCGCCACGTAGCAGCCATACAGACGGGGGCATGCA	97.015	67	No	chr1R	541423548	541423615	+	0-10:C>T-10:C>T	C	T	0	0	-	-	-	1	-	-	-	0	0	0	0	0	0	0	0	0	0	2	0	0	0	0	0	0	0	0	0	0	0	0	0	0	0	0
3746750_Z	SECCE1Rv1G0038690	x	TGCAGATGACGGAGGTTCGGCGTGGAGATCCTCATCGTGGCGGTCCG	100.000	47	Yes	chr1R	542150728	542150775	-	0-17:C>G-17:C>G	C	G	1	1	0	0	-	-	0	-	-	1	1	1	1	1	1	1	1	1	1	1	1	1	1	1	1	1	1	1	1	1	1	1	1	1	1	1
3600642_Z	SECCE1Rv1G0038780	x	TGCAGCGGGCTCCATCCCCACTTCCCGAACCCGACGATCATGTCCCG	100.000	47	Yes	chr1R	542948913	542948960	+	0-5:C>T-5:C>T	C	T	0	0	-	1	1	1	-	-	-	0	0	0	0	0	0	0	0	0	0	0	0	0	0	0	0	0	0	0	0	0	0	0	0	-	0	0
5200638_Z	SECCE1Rv1G0038780	c	TGCAGCTGGGGCCCAGGTTCCACCTCATGGGCTTCTCCATGGGCGGCGAGATCATGTGGAGCTGCCTCA	100.000	69	Yes	chr1R	542949454	542949523	-	0-13:C>G-13:C>G	C	G	1	1	0	0	0	0	0	0	0	1	1	2	1	-	1	1	-	1	1	-	1	1	1	1	-	1	-	1	-	1	1	1	1	-	1	1
3906882_Z	SECCE1Rv1G0038780	x	TGCAGGTTGTCGGCGAGCTCCGCGATGTCGACGGCGATGCTCTCCTCCGTCCGCGCCG	100.000	58	Yes	chr1R	542949519	542949577	+	0-14:G>C-14:G>C	G	C	1	1	0	0	0	0	0	0	0	1	1	2	1	2	1	1	1	1	1	1	1	1	1	1	1	1	1	1	1	1	1	1	1	-	1	1
7412235	SECCE1Rv1G0038810	x	TGCAGGAATCGAATCCACGAGGCAGGAGCATCGTACCACGGGAGGTGTCGCTGACGTCGCCCTCGCCGT	89.552	67	No	chr1R	543155213	543155280	+	0-8:T>G-8:T>G	T	G	0	0	-	-	-	1	-	-	-	0	0	0	0	0	-	0	0	0	-	2	0	-	0	0	0	0	0	0	0	0	0	0	0	-	0	0
4491512	SECCE1Rv1G0038820	x	TGCAGGCCCAGGTAGCAGAGCGAGGACGCGTCCG	100.000	34	No	chr1R	543263682	543263716	-	0-17:G>C-17:G>C	G	C	1	1	0	0	0	0	-	0	0	1	1	2	1	2	1	1	1	1	1	2	1	1	1	1	1	1	1	1	1	1	1	1	1	1	1	1
3588602_A	SECCE1Rv1G0038830	c	TGCAGTGCTTCATGGGCATCAGCATGATCACCTGCGTCGCGCTCTACGACCGCGTCCTGGTGCCCGTGG	100.000	69	No	chr1R	543266389	543266458	-	0-37:C>A-37:C>A	C	A	1	1	-	0	-	-	-	0	0	1	1	2	1	2	1	1	1	1	1	1	1	1	1	1	1	1	1	1	1	1	1	1	1	-	1	1
5792143_Z	SECCE1Rv1G0038830	x	TGCAGTGCAGCGGGCGGTATCTGGAACCCCGACGACCCGACCCTCCG	95.745	47	No	chr1R	543266454	543266501	+	0-32:C>T-32:C>T	C	T	0	0	-	-	-	1	-	-	-	0	0	0	0	0	0	0	0	0	0	2	0	0	0	0	0	0	0	0	0	0	0	0	0	-	0	0
5225498_Z	SECCE1Rv1G0038840	x	TGCAGGGAGGAACGCGGGCATTCTCGCCG	100.000	29	Yes	chr1R	543350316	543350345	+	0-12:C>G-12:C>G	C	G	1	1	0	0	0	0	0	0	0	1	1	2	1	2	1	1	1	1	1	2	1	1	1	1	1	1	1	1	1	1	1	1	1	-	1	1
7341895_A	SECCE1Rv1G0038850	c	TGCAGCGCATCGGCGTCGGGATGGTGCTCTCGCTCGTGTCCATGGTGGTGGCGGCGCTGGTGGAGACGC	95.652	69	No	chr1R	543356762	543356831	-	0-40:C>G-40:C>G	C	G	0	0	-	1	-	1	1	-	1	0	0	0	0	0	0	0	0	0	0	0	0	0	0	0	0	0	0	0	0	0	0	0	0	-	0	0
7513844	SECCE1Rv1G0038850	c	TGCAGCGCATCGGCGTCGGGATGGTGCTCTCGCTCGTGTCGATGGTGGTGGCGGCGCTCGTGGAGACAC	98.507	67	No	chr1R	543356764	543356831	-	0-67:A>G-67:A>G	A	G	0	0	-	1	-	1	1	-	1	0	0	0	0	0	0	0	0	0	0	0	0	0	0	0	0	0	0	0	0	0	0	0	0	-	0	0
5217332	SECCE1Rv1G0038850	x	TGCAGACCCGACGGCGGCGAGCAGGGCGTGCCGCCGTCGGTGTTACTGCATTTGTGGCTGCCG	98.413	63	Yes	chr1R	543357697	543357760	+	0-8:C>G-8:C>G	C	G	1	1	0	0	-	0	-	-	-	1	1	2	-	2	-	1	1	1	1	1	1	1	1	1	1	1	1	1	-	1	1	-	-	-	1	1
3351597	SECCE1Rv1G0038940	x	TGCAGATGAGGGCTCGCCAGCCACGGCGTCGCCAGGTACCTACGCGGACAAATTTCGCAATATTACAGG	100.000	69	Yes	chr1R	543954029	543954098	+	0-47:A>G-47:A>G	A	G	1	1	0	0	0	0	0	0	0	1	1	1	1	1	1	1	1	1	1	2	1	1	1	1	1	1	1	1	1	1	1	1	1	-	1	1
3739547_Z	-	u	TGCAGATAGTTCGAGAACATGATCTAATGTTATCCCG	97.297	37	Yes	chr1R	544362960	544362997	+	0-7:A>G-7:A>G	A	G	1	1	0	0	-	0	-	-	0	1	1	1	1	-	1	1	1	1	1	1	1	1	1	1	1	1	1	1	1	1	1	1	1	-	1	1
3578055_A	SECCE1Rv1G0039090	o	TGCAGAGGTTCTTCCTCGGAGGGAGACTGATATTCGGACCCGATGCCAAGTCCCTGCTCGTCTCGGTTG	95.652	69	Yes	chr1R	545425504	545425573	+	0-7:G>A-7:G>A	G	A	0	0	-	-	-	1	-	-	-	0	0	0	0	0	0	0	0	0	0	2	0	0	0	0	0	0	0	0	0	0	0	0	0	-	0	0
17394367_Z	SECCE1Rv1G0039090	x	TGCAGTGAACTCACATAGATCATGAACCCCACTGCCACAGCAGGAATCGCGTATCCTGCGTTGTAGCCG	97.101	69	Yes	chr1R	545425640	545425709	-	0-38:A>C-38:A>C	A	C	0	0	-	1	1	1	-	1	1	0	0	0	0	0	0	0	0	0	0	0	0	0	0	0	0	0	0	0	0	0	0	0	0	0	0	0
5797981	-	u	TGCAGCGCTGGTCGGTGGTGGTCTGGTCCACTCCG	100.000	35	No	chr1R	545585121	545585156	-	0-15:T>C-15:T>C	T	C	1	1	-	0	0	0	-	0	0	1	1	2	1	2	1	1	1	1	1	2	1	1	1	1	1	1	1	1	1	1	1	1	1	-	1	1
3893370	-	u	TGCAGCTGCTGCCGTCACACTAGCTACCGAAACCATCGCCGTCGTCCACCTCCTCCCCTCCCACCCGCC	88.889	63	No	chr1R	545610658	545610721	+	0-47:A>T-47:A>T	A	T	1	1	-	-	-	-	0	-	-	1	1	1	-	1	1	1	1	1	1	-	1	1	-	1	1	1	1	-	1	1	1	1	-	1	-	1
7103472_Z	SECCE1Rv1G0039280	x	TGCAGAACGGGCTAAGGGGTGGATTCAGCAACGTCTCAGCGGGGTACCCACCTGCTATGAAGCCTGCCG	95.652	69	Yes	chr1R	547268198	547268267	-	0-32:G>A-32:G>A	G	A	0	0	1	1	1	1	1	1	1	0	0	0	0	0	0	0	0	0	0	0	0	0	0	0	0	0	0	0	0	0	0	0	0	-	0	0
24841308	-	u	TGCAGCACAGCCTTACTATCAGCAGAGGGAGCCGCCTCGGGCGCAGTTTCCTTCTCCTGCGGCCGTCAA	95.522	67	No	chr1R	547755072	547755139	+	0-6:A>T-6:A>T	A	T	0	0	1	1	1	1	1	1	1	0	0	2	0	2	0	0	0	0	0	0	0	0	0	0	0	0	0	0	0	0	0	0	0	-	0	0
1214396	-	u	TGCAGTAGCTGATACGATGCGCTCCGTCAGCAAAGCGGCATGGGTTGTGGTGGCGGATCACGGACCCCA	94.203	69	No	chr1R	549488849	549488918	-	0-32:A>C-32:A>C	A	C	0	0	-	1	-	-	1	-	1	0	0	2	0	2	0	0	0	0	0	0	0	0	0	0	0	0	0	0	0	0	0	0	0	-	0	0
1209878	-	u	TGCAGTAGCTGATACGATGCGCTCCGTCAGCAAAGCGGTACGGGTTGTGGTGGCGGATCACGGACCCTA	97.015	67	No	chr1R	549488851	549488918	-	0-67:T>C-67:T>C	T	C	0	0	-	1	-	-	1	-	1	0	0	2	0	2	0	0	0	0	0	0	0	0	0	0	0	0	0	0	0	0	0	0	0	-	0	0
5760447	SECCE1Rv1G0039640	c	TGCAGCCGCTGCTTACTTTGGCGAGTTGGAGGAGGCCCTTATCCATGGCACCTGCGCGGCCG	98.361	61	No	chr1R	551132740	551132801	+	0-57:G>T-57:G>T	G	T	0	0	-	-	-	1	-	-	-	0	0	0	0	0	0	0	0	0	0	0	0	0	0	0	0	0	0	0	0	2	0	0	0	-	0	0
3906088_Z	SECCE1Rv1G0039640	x	TGCAGGTTGCACATCCCCAGCAGCTGCTGCTCCGTCGATGGATCAAGCTGAGGTATCAGCATCTGATGA	98.551	69	Yes	chr1R	551135280	551135349	-	0-38:T>C-38:T>C	T	C	1	1	-	-	-	0	-	-	-	1	1	1	1	-	1	1	1	1	1	-	1	1	-	1	1	1	-	1	1	1	1	1	1	-	-	-
4993631	SECCE1Rv1G0039640	c	TGCAGCAGTCATCAGAGCAGGCCGAGGAGGCGCTCGAGCAGGGGCTAAAGCAGCTGCACCAGTCACTGG	95.652	69	No	chr1R	551135345	551135414	+	0-10:A>G-10:A>G	A	G	0	0	-	1	1	1	1	1	1	0	0	2	0	2	0	0	0	0	0	2	0	0	0	0	0	0	0	0	0	0	0	0	0	0	0	0
3593058_Z	-	u	TGCAGGTAGCGTATCACATGATACCTATGTTGCTTCTCCG	97.500	40	Yes	chr1R	551894139	551894179	-	0-10:G>A-10:G>A	G	A	0	0	-	1	-	1	-	1	-	0	0	0	0	2	0	0	0	0	0	0	0	0	0	0	0	0	0	0	0	0	0	0	0	-	0	0
4095264_A	-	u	TGCAGCACATGCGTGGCCATCGCACAGCAGCGATTCGTTGGCAAGGCGTCCG	98.077	52	Yes	chr1R	552229125	552229177	-	0-35:C>A-35:C>A	C	A	0	0	1	1	1	1	1	1	1	0	0	2	0	2	0	0	0	0	0	2	0	0	0	0	0	0	0	0	0	0	0	0	0	0	0	0
3596251_Z	SECCE1Rv1G0039790	x	TGCAGGAACGAGGGCGTGTTGCCAGGAAGGCTTGGAGCGCCGCTCTCCG	100.000	49	Yes	chr1R	553133561	553133610	+	0-9:G>A-9:G>A	G	A	1	1	0	0	0	0	0	0	0	1	1	1	1	1	1	1	1	1	1	2	1	1	1	1	1	1	1	1	1	1	1	1	1	-	1	1
3579632	SECCE1Rv1G0039850	c	TGCAGACCGTCCTGGCGCGCGCCCACGGCGAGATGCAGGACTCGTTCGTCTGGCTCTTCCAGCACATCT	98.551	69	No	chr1R	553964226	553964295	-	0-5:A>G-5:A>G	A	G	0	0	-	-	-	1	-	-	-	0	0	0	0	0	0	0	0	0	0	0	0	0	0	0	0	0	0	0	0	0	0	0	0	-	0	0
3594345	SECCE1Rv1G0039930	x	TGCAGGCCGGTGACAATCGCGGTCAACGAGCGCACGATCTCCG	100.000	43	No	chr1R	554935057	554935100	+	0-18:G>A-18:G>A	G	A	1	1	-	0	0	0	0	0	0	1	1	2	1	2	1	1	1	1	1	1	1	1	1	1	1	1	1	1	1	1	1	1	1	-	1	1
2277491	SECCE1Rv1G0039950	o	TGCAGGTACTGCAACTTCTCGATTTGCTAACTCCTATTGGGCTCTGATCTGCGAGTGGGAGAAGTAATA	97.015	67	No	chr1R	555028480	555028547	-	0-27:T>C-27:T>C	T	C	0	0	1	-	-	1	-	-	-	0	0	0	0	0	0	0	0	0	0	-	0	0	0	0	0	-	0	0	0	0	0	0	0	-	0	0
7497472	SECCE1Rv1G0039950	x	TGCAGCATGTGGCCGCGGGCGCGGACGAGGGCGGCGAGGTCGTCGTCGGTGACGACCATGCGCCGCAGG	98.551	69	No	chr1R	555028611	555028680	+	0-62:C>G-62:C>G	C	G	1	1	0	-	-	0	-	-	-	-	-	1	-	-	-	1	-	1	-	-	1	1	1	-	-	1	1	-	-	-	1	1	-	-	-	-
3575989_Z	SECCE1Rv1G0039960	c	TGCAGATGGAGCCGCCGCGGCCGCCGCCGCTGAAGCCCGTGTCGACCAGCTGCGACCTGCACCCGAGAT	96.923	65	Yes	chr1R	555227971	555228036	+	0-31:G>C-31:G>C	G	C	1	1	0	0	-	0	0	0	0	1	1	2	1	2	1	1	1	1	1	2	1	1	1	1	1	1	1	1	1	1	1	1	1	1	1	1
3023555_Z	SECCE1Rv1G0039970	c	TGCAGATTTCATGATCAAATCCGGCTTATCTATGGTGCGAATCCG	95.556	45	Yes	chr1R	555410856	555410901	+	0-40:A>G-40:A>G	A	G	0	0	-	1	-	-	1	1	1	0	0	2	-	0	-	0	-	0	0	-	0	0	-	-	-	0	0	0	0	0	-	0	-	-	-	-
3576458	SECCE1Rv1G0039970	x	TGCAGGAACTCAAACCCAAGGCGGCAGTCATGATAACTGCTGCAACCGATGGTGTTTGGGCAAATCTTA	100.000	69	No	chr1R	555410954	555411023	-	0-8:C>A-8:C>A	C	A	1	1	-	-	0	0	0	0	0	1	1	-	1	1	1	1	1	1	-	-	1	-	1	1	1	1	1	1	-	-	-	-	1	-	-	1
3580719_Z	SECCE1Rv1G0039980	i	TGCAGTAGGAAGGGTGGTGGATGGGCAAGTGCAAGCTGCAAGATCTGTTCGAGACCAGTTGTGATGTCA	98.551	69	Yes	chr1R	555653065	555653134	+	0-22:G>A-22:G>A	G	A	0	0	1	1	1	1	1	1	1	0	0	2	0	2	0	0	0	0	0	2	0	0	0	0	0	0	0	0	0	0	0	0	0	0	0	0
3894876_A	-	u	TGCAGGCAAGACGGGATGCCCGCTGGAGGACGCGTGCGATTGTGTGTGAGGCGGCCTGCTACAGGGGCG	95.652	69	No	chr1R	556203689	556203758	+	0-30:C>T-30:C>T	C	T	0	0	-	-	-	1	-	-	-	0	-	0	0	0	0	-	0	0	0	0	0	0	0	0	0	-	0	-	0	0	0	0	0	0	0	-
3597141_Z	-	u	TGCAGTGCAGGTAGATCGATACCAGCAGGAGATCTTCACGTTGGTTACGATGTGACAAAAAAACATCTG	98.551	69	Yes	chr1R	556632601	556632670	-	0-8:A>G-8:A>G	A	G	0	0	1	-	-	1	-	-	-	0	0	0	0	0	0	0	0	0	0	0	0	0	0	0	0	0	0	0	0	0	0	0	0	-	0	0
7062306	SECCE1Rv1G0040050	c	TGCAGACCGGCGGAGGGCCCAACGTGTCCGACGCCTACACCTTCAACGGCCTCCCTGGCCCGACGTACA	100.000	69	No	chr1R	556635240	556635309	+	0-13:A>T-13:A>T	A	T	1	1	-	0	0	0	0	0	0	1	1	2	-	2	1	1	-	-	1	-	1	1	1	1	1	-	1	1	1	-	1	-	1	-	1	1
5798136	SECCE1Rv1G0040050	x	TGCAGGAGCGATGTCTTGGGCATCACGAACGACACGTTGTTGATGGACGCCGCGAACCG	94.915	59	No	chr1R	556635863	556635922	-	0-11:T>C-11:T>C	T	C	0	0	-	-	-	-	1	1	-	0	0	0	0	0	0	0	0	0	0	0	0	0	0	0	0	0	0	0	0	0	0	0	0	1	0	0
100119047_Z	SECCE1Rv1G0040050	c	TGCAGGCGCACTACCGGCGCCGGTACAACGGCGTGCTCGCGGCCAACTTCCCCGCGGCGCCGCTGCGCA	100.000	69	Yes	chr1R	556635918	556635987	+	0-14:C>A-14:C>A	C	A	1	1	0	0	-	0	0	0	0	-	1	1	1	-	1	-	1	1	1	1	1	1	1	-	-	-	-	-	1	1	-	1	-	-	1	-
3901975_Z	SECCE1Rv1G0040050	x	TGCAGCACCACCTCCACGCTGGTGTTGAAGGCGAGCGGCACCACCCG	100.000	47	Yes	chr1R	556636040	556636087	-	0-14:C>G-14:C>G	C	G	1	1	0	0	0	0	0	0	0	1	1	2	1	1	1	1	1	1	1	2	1	1	1	1	1	1	1	1	1	1	1	1	1	1	1	1
3361529	SECCE1Rv1G0040140	x	TGCAGGTTCGACGCCCCCTGCTCCAGTATCCGCATCGCGTCCTCTGGCAAACCAGCAGCAAAACAGGGG	100.000	69	No	chr1R	556969436	556969505	-	0-49:A>C-49:A>C	A	C	1	1	0	0	-	0	-	-	-	1	1	1	-	1	1	1	1	1	1	1	1	1	1	1	-	1	1	-	1	1	1	-	1	-	1	1
3351216	SECCE1Rv1G0040140	x	TGCAGGTTCGACGCCCCCTGCTCCAGTATCCGCATCGCGTCCTCTGGCACACGAGCAGCAAAACAGCAG	96.970	66	No	chr1R	556969439	556969505	-	0-52:G>C-52:G>C	G	C	1	1	0	0	0	-	0	0	0	1	-	2	-	1	1	1	1	1	1	2	1	1	1	-	1	1	1	1	1	1	-	1	-	-	1	-
3593435_A	SECCE1Rv1G0040190	x	TGCAGGTCCTGGAGCGTGCCGTCGAGCGCCACCGGGACGTCCTCCG	100.000	46	No	chr1R	557138827	557138873	-	0-23:G>C-23:G>C	G	C	1	1	-	0	-	0	0	0	-	1	-	2	1	2	1	1	1	1	1	1	1	1	1	1	1	1	1	1	1	1	1	1	1	-	1	1
3599950_Z	-	u	TGCAGTTCACGGTCCCCGCCCTCAAAGGCGGCACGCTTGACTCCCTCCTCGCCCTCAGCGACGACCTCA	100.000	69	No	chr1R	557225761	557225830	+	0-10:G>C-10:G>C	G	C	1	1	-	0	0	-	-	-	0	1	1	1	1	1	1	1	-	1	1	-	1	-	-	1	1	1	1	1	1	1	1	1	-	-	1	-
3361614	SECCE1Rv1G0040280	x	TGCAGGCGCGAGGTGGCAGCGGCATTTCCAACTGAAACGTAATTAATGACAATTAATGTAACCTCAAGC	100.000	65	Yes	chr1R	557336278	557336343	+	0-67:G>C-67:G>C	G	C	1	1	-	0	-	0	0	-	0	1	1	1	-	1	1	1	1	1	1	-	1	-	1	1	1	1	1	-	-	-	1	-	1	-	-	1
5579529	SECCE1Rv1G0040330	o	TGCAGATCCCGTCCAGAGTCGAGCGCGCAGCCCGGCACAAAGGCTTGCCGAGAGAAGCTCCG	95.161	62	No	chr1R	557859144	557859206	+	0-38:A>C-38:A>C	A	C	0	0	-	1	1	1	1	1	1	0	0	2	0	0	0	0	0	0	0	0	0	0	0	0	-	0	0	0	0	0	0	0	0	-	0	0
2262362	SECCE1Rv1G0040350	c	TGCAGCTGCACACCACGCGCTCGTGGGACTTCCTCGACACGCAGTCCGGCCTCCGCACCGACCGCCTCG	97.101	69	No	chr1R	558140428	558140497	+	0-53:C>A-53:C>A	C	A	0	0	1	1	1	1	-	1	1	0	0	2	0	2	0	0	0	0	0	2	0	0	0	0	0	0	0	0	0	0	0	0	0	-	0	0
23105414	-	u	TGCAGCCGGTGGTGGTTGGCGGCGGCGTGCTGCTCTGCGTGCTTGGTCATGTGGCTTGGACGATGACGG	95.652	69	No	chr1R	558233026	558233095	+	0-5:C>T-5:C>T	C	T	0	0	-	-	-	-	1	-	-	-	0	0	0	0	0	0	-	0	0	0	0	0	-	-	0	0	0	0	0	-	0	0	-	-	0	0
984394_B	-	u	TGCAGAGCTATAGATAAAGTTGTGAACTGGTAGAGTCCTTCATCATACCCTACGGCCTACGCTACACAT	98.529	68	Yes	chr1R	558771521	558771589	-	0-57:T>A-57:T>A	T	A	0	0	-	1	-	-	1	-	-	0	0	0	0	0	0	0	-	0	0	0	0	0	0	0	0	0	0	-	0	0	0	0	0	-	0	0
5504320_A	-	u	TGCAGTGCGGCGTCCCTTGACGCTGTCGAAGACCG	97.143	35	No	chr1R	559716908	559716943	-	0-26:C>G-26:C>G	C	G	1	1	-	0	-	0	0	0	-	1	1	2	1	2	1	1	1	1	1	1	1	1	1	1	1	1	1	1	1	1	1	1	1	1	1	1
3901697	SECCE1Rv1G0040430	i	TGCAGCCAGCCAAATTCGCGCGCCGCACGGTCAACGAGGCCGCCCTGACTCCACGACCTTACGAAAGCA	100.000	69	No	chr1R	559912091	559912160	+	0-33:A>G-33:A>G	A	G	1	1	-	0	0	-	0	0	0	1	1	1	1	1	-	1	1	1	1	0	1	-	1	1	1	-	1	1	-	-	1	1	1	-	1	-
3597237_Z	SECCE1Rv1G0040490	o	TGCAGTTTCATCTCCTCAAACAGCAGCAGCTCTTCAAGCAGCAGAGGGACCG	98.077	52	Yes	chr1R	560611103	560611155	+	0-7:T>C-7:T>C	T	C	0	0	1	1	1	1	1	1	1	0	0	2	0	2	0	0	0	0	0	2	0	0	0	0	0	0	0	0	0	0	0	0	0	-	0	0
5796390_B	SECCE1Rv1G0040490	x	TGCAGCTGCGTCTTCAACAGCGGCGGGAACGACGCCGGGCTCAGGTCAATAGGAGCAGCGCCG	100.000	63	No	chr1R	560611212	560611275	-	0-50:A>C-50:A>C	A	C	1	1	0	0	0	-	0	0	0	1	1	2	-	2	1	-	1	1	-	-	1	1	1	1	-	1	1	-	-	1	-	1	-	-	1	-
7512868_A	-	u	TGCAGCTTCTACTGGGCGAGGCGATCACGTCCATGCTCCGATCCGCACATCACGCCTCGGCCTGCCGCG	100.000	68	Yes	chr1R	561047605	561047673	-	0-22:G>A-22:G>A	G	A	0	0	-	1	1	1	1	-	1	0	0	2	0	2	0	0	0	0	0	0	0	0	0	0	0	0	0	0	0	0	0	0	0	-	0	0
2247223_A	SECCE1Rv1G0040510	c	TGCAGCTCAACCGCATGCAACGTGGTTGTGTTAGGCGATCCGGAGTTCGTGGAGCAGTCGAACGAATCG	98.551	69	No	chr1R	561053572	561053641	-	0-67:C>T-67:C>T	C	T	0	0	-	-	-	1	-	-	-	0	-	0	0	0	0	0	0	0	0	0	0	0	0	0	0	0	-	0	0	0	0	0	0	-	0	0
4485378_Z	-	u	TGCAGGTCTGCTGCTGAGGCTGGACAGGGGCAGGGGCCGCCTCAAGGAGACGGTAGAGGCGCTGAGGGT	100.000	69	Yes	chr1R	561638404	561638473	+	0-13:C>G-13:C>G	C	G	1	1	-	0	-	0	-	0	0	1	1	2	1	2	1	1	1	1	1	2	1	1	1	1	1	1	1	1	1	1	1	1	1	-	1	1
5037575	SECCE1Rv1G0040540	o	TGCAGGGCTGGTGACGATGCTGGACATGGGCAGGGGCCGCCTCAAGGAGACGGTGGAGGCGCTGAGGGT	97.101	69	No	chr1R	561708096	561708165	+	0-14:C>T-14:C>T	C	T	0	0	-	-	1	-	1	1	1	0	0	2	0	2	0	0	0	0	0	0	0	0	0	0	0	0	0	0	0	0	0	0	0	-	0	0
3345548_Z	-	u	TGCAGGGTTTCATGTAGGGGAGGGCAACCTGTTCCCAGCCCTCGATTCCCACCG	94.444	54	Yes	chr1R	562204717	562204771	-	0-47:C>T-47:C>T	C	T	0	0	1	1	-	1	1	1	-	0	0	2	0	2	0	0	0	0	0	2	0	2	0	0	0	2	0	0	0	0	0	0	0	-	0	0
3594471_A	SECCE1Rv1G0040670	e	TGCAGCGGCTCTAAGAAGAGTGAGTGTTGTCGTGCCTTATTTTTCGGTCAGTCCG	98.182	55	No	chr1R	564890797	564890852	+	0-30:C>T-30:C>T	C	T	0	0	-	1	1	1	1	1	1	0	0	2	0	2	0	0	0	0	0	0	0	0	0	0	0	0	0	0	0	0	0	0	0	-	0	0
5034842_Z	SECCE1Rv1G0040680	c	TGCAGTCGCACTACACCGGGATGTCCAAGGGCGTGTACGCCTCCAACTTCCCCTTCGCGCCGCCGCGCC	100.000	66	Yes	chr1R	564900573	564900639	+	0-10:C>T-10:C>T	C	T	0	0	-	1	1	-	-	-	1	0	0	0	0	0	0	0	0	0	0	0	0	0	0	-	0	0	0	0	-	0	0	0	-	-	0	0
3579053	SECCE1Rv1G0040700	c	TGCAGGCGGTCGTGGAGCTCAAGGACTTCTTGGACCACACCGCCATGCTCGCCATGCCCAGCCAGAGGA	100.000	69	No	chr1R	565128044	565128113	+	0-7:G>C-7:G>C	G	C	1	1	-	-	-	-	0	0	0	1	1	2	1	2	1	1	1	1	1	1	1	1	1	1	1	1	1	1	1	1	1	1	1	-	1	1
17390097	SECCE1Rv1G0040700	x	TGCAGGAATGGATCGAGCAAGAGGCCATCGATCGGGAGCAGGATCATTGGGCCACGGTGCCCCG	95.312	64	Yes	chr1R	565128130	565128194	-	0-5:G>A-5:G>A	G	A	0	0	1	1	1	1	1	1	1	0	0	2	0	2	0	0	0	0	0	2	0	0	0	0	0	0	0	0	0	0	0	0	0	-	0	0
3741185_Z	SECCE1Rv1G0040710	x	TGCAGGTTACCAAATTTGTCATCCAGTGCCATGATCTCCTTCGCCTTGGGCTCGAGCAAGTCATAGCAC	98.551	69	Yes	chr1R	565260927	565260996	-	0-41:C>T-41:C>T	C	T	0	0	-	-	1	1	1	-	1	0	0	0	-	0	0	0	0	0	0	0	0	0	0	0	0	0	0	-	0	0	0	0	0	-	0	0
4104905_Z	SECCE1Rv1G0040770	c	TGCAGACCGGCAAGACCACCCAGGAGCTCGGCCTGCTCTCGCCG	100.000	44	Yes	chr1R	565917506	565917550	+	0-19:C>G-19:C>G	C	G	1	1	0	0	0	-	0	0	0	1	1	2	1	1	1	1	1	1	1	1	1	1	1	1	1	1	1	1	1	1	1	1	-	-	1	1
5209226	-	u	TGCAGACCGGCAAGACAACCGAGGAGCTCGGCCTGCTCTCGCCG	100.000	44	No	chr1R	565921014	565921058	+	0-16:A>C-16:A>C	A	C	1	1	0	-	-	0	-	0	0	1	1	1	1	1	1	1	1	1	1	2	1	1	1	1	1	1	1	1	1	1	1	1	1	-	1	1
1067844	SECCE1Rv1G0040780	c	TGCAGGACTTCTTCAACGGCAAGGAGCTGTGCAAGAGCATCAACCCTGACGAGGCAGTGGCGTATGGCG	98.507	67	No	chr1R	565976258	565976325	-	0-46:T>C-46:T>C	T	C	0	0	1	-	-	1	-	-	-	0	0	0	-	-	0	0	0	0	0	0	0	-	0	0	0	0	0	-	0	0	0	0	0	-	0	0
7513838	SECCE1Rv1G0040830	c	TGCAGACAGGGCAAAGACCATCCTTGCTCTAGCCTCCCCTGACTCCAAGCCCAGTGATCTCAGACGGCC	95.652	69	No	chr1R	566397065	566397134	-	0-30:A>G-30:A>G	A	G	0	0	-	1	1	-	-	-	1	0	0	0	0	0	0	0	0	0	0	0	0	0	0	0	0	0	0	0	0	0	0	0	-	0	0	0
5801815	-	u	TGCAGATAATTACGTTGAGCGCGTCGGCGAACAAGCTAAAGGTGGGCGAACAGGACTCCGAGGAGTGTG	96.970	66	No	chr1R	566702141	566702207	+	0-32:A>C-32:A>C	A	C	0	0	-	-	-	1	1	1	1	0	0	0	0	0	0	0	0	0	0	0	0	0	0	0	0	0	-	0	0	0	0	0	0	0	0	0
3730326_Z	SECCE1Rv1G0040880	o	TGCAGCCTCCCGAAGGTGCTGATCGACGGGCCATACGGGGCGCCG	97.778	45	Yes	chr1R	566774011	566774056	+	0-6:C>T-6:C>T	C	T	0	0	-	1	1	1	1	1	1	0	0	0	0	0	0	0	0	0	0	0	0	0	0	0	0	0	0	0	0	0	0	0	0	-	0	0
3732712_Z	SECCE1Rv1G0040940	o	TGCAGTTTGGCTACATCGTCCTGACAACCTCTGCTGGTATCATGGATCACGAGGAAGCCAGGAGGAAGA	100.000	69	Yes	chr1R	567338399	567338468	-	0-10:C>T-10:C>T	C	T	1	1	0	0	0	0	0	-	0	1	1	1	1	2	1	1	1	1	1	1	1	1	1	1	1	1	1	1	1	1	1	1	1	-	1	1
5504690	SECCE1Rv1G0040960	x	TGCAGCTAGCTGAAAGGCAGGGGGATCGGCACGGGGCTGGCATTAGTGAACCACCTCCG	96.610	59	Yes	chr1R	567738262	567738321	+	0-7:A>T-7:A>T	A	T	1	1	-	-	0	-	-	0	0	1	1	2	1	2	1	1	1	1	1	1	1	1	1	1	1	1	1	1	1	1	1	1	1	1	1	1
5487304_A	-	u	TGCAGAGGTCATCAGGGCACCTGCACAAGCACCCTGTGCTGCTGCATGATGAGCACGGAGCCCATCTCC	100.000	69	No	chr1R	568394273	568394342	+	0-19:C>G-19:C>G	C	G	1	1	-	-	-	-	0	-	-	1	1	1	1	1	1	1	1	1	1	1	1	1	1	1	1	1	1	-	1	1	1	1	1	-	1	1
3350305	SECCE1Rv1G0041120	x	TGCAGCGGTTTCAGAGTCCTCACTGCCAGGCGCAAGCTCCCGCATGAAGTAGGCCTGGCCAGAGTTGTC	94.203	69	No	chr1R	568628014	568628083	+	0-23:T>C-23:T>C	T	C	1	1	0	0	0	0	0	0	0	1	1	1	1	1	1	1	1	1	1	1	1	-	1	1	-	1	1	1	1	1	1	1	1	-	1	1
3580465	SECCE1Rv1G0041130	x	TGCAGGAAGGGCCTCAGGAAGGACCAGCCCGTGCCGACCAGCACGATGACCGCGAAGAGGATGACGCCC	98.551	69	No	chr1R	568791655	568791724	-	0-26:G>C-26:G>C	G	C	0	0	1	-	1	1	1	1	1	0	0	2	0	2	0	0	0	0	0	2	0	0	0	0	0	0	0	0	0	0	0	0	0	0	0	0
3598906	SECCE1Rv1G0041130	c	TGCAGGTCATGGCCAACATCGCCGACGCGGTGATTGGGGAGACCG	97.778	45	No	chr1R	568791762	568791807	+	0-31:G>C-31:G>C	G	C	1	1	-	0	0	0	0	0	0	1	1	2	1	2	1	1	1	1	1	1	1	1	1	1	1	1	1	1	1	1	1	1	1	1	1	1
3584302_A	SECCE1Rv1G0041170	x	TGCAGCAGCACGACCCCGAAGCTGTACACGTCGGACTTCATGCTGACCTGGCCGCCGCGGTCGTACTCC	100.000	69	No	chr1R	568972245	568972314	+	0-14:C>A-14:C>A	C	A	1	1	0	0	0	0	0	0	0	1	1	2	1	2	1	1	1	1	1	2	1	1	1	1	1	1	1	1	1	1	1	1	1	1	1	1
5203745	-	u	TGCAGATGTGCGTGCCGCAGGGGAGAACGCCCCG	100.000	32	No	chr1R	569077505	569077537	+	0-29:C>T-29:C>T	C	T	1	1	0	-	-	0	-	0	-	1	1	2	1	1	1	1	1	1	1	2	1	1	1	1	1	1	1	1	1	1	1	1	1	-	1	1
17390227	-	u	TGCAGGAATAAAGTGGCTGTGCTTTTGGGGCCATGGTGTTCCAATTGTGAACGTATCTGCATACCGAGA	96.970	66	Yes	chr1R	570976188	570976254	+	0-30:C>T-30:C>T	C	T	0	0	-	-	-	1	1	-	-	0	0	2	0	2	0	0	0	0	0	0	0	0	0	0	0	0	0	0	0	0	0	0	0	-	0	0
3893525	-	u	TGCAGTGAACAAGTTGAGGAGGAAGAAGATATCGAGTGGGTTGAAATTTGTGGGCGTTTGTGCACTGCT	98.551	69	No	chr1R	571620016	571620085	+	0-54:C>T-54:C>T	C	T	0	0	1	1	1	1	-	-	1	0	0	0	-	0	0	0	-	0	0	2	0	0	0	0	0	0	0	0	0	0	0	0	0	0	0	0
100076698	SECCE1Rv1G0041510	x	TGCAGCTTGTCGATCTCTTCCAGTGCCCTGTCCTTGTTCATGTGGGAGCCGACTCGCCGGTGCGTCTGG	97.101	69	Yes	chr1R	571912464	571912533	+	0-48:C>G-48:C>G	C	G	0	0	1	1	1	1	1	1	1	0	0	0	0	0	0	0	0	0	0	0	0	-	0	0	-	0	0	0	0	-	0	0	0	-	0	-
1116908_Z	SECCE1Rv1G0041640	x	TGCAGGAGGAGCGCGAGCCACCCCACCACCGCCCACCACGCCGCCTGCCCCCG	96.226	53	Yes	chr1R	572997742	572997795	-	0-11:C>G-11:C>G	C	G	0	0	-	-	-	1	-	-	-	0	0	0	0	0	0	-	-	0	0	1	0	-	0	0	0	0	0	0	0	0	0	0	-	-	0	-
3903677	-	u	TGCAGCCCAGATCGGAGCGACAGAGTTCCG	100.000	30	No	chr1R	573225600	573225630	-	0-24:G>A-24:G>A	G	A	1	1	0	0	0	0	0	-	0	1	1	2	1	2	1	1	1	1	1	2	1	1	1	1	1	1	1	1	1	1	1	1	1	-	1	1
4491876_Z	SECCE1Rv1G0041710	c	TGCAGTGGATCATGGCGGAGCTGGTGAAGAACCCG	100.000	35	No	chr1R	573476461	573476496	-	0-16:G>C-16:G>C	G	C	1	1	-	-	0	-	0	0	0	1	1	2	1	2	1	1	1	1	1	1	1	1	1	1	1	1	1	1	1	1	1	1	1	-	1	1
5804288_Z	-	u	TGCAGGCCTTGTACACGGCCACGTGTGCGCCGGGGGCGATCCCG	100.000	44	Yes	chr1R	573783367	573783411	-	0-34:G>A-34:G>A	G	A	1	1	0	0	0	0	0	0	0	1	1	1	1	1	1	1	-	1	1	2	1	1	-	1	-	1	1	1	1	1	1	1	1	-	1	-
4489731	-	u	TGCAGGCCTTGTAGATGGCCAAGTGTGCGCCGGGGGCGATCCCG	97.727	44	No	chr1R	573792484	573792528	+	0-13:G>C-13:G>C	G	C	1	1	0	-	0	-	-	-	0	1	1	1	-	1	1	1	1	1	1	1	1	-	1	1	1	1	1	-	1	1	1	-	1	-	1	-
5796490	SECCE1Rv1G0041870	c	TGCAGGATTTGTGGACAGACGTGAACAGGCCAGAAGATTGGACCCTGACGGATGCCAGCATTGTGCCGC	95.652	69	Yes	chr1R	574947829	574947898	+	0-8:T>G-8:T>G	T	G	0	0	1	1	1	1	-	-	1	0	0	0	0	0	0	0	0	0	0	0	0	0	0	0	0	0	0	0	0	0	0	0	0	-	0	0
12419275	SECCE1Rv1G0041890	x	TGCAGCTCGGCGACGGCGAACCTGTCAGGCGGGCCGTGGCCGCGATCGGCCTGGGTGAGGAGGCCCATG	98.551	69	No	chr1R	574967703	574967772	-	0-12:A>G-12:A>G	A	G	0	0	-	1	1	1	1	1	1	0	0	2	0	2	0	0	0	0	0	0	0	0	0	0	0	0	0	0	0	0	0	0	0	-	0	0
4495098	-	u	TGCAGTGGACCGATCTGGCTGACGCCTGGGCCCCG	100.000	35	No	chr1R	575487529	575487564	+	0-21:A>G-21:A>G	A	G	1	1	0	0	-	0	0	0	-	1	1	1	1	1	1	1	1	1	1	1	1	1	1	1	1	1	1	1	1	1	1	1	1	-	1	1
5046053_Z	SECCE1Rv1G0042040	c	TGCAGAAGGCGCTGGCGGCGCTGGAGGCGGAGAGCGCCG	100.000	39	Yes	chr1R	576107867	576107906	-	0-5:A>C-5:A>C	A	C	1	1	0	0	0	0	0	0	0	1	1	2	1	2	1	1	1	1	1	2	1	1	1	1	1	1	1	1	1	1	1	1	1	-	1	1
986835	SECCE1Rv1G0042050	x	TGCAGATCACGCATCAGTCCTTCCAATAGAGATCTTCCACAGTAAGGAAGCAATGCGGCAGGAAGGGAT	97.059	68	No	chr1R	576133084	576133152	-	0-8:A>T-8:A>T	A	T	-	0	1	1	1	1	1	1	1	0	-	2	0	2	0	0	-	0	0	2	0	0	0	0	0	0	-	0	0	0	0	0	0	0	0	0
3359259	SECCE1Rv1G0042080	o	TGCAGGAGAGCTCGCCTCCCCGCAGGGTTTCTTGACCGATCTGATCCCCG	98.000	50	Yes	chr1R	576440442	576440492	-	0-10:C>G-10:C>G	C	G	1	1	0	-	-	0	0	0	-	1	1	1	1	1	1	1	1	1	1	2	1	1	1	1	1	1	1	1	1	1	1	1	1	1	1	1
3347913	SECCE1Rv1G0042080	x	TGCAGGGACACCTGGCGCTCCATCTGGATGTGCTTGTAGAAGTTGGCGATGAACTGCTCCGCGCGCCGA	100.000	68	No	chr1R	576440518	576440586	+	0-5:G>C-5:G>C	G	C	1	1	-	0	0	-	-	0	0	1	1	2	1	2	1	1	1	1	1	1	1	1	1	1	1	1	1	1	1	1	1	1	1	-	1	1
3900749_Z	SECCE1Rv1G0042090	i	TGCAGCTATCAGCAAAATACTTGTACCAGTATCATGTGACCGCCCAAAGAAAGAAAAGAAAGTCTACAA	92.754	69	Yes	chr1R	576608658	576608727	-	0-11:G>C-11:G>C	G	C	1	1	0	-	0	0	0	0	0	1	-	1	1	1	1	1	1	1	1	2	1	-	1	1	1	1	1	1	1	1	1	1	1	-	-	1
5215272_Z	-	u	TGCAGATGAAAGTGAATCCCCTTCTGGGCCG	100.000	31	Yes	chr1R	577211562	577211593	+	0-11:G>C-11:G>C	G	C	1	1	-	-	-	0	-	0	-	1	1	1	1	1	1	1	1	1	1	2	1	1	1	1	1	1	1	1	1	1	1	1	1	1	1	1
7063435_Z	SECCE1Rv1G0042190	o	TGCAGGTGCAGCGCCGTCGCCGGCATGGAGATCGTCACGGCCAGGAGCGGCTACGAGGGGCAGGAGCAG	100.000	68	Yes	chr1R	578257258	578257326	+	0-35:C>T-35:C>T	C	T	1	1	0	0	-	0	0	0	-	1	1	1	1	1	1	1	1	1	1	2	1	1	1	1	1	1	1	1	1	1	1	1	1	-	1	1
1042553	SECCE1Rv1G0042220	x	TGCAGGTTGTTACCAATCCCTCCCTCCGCGTCAATGATGCTATCATCTTCAGAGTCCCATCCCTGGTCT	97.101	69	No	chr1R	578649919	578649988	+	0-47:T>A-47:T>A	T	A	0	0	1	1	-	1	1	-	1	0	0	0	0	0	0	0	0	0	0	0	0	0	0	0	0	0	0	0	0	0	0	0	0	-	0	0
5798106	SECCE1Rv1G0042220	c	TGCAGGAACTGGCGCGACGCCATAGACGGCCGCGGGCTGGTGCTCGAGCACCTCGCGCCG	96.667	60	No	chr1R	578651124	578651184	-	0-33:G>A-33:G>A	G	A	0	0	-	1	1	1	1	1	1	0	0	2	0	2	0	0	0	0	0	2	0	0	0	0	0	0	0	0	0	0	0	0	0	-	0	0
1193748_Z	-	u	TGCAGTTGGGACGCATCTAGTCCAGCTACTCATAAACCCCCACGGTCAAACCGATCAGTTCAAAAACCC	95.652	69	Yes	chr1R	579073301	579073370	+	0-22:C>G-22:C>G	C	G	0	0	1	1	1	1	1	1	-	0	0	0	0	0	0	0	0	0	0	2	0	0	0	-	0	0	0	0	0	0	0	0	0	-	0	0
3595926_Z	SECCE1Rv1G0042260	x	TGCAGGAACGTGTTCCAGTCCCGCCGCTTCTGCGACTCGTACCTGCTCAGCTGCTGCTGCGGCGGCGGG	98.529	68	No	chr1R	579079100	579079168	-	0-68:G>C-68:G>C	G	C	0	0	1	1	1	1	-	1	1	0	0	0	0	-	0	0	0	0	0	2	0	0	-	0	0	0	0	0	0	0	0	0	0	-	0	0
17394200	SECCE1Rv1G0042320	x	TGCAGCCTTCCGTTGCCCTGCACCCTAGGGTTCATAAAGTCTTCGGCGAGGAGGTCGACGAGGGCCATG	97.101	69	Yes	chr1R	579384428	579384497	-	0-35:A>G-35:A>G	A	G	0	0	-	1	1	1	1	1	1	0	0	2	0	2	0	0	0	0	0	0	0	0	0	0	0	0	0	0	0	0	0	0	0	0	0	0
3363935	SECCE1Rv1G0042330	x	TGCAGCCGCGCCCTGCTCTGCACCCTGGGCTTGCTGAAGTCCTCGGCCAGGATGTCCACCAGCGCCATG	98.551	69	No	chr1R	579388564	579388633	-	0-59:C>G-59:C>G	C	G	0	0	1	1	1	1	1	1	1	0	0	2	0	0	0	0	0	0	0	0	0	0	0	0	0	0	0	0	0	0	0	0	-	-	0	0
3358240_Z	SECCE1Rv1G0042380	c	TGCAGTTGGTCCTGATCCTTGGGTGGTTCGGGAAGTTCGCCG	100.000	42	Yes	chr1R	580163063	580163105	+	0-5:T>C-5:T>C	T	C	1	1	0	0	0	0	0	0	0	1	1	2	1	2	1	1	1	1	1	2	1	1	1	1	1	1	1	1	1	1	1	1	1	-	1	1
3907299_Z	SECCE1Rv1G0042380	x	TGCAGGTTCATGTACTTGCTCCGCGCCGCCAGCGCCTTCACCTCCTCGATGGCCTTGTTGTCCACCCGC	98.551	69	Yes	chr1R	580164203	580164272	-	0-26:C>T-26:C>T	C	T	0	0	-	-	-	1	-	-	-	0	0	0	0	0	0	0	0	0	0	0	0	0	0	0	0	0	0	0	0	0	0	0	0	0	0	0
3593485	SECCE1Rv1G0042410	c	TGCAGTGTGCAACACCCTTGGTTCTTCAATCAAAGGAATATTCATGGAGTTGGAAAATCTCATCCGCCG	97.101	69	Yes	chr1R	580185306	580185375	-	0-24:T>C-24:T>C	T	C	1	1	-	0	-	0	-	0	-	1	1	2	1	2	1	-	1	1	-	1	-	1	1	1	1	1	1	1	1	1	1	1	1	-	1	1
5218323	SECCE1Rv1G0042410	x	TGCAGAGACCTCTGCGCGGAGTGCGGCGGAGTAAGGGTCGGAGAACACAGGGTCAAGGTCCGGGAGGAT	98.551	69	Yes	chr1R	580185371	580185440	+	0-45:C>G-45:C>G	C	G	0	0	-	1	-	1	-	-	-	0	0	0	-	0	0	0	0	0	0	0	0	0	0	0	0	0	0	0	0	0	0	0	0	-	-	0
100129104	-	u	TGCAGATGCCGCTGTGCCAGGCACACCGGCGCCGGCCGCAGCCGCCCACAGTCCG	94.545	55	No	chr1R	580474796	580474851	-	0-16:C>G-16:C>G	C	G	0	0	-	1	-	1	1	1	1	0	0	0	0	-	0	0	0	0	-	0	0	0	0	0	0	0	0	0	0	0	0	0	-	-	0	0
5214282	-	u	TGCAGATGCCGCTGTGGCAGGCACACCG	100.000	28	No	chr1R	580474823	580474851	-	0-5:A>G-5:A>G	A	G	1	1	0	0	0	0	0	0	0	1	1	2	1	2	1	1	1	1	1	2	1	1	1	1	1	1	1	1	1	1	1	1	1	-	1	1
100155264	SECCE1Rv1G0042480	c	TGCAGGGCGCCGGCGGTTATTCCAGCCTTCGCCCCGACGGGTTCGGCGGGCTCGACGACGGCGGCGCGC	98.551	69	Yes	chr1R	580840111	580840180	-	0-16:T>C-16:T>C	T	C	1	1	-	-	-	-	0	-	-	1	1	-	1	-	1	1	1	1	-	-	1	1	1	1	1	1	1	-	1	1	1	1	-	-	1	1
100130348	SECCE1Rv1G0042480	x	TGCAGCGTCGCGGCGCGGTACCGCGCTGCTGCGGCGGCGCTCCCCCGCGCGGCCG	98.113	53	No	chr1R	580840197	580840250	+	0-11:G>A-11:G>A	G	A	1	1	-	-	-	0	-	0	0	1	1	2	1	1	-	1	-	1	-	1	1	1	1	-	1	1	1	1	-	1	1	1	1	-	1	1
3746100_Z	SECCE1Rv1G0042500	c	TGCAGCGGCTCCCCGTCAAATCCGTCCTCCGCTTCCG	97.297	37	Yes	chr1R	581073758	581073795	-	0-5:C>T-5:C>T	C	T	1	1	0	-	-	0	0	0	-	1	1	1	1	1	1	1	1	1	1	1	1	1	1	1	1	1	1	1	1	1	1	1	1	-	1	1
4493318	SECCE1Rv1G0042500	x	TGCAGCACCTCTGTGATCATCTCGTCCG	100.000	28	No	chr1R	581073791	581073819	+	0-11:T>C-11:T>C	T	C	1	1	-	0	0	0	-	0	0	1	1	2	1	2	1	1	1	1	1	2	1	1	1	1	1	1	1	1	1	1	1	1	1	-	1	1
10984051	SECCE1Rv1G0042520	x	TGCAGCAGATGGCTGGTGGCCTTGTCCACCCGCGACGCCGCCGGCAGCCGCGACCCCG	96.552	58	No	chr1R	581290443	581290501	-	0-8:A>G-8:A>G	A	G	0	0	1	1	-	1	1	-	1	-	0	2	-	0	-	0	-	0	0	2	0	-	-	0	-	0	0	0	0	0	0	-	-	-	-	0
3595398_Z	SECCE1Rv1G0042520	x	TGCAGCAGATGGCTGGTGGCCTTGTCCACCCGCGACGCCGCCG	97.674	43	No	chr1R	581290458	581290501	-	0-8:A>G-8:A>G	A	G	0	0	-	-	1	1	-	1	1	0	0	0	0	-	0	0	0	0	0	0	0	0	0	0	0	0	0	0	0	0	0	0	0	-	0	0
3355545	SECCE1Rv1G0042540	x	TGCAGCCAGACGCTCCCCACCAGGCTCAGCCAGTGTACTGAGGTCGGAGACGGCATGATTTTTTCTTCC	93.151	73	No	chr1R	581550378	581550451	-	0-14:C>T-14:C>T	C	T	1	1	0	-	-	0	0	0	0	1	1	1	1	1	1	1	1	1	1	1	1	1	1	1	1	1	1	1	1	1	1	1	1	-	1	1
100172447	SECCE1Rv1G0042660	x	TGCAGCCCGGCGTCCTCGGAGTTGAGCAGTGGCACGAGGAGCGGCACGGCGCCGGCCTCCCCGATGAAC	95.652	69	Yes	chr1R	582867037	582867106	-	0-6:C>G-6:C>G	C	G	1	1	-	-	-	0	-	-	-	1	1	1	1	1	1	1	1	1	1	1	1	1	1	1	1	1	1	1	-	1	-	1	1	-	1	1
3890485_Z	SECCE1Rv1G0042660	x	TGCAGCGCGGCGTCCTCGGAGTTGAGCAGCGGCACGAGGAGCGGGACGGCGCCG	98.148	54	Yes	chr1R	582867052	582867106	-	0-6:G>C-6:G>C	G	C	0	0	-	-	-	1	-	-	-	0	0	0	0	0	0	0	0	0	0	0	0	0	0	0	0	0	0	0	0	0	0	0	0	-	0	0
17400001	SECCE1Rv1G0042660	c	TGCAGGTCAACGCCGTGACGGCGCTGCTCAACCTCTCCATTCTCGATGCCAACAAGAAGCGCATCATGC	94.203	69	No	chr1R	582867102	582867171	+	0-5:G>C-5:G>C	G	C	0	0	1	1	1	-	-	1	1	0	0	2	0	2	0	0	0	0	0	0	0	0	0	0	0	0	0	0	0	0	0	0	0	0	0	0
4488127_Z	SECCE1Rv1G0042740	x	TGCAGGCCAGCCGAGCCGTCGCCCCGCCCTCGCCG	100.000	35	Yes	chr1R	583889075	583889110	-	0-11:C>T-11:C>T	C	T	1	1	0	0	-	0	0	0	0	1	1	2	1	1	1	1	1	1	1	2	1	1	1	1	1	1	1	1	1	1	1	1	1	-	1	1
17405197_Z	SECCE1Rv1G0042740	c	TGCAGCGGCGGCGGCATCAAGAGGCGCGTGCTCAGGAGCCTCCCCGTGGAAGTGTACGGCTCCG	93.750	64	No	chr1R	583889106	583889170	+	0-50:A>G-50:A>G	A	G	0	0	1	1	1	1	1	1	1	0	0	2	0	2	0	0	0	0	0	2	0	0	0	0	0	0	0	0	0	0	0	0	0	-	0	0
1121982	-	u	TGCAGCCTTATGACAGAAGCATGGGGCGGCCGAGGGATGAGTGTGGTCTGCACGGGTGGCCG	95.161	62	No	chr1R	584000595	584000657	-	0-5:C>T-5:C>T	C	T	0	0	-	1	-	1	1	-	1	-	0	0	0	0	0	0	0	0	0	0	-	0	0	0	0	0	0	0	0	0	0	0	0	-	0	0
5034746	SECCE1Rv1G0042800	c	TGCAGTCCGACAGAGAGCAGTACAGCTGCTCCTCCGACGCCGGGGCGGCGTCCTATGCTGCCGGTGCCT	100.000	69	No	chr1R	584216632	584216701	-	0-49:G>A-49:G>A	G	A	1	1	0	0	0	0	0	0	0	1	1	1	1	1	1	1	1	1	1	1	1	1	1	-	1	-	1	1	-	1	-	1	-	-	1	1
17394617	SECCE1Rv1G0042800	c	TGCAGTCCGACAGAGAGCAGTACAGCTGCTCCTCCGACGCCAGGGCGGCATCCTATGCTGCCG	96.825	63	No	chr1R	584216638	584216701	-	0-41:A>G-41:A>G	A	G	0	0	1	1	1	1	1	1	1	0	0	0	0	0	0	0	0	0	0	0	0	0	0	0	0	0	0	0	0	0	0	0	0	-	0	0
3737509_Z	SECCE1Rv1G0042800	x	TGCAGCATGGAGACGGACGAGACTAGAGCCGTGGAGATGTTGCTCACGTTGTCCAGCGCTGCGTTGCGG	95.652	69	Yes	chr1R	584216697	584216766	+	0-20:G>C-20:G>C	G	C	1	1	0	0	0	0	-	0	0	1	1	2	1	2	1	1	1	1	1	2	1	1	1	1	1	1	1	1	1	1	1	1	1	-	1	1
2313028	SECCE1Rv1G0042860	x	TGCAGAAGCTGGCTCATCGAGTCGTACCCCAGCGCGCGGTGCAGCAGCAACGGCATCTGCTGCTTGCCG	96.825	63	No	chr1R	584772463	584772526	+	0-55:T>C-55:T>C	T	C	0	0	1	1	-	-	1	-	-	0	0	0	0	0	0	0	0	0	0	0	0	0	0	0	0	0	0	0	0	0	0	0	0	-	0	0
5497571_Z	SECCE1Rv1G0042860	c	TGCAGCCGCGGTCAGAGAGCGGCGGGAGCGGGGCGGTGACGCGCCGCGACTCTCGTTTGTTCCG	100.000	64	Yes	chr1R	584772931	584772995	-	0-11:T>C-11:T>C	T	C	1	1	-	0	0	0	-	0	0	1	1	2	1	2	1	1	1	1	1	1	1	1	1	1	1	1	1	1	1	1	1	1	1	-	1	1
3730485_Z	SECCE1Rv1G0042870	c	TGCAGCAGGCACTGGACACGCTGCTGGGGCGGCGGAGCCTGAAGATGAGCGACTTCGTGGTGGGCGAGC	98.551	69	Yes	chr1R	584775999	584776068	+	0-10:A>G-10:A>G	A	G	0	0	1	-	-	1	-	-	-	0	0	0	0	0	0	0	0	0	0	2	0	0	0	0	0	0	0	0	0	0	0	0	0	-	0	0
3908713_Z	SECCE1Rv1G0042870	x	TGCAGGTCGGGTCTGCGGCGCGTGGTCTCCCGCCACCTGTTGAGGTCGTAGCCG	98.148	54	No	chr1R	584779159	584779213	-	0-14:G>C-14:G>C	G	C	0	0	1	1	1	1	-	-	1	0	0	0	0	0	0	0	0	0	0	0	0	0	0	0	0	0	0	0	0	0	0	0	0	-	0	0
7503945	SECCE1Rv1G0042870	x	TGCAGCTTTGACAGGACGGCGGCGGCCCGATCTCCACCGAGCAGGAAATAGGGGTGCCG	98.305	59	Yes	chr1R	584779307	584779366	-	0-35:A>G-35:A>G	A	G	0	0	1	1	-	1	-	-	1	0	0	0	0	0	0	0	0	0	0	2	0	0	0	0	0	0	0	0	0	0	0	0	0	-	0	0
5035367	-	u	TGCAGGCGCATGTTGCCGGCATTTGACTACACGATTTGTCAGAAGAGGGACTTTGACAGGCTGCCGAGA	98.485	66	No	chr1R	587905225	587905291	-	0-43:A>G-43:A>G	A	G	0	0	1	1	1	1	1	1	1	0	0	2	0	2	0	0	0	0	0	2	0	0	0	0	0	0	0	2	0	0	0	0	0	-	0	0
3904039	SECCE1Rv1G0043050	c	TGCAGCTCCCGTGCCACATCCTCTTCAGCTCCTGCGCGGCCATGCTGGCCTTTCTCGCCTACTTCCCCA	100.000	69	No	chr1R	588130306	588130375	-	0-27:G>T-27:G>T	G	T	1	1	0	0	0	0	0	0	0	1	1	2	1	1	1	1	1	1	-	1	1	1	1	1	1	1	1	1	1	1	1	1	1	-	1	1
3909818_Z	SECCE1Rv1G0043050	x	TGCAGCTCCTTCTTGGCTATGGGGATAACCTGGGAAGCCAGAGTGACGTCGGTGACGATGGCCGACGCG	100.000	69	Yes	chr1R	588130371	588130440	+	0-26:A>G-26:A>G	A	G	1	1	0	0	0	0	0	0	0	1	1	2	1	2	1	1	1	1	1	1	1	1	1	1	1	1	1	1	1	1	1	1	1	-	1	1
1113646	-	u	TGCAGGGCGGCCGAAACGGATAGCCACAAGATCGGGTCAAGAACGCACGCGCGCTGACCGCGTGCGAGC	92.857	70	No	chr1R	588575090	588575160	-	0-7:C>T-7:C>T	C	T	0	0	-	-	1	1	-	1	1	0	0	0	0	0	-	0	0	0	0	0	0	0	0	0	0	0	-	0	0	0	0	0	0	-	0	0
4104572	SECCE1Rv1G0043140	x	TGCAGCAGCTTCACCTTGGCCGCCATCACGTTCGCCACCTGATCCACGCCGGAAGCTGCTCTTATTCCG	100.000	69	No	chr1R	589004749	589004818	+	0-46:C>T-46:C>T	C	T	1	1	0	0	0	0	0	0	0	1	-	1	1	1	1	1	1	1	1	2	1	1	1	-	1	1	1	-	1	1	-	1	-	-	1	1
4093629_Z	SECCE1Rv1G0043150	x	TGCAGGTACGTCGGCTTGCCCATGTCCAGCGACACGCACCGCCCGATCTCCCG	100.000	53	Yes	chr1R	589265814	589265867	-	0-32:C>T-32:C>T	C	T	1	1	0	0	0	0	0	0	0	1	1	2	1	1	1	1	1	1	1	0	1	1	-	1	1	1	1	1	1	1	1	1	-	-	-	1
3364174	SECCE1Rv1G0043180	x	TGCAGCTGTATGTTGCGGAAGCGCTCCTGCGCGGAGTTCATGGCGAAAGAGCGTTCCCG	100.000	59	Yes	chr1R	589802940	589802999	-	0-28:G>T-28:G>T	G	T	1	1	-	0	-	0	0	0	0	1	1	1	1	1	1	1	1	1	1	1	1	1	1	1	1	1	1	1	1	1	1	1	1	-	-	1
5500273_Z	SECCE1Rv1G0043180	o	TGCAGGTCCGCTTTCTCTGCCTGCTCCCCG	100.000	30	Yes	chr1R	589802995	589803025	+	0-10:C>T-10:C>T	C	T	1	1	0	0	-	0	0	0	0	1	1	2	1	2	1	1	1	1	1	2	1	1	1	1	1	1	1	1	1	1	1	1	1	-	1	1
3741562_Z	SECCE1Rv1G0043190	x	TGCAGGTACTTGATGTCGAACGTCGGCACGACGATGTTGGTGACGGTTTCGGCGACGGTCACGTCGTTG	100.000	69	Yes	chr1R	589812133	589812202	-	0-26:C>G-26:C>G	C	G	1	1	0	0	0	0	0	0	0	-	1	0	1	2	1	-	1	1	-	1	1	-	1	1	1	1	-	-	1	1	1	1	-	-	1	1
1035508_Z	-	u	TGCAGAGATAAAGATATGATCACATGCTGATTAATCCCAGCATCACCTAAGGATCACATAATTTCCTCT	94.203	69	Yes	chr1R	590574615	590574684	-	0-6:G>C-6:G>C	G	C	0	0	-	-	-	1	-	-	-	0	0	0	0	0	0	0	0	0	0	0	0	0	0	0	0	0	0	0	0	0	0	0	0	-	0	0
7063130	SECCE1Rv1G0043230	o	TGCAGGCCGGCGTCATCCTCGGCCCGTCGCTGATGGGGCAGGTCGGGACGTGGGCGGGCACCGTGTTCC	100.000	69	Yes	chr1R	591083031	591083100	-	0-19:C>G-19:C>G	C	G	1	1	0	0	0	0	0	0	0	1	1	1	1	1	1	1	1	1	1	2	1	1	1	1	1	1	1	1	1	1	1	1	1	-	1	1
7466265_A	SECCE1Rv1G0043300	x	TGCAGCGCGCCGCCCGGCACGACGTCGAGGTCGACGACGTGGACCTGGCGCTTGCCGCGGAACGCCTCC	100.000	69	No	chr1R	591547101	591547170	-	0-57:C>T-57:C>T	C	T	1	1	-	0	0	0	0	0	0	1	1	1	1	1	-	-	-	-	1	1	1	-	1	1	-	-	1	-	1	1	1	1	-	-	-	1
100132175	SECCE1Rv1G0043300	c	TGCAGTGGCTCCCGCTGCTCTCCGCGCTGGCGGCCCGGCCCGGTGGCCCGCCG	98.113	53	Yes	chr1R	591547166	591547219	+	0-11:C>T-11:C>T	C	T	0	-	1	1	1	1	1	1	1	-	0	-	0	-	0	-	-	-	0	1	0	-	-	0	-	-	-	0	-	-	-	-	0	-	-	-
3356745	-	u	TGCAGGGAGTCAGCCCAGACTCGTTACCTGAGATCAGGAGCAGAATTCCCG	98.039	51	No	chr1R	591715005	591715056	-	0-34:C>T-34:C>T	C	T	0	0	1	1	1	1	1	-	1	0	0	0	0	0	0	0	0	0	0	2	0	0	0	0	0	0	0	0	0	0	0	0	0	-	0	0
100119736	-	u	TGCAGGTTAGTTAGTGCATGCGTGAGTTAAGTTGCTGGACGTGGTGGTTGGGTCATGCTTTATGTGTAC	95.652	69	No	chr1R	591885115	591885184	-	0-30:G>C-30:G>C	G	C	1	1	-	-	-	0	-	-	-	1	1	1	1	1	1	1	1	1	1	1	1	1	1	1	1	1	1	1	1	1	1	1	1	1	-	1
5798312_Z	-	u	TGCAGGTGCGGGAGGAGGAGGCGCACGGTCGAGGGCACGGCGGCCATTACCTAGGCCG	100.000	48	No	chr1R	593171777	593171825	-	0-8:C>G-8:C>G	C	G	0	0	1	-	1	1	-	-	1	0	0	0	0	0	0	0	0	0	0	0	0	0	0	0	0	0	0	0	0	0	0	0	0	-	0	0
5225211	-	u	TGCAGATGTGCAGCACGGCGAGTCGGCCGCTGGCCG	100.000	36	No	chr1R	596718497	596718533	+	0-5:A>C-5:A>C	A	C	1	1	-	0	0	-	-	0	0	1	1	-	1	1	1	1	1	1	1	1	1	1	1	1	1	-	1	-	1	1	1	1	1	-	1	-
3736909	-	u	TGCAGCTGAAGTGGACGGAAAATGACACGTCTTCAAAGGAAATCCTGGGCTTCTAGATCGACCGACCGA	100.000	68	No	chr1R	598577509	598577577	+	0-22:T>G-22:T>G	T	G	1	1	0	0	0	0	0	0	0	1	1	1	1	1	1	1	1	1	1	1	1	1	1	1	1	1	1	1	1	1	1	1	1	-	1	1
3589820_Z	SECCE1Rv1G0044010	c	TGCAGCTGGAGCGTGTCAATGTCTACTACAATGAGGCCTCCTGCGGTCGTTTTGTGCCCCGTGCTGTCC	98.551	69	Yes	chr1R	598582511	598582580	-	0-19:T>C-19:T>C	T	C	1	1	-	-	-	0	-	0	-	1	1	1	1	1	1	1	1	1	1	2	1	1	1	1	1	1	1	1	1	1	1	1	1	1	1	1
5796403	SECCE1Rv1G0044020	o	TGCAGCTGGTGGGCGTCTCCGCCCTGCTCATCGCCTGCAAGTACGAGGAGATTTGGGCCCCTGAGGTAA	85.294	68	No	chr1R	598671367	598671435	+	0-13:C>T-13:C>T	C	T	0	0	-	-	1	-	-	1	1	0	0	0	0	0	0	0	0	0	0	0	0	0	0	0	0	0	0	0	0	0	0	-	0	-	0	0
1178336_A	SECCE1Rv1G0044060	x	TGCAGAGTAGACAAAGAAGAACATCACACTACGAGGGACGAGTTGGGGCGTAGAACTGGTACCGGCCAT	97.101	69	No	chr1R	599041309	599041378	+	0-19:A>G-19:A>G	A	G	0	0	-	1	-	-	1	1	-	0	0	2	-	1	0	0	-	0	0	-	0	0	0	0	0	0	0	0	0	0	0	0	0	-	0	-
4100899_Z	SECCE1Rv1G0044070	o	TGCAGACCGGTGATCGATCAGAATTTCTACTACGTGGGGCTGAAGTACACCG	98.077	52	Yes	chr1R	599146249	599146301	+	0-5:A>G-5:A>G	A	G	0	0	-	-	1	-	1	-	1	0	0	0	0	0	0	0	0	0	0	2	0	0	0	0	0	0	0	0	0	0	0	0	0	-	0	0
1068928	SECCE1Rv1G0044230	x	TGCAGCTTGATATGGTTGTAGTAGCCAACACCCAAGAAGGCGATGCCGTAGCCGAAGAGGTTGATGGGG	97.101	69	Yes	chr1R	601134534	601134603	-	0-24:C>G-24:C>G	C	G	0	0	1	1	1	1	-	1	1	0	0	2	0	2	0	0	0	0	0	0	0	0	0	0	0	0	0	0	0	0	0	0	0	-	0	0
7090969_Z	SECCE1Rv1G0044240	c	TGCAGCGACGCCGTGCCCTGCACCAACATCACCCTCTCCGGCGTCGAGCTGCTGCCCGCCTCCG	96.875	64	Yes	chr1R	601268550	601268614	-	0-32:C>T-32:C>T	C	T	0	0	1	-	-	-	-	1	1	0	0	2	0	-	0	0	0	0	0	0	0	-	0	0	0	0	-	0	0	0	0	0	0	-	0	0
5354395	SECCE1Rv1G0044240	c	TGCAGATCGACGGCACGATCGTGGCGCCCAGCGAGCCCACCACGTGGCCGGCCAACAGCAAGCGCAACT	97.101	69	Yes	chr1R	601269552	601269621	-	0-64:C>T-64:C>T	C	T	0	0	-	1	-	1	1	1	1	0	0	2	0	2	0	0	0	0	0	2	0	0	0	0	0	0	0	0	0	-	0	0	0	-	0	0
100118051_A	SECCE1Rv1G0044240	x	TGCAGCGTGACGCTGCCCTGGCACGGCCCGGTGAAGGTGGTGGTGTGCACCAGGAACGAGTGCCCGAGA	98.485	66	No	chr1R	601269617	601269683	+	0-19:G>T-19:G>T	G	T	0	0	-	1	1	1	1	1	1	0	0	2	0	0	-	0	0	0	0	0	0	0	0	0	0	0	0	0	0	0	0	0	0	-	0	0
3363094_Z	SECCE1Rv1G0044380	x	TGCAGCCTGCGCTGGAGCTGCTGGTTGGCGGCGCGCAGCTTCTTGACCTCCTCCTCCAGGAACGCGGCG	98.551	69	Yes	chr1R	602386242	602386311	+	0-7:T>G-7:T>G	T	G	1	1	0	0	-	0	0	0	-	1	1	2	1	2	1	1	1	1	1	0	1	-	1	-	1	-	1	1	-	-	1	1	-	-	-	1
7865108_Z	SECCE1Rv1G0044550	x	TGCAGCTTGCCAGCACGGTTGGTCGGGGCAGGCTGGGGAGTCGGCTCGGCGGTGTCGAGGACGGTAATC	94.203	69	Yes	chr1R	603323994	603324063	-	0-15:C>G-15:C>G	C	G	0	0	1	1	-	-	-	1	1	0	0	2	0	2	0	0	0	0	0	2	0	0	0	0	0	0	0	0	0	0	0	0	0	-	0	0
3353612	-	u	TGCAGAACTTCGGATCGCTCAAAGCGTGTAATCTGCCCCG	97.500	40	No	chr1R	603989193	603989233	-	0-30:A>G-30:A>G	A	G	0	0	1	1	-	1	1	1	1	0	0	2	0	0	0	0	0	0	0	2	0	0	0	0	0	0	0	0	0	0	0	0	0	-	0	0
5796587_Z	SECCE1Rv1G0044710	c	TGCAGGGCAAGCAGGAGGAGCTGAAGCCGGCCATGGAGCAGGAGGTGCACGGCGTGGAGGAGGTGTACG	98.551	69	Yes	chr1R	604431290	604431359	-	0-19:G>C-19:G>C	G	C	0	0	1	1	1	1	1	1	1	0	0	2	0	0	0	0	0	0	0	2	0	0	0	0	0	0	0	0	0	0	0	0	0	-	0	0
6211721_Z	SECCE1Rv1G0044710	c	TGCAGGGCAAGCAGGAGGACCTGAAGCCG	100.000	29	Yes	chr1R	604431330	604431359	-	0-19:C>G-19:C>G	C	G	1	1	0	0	0	0	0	0	0	1	1	2	1	2	1	1	1	1	1	2	1	1	1	1	1	1	1	1	1	1	1	1	1	1	1	1
1210497_A	SECCE1Rv1G0044710	x	TGCAGCTTGGCCTTGAGCAGCTCCTGCGCCAGGGCGCCCACGAAGCCCACCACCCCGCCGTGCTGCCCC	97.101	69	Yes	chr1R	604431355	604431424	+	0-32:G>C-32:G>C	G	C	0	0	1	1	-	-	1	1	1	0	0	2	0	0	0	0	0	0	0	0	0	-	0	0	0	0	0	0	0	0	0	0	0	0	0	0
7585469	SECCE1Rv1G0044710	x	TGCAGCTTGTCCAGCATCACCTTCATGAACTTCTTGATCTTGGGGCTCGCGTCGTCGCCGAAGATGTTG	97.101	69	No	chr1R	604431427	604431496	+	0-8:G>C-8:G>C	G	C	1	1	-	-	0	0	-	-	0	1	1	1	1	1	1	1	1	1	1	2	1	1	1	1	1	1	1	1	1	1	1	1	1	1	1	1
1051018	SECCE1Rv1G0044710	o	TGCAGACCAAGATTTCACAGAGCTCGTGCAGAAAGTCCCAGATGGCTGCCTGTTCACCATAGTCTCTGA	97.101	69	Yes	chr1R	604431856	604431925	-	0-24:C>G-24:C>G	C	G	0	0	-	1	-	-	-	1	1	0	0	0	0	0	-	0	0	0	0	0	0	0	0	0	0	0	0	0	0	0	0	0	0	0	0	0
5044446_Z	SECCE1Rv1G0044760	c	TGCAGGAGTTCCTCGGGCAGCCGCTGCCG	100.000	29	Yes	chr1R	604835438	604835467	-	0-8:T>C-8:T>C	T	C	1	1	0	0	0	0	0	0	0	1	1	2	1	2	1	1	1	1	1	2	1	1	1	1	1	1	1	1	1	1	1	1	1	-	1	-
1020372	-	u	TGCAGTAGCGTGGCGACGCGTTGGGAAGAGGAGCACATTCATCACGTTACGCGTTCAGTGCACTGTTGA	98.077	52	No	chr1R	604957869	604957921	+	0-5:T>C-5:T>C	T	C	0	0	1	-	-	-	1	-	-	0	0	2	0	2	0	0	0	0	0	0	2	0	0	0	0	0	0	0	0	0	0	0	0	0	0	0
17399131	-	u	TGCAGCGGCCACCCGTCCATCGTGCAGCCGCGCGCCTCCG	97.500	40	No	chr1R	606014879	606014919	+	0-25:A>G-25:A>G	A	G	0	0	-	1	1	-	1	-	1	0	0	0	0	0	0	0	0	0	0	0	0	0	0	0	0	0	0	0	0	0	0	0	0	-	0	0
4495993	-	u	TGCAGTCGGAGATGCACCTGGCCATGGCCG	100.000	30	No	chr1R	607895857	607895887	-	0-8:G>A-8:G>A	G	A	1	1	-	0	-	0	0	-	0	1	1	-	-	-	1	1	1	1	-	-	-	-	-	-	-	1	-	-	1	1	-	1	1	1	1	1
3899382_A	-	u	TGCAGCTTATGCCCATGCCCATGAAGATGCCTCGACGGGCCG	100.000	41	No	chr1R	608088867	608088908	-	0-30:C>A-30:C>A	C	A	1	1	0	0	0	0	-	-	-	1	1	1	1	1	1	1	1	1	1	1	1	1	1	1	1	1	1	1	1	1	1	1	1	-	1	1
3886947	-	u	TGCAGCTGAGCCGCGTGGCCGCGGCGTCTCGACGGTCTCCG	100.000	41	Yes	chr1R	608309697	608309738	-	0-8:A>G-8:A>G	A	G	1	1	0	0	0	0	-	-	0	1	1	2	1	2	1	1	1	1	1	1	1	1	1	1	1	1	1	1	1	1	1	1	1	-	1	1
7506117	-	u	TGCAGATTCTGGATTGTTGCGTTCTAATCAACGTTGTGGGTTGCAGCTGATCGGCTGGCGGGCATGGCA	95.652	69	No	chr1R	609238773	609238842	-	0-15:G>C-15:G>C	G	C	1	1	0	-	-	-	-	0	0	1	1	1	1	1	1	1	1	1	1	1	1	1	1	1	1	1	1	1	1	1	1	1	1	-	1	1
7503612	SECCE1Rv1G0045420	c	TGCAGGTCGGGTTCTACAATGCGACGTGCCCGATCGCGGAGGGGGTGGTGTTCGCGGAGATGCACGCCA	98.485	66	Yes	chr1R	609698109	609698175	+	0-66:C>G-66:C>G	C	G	0	0	1	1	1	1	1	1	1	0	0	2	0	2	0	0	0	0	0	2	0	0	0	0	0	0	0	0	0	0	0	0	0	0	0	0
4092796_Z	SECCE1Rv1G0045490	x	TGCAGCTTCGCCGGAGATGGAGATGACGTGGCCACGCTCTTGTTGACGACGTTGAACTCCAGCTGCACG	98.551	69	No	chr1R	610464261	610464330	-	0-22:A>G-22:A>G	A	G	1	1	-	0	0	-	-	0	0	1	1	1	1	1	1	1	1	1	1	2	1	1	1	1	1	1	1	1	1	1	1	-	1	-	1	1
3583984_Z	SECCE1Rv1G0045530	x	TGCAGCTCATAGGGTTGCTACTTACCATAAAGAGGCCCCAGGACTCGATGGCTGACCG	100.000	49	Yes	chr1R	610622027	610622076	-	0-16:G>T-16:G>T	G	T	1	1	0	-	-	-	0	0	-	1	1	1	1	1	1	1	1	1	1	1	1	1	1	1	1	1	1	1	1	1	1	1	1	1	1	1
5803305_Z	SECCE1Rv1G0045620	c	TGCAGTCCAGCCGACGTCGCCTACACGCTGATCCCGACAATGTGCTACTTCGAGTTCCTCCCCGTCCAA	95.588	68	Yes	chr1R	610812384	610812452	-	0-14:C>G-14:C>G	C	G	0	0	1	1	1	1	-	1	1	0	0	0	0	0	0	0	0	0	0	2	0	0	0	0	0	0	0	0	0	0	0	0	0	-	0	0
2365611	SECCE1Rv1G0045620	o	TGCAGCTCCGGCACGTCGGGAGGGGAGCGGAAGCTGATGCCCACCATCGAGGAGGAGATGGACCGCCGA	98.529	68	No	chr1R	610813119	610813187	-	0-20:A>T-20:A>T	A	T	0	0	1	-	-	-	1	1	-	0	0	0	0	-	0	0	0	0	0	0	0	-	0	0	-	-	0	0	-	0	-	0	-	-	-	0
3596995_Z	SECCE1Rv1G0045670	x	TGCAGGAGAGGCTGCGGTGACCTCTGGATCGGAGCCG	100.000	37	Yes	chr1R	611318041	611318078	-	0-19:A>C-19:A>C	A	C	1	1	0	-	-	0	-	0	0	1	1	1	1	1	1	1	1	1	1	1	1	1	1	1	1	1	1	1	1	1	1	1	1	-	1	1
5500164	SECCE1Rv1G0045680	c	TGCAGGCCATGTACGAGGCCGAGTCCCCGGCGGCGGCGGGCGCGTACGGCAGCCG	98.182	55	No	chr1R	611322257	611322312	-	0-10:G>C-10:G>C	G	C	1	1	-	0	0	0	-	0	0	1	1	2	1	2	1	1	1	1	1	2	1	1	1	-	1	1	1	-	1	1	1	1	1	-	1	1
3598203_Z	SECCE1Rv1G0045680	x	TGCAGCGACTCCAGCGTGTCCGACTTGTCGCCGTCCGTGGCCGCCGTGGCCGCGCGCACCACGACGCTC	100.000	69	Yes	chr1R	611322308	611322377	+	0-12:A>C-12:A>C	A	C	1	1	0	0	0	0	0	0	0	-	1	2	1	1	1	1	1	1	1	2	1	1	1	1	1	1	1	1	1	1	1	1	1	-	1	1
4989067	SECCE1Rv1G0045760	x	TGCAGTCGGCCCTGCTCGACGACGTGTCCTCCGTGCCCGTGGCCGTCGCAGTCGCCGCGGCCCGCCTCG	92.982	57	No	chr1R	611760200	611760257	-	0-35:C>G-35:C>G	C	G	0	0	-	-	-	1	-	-	-	0	0	0	0	0	0	0	0	0	0	0	0	0	0	0	0	0	0	0	0	0	0	0	0	0	0	0
2356462	SECCE1Rv1G0045810	x	TGCAGTAAGGCCCCTTGAGCCACCCGTTGGCGATCGAACGGTATGCCGCCTCGGTGAGGTGGATGCCGT	92.754	69	No	chr1R	611981731	611981800	-	0-7:A>G-7:A>G	A	G	0	0	-	1	1	1	-	1	1	-	-	0	-	0	-	-	0	0	0	0	0	0	0	-	0	0	0	-	0	0	-	0	-	-	0	-
5796599_Z	-	u	TGCAGGGCGATGTGCGGGAGCTCCGAACTGTCGCTGGGGTCGCTGGCTCGTGCGTCAACCATCGCCATG	95.652	69	No	chr1R	613009080	613009149	+	0-34:T>C-34:T>C	T	C	0	0	-	-	-	-	1	1	-	0	0	0	0	0	0	0	0	0	0	0	0	0	0	0	0	0	0	0	0	0	0	0	0	0	0	0
100076544	SECCE1Rv1G0045940	x	TGCAGCTGCGCAAGCACCAAGGACAGTGGACATTGTAGGCCCATTCGGGTGCACCGGGCATGAGGACGG	95.652	69	No	chr1R	613738326	613738395	-	0-9:G>A-9:G>A	G	A	0	0	1	1	1	1	1	1	1	0	-	0	-	-	0	0	-	0	0	0	0	0	0	0	0	0	-	-	0	0	0	0	0	-	0	0
1065958_Z	SECCE1Rv1G0045940	x	TGCAGGCTGTTCATTTCCCTCCTCTCCCTGGCGAGGCCGCTCCAGTTCTGGGCTTTTGCATACATGCTG	97.101	69	Yes	chr1R	613738988	613739057	-	0-14:T>C-14:T>C	T	C	0	0	-	1	1	-	-	1	1	0	0	0	0	0	-	-	0	0	0	0	0	0	0	0	-	0	0	-	0	-	-	-	-	-	0	-
4022517	SECCE1Rv1G0046010	c	TGCAGCAGCTGCTCCTGAGAGCTCACACGGTTGTCGAGGAGGCGGATGGGCGATACATAACCAACTCCG	97.101	69	No	chr1R	614193801	614193870	-	0-55:C>T-55:C>T	C	T	0	0	-	-	-	-	1	-	1	0	0	0	-	0	0	0	0	0	0	0	0	0	0	0	0	0	-	0	0	0	0	0	0	-	0	0
5502055	-	u	TGCAGCGCCATGGTGTGGTGGGCGGGGTATATCAGCGGCGCCAGCGAGGACCCGGCCCACGTCAGCGAG	98.551	69	Yes	chr1R	615279268	615279337	+	0-9:A>T-9:A>T	A	T	1	1	-	-	-	-	0	0	-	1	1	-	-	1	-	1	1	1	-	1	1	1	1	1	-	-	1	-	1	-	-	1	1	-	-	-
7513403	-	u	TGCAGCTCCCTCTCGGAGGTGCGGCCGCTGCTTGTGCGTGCGTCGCTTGTGTGCATCGGTCGCGGCCAC	97.015	67	No	chr1R	616879078	616879145	-	0-26:G>A-26:G>A	G	A	0	0	1	1	1	1	1	1	1	0	0	0	-	0	0	0	0	0	0	0	0	0	0	0	0	0	0	0	0	0	0	0	0	-	0	0
5370264_Z	SECCE1Rv1G0046410	x	TGCAGGAGGGGACGCCGGGACGAGGACGAACTCCATCTGGCTGTTGCCGGGAGGGAGGTCCAGGACGAC	95.652	69	Yes	chr1R	617224779	617224848	+	0-48:G>A-48:G>A	G	A	0	0	-	1	1	1	-	-	1	0	0	0	0	0	0	0	-	0	0	2	0	0	-	-	0	0	0	0	0	0	0	0	0	0	0	0
3908837	SECCE1Rv1G0046540	p	TGCAGGGTGAGTACATAAAAATCAGCTCTTGTTACTGATTAATAGAAAGTTTCAAACTTAAATCTACAT	100.000	69	No	chr1R	618259767	618259836	+	0-7:T>C-7:T>C	T	C	1	1	0	0	-	-	-	0	0	1	-	-	-	-	1	-	1	1	1	-	-	1	-	1	1	-	1	-	1	-	-	1	-	-	1	1
1218092	-	u	TGCAGCGAATACTAAATGCTGGTCCCTGCTCAAAGCAATAGCTTCACATTCTAGAAAATTCAATAAAAC	100.000	32	No	chr1R	618346672	618346704	+	0-11:C>A-11:C>A	C	A	0	0	1	-	-	1	-	-	-	0	0	0	0	0	0	0	0	0	0	2	0	0	0	0	0	0	0	0	0	0	0	0	-	0	0	0
1161594	SECCE1Rv1G0046780	c	TGCAGCACGTCCTCCAGACCGGCCTCGTGCTCTGGCTCGTCCTCAACGCCACCG	96.296	54	Yes	chr1R	619693015	619693069	-	0-19:C>G-19:C>G	C	G	0	0	1	1	1	1	1	1	1	0	0	2	-	2	0	0	0	0	0	2	0	0	0	0	0	0	0	0	0	0	0	0	0	-	0	-
7069209_Z	SECCE1Rv1G0047010	c	TGCAGCGGCCGTTGGACGAGGCAAGCGGCACCCG	100.000	34	Yes	chr1R	621224373	621224407	+	0-10:G>T-10:G>T	G	T	1	1	0	0	0	-	0	0	0	1	1	2	1	2	1	1	1	1	1	2	1	1	1	1	1	1	1	1	1	1	1	1	1	-	1	1
5804846_Z	SECCE1Rv1G0047020	c	TGCAGCCAGTACGGCTACTGCGGGATGGGCGGCGATTACTGCGGCAAGGGCTGCCAGAACGGCGCCTGC	94.203	69	No	chr1R	621228553	621228622	-	0-14:C>G-14:C>G	C	G	0	0	1	1	-	-	1	-	-	-	0	0	0	-	0	0	0	0	0	-	0	0	0	0	-	0	0	0	0	0	0	0	0	0	0	0
17397821_Z	-	u	TGCAGGAGTAGCATAACAGCAATCGATCTAGTGCCCCAGATTCTTATGCCG	94.118	51	Yes	chr1R	621292242	621292293	-	0-20:A>C-20:A>C	A	C	0	0	1	-	-	1	-	-	-	0	0	0	0	0	0	0	0	0	0	2	-	-	0	0	0	0	0	0	0	0	0	0	0	-	0	0
3597323	SECCE1Rv1G0047080	o	TGCAGGCCGTCTTCACGGAGCTCTGCAACATGCTCGATCCTGGGAAGCCG	98.000	50	No	chr1R	621309309	621309359	-	0-16:G>C-16:G>C	G	C	1	1	-	-	-	0	-	0	-	1	1	1	1	1	1	1	1	1	1	2	1	1	1	-	1	1	1	1	1	-	-	-	1	-	1	1
3589853_B	SECCE1Rv1G0047090	o	TGCAGGCTCTGGAAAAACCACTACGTGTACCAAATACGCGCATTATCATCAGCGCAAGGGATTCAAGCC	100.000	69	No	chr1R	621322271	621322340	-	0-66:G>A-66:G>A	G	A	1	-	0	0	0	0	0	0	0	-	1	0	-	0	-	-	1	1	1	2	-	-	-	-	-	-	-	-	-	-	-	-	-	-	-	-
3730340_Z	SECCE1Rv1G0047090	c	TGCAGGCCAACATCAAGAAGTCCGTCAACCTCGACGCCCTCGCCGCCG	97.917	48	No	chr1R	621322637	621322685	-	0-34:C>G-34:C>G	C	G	1	1	0	0	0	-	0	0	0	1	1	2	1	1	1	1	1	1	1	2	1	1	1	1	1	1	1	1	1	1	1	1	1	-	1	1
100162075	SECCE1Rv1G0047100	x	TGCAGACACGGTCCAGAACGGTGACGAAGTCCCTCGCCACCATGAATATCCTCAGAGGGTGCGCCTCCT	97.101	69	Yes	chr1R	621568572	621568641	-	0-18:C>T-18:C>T	C	T	1	1	-	-	-	0	-	-	-	1	1	1	1	1	1	1	1	1	1	1	1	1	1	1	1	1	1	1	1	1	1	1	1	-	1	1
1166009_Z	-	u	TGCAGCGGTGGCTCGGAACTGGTCCTGATGCCACCACTGTCGTCCTCCACGGCGGTGTCATCCACTGGC	94.030	67	No	chr1R	621792630	621792697	+	0-19:T>C-19:T>C	T	C	0	0	-	-	-	-	1	-	-	0	0	0	0	0	0	0	-	0	0	0	0	0	0	0	0	0	0	0	-	0	0	0	0	-	-	0
1758742	SECCE1Rv1G0047170	i	TGCAGGGGAACAAGCAAATTATTTCAGATTGTAGACCGCTCGCCAAGTGAATGCAGCACTGGTAAATGA	100.000	68	No	chr1R	622003004	622003072	-	0-7:G>T-7:G>T	G	T	1	1	-	-	-	-	0	-	-	1	1	1	-	1	-	1	1	1	-	1	1	1	-	1	1	1	1	1	1	1	1	-	1	-	1	-
1230985	SECCE1Rv1G0047270	x	TGCAGCAGGTAATGCCGGGCCGACGCCGCAATCAACGAGCTGATAGTCCACAGCACCCGCAGCTTAAGC	97.101	69	No	chr1R	623533658	623533727	-	0-44:A>G-44:A>G	A	G	0	0	1	1	1	1	-	-	1	0	0	0	0	0	0	0	0	0	-	2	0	-	0	0	0	0	0	0	-	0	0	0	0	-	0	-
3597289	SECCE1Rv1G0047270	c	TGCAGGAGCTGCGGGTCAGGCCAGTATCAGCATCTGGCGACTCGCACCGCACGCTCATGCCG	98.387	62	No	chr1R	623533816	623533878	+	0-10:G>A-10:G>A	G	A	1	1	-	-	-	0	0	0	0	1	1	1	1	2	1	1	1	1	1	1	1	1	1	1	1	1	1	-	-	1	1	1	1	-	-	1
5798378_Z	SECCE1Rv1G0047300	x	TGCAGTGCCGCCGGCGACAGCGTGAAGCCGCTCTCGCGGCACGTCGGTATCACCCG	96.429	56	Yes	chr1R	624230573	624230629	-	0-8:C>A-8:C>A	C	A	0	0	1	1	1	-	1	1	1	0	0	2	0	2	0	0	0	0	0	2	0	0	0	0	0	0	0	0	0	0	0	0	0	0	0	0
3588526_Z	SECCE1Rv1G0047370	c	TGCAGGGCTGCCTCAGCTGAGAGTGGCCAGGGCCGCGAGGCTGAGGTGCAGCTCCTCCAAGGACCACAA	98.551	69	Yes	chr1R	624851070	624851139	-	0-43:A>G-43:A>G	A	G	0	0	-	-	-	-	1	-	-	0	0	0	0	0	0	0	0	0	0	0	0	0	0	0	0	0	0	0	0	0	0	0	0	-	0	0
5804066_A	-	u	TGCAGTTTAAGGTCAAGTGCTCCTGTGTTGATCTTCAGTTTGTTATTTTCCCAGATGTACATGCTGGAA	94.118	68	No	chr1R	624860288	624860356	-	0-26:G>A-26:G>A	G	A	0	0	1	-	-	1	-	-	1	0	0	0	0	0	0	0	0	0	0	0	0	0	0	0	0	0	0	0	0	0	0	0	0	-	0	0
2276311	-	u	TGCAGGTAATATTATTGTACGTATGCATGTGAGTGGTTTTGCTTTTTCCTGCTTTGTGTTGAAAAGCAA	88.406	69	No	chr1R	625900077	625900146	-	0-8:A>G-8:A>G	A	G	0	0	-	-	-	1	-	-	-	0	-	0	0	0	0	0	0	0	-	-	-	0	0	0	0	-	-	-	0	0	0	0	0	0	-	-
3744618	SECCE1Rv1G0047510	c	TGCAGGCGGCGGCGGACTTGACCACGCTGCTCAAGGCGCTCGTCAAGGAGCTGACAACCTTGCGGAGCA	100.000	69	No	chr1R	625908139	625908208	+	0-52:G>T-52:G>T	G	T	1	1	-	0	0	0	-	-	0	1	1	1	1	1	1	1	-	1	1	2	1	-	1	1	1	1	1	1	1	1	1	1	1	-	1	1
3595267	SECCE1Rv1G0047570	x	TGCAGACGCACATTTGAGAGGCTCAGCTCTGTCAACCGCCG	100.000	41	No	chr1R	626432459	626432500	+	0-34:A>T-34:A>T	A	T	1	1	0	0	-	0	0	0	0	1	1	2	1	2	1	1	1	1	1	2	1	1	1	1	1	1	1	1	1	1	1	1	1	-	1	1
4329425_Z	-	u	TGCAGGCCGTAAAGTCAGAAGCCGGCCATATGCGCACACGCTTTGCACGCACGGAAGGTTTCCG	95.312	64	Yes	chr1R	626627362	626627426	+	0-5:G>T-5:G>T	G	T	0	0	1	1	-	-	1	1	1	0	0	0	0	0	0	0	0	0	0	0	0	0	0	0	0	0	0	0	0	0	0	0	0	0	0	0
3599741_Z	-	u	TGCAGAGAGAAACTTGGCATGATTCACACCCGATCGAGGTTGACACGGGCGGAGCCGACGGTGGTGACA	100.000	69	No	chr1R	626632431	626632500	-	0-13:T>C-13:T>C	T	C	1	1	0	0	0	0	0	0	0	1	1	1	1	1	1	1	1	1	1	2	1	1	1	1	1	1	1	1	1	1	1	1	1	1	1	1
16518324	SECCE1Rv1G0047590	p	TGCAGTCCCCTTGCACATGTCTCCGCGAGGCAAGGGCCCGCCACCGATACCATCCG	92.857	56	No	chr1R	626732627	626732683	+	0-6:C>T-6:C>T	C	T	0	0	1	1	1	1	1	1	1	0	0	2	0	2	0	0	0	0	0	2	0	0	0	0	0	0	0	0	0	0	0	0	0	-	0	0
5799859_Z	SECCE1Rv1G0047810	x	TGCAGCTCACGGTGTAGCAGCTGTCGGGGCGGGAGAGCGCGTCCGAGAAGCGCACCGCGGCCTCCTGGT	98.551	69	Yes	chr1R	629681493	629681562	+	0-27:G>A-27:G>A	G	A	0	0	-	-	-	1	-	-	-	0	0	0	0	0	0	0	0	0	0	0	0	0	0	0	0	0	0	0	0	0	0	0	0	-	0	0
4097743	SECCE1Rv1G0047900	x	TGCAGAAGACGTTGTCCTGGGTCCTGAGCACCGCCTCGGCGAGTGAGGCCGAGGATACCACGACGGCCC	97.101	69	No	chr1R	630235037	630235106	-	0-8:A>G-8:A>G	A	G	1	1	0	0	0	-	0	0	0	1	1	2	1	2	1	-	1	1	-	1	1	1	1	1	1	1	1	1	1	1	1	1	1	1	1	-
3590847_A	SECCE1Rv1G0047900	c	TGCAGGCGGCTATTAAAGAGACAATGCGGCTACACCCG	100.000	38	No	chr1R	630236876	630236914	+	0-19:G>A-19:G>A	G	A	1	1	0	-	0	-	0	0	-	1	1	2	1	2	1	1	1	1	1	2	1	1	1	1	1	1	1	1	1	1	1	1	1	-	1	1
3592668	SECCE1Rv1G0047910	c	TGCAGGCAGCCATGAAAGAAACAATGCGGCTACACCCG	94.737	38	No	chr1R	630248831	630248869	+	0-7:A>G-7:A>G	A	G	1	1	0	0	0	0	0	0	0	1	1	2	1	2	1	1	1	1	1	1	1	1	1	1	1	1	1	1	1	1	1	1	1	-	1	1
7072073	SECCE1Rv1G0047920	x	TGCAGCGGTAGAGCGTGCCGCAGGCCGTGTGCTGTTGCGGCCG	95.349	43	No	chr1R	630676050	630676093	-	0-34:T>C-34:T>C	T	C	0	0	-	1	1	-	-	1	1	0	0	2	0	0	0	0	0	0	0	-	0	-	0	0	-	0	0	2	0	-	0	0	0	-	-	0
2329956	SECCE1Rv1G0047990	c	TGCAGTGCAGCGTGCTGGAGCTCGAGCACGTCGTCAGCAAGGCGCCCGCCGGCACCTGCGTCAAGTACG	97.101	69	No	chr1R	631267102	631267171	-	0-46:C>G-46:C>G	C	G	0	0	-	1	1	-	-	1	1	0	0	0	0	0	0	-	-	0	0	0	0	0	0	0	0	0	0	0	0	0	0	-	0	-	0	0
3578306	SECCE1Rv1G0047990	c	TGCAGTGCAGCGTGCTGGAGCTCGAGCACGTCGTCAGCAAGGCGCCCGCCG	98.039	51	No	chr1R	631267120	631267171	-	0-46:C>G-46:C>G	C	G	0	0	-	1	1	-	-	1	1	0	0	0	0	0	0	0	0	0	0	0	0	0	0	0	0	0	0	0	0	0	0	0	0	-	0	0
3576962_Z	SECCE1Rv1G0048070	c	TGCAGCTGGCGATTGAGGAGGAGGACGACGCCACCAGCAAGCTGGCGCAGCCAATGCAGTCCTCCCGAG	95.522	67	No	chr1R	631634856	631634923	+	0-16:G>T-16:G>T	G	T	1	1	0	0	0	-	-	-	0	1	1	2	1	2	1	1	1	1	1	1	1	1	1	1	1	1	1	1	1	1	1	1	1	-	1	1
3747619_Z	-	u	TGCAGGAACGCCATCCTCCTCATCCGCCGCAGCTGCTCCGTGGTGGTGGCGTCGTGCGGCTCGCTCTGC	97.101	69	Yes	chr1R	632327470	632327539	-	0-38:C>T-38:C>T	C	T	1	1	0	0	0	0	0	0	0	1	1	2	1	1	1	1	1	1	1	2	1	1	1	1	1	1	1	1	1	1	1	1	1	-	1	1
3578625_Z	-	u	TGCAGCAGGGCGCCGACAGCGGCAACACGGGCGCCACCG	100.000	39	No	chr1R	632327535	632327574	+	0-6:A>G-6:A>G	A	G	1	1	0	0	-	0	0	0	0	1	1	2	1	2	1	1	1	1	1	1	1	1	1	1	1	1	1	1	1	1	1	1	1	-	1	1
1165563	SECCE1Rv1G0048200	x	TGCAGCAGCTGTGATTGGCCTCGTCCATCGGCTAAACGCAAGTGCGTACGTGCAACGGCGCGAGACGTG	97.015	67	No	chr1R	633094783	633094850	-	0-13:A>G-13:A>G	A	G	0	0	-	-	-	1	-	1	-	0	0	0	0	0	0	0	0	0	0	0	0	0	0	0	0	0	0	0	0	0	0	0	0	-	0	0
3909283	SECCE1Rv1G0048230	c	TGCAGACCCCGGCGCCACTGCTCCGTCGGCGGCGACCGTGACCTCCAGGCGCCGCTCGGCAAACACATC	100.000	69	No	chr1R	633139057	633139126	-	0-24:G>C-24:G>C	G	C	1	1	-	0	0	0	0	-	0	1	1	2	1	2	1	1	1	1	1	2	1	1	1	1	1	1	1	2	1	1	1	1	1	-	1	1
3599516_Z	SECCE1Rv1G0048400	o	TGCAGGGTGGGCGGATCAGCTTCAGCGGGCAGGTGCAGAACTACCAGAGCGCGGTGCAGCAGCTGGTGA	100.000	69	Yes	chr1R	634710426	634710495	+	0-10:G>A-10:G>A	G	A	1	1	-	0	0	0	-	-	0	1	1	2	1	2	1	-	1	1	-	1	1	1	1	1	1	1	1	1	1	1	1	1	1	-	1	1
7513983_Z	SECCE1Rv1G0048430	x	TGCAGGCTCTTGAGCTCTGAATCAAAATCTTTCTGCATGGACACGGCGCGGCGGCTGAACTGCTCGTCG	97.101	69	Yes	chr1R	635128519	635128588	-	0-5:G>A-5:G>A	G	A	0	0	-	1	1	-	1	1	1	0	0	2	0	2	0	0	0	0	0	0	0	0	0	0	0	0	0	0	0	0	0	0	0	-	0	0
7512873_Z	SECCE1Rv1G0048470	x	TGCAGGCGAGCGACCTTCCTCAGCTGCTCGTGGGACAGCGGGTCGAAGACGACGATCTCGTCCAGCCGA	98.529	68	Yes	chr1R	635304149	635304217	+	0-8:A>G-8:A>G	A	G	0	0	1	1	1	1	1	1	1	0	0	2	0	2	0	0	0	0	0	2	0	0	0	0	0	0	0	0	0	0	0	0	0	0	0	0
5796468_Z	SECCE1Rv1G0048470	c	TGCAGGAGGCCGAGCGGCGCATGGACCTGGCCCGCGTCGCCGACCTCAAGTACGGCGCCCTCCAGGAGA	100.000	69	No	chr1R	635305188	635305257	-	0-10:C>G-10:C>G	C	G	1	-	0	0	0	0	0	0	0	-	1	0	-	0	-	-	1	1	1	2	-	-	-	-	-	-	-	-	-	-	-	-	-	-	-	-
5798046_Z	SECCE1Rv1G0048470	x	TGCAGCTCCTCGCGCCGCTGCTTCAACTTCCG	100.000	32	No	chr1R	635305265	635305297	+	0-11:G>C-11:G>C	G	C	1	1	0	0	0	-	-	-	0	1	1	2	1	2	1	1	1	1	1	1	1	1	1	1	1	1	1	1	1	1	1	1	1	-	1	1
4092371_B	SECCE1Rv1G0048470	c	TGCAGCCGCTGACCATGAAGTACCGCAAGGAGAAGGAGCGGATCGACGAGATCCG	94.545	55	No	chr1R	635305295	635305350	-	0-25:C>G-25:C>G	C	G	0	0	1	-	-	1	1	-	1	0	0	0	0	0	0	0	0	0	0	2	0	0	0	0	0	0	0	0	0	0	0	0	0	-	0	0
7512633_Z	SECCE1Rv1G0048560	x	TGCAGCTGTCGACGGCGGTGACCGTGGACGAGTCGGCCGACGCGTTCCCG	96.000	50	No	chr1R	636211276	636211326	-	0-13:G>C-13:G>C	G	C	0	0	-	-	-	1	-	-	-	0	0	0	0	0	0	0	0	0	0	0	0	0	0	0	0	0	0	0	0	0	0	0	0	-	0	0
3582907_Z	-	u	TGCAGTAAATATACGTCACTCAAATGAAAGGTTTGGTGCATGACCCTTGTCTCTGTATTTGATGAAACT	94.203	69	Yes	chr1R	636440686	636440755	+	0-22:A>G-22:A>G	A	G	0	0	1	-	-	1	1	1	-	0	0	0	0	-	-	0	0	0	0	0	0	0	-	-	0	-	-	-	-	0	-	0	0	-	-	0
1033367	SECCE1Rv1G0048590	o	TGCAGGTGACGGTGGGAGGGATCATGTGGGTGCAAGTGAAAGACAACAACAACCCTAGCCACTCGTGGG	95.652	69	No	chr1R	636445299	636445368	-	0-31:G>A-31:G>A	G	A	0	0	1	1	-	1	-	1	1	0	-	0	0	2	0	0	0	0	0	-	0	0	0	0	0	0	0	0	0	0	0	0	-	0	0	0
3884819_Z	SECCE1Rv1G0048590	c	TGCAGCTCTTCACGTCGTCGCTCTACCTGGCCGCGCTCGTCACGAGCCTCGGGGCGTCCATGGTGTGCA	100.000	69	Yes	chr1R	636446234	636446303	-	0-43:G>C-43:G>C	G	C	1	1	-	0	0	0	0	0	0	1	1	2	1	1	1	1	1	1	1	0	1	1	1	1	1	1	1	1	1	1	1	1	1	-	1	1
4096904_Z	-	u	TGCAGCAGCACGCCGCTGCACAGGCGCAGCCGCCGCGCGCACCG	100.000	44	Yes	chr1R	636615214	636615258	-	0-9:A>C-9:A>C	A	C	1	1	0	0	0	0	0	0	0	1	1	2	1	2	1	1	1	1	1	2	1	1	1	1	1	1	1	1	1	1	1	1	1	-	1	1
3591215	-	u	TGCAGCTGAACTCAACCTCGCGCGGGCGGTACTGGTACTGCTGGTACACGGCGGCGCCG	98.305	59	No	chr1R	636615254	636615313	+	0-52:G>C-52:G>C	G	C	1	1	-	-	-	0	-	-	0	1	1	1	-	1	1	-	-	1	1	2	1	1	1	1	1	-	1	1	1	-	-	-	-	-	-	1
5789261	SECCE1Rv1G0048670	o	TGCAGGGAGAAGGTGAGCATCTCGCCGCTGCGCGGGTTCGTGACGGTGGAGGGCGCGGGCGCGGACCGA	98.462	65	Yes	chr1R	636923254	636923319	+	0-34:G>C-34:G>C	G	C	0	0	1	1	1	1	1	-	1	0	-	2	0	2	0	0	0	0	0	2	0	0	0	0	0	0	0	0	0	0	0	0	0	-	0	0
1208871_Z	SECCE1Rv1G0048800	c	TGCAGTCGGGGAAGAGCATCGCCGACGCGGCGGACGAGTGCATCGGCGACGCCAGGCAAAGTGACGACT	94.203	69	No	chr1R	637365434	637365503	-	0-7:G>T-7:G>T	G	T	0	0	-	1	1	-	1	-	1	0	0	0	0	0	0	0	0	0	0	0	0	0	0	0	0	0	0	0	0	0	0	0	0	0	0	0
998327_A	SECCE1Rv1G0048800	c	TGCAGGAGTTCATCCTGTCGTCCAACCAGCTGTCGGGCGCGATCCCGCCGAGCATCGCGTCGCTCGGTG	97.101	69	Yes	chr1R	637366845	637366914	-	0-47:C>G-47:C>G	C	G	0	0	-	1	1	-	1	-	1	0	0	0	0	0	0	0	0	0	0	0	0	0	0	0	0	0	0	0	0	0	0	0	0	-	0	0
5800530_Z	SECCE1Rv1G0048800	c	TGCAGAAGTTCAACGCCGGGAACAACTCGTTCTCCG	100.000	36	Yes	chr1R	637366953	637366989	-	0-14:G>A-14:G>A	G	A	1	1	-	0	0	0	0	0	0	1	1	2	1	2	1	1	1	1	1	2	1	1	1	1	1	1	1	1	1	1	1	1	1	-	1	1
3587564_B	SECCE1Rv1G0048800	x	TGCAGCTTAGCCGCCGACGACGGAAGGCTGCCTCTGAACTTGTTATTCATGATGTAGAGCCTCGTCATG	98.551	69	Yes	chr1R	637366985	637367054	+	0-61:T>C-61:T>C	T	C	0	0	-	1	1	1	1	1	1	0	0	2	0	2	0	0	0	0	0	2	0	0	0	0	0	0	0	0	0	0	0	0	0	-	0	0
100140218	SECCE1Rv1G0048800	c	TGCAGCTCCGAGACAACGAGCTTTCCGGCGAGGTGCCAGCCGCGCTCTGGACGGAGACGAAGCTGATGA	100.000	69	No	chr1R	637367115	637367184	-	0-9:G>A-9:G>A	G	A	1	1	-	0	0	0	0	0	0	1	1	2	1	1	1	-	1	1	1	2	1	-	-	1	1	-	1	1	1	1	1	1	-	-	1	-
7151588_A	SECCE1Rv1G0048800	x	TGCAGGCTTATGAGCGCGGGGCACTTGGCGAGGCTGGCCGGGATCGATCCGTTCAGGCGGTTGCGGGCG	98.438	64	Yes	chr1R	637367180	637367244	+	0-64:G>C-64:G>C	G	C	0	0	-	1	1	1	1	1	1	0	0	0	0	0	0	0	0	0	0	0	0	0	0	0	0	0	0	0	0	0	0	0	0	-	0	0
3738185	SECCE1Rv1G0048870	e	TGCAGGCAGCTCCATGCCCTCCTCCTCAAGAACCTCGCCTTCCAGGTGAGTCAGTGAGTTTCTTCTGCC	98.551	69	No	chr1R	637784371	637784440	+	0-53:G>C-53:G>C	G	C	1	1	-	0	0	0	0	-	-	1	1	2	1	2	1	1	1	1	1	1	1	1	1	1	1	1	1	1	1	1	-	1	1	-	1	1
3358091_Z	-	u	TGCAGTCCAGAAGGATTTATCTTGTGATGAAAGCGGAGCGGGAGGAGCAGAAGAGAAAATATTTTCAGG	92.754	69	Yes	chr1R	637801447	637801516	-	0-5:T>C-5:T>C	T	C	1	1	-	0	0	-	0	0	-	1	1	1	1	1	1	1	1	1	1	1	1	1	1	1	1	1	1	1	1	1	1	1	1	-	1	1
100119293_Z	-	u	TGCAGGGCGAGCCGAGCAGGGGAGCCGGGGAGGCCGGAGGGCAGAGGCGGACTGGCCCCTGGCCTTGGC	100.000	67	Yes	chr1R	638137209	638137276	-	0-27:G>C-27:G>C	G	C	1	1	0	0	0	0	-	0	0	1	-	1	1	1	1	1	1	1	1	1	1	-	1	-	1	1	1	1	-	1	-	1	1	-	1	-
4492946	SECCE1Rv1G0049040	o	TGCAGGTTTCATAAGCATAGACTGTGGATTTCCG	100.000	34	No	chr1R	638521188	638521222	+	0-6:T>A-6:T>A	T	A	1	1	0	0	0	0	0	-	0	1	1	2	1	2	1	1	1	1	1	1	1	1	1	1	1	1	1	1	1	1	1	1	1	-	1	1
3898494	SECCE1Rv1G0049140	x	TGCAGCTCGGAGAAGTGCAGGATGCAGATGTACCCGGGATCCG	100.000	43	No	chr1R	639082181	639082224	-	0-28:T>C-28:T>C	T	C	1	1	0	0	0	0	0	0	0	1	1	2	1	2	1	1	1	1	1	1	1	1	-	1	1	1	1	1	1	1	1	1	1	-	1	1
7070019_Z	SECCE1Rv1G0049140	x	TGCAGCTCGGAGAAGTGCAGGATGCAGATGTACCCG	100.000	36	No	chr1R	639082188	639082224	-	0-8:G>A-8:G>A	G	A	1	1	0	0	0	0	0	0	0	1	1	2	1	2	1	1	1	1	1	2	1	-	1	1	1	1	1	1	1	1	1	1	1	-	1	1
3576628	SECCE1Rv1G0049150	c	TGCAGGGGGAGGAGGGCTACGTGGACACGGCCATCAAGCTCTCGTACTACCCG	100.000	53	No	chr1R	639092681	639092734	+	0-19:C>T-19:C>T	C	T	1	1	-	0	0	-	0	-	0	1	1	1	1	1	1	1	1	1	1	1	1	1	1	1	1	1	1	1	1	1	1	1	1	-	1	1
3904338	SECCE1Rv1G0049150	x	TGCAGTCACCTGCGGGTAGATCGTCTTATTGAGCGGCCTGAGCTCCAGAGAAGAGATGAAGGGCGTTCC	100.000	69	No	chr1R	639093079	639093148	-	0-27:A>T-27:A>T	A	T	1	1	0	0	0	0	0	0	0	1	1	2	1	2	1	1	1	1	1	1	1	1	1	1	1	1	1	1	1	1	1	1	1	-	1	1
5037217	SECCE1Rv1G0049220	x	TGCAGCTCGGAGAAGTGCATGATGGCGATGTACCCCG	100.000	37	No	chr1R	639443568	639443605	-	0-14:G>A-14:G>A	G	A	1	1	0	0	0	0	0	0	0	1	1	2	1	2	1	1	1	1	1	2	1	1	1	1	1	1	2	1	1	1	1	1	1	1	1	1
3599515_Z	SECCE1Rv1G0049620	x	TGCAGGGGGACGACGCGGGCTGGGTTCGCCAGGATCTGGAAGGCCG	97.727	44	Yes	chr1R	642427676	642427720	+	0-10:C>T-10:C>T	C	T	0	0	-	-	-	-	1	-	-	0	0	0	0	0	0	0	0	0	0	0	0	0	0	0	0	0	0	0	0	0	0	0	0	-	0	0
3884491	SECCE1Rv1G0050080	x	TGCAGCCGCGCGATGCCGCCCAGCTCGGGCGGCAGGGGCACGCCCATCGGGTTGTTCTCCATGATCAGG	100.000	69	No	chr1R	644702883	644702952	+	0-26:G>C-26:G>C	G	C	-	1	0	0	0	0	0	0	0	1	-	2	1	2	-	1	-	-	-	0	-	-	1	1	-	1	-	-	1	-	-	1	-	-	-	1
4092236_Z	SECCE1Rv1G0050080	c	TGCAGAAGCTGGACCTGAGCTCCAACAACCTCACGGGCAGCGTCCCGGCCACCTTCTCCG	98.333	60	Yes	chr1R	644703043	644703103	-	0-38:A>G-38:A>G	A	G	0	0	1	1	1	1	1	1	1	0	0	2	0	2	0	0	0	0	0	2	0	0	0	0	0	0	0	0	0	0	0	0	0	-	0	0
3581351_Z	SECCE1Rv1G0050080	c	TGCAGAAGCTGGACCTGAGCTCCAACAACCTCACGGGCAGCGTCCCG	97.872	47	Yes	chr1R	644703056	644703103	-	0-10:G>A-10:G>A	G	A	0	0	-	-	-	-	1	-	-	0	0	0	0	0	0	0	0	0	0	0	0	0	0	0	0	0	0	0	0	0	0	0	0	-	0	0
7513594_Z	SECCE1Rv1G0050080	c	TGCAGGTGCTCACCGTCTCCCAGAACCCGCTCGTCCGCGGTGAGGTCCCGCGGGGCATCGGCGAGCTCG	97.015	67	Yes	chr1R	644703253	644703320	-	0-19:C>G-19:C>G	C	G	0	0	1	-	-	1	-	-	1	0	0	0	0	0	0	0	0	0	0	2	0	0	0	0	0	0	0	0	0	0	0	0	0	0	0	0
3595254_Z	-	u	TGCAGCTGCACGCCGTGAAGGCGAGGGCGCGATCGGTCATCTCAGCCTCTGCTTTTCCG	98.305	59	Yes	chr1R	644723836	644723895	-	0-34:G>C-34:G>C	G	C	0	0	-	-	-	-	1	-	-	0	0	0	0	0	0	0	0	0	0	0	0	0	0	0	0	0	0	0	0	0	0	0	0	-	0	0
1095870	SECCE1Rv1G0050110	c	TGCAGCGACGGCGACGTCCGATGCACCAACGACGCAAAGAGGAACGTGCCGCCGCACGTCCTGGCCGAG	98.462	65	Yes	chr1R	644742777	644742842	+	0-65:C>T-65:C>T	C	T	0	0	1	-	-	1	-	1	-	0	0	0	0	0	0	0	0	0	0	2	0	0	0	0	0	0	0	0	0	0	0	0	0	-	0	0
5789587_Z	-	u	TGCAGAGACAATACAGGGGAGTTGCACTTTGCAGCTGCTGGGACTAAGCATGGTCTGTCGAGTGCTCTA	97.101	69	No	chr1R	644800289	644800358	-	0-11:T>C-11:T>C	T	C	0	0	-	-	-	1	-	-	-	0	0	0	0	0	-	0	0	0	0	0	0	0	0	0	0	0	0	0	0	0	0	0	0	0	0	0
2316497_Z	SECCE1Rv1G0050180	x	TGCAGGCCGTCGCCCTGCTTGACGAAGGACTCGAACTTGAGCGGCAGCCCCTTGCCG	94.737	57	Yes	chr1R	644968568	644968625	-	0-15:T>A-15:T>A	T	A	0	0	-	1	-	-	1	1	1	0	0	0	0	0	0	0	0	0	0	0	0	0	0	0	0	0	0	0	0	0	0	0	0	-	0	0
3742959	SECCE1Rv1G0050190	x	TGCAGCCCGTCGCCGCGCTGGACGAAGGTCTTGAACTTGAGCGGCAGCCCCTCGCCG	98.246	57	No	chr1R	645031589	645031646	-	0-15:C>T-15:C>T	C	T	0	0	1	1	1	1	1	1	1	0	0	0	0	0	0	0	0	0	0	2	0	0	0	0	0	0	0	0	0	0	0	0	0	-	0	0
5211356	SECCE1Rv1G0050200	x	TGCAGGCCGTCGCCGTGCTTGACGAAGGAGTCAAACTTGAGCGGCAGCCCCTCGCCG	98.246	57	No	chr1R	645037843	645037900	-	0-32:A>G-32:A>G	A	G	1	1	-	-	-	-	0	-	0	1	1	1	1	1	1	1	1	1	1	1	1	1	1	1	1	1	1	1	1	1	1	1	1	-	1	1
3349403_Z	SECCE1Rv1G0050220	i	TGCAGTCACGACATGTGGTTGCGTACTGGTGTCTGTTCAGTATAACTGAAGAACGGTGGATGTGCAAAT	98.551	69	Yes	chr1R	645455552	645455621	-	0-65:A>T-65:A>T	A	T	0	0	1	1	-	1	-	-	1	0	0	2	0	2	0	0	0	0	0	2	0	0	0	0	0	0	0	0	0	0	0	0	0	-	0	0
5217707_Z	SECCE1Rv1G0050250	c	TGCAGGCCCACGCCGCCGTCGGGACGGCGCTGGTGGAGATGTACGCCATGTGCGGCGACGTAGCCACCG	98.551	69	Yes	chr1R	645704042	645704111	-	0-65:A>C-65:A>C	A	C	1	1	0	0	0	0	0	0	0	1	1	2	1	2	1	-	1	1	1	2	1	1	1	1	1	1	1	1	1	1	1	1	1	1	1	1
5792670_Z	SECCE1Rv1G0050250	x	TGCAGCGCCGGCGTCACCAGGTTGGCGTGCACCCACCGGCCCATCCGCAGCTTCCG	98.182	55	Yes	chr1R	645704108	645704163	+	0-21:T>C-21:T>C	T	C	0	0	-	1	-	1	-	-	-	0	0	0	-	-	0	0	0	0	-	-	0	-	0	0	-	0	0	-	-	-	0	-	-	-	-	-
1211328	SECCE1Rv1G0050340	c	TGCAGTGGCGCCGCATGGTGGACGACCTCCGTTCCAAGGGGTCGCTGCACAACTGCATCTCGGTCTGCG	97.101	69	Yes	chr1R	645887898	645887967	+	0-10:C>A-10:C>A	C	A	0	0	-	1	1	1	1	1	1	0	0	2	-	2	0	0	0	0	0	0	0	0	0	0	0	0	0	0	-	-	0	0	0	-	0	0
6026492	-	u	TGCAGATACTTCCTACTGTTTCTGAGAACCCTGCACCAGAACTGGACGCTGAGATTTTCTCTCAGTAAG	97.101	69	No	chr1R	646257054	646257123	+	0-14:A>G-14:A>G	A	G	0	0	-	1	-	-	-	1	1	0	0	2	0	0	0	0	0	0	-	0	-	-	0	0	-	0	0	0	0	0	-	0	0	-	0	0
1204480	SECCE1Rv1G0050420	c	TGCAGCGCATCGCTTACCTCAACATGTCAATCTACCCAATCGCCACGATGTTCATCCTGGCATACAGCT	92.754	69	No	chr1R	646666521	646666590	-	0-28:A>G-28:A>G	A	G	0	0	-	-	-	1	-	-	1	-	0	0	0	0	-	-	-	0	0	0	-	0	0	0	0	0	-	-	-	0	-	-	-	-	0	0
3580293	SECCE1Rv1G0050530	x	TGCAGTTCTTGATGCAGCTCCACTGCTTTGGCCCCATCCCCG	100.000	42	No	chr1R	647358436	647358478	+	0-11:A>G-11:A>G	A	G	1	1	-	0	0	0	0	0	0	1	1	2	1	1	1	1	1	1	1	1	1	1	1	1	1	1	1	1	1	1	1	1	1	-	1	1
5036995	SECCE1Rv1G0050540	o	TGCAGGCCGGCATGGCGTGCAGCCTGGACACGCTGTGCGGGCAAGCGTACGGCGCCG	98.246	57	No	chr1R	647383607	647383664	-	0-43:A>G-43:A>G	A	G	0	0	-	1	1	1	1	1	1	0	0	2	0	2	0	0	0	0	0	0	0	0	0	0	0	0	0	0	0	0	0	0	0	-	0	0
993221	SECCE1Rv1G0050540	c	TGCAGAACGTGGTCCAGATGATCTCCGTCATGTTCGTGGGCCACCTCGGCGAGCTCGCGCTCTCCGCCG	95.652	69	No	chr1R	647383764	647383833	-	0-66:C>A-66:C>A	C	A	0	0	1	1	1	1	1	1	-	0	0	0	0	0	0	0	0	0	0	2	0	0	0	0	0	0	0	0	0	0	0	0	0	0	0	0
3595521_Z	SECCE1Rv1G0050540	c	TGCAGAACGTGATCCAGATGATCTCCGTGATGTTCGTGGGCCACCTCGGCGAGCTCGCGCTCTCCGAGA	100.000	66	Yes	chr1R	647383767	647383833	-	0-11:A>G-11:A>G	A	G	1	1	-	0	-	0	0	0	0	1	1	2	1	2	1	1	1	1	1	1	1	1	1	1	1	1	1	1	1	1	1	1	1	-	1	1
3905052	SECCE1Rv1G0050540	x	TGCAGGAGGCAGCCGATGACCAGAGGCCCG	100.000	30	No	chr1R	647383829	647383859	+	0-11:G>T-11:G>T	G	T	1	1	-	0	-	0	0	0	0	1	1	2	1	2	1	1	1	1	1	1	1	1	1	1	1	1	1	1	1	1	1	1	1	-	1	1
4092667	SECCE1Rv1G0050610	o	TGCAGATAGCAAACCAGAGACAGAAAATAAGCTTGAAATGGTCTCCG	100.000	47	No	chr1R	648178058	648178105	+	0-11:A>G-11:A>G	A	G	-	1	0	0	0	0	0	0	0	1	-	1	1	1	-	-	-	-	-	2	1	1	1	-	-	1	1	1	-	1	1	1	-	-	1	-
7171009_Z	SECCE1Rv1G0050670	c	TGCAGAGCGGCAACGGCTACATCAGCTACGGCGCGCTGCGGCGGGACAACGTGCCCTGCTCCGTGCGCG	97.101	69	Yes	chr1R	648953854	648953923	+	0-8:G>A-8:G>A	G	A	0	0	1	1	-	1	1	1	1	0	0	0	0	0	0	0	-	0	0	0	0	0	0	0	0	0	0	0	0	0	0	0	0	-	0	0
5970742	SECCE1Rv1G0050730	c	TGCAGCTCCGCCGCCGACGCCGTCAACACCCGCTCCATCAACGCCTGCAACGTCCTCGCCCTCTCCGGC	98.551	69	No	chr1R	649109968	649110037	-	0-67:G>A-67:G>A	G	A	0	0	1	1	1	1	1	1	1	0	0	2	0	0	0	0	-	0	0	2	0	0	0	0	0	0	0	0	0	0	0	0	0	-	0	0
3908732_Z	SECCE1Rv1G0050730	c	TGCAGCTCCGCCGCCGACGCCGTCAACACCCGCTCCATCAACGCCTGCAACGTCCTCGCCCTCTCCGAG	98.507	67	Yes	chr1R	649109970	649110037	-	0-14:C>G-14:C>G	C	G	0	0	1	1	1	1	1	1	1	0	0	2	0	0	0	0	0	0	0	2	0	0	0	0	0	0	0	0	0	0	0	0	0	-	0	0
1253439	SECCE1Rv1G0050800	x	TGCAGCATCTCCCGGAACAGCTCCAGCGCCTCCTGGACCTCGCCCGCGCGCGCGTGCGCGGAGATCATC	95.588	68	No	chr1R	649284334	649284402	-	0-37:C>G-37:C>G	C	G	0	0	-	-	-	1	-	-	-	0	0	0	0	0	0	0	0	0	0	2	0	0	-	0	0	0	0	0	0	-	0	0	0	-	0	-
1096014	SECCE1Rv1G0050800	c	TGCAGCAGCAAGGCTGCGCGCCCTCGCCGCTTCCCGACGACGCCACGTTCGTCGCGGTCCTCGGCGCGT	94.203	69	Yes	chr1R	649284399	649284468	+	0-34:C>T-34:C>T	C	T	0	0	-	-	-	1	-	-	-	0	0	0	-	-	0	0	0	-	0	-	0	-	0	-	0	0	0	0	0	0	0	0	0	-	0	0
4093709_Z	SECCE1Rv1G0050800	x	TGCAGCCGGGGACCTTGTCCACCTTGCCTCTCCTCATCCGCCGCCTCACCTGCACCGCCTTGCCGTGCC	100.000	69	Yes	chr1R	649285092	649285161	-	0-61:G>C-61:G>C	G	C	1	1	0	0	0	0	0	0	0	1	1	2	-	2	-	-	1	-	1	1	1	-	-	-	-	-	1	-	-	1	1	-	-	-	-	1
3895852_Z	SECCE1Rv1G0050800	c	TGCAGTCTCATCGAGATCGACGGCGTGGTGCACGAGTTCCAAGCTGTTCCG	100.000	51	Yes	chr1R	649285157	649285208	+	0-5:T>C-5:T>C	T	C	1	1	0	0	0	0	0	0	0	1	1	2	1	2	1	1	1	1	1	1	1	1	1	1	1	1	1	1	1	1	1	1	1	-	1	1
16513817	-	u	TGCAGGGATGGCGAATCTAGCACCCCCCAAACTTGTCGTTCCTACTTCTACTGGATCACCCG	96.774	62	No	chr1R	649739917	649739979	+	0-5:G>C-5:G>C	G	C	0	0	-	1	-	-	-	1	1	0	0	0	0	0	0	0	0	0	0	0	0	0	0	0	0	0	0	0	0	0	0	0	0	-	0	0
5213952	SECCE1Rv1G0050900	x	TGCAGTAATCTCAACCAAGAAGCTCTCCAGCTCTCCCTTGTTCCACTCAGCAAACACATCGGCTATCTC	98.551	69	No	chr1R	650224419	650224488	-	0-12:A>C-12:A>C	A	C	0	0	-	1	1	1	-	-	1	0	0	0	0	-	0	0	-	0	0	-	0	-	0	-	0	0	0	-	0	0	0	0	0	0	0	-
3598796	SECCE1Rv1G0050900	c	TGCAGACATATTCACAGTGGCTGATCCACTGGATGGGAGCACCG	100.000	44	No	chr1R	650224484	650224528	+	0-15:A>T-15:A>T	A	T	1	1	0	0	0	0	0	0	0	1	1	2	1	2	1	1	1	1	1	2	1	1	1	1	1	1	1	1	1	1	1	1	1	-	1	1
5797686	SECCE1Rv1G0051310	c	TGCAGACGCAGGACGGCAACGCCGCGCTGCTCGGGAGGTCGCGCCGCTTCCG	96.154	52	No	chr1R	652800597	652800649	+	0-34:G>C-34:G>C	G	C	0	0	1	1	1	1	1	1	1	0	0	2	0	0	0	0	0	0	0	2	0	0	0	0	0	0	0	0	0	0	0	0	0	-	0	0
3358551	SECCE1Rv1G0051340	x	TGCAGCGCGCCCACCCTCTGCACGAGGAAGGACTTGGAGAGGAGGATCCG	100.000	50	No	chr1R	653041933	653041983	-	0-13:C>G-13:C>G	C	G	1	1	-	0	0	0	0	0	-	1	1	2	1	2	1	1	1	1	1	1	1	1	1	1	1	1	1	1	1	1	1	1	1	-	1	1
100075879	SECCE1Rv1G0051440	p	TGCAGCCTCCCCGGCGGCCGGCGGCGACGCTGGCGTGGGTGCGGTCCGAGATCAGGTTCGCTCCTCTGG	100.000	69	No	chr1R	653577033	653577102	-	0-16:G>A-16:G>A	G	A	-	1	0	0	0	0	0	0	0	-	1	0	-	1	1	1	1	-	1	0	-	-	-	-	-	1	1	-	-	-	-	1	-	-	1	1
100117696_Z	SECCE1Rv1G0051430	o	TGCAGCGAGCTGCCGGAGGGAAGAAGGGGAGATGGCGAGCCGGCTGTGGAGGTGGTACGCGGACCGAGA	95.455	66	Yes	chr1R	653577098	653577164	+	0-7:A>G-7:A>G	A	G	0	0	1	1	1	-	1	1	-	0	0	0	0	0	0	0	0	0	0	0	0	0	0	0	0	-	0	0	0	-	-	0	0	-	-	0
5800012_Z	SECCE1Rv1G0051550	c	TGCAGGCGCTGGTGCGCGGCCGGCTGGTGCGGAGGCAGCTCGCCGTCACGCTCAGCCGCATGGAGGCGC	98.551	69	Yes	chr1R	655206868	655206937	+	0-25:G>C-25:G>C	G	C	0	0	-	1	1	1	1	-	1	0	0	0	0	0	0	0	0	0	0	0	0	0	0	0	0	0	0	0	0	0	0	0	0	0	0	0
3364781_Z	SECCE1Rv1G0051550	x	TGCAGCTGAAACGACCCTCTCCGACTGCCACCGACGTCCTCCAGCCTTGCTTTGGCAGCCTTGGTCAAG	97.101	69	Yes	chr1R	655208691	655208760	-	0-13:A>G-13:A>G	A	G	1	1	-	-	-	-	0	0	-	1	1	1	1	1	1	1	1	1	1	1	1	1	1	1	1	1	1	1	1	1	1	1	1	-	-	1
3740605	-	u	TGCAGACGCACAGTGACAAAACGTTGGTCCTGCTCGGTTGAAACAGTGCGCGGAGCTATCACAACCGTT	100.000	69	No	chr1R	655935635	655935704	-	0-6:C>T-6:C>T	C	T	1	1	-	0	-	0	0	0	0	1	-	1	1	-	1	1	1	1	-	1	1	1	1	1	-	1	1	1	1	1	1	1	1	-	-	1
3898805_Z	SECCE1Rv1G0051630	x	TGCAGCGCGCGCAGCCGCTCGCTCACCTTCTCCCGCCGCAGCCGCGCGGCCACCGTCTGCGGGTCGCTC	100.000	69	No	chr1R	655943165	655943234	-	0-8:G>C-8:G>C	G	C	1	1	-	0	0	0	0	0	0	1	1	2	1	2	1	1	1	1	1	1	1	1	1	1	1	1	1	1	1	1	1	1	1	-	1	1
3584545	-	u	TGCAGGGTGAGTGCACTGGCACGATCGAACGGATAAAAGGGTCGTGGCCG	100.000	50	No	chr1R	656896777	656896827	+	0-5:G>C-5:G>C	G	C	1	1	-	0	-	0	-	-	0	1	1	1	1	1	1	1	1	-	1	1	1	1	1	1	-	1	1	-	1	-	1	1	1	-	-	1
12692151	SECCE1Rv1G0051900	c	TGCAGCGGTCCAGCGGCACGTTCCGGCGGTCGGGGTCGTCGGGGATGGTGTGGGACGGCGACAGCCACC	97.101	69	No	chr1R	657467036	657467105	+	0-10:C>G-10:C>G	C	G	0	0	1	1	1	1	1	1	1	0	0	2	0	-	0	0	0	0	-	2	0	0	0	0	-	-	0	0	0	0	0	0	-	-	0	0
5796065	SECCE1Rv1G0051960	c	TGCAGATGAAGCCGAAGAAGACTGCGCTCCGCTGGTGGACGAATGGGACGACCTCGAAGAGGAGGAGGA	100.000	69	No	chr1R	657997868	657997937	+	0-25:G>A-25:G>A	G	A	1	1	0	-	-	0	0	0	-	1	1	2	1	1	1	1	1	1	1	1	1	1	1	1	1	1	1	1	1	1	1	1	1	1	-	1
5796160_Z	SECCE1Rv1G0051960	x	TGCAGCAGGTGGAGCTGGCACATTGTCTCTGGAAGTTCAGTGAGTCTGTTCCTGGATAGGTTGAGATAC	97.101	69	Yes	chr1R	657998702	657998771	-	0-26:C>T-26:C>T	C	T	0	0	-	-	-	-	1	-	-	0	0	0	0	0	0	0	0	0	0	0	0	0	0	0	0	0	0	0	0	0	0	0	0	-	0	0
7513556_Z	SECCE1Rv1G0051960	x	TGCAGATACAGGGGAACAAGAATGCCGCACTACTCCTGCCGAGCAGCAATATTATGCCCATCAATGTAA	98.551	69	No	chr1R	658000454	658000523	-	0-32:C>T-32:C>T	C	T	0	0	-	-	-	1	-	-	-	0	0	0	0	0	0	0	0	0	0	0	0	0	0	0	0	-	0	0	0	0	0	0	-	0	0	0
3588376_Z	-	u	TGCAGAACGGGCAGCAGCACCACCTGACCTTCACCCGCTGCTCCAACGCCAGGGCCAGCTTCCTCAGGG	98.551	69	Yes	chr1R	658100922	658100991	+	0-15:A>G-15:A>G	A	G	0	0	-	1	-	1	-	-	1	0	0	2	0	2	0	0	0	0	0	0	0	0	0	0	0	0	0	0	0	0	0	0	0	0	0	0
3749043_Z	-	u	TGCAGTTCATGATGAGCTACTGCTAGATCGATCTTGCCTGCCAGGTCTTGATGAGGAGGCCGTTGGAGG	100.000	69	No	chr1R	658101418	658101487	-	0-22:C>G-22:C>G	C	G	1	1	-	0	-	-	-	0	0	1	1	1	1	1	1	1	1	1	-	1	1	1	1	1	1	1	1	1	1	-	1	1	-	-	1	1
3749043_B	-	u	TGCAGTTCATGATGAGCTACTGCTAGATCGATCTTGCCTGCCAGGTCTTGATGAGGAGGCCGTTGGAAG	100.000	67	No	chr1R	658101420	658101487	-	0-67:A>G-67:A>G	A	G	1	1	-	0	0	0	-	-	-	1	1	1	1	1	1	1	1	1	-	1	1	1	1	1	1	1	1	1	1	-	1	1	-	-	1	1
3730003	SECCE1Rv1G0051990	x	TGCAGCTGCACGAAGTCCTCCTTGCCGAGGCACGACTCGGGGAGGACGTCCCCGACGTGCTTCCCGAAC	97.101	69	No	chr1R	658117776	658117845	-	0-8:C>G-8:C>G	C	G	1	1	0	0	-	-	-	-	0	1	-	1	-	1	1	-	1	1	-	-	1	-	1	-	-	1	-	-	1	1	-	1	1	-	1	1
17403605_Z	-	u	TGCAGCTGGACGAAGCCCTCCTTGCCGACATGTCGTGCCCTGCCCACCGCCG	96.154	52	Yes	chr1R	658119227	658119279	-	0-22:T>C-22:T>C	T	C	0	0	-	-	-	1	-	1	-	0	0	0	0	0	0	0	0	0	0	0	0	0	0	0	0	0	0	0	0	0	0	0	0	0	0	0
2242431_A	-	u	TGCAGGTTGACGGCCTCTGCATCCCGAGTGTGTCGAAGTTATATAGGAAGGATGGGCAATTTAACCTGC	95.522	67	Yes	chr1R	658205272	658205339	-	0-26:A>T-26:A>T	A	T	0	0	-	-	-	1	-	-	-	0	0	0	0	0	0	0	0	0	0	0	0	0	0	0	0	0	0	0	0	0	0	0	0	-	0	0
1864240	SECCE1Rv1G0052020	x	TGCAGTGAGAATGGCGGCGTACGTACATCGACGAGGCGGTGGAGGAAGAGCAGGATGCTGGCGGCATTG	95.652	69	Yes	chr1R	658210500	658210569	+	0-8:G>A-8:G>A	G	A	0	0	-	-	-	-	1	1	-	0	0	0	0	0	-	0	0	0	0	0	0	0	0	0	0	0	0	0	0	0	0	0	0	-	0	0
5805232	-	u	TGCAGCGGGACGGCGAGGTCGCCGGGGAGGGCCCG	100.000	35	No	chr1R	658882676	658882711	-	0-9:A>G-9:A>G	A	G	1	1	-	0	0	0	0	0	0	1	1	1	1	1	-	1	1	1	-	1	1	1	1	-	1	-	2	1	1	1	-	-	1	-	1	1
3895421_Z	SECCE1Rv1G0052150	c	TGCAGGCGATGCCGTACCTGAAGGCCGTCGTCCTCGAGGGGCTGCGGCTCCACCCGCCG	98.305	59	Yes	chr1R	659422223	659422282	-	0-5:G>C-5:G>C	G	C	1	1	0	0	0	0	0	0	0	1	1	1	1	1	1	1	1	1	1	2	1	1	1	1	1	1	1	1	1	1	1	1	1	-	1	1
5211751	SECCE1Rv1G0052150	x	TGCAGGTCGCCTTCGCTGAGCTCCGGCTTGCTCCTGACCTCTTCGTAGACCTTGGCCTGCATGTCCGAG	98.507	67	Yes	chr1R	659422278	659422345	+	0-33:C>T-33:C>T	C	T	0	0	-	1	1	1	1	1	1	0	0	0	0	0	0	0	0	0	0	2	0	0	0	0	0	0	0	0	0	0	0	0	0	-	0	-
3894384	-	u	TGCAGCCCACCAAACCGCCCGTGCGACCCAATCGACCCGCCGTGTACTGCACCG	98.148	54	No	chr1R	660680918	660680972	-	0-36:C>T-36:C>T	C	T	0	0	-	1	1	1	1	1	1	0	0	2	0	2	0	0	0	0	0	2	0	0	0	0	0	0	0	0	0	0	0	0	0	-	0	2
3733108	SECCE1Rv1G0052430	x	TGCAGATCACTGCCGAGGCGAGAAAGAGTTTAATACCGAGGTTAGGAGGGGCGGGGGTTACCACGTCGG	100.000	69	No	chr1R	661629936	661630005	-	0-23:A>C-23:A>C	A	C	1	1	0	-	-	0	0	-	-	1	1	1	-	1	-	1	-	1	1	1	-	1	-	1	1	1	-	-	1	1	1	1	1	-	1	-
5370077_Z	-	u	TGCAGCAGCTCGACGACTGCTTCCTGTTCCTCCCGGCGGCACACGCCGTGCTCGACCTCTGCGTGGCGC	95.652	69	Yes	chr1R	662028785	662028854	-	0-11:G>A-11:G>A	G	A	0	0	-	1	-	1	1	-	1	0	0	2	0	2	0	0	0	0	-	2	0	0	0	0	0	0	0	0	0	0	0	0	0	-	0	0
3909416_Z	-	u	TGCAGCTTCAGCCTGTTGGCGACTGTAATCACGCGGTGGTGCAGGTCCAGTGGAGGACGACGCCGAGAT	100.000	65	Yes	chr1R	662263555	662263620	-	0-32:G>T-32:G>T	G	T	1	1	-	0	0	0	0	0	0	1	1	2	1	2	1	1	1	1	1	2	1	1	1	1	1	1	1	1	1	1	1	1	1	-	1	1
987595_Z	SECCE1Rv1G0052740	x	TGCAGCCCATGCCGCTAAGGTTGTGGGTGACGACATCGTCGCGCAAGCAGTAGCGGTTCGCCACGAGCG	95.652	69	Yes	chr1R	663870521	663870590	+	0-14:C>G-14:C>G	C	G	0	0	1	1	1	-	-	-	-	0	0	0	0	0	0	0	0	0	0	0	0	0	0	0	0	0	0	0	0	0	0	0	0	-	0	0
7512027	-	u	TGCAGGTGTACCACGACACATACGCACTGGTTGTCAGCACGGAGAATATCACCCTAAACGCCTACTTGG	98.551	69	No	chr1R	664347706	664347775	-	0-25:A>G-25:A>G	A	G	0	0	1	1	-	1	1	1	1	0	0	2	0	2	0	0	0	0	0	2	0	0	0	0	0	0	0	0	0	0	0	0	0	0	0	0
100155502	SECCE1Rv1G0052830	o	TGCAGGTTCTGGCCATCCTCCCGTCGTACGCGGGCAAGACGGTGCTGGAGCTCGGCGCCGGCATCGGCC	98.551	69	No	chr1R	664854495	664854564	-	0-7:T>G-7:T>G	T	G	1	1	-	-	-	0	-	-	-	1	1	1	1	1	1	1	1	1	1	1	1	1	1	1	1	1	1	1	1	1	1	1	1	1	1	1
3585246	SECCE1Rv1G0052850	c	TGCAGCTGTTCCGCGCGACGCAGAAGGACTACAGCGAGGCGGCGCGGTGGATCATCGGCCTCATGGCGA	100.000	69	No	chr1R	664908058	664908127	-	0-19:G>C-19:G>C	G	C	1	1	-	0	0	-	-	0	-	1	1	1	1	1	1	1	-	1	1	2	1	1	1	1	1	1	1	1	1	1	-	1	1	-	1	-
3741642	-	u	TGCAGATATGGATTAATTCATTTCATGGCAGATGCCG	100.000	37	No	chr1R	665769391	665769428	-	0-15:A>G-15:A>G	A	G	1	1	0	0	0	-	-	-	0	1	1	-	-	0	1	1	1	1	-	-	-	-	1	1	1	1	-	-	1	1	1	1	1	-	1	1
5796530_A	SECCE1Rv1G0053000	x	TGCAGGCCGTCCCAGAGCTGATCCCCTGTTTCCTGCCCGCCGTTCTGCTGCCACGCCTGCGGGACCCGA	97.059	68	Yes	chr1R	666222730	666222798	+	0-37:C>A-37:C>A	C	A	0	0	-	-	-	1	-	-	-	0	0	0	0	0	0	0	0	0	0	0	0	0	0	0	0	0	0	0	0	0	0	0	0	-	0	0
1271804	-	u	TGCAGCAGCTGCCGGCATCTTCCTCCAGGTTGCGTGCGCGAACTCCGATGGCGCTCCAGGGGACACTGC	94.203	69	No	chr1R	666586443	666586512	-	0-9:T>C-9:T>C	T	C	0	0	-	-	1	1	-	1	-	0	0	0	0	0	0	0	0	0	0	0	0	0	0	0	0	0	0	0	0	0	0	0	0	-	0	0
3582340	SECCE1Rv1G0053220	c	TGCAGCAGTTCGACTGGGAGGTGCCAGATTGGGTCATTGTTCCG	95.455	44	No	chr1R	667911198	667911242	+	0-13:C>T-13:C>T	C	T	0	0	-	1	1	1	-	1	1	0	0	0	0	0	0	0	0	0	0	0	0	0	0	0	0	-	0	0	0	0	0	0	0	-	0	-
100173753_Z	SECCE1Rv1G0053260	x	TGCAGCGGCTTCGTCGCCGGCGCGGCCG	100.000	28	Yes	chr1R	668130457	668130485	-	0-13:T>C-13:T>C	T	C	1	1	0	0	0	0	0	0	0	1	-	2	-	-	-	-	1	1	-	0	1	1	1	1	1	-	1	1	-	-	1	-	1	-	-	1
5803979	-	u	TGCAGCTTCCTTCTTCCAGCGCCGCCGTGCCAGGCGAGTGCAAGGGCGTGCTGCTCAACTTCGATGACG	94.203	69	Yes	chr1R	668231296	668231365	+	0-7:T>C-7:T>C	T	C	0	0	-	1	-	1	1	1	-	0	0	0	0	0	0	0	0	0	0	0	0	0	0	0	0	0	0	0	0	0	0	0	0	0	0	0
3583033	-	u	TGCAGTTAAGTTGGCAACAGTGGCCGCGGTTGCAACGCCG	100.000	40	No	chr1R	668254846	668254886	+	0-23:C>G-23:C>G	C	G	1	1	-	0	0	0	-	0	0	1	1	2	1	2	1	1	1	1	1	1	1	1	1	1	1	1	1	1	1	1	1	1	1	1	1	1
3907450_Z	-	u	TGCAGTTAAGTAGGCAACAGTGGGCGCGGTTGGAACGCCGGCCG	100.000	44	Yes	chr1R	668273672	668273716	+	0-11:A>T-11:A>T	A	T	1	1	-	0	-	0	-	0	0	1	1	0	-	1	1	-	-	1	-	1	1	1	-	-	1	1	1	-	-	1	1	-	1	-	1	-
5215225	-	u	TGCAGGCGGCCGTGGGGGTGTCGGCGCCG	100.000	29	No	chr1R	668557337	668557366	+	0-10:C>G-10:C>G	C	G	1	1	-	0	-	0	-	0	0	1	1	2	1	2	1	1	1	1	1	2	1	1	1	1	1	1	1	1	1	1	1	1	1	-	1	1
4093880_Z	SECCE1Rv1G0053480	c	TGCAGCGCGAGGTGAAGGCCGCGAGGGAGGCCAAGGCCGGCACGGCCATGGCCGAGGAGGACGCGGCGT	100.000	69	No	chr1R	669869105	669869174	-	0-42:C>T-42:C>T	C	T	1	1	0	0	-	0	-	0	0	1	1	2	1	2	1	1	1	1	1	2	1	1	1	1	1	1	1	1	1	1	1	1	1	-	1	1
7503480_Z	SECCE1Rv1G0053480	x	TGCAGCTCCCGCAGCTCCCTCTTGACGCGGTCCAGCTCGCGCATCACCTCAGCGTACGTCGCGCCGCCG	97.101	69	Yes	chr1R	669869170	669869239	+	0-30:T>C-30:T>C	T	C	0	0	1	1	1	1	1	1	1	0	0	2	0	0	0	0	0	0	0	2	0	0	0	0	0	0	0	0	0	0	0	0	0	-	0	0
3595321_Z	SECCE1Rv1G0053500	x	TGCAGTTGTCCCCGATCACCGCCACCACCCACAGAGATCCAATCACCTTGCATGGAGGAAAAGAACATA	98.551	69	Yes	chr1R	670128235	670128304	-	0-49:G>T-49:G>T	G	T	0	0	1	1	-	1	-	1	1	0	0	2	0	2	0	0	0	0	0	0	0	0	0	0	0	0	0	0	0	0	0	0	0	0	0	0
5800282	-	u	TGCAGTAGATGTCGGACATGCAACAGTCAAAGATCTGACACCCGATTGCATCTCTATTAGGCACTACCG	98.529	68	No	chr1R	670134662	670134730	+	0-11:T>C-11:T>C	T	C	0	0	-	1	1	-	1	1	1	0	0	0	0	0	0	0	0	0	0	0	2	2	0	0	0	0	2	0	0	0	0	0	0	0	0	0
1210942	SECCE1Rv1G0053510	c	TGCAGGCCTTGTTGGAGGAGCTGAGCAAGAAGGCCGATGAGGCGGAGGACGCGCTGCATGAGCTCCACT	92.754	69	No	chr1R	670139703	670139772	-	0-37:T>C-37:T>C	T	C	0	0	-	-	1	1	1	1	-	0	0	0	0	0	0	0	0	0	-	2	-	0	-	0	0	0	0	-	-	-	-	0	0	-	0	0
3587419_Z	SECCE1Rv1G0053610	x	TGCAGGTTGTGGACGCTGCTGGACTCCAGGTCGCTGCCGCCTCTGGAGCGGGGCGTCCCGCCG	100.000	63	No	chr1R	670391239	670391302	-	0-19:T>C-19:T>C	T	C	1	1	-	-	0	0	0	0	0	1	1	1	1	1	1	1	1	1	1	2	1	1	1	1	1	1	1	1	1	1	1	1	1	-	1	1
4102790	-	u	TGCAGGTGGCGCCTCTGCCCTTCCTCCACCATCTCGCGCAGCGTATACTTGGTGGCCACGTACACGGCC	95.588	68	Yes	chr1R	670466650	670466718	+	0-42:G>T-42:G>T	G	T	1	1	-	-	-	0	-	-	-	1	1	1	1	1	1	1	1	1	1	2	1	1	1	1	1	1	1	1	1	1	1	1	1	-	1	1
1112127_Z	SECCE1Rv1G0053690	c	TGCAGATGACCTGCAACCTCGGCTCCATCGTGGGGGGCTCCTTCGGCGTGCTCCTCGCGCCGTTCACCT	95.652	69	No	chr1R	670956655	670956724	-	0-22:C>G-22:C>G	C	G	0	0	1	-	1	-	1	-	-	0	0	0	0	0	0	0	0	0	0	0	0	0	0	0	0	0	0	0	0	0	0	0	0	-	0	0
5802218	SECCE1Rv1G0053690	x	TGCAGCCAGCCGAAGGCGGCGCCCCTGGTGTGGTCGTCCGTGTAGTCGGCGACCAGCGAGTTGATGGCC	98.551	69	Yes	chr1R	670956720	670956789	+	0-8:G>C-8:G>C	G	C	0	0	-	1	-	-	-	1	1	0	0	2	0	0	0	0	0	0	0	2	0	0	0	0	0	0	0	0	0	0	0	0	0	-	0	0
5796252	SECCE1Rv1G0053780	c	TGCAGCCTCCGCTGCCGCCGCTGCTCCCGTGGCTCGCCCTCCGCGACGGCTCCTTCCTCGCCCTCTCCG	100.000	69	No	chr1R	671643170	671643239	+	0-59:G>A-59:G>A	G	A	1	1	0	0	0	0	0	0	0	1	1	2	1	1	1	1	1	1	1	2	1	1	1	1	1	1	1	1	1	1	1	1	1	-	1	1
1096769	SECCE1Rv1G0054120	c	TGCAGGGCCACGTGAACCCGCTAGTCCGCATCGGCAGACGCCTCGCCGCCAGGGGCATCCACGTCACCT	92.754	69	No	chr1R	673190868	673190937	-	0-23:G>C-23:G>C	G	C	0	0	-	-	-	1	-	-	-	0	0	2	-	2	0	0	0	0	0	0	0	0	0	0	0	0	0	0	0	0	0	0	-	-	0	0
7086611_Z	-	u	TGCAGGACGTCCCCGACAGGCTCCTGGAGCCGATCCTGGCGCGTCTCATGTCGTCGCCTTTCTGCCTCG	95.652	69	Yes	chr1R	673221268	673221337	-	0-18:G>A-18:G>A	G	A	0	0	-	-	-	1	-	-	-	0	0	0	0	0	0	0	0	0	0	0	0	0	0	0	0	0	0	0	0	0	0	0	0	-	0	0
100148106	-	u	TGCAGCGTCGTCGCCGGCGGTGACTGCGCGTCGGCGGCCATGGAGATGGCCG	100.000	52	No	chr1R	673221333	673221385	+	0-11:C>G-11:C>G	C	G	1	1	-	0	0	-	0	-	-	1	1	1	1	1	1	-	-	1	1	1	1	1	1	1	1	1	1	-	1	-	1	1	1	-	1	-
5221480	-	u	TGCAGGAGGCGCCGAAGGAGGAAGGTCCCCG	100.000	31	No	chr1R	673763603	673763634	+	0-5:G>T-5:G>T	G	T	1	1	-	0	0	-	0	0	0	1	1	2	1	2	1	1	-	1	1	1	1	-	1	-	-	1	1	1	-	1	1	-	1	-	-	1
5788483	-	u	TGCAGCAGGATGTACGAGGCGATCTGACAGACCATCGATATGACGAACATGACCGTGGCCGCCACGAAC	97.101	69	No	chr1R	673763790	673763859	+	0-5:C>T-5:C>T	C	T	0	0	1	1	1	1	1	1	1	0	0	2	0	0	0	0	0	0	0	2	0	0	0	0	0	0	0	0	0	0	0	0	0	-	0	0
1207596	SECCE1Rv1G0054280	x	TGCAGTGTTACCAGCTGATAAGCAAAGAAGATCACGTAACTCCTTGCCTTTCGCCAAAACGGCCTTCAG	97.101	69	No	chr1R	673834585	673834654	+	0-56:A>G-56:A>G	A	G	0	0	-	1	1	-	1	1	1	0	0	-	0	-	0	0	0	0	-	0	-	0	-	0	-	-	0	0	0	-	-	0	-	-	-	-
3582582	-	u	TGCAGGACCACAAGGCCACGGCCGCCATGGAGCTTGCCG	100.000	39	No	chr1R	674754341	674754380	-	0-17:A>G-17:A>G	A	G	1	1	0	0	0	-	0	0	0	1	1	1	1	1	1	1	1	1	1	1	1	1	1	1	1	1	1	1	1	1	1	1	1	-	1	1
3354904_Z	SECCE1Rv1G0054380	c	TGCAGGACAACAAGGCCACCGCCGCCATGGAGCTCCCCG	97.436	39	No	chr1R	674764465	674764504	-	0-8:A>C-8:A>C	A	C	0	0	1	1	1	-	1	1	1	0	0	0	0	0	0	0	0	0	0	0	0	0	0	0	0	0	0	0	0	0	0	0	0	0	0	0
4488606	SECCE1Rv1G0054390	o	TGCAGAAAGCCGAGGCGGCGACGCAGGAGAAGAACCG	100.000	37	No	chr1R	674775011	674775048	+	0-10:C>G-10:C>G	C	G	1	1	0	-	-	0	-	0	0	1	1	1	1	1	1	1	1	1	1	2	1	1	1	1	1	1	1	1	1	1	1	1	1	-	1	1
5804721_Z	-	u	TGCAGCCGCACTCATATCCGTCGGGGCTCACGATCGGCACCACCG	93.333	45	Yes	chr1R	675080043	675080088	-	0-5:C>T-5:C>T	C	T	0	0	-	1	1	1	1	1	1	0	0	2	0	2	0	0	0	0	0	0	0	0	0	0	0	0	0	0	0	0	0	0	0	-	0	0
3890619	-	u	TGCAGTCGCACTCATAGCCGTAGGGGCTCACGATCGGCACCACCG	100.000	43	No	chr1R	675096795	675096838	-	0-16:G>T-16:G>T	G	T	1	1	0	-	-	0	-	-	-	1	1	1	1	1	1	1	1	1	1	1	1	1	1	1	1	1	1	1	1	1	1	1	1	-	1	1
7513799_A	SECCE1Rv1G0054570	c	TGCAGGACGACGACGGCCAGGCCAGAGCAGGGCAAGACGGGAAGCAGGGCGGTCTGCCG	91.228	57	No	chr1R	675427864	675427921	-	0-22:C>T-22:C>T	C	T	0	0	-	-	1	1	1	-	1	0	0	0	0	0	0	0	0	2	0	0	0	0	2	2	2	2	2	0	2	2	2	2	2	-	0	2
3360141_Z	SECCE1Rv1G0054570	o	TGCAGGAACCATCCCCGTCTCCAACCAATCGAGTATGGACAAGCTGCTGGCCTTCTCCATCCTGAGCGC	100.000	69	Yes	chr1R	675427994	675428063	-	0-8:C>T-8:C>T	C	T	1	1	-	0	0	-	0	0	0	1	1	1	1	1	1	1	1	1	1	2	1	1	1	1	1	1	1	1	1	1	1	1	1	-	1	1
17404251_Z	-	u	TGCAGTAGGGCCCGTTGAGCCAGCCGTCGGTGATCTGCTTGTAGGCAGCCTCGGTGAGGTGGATGCCGT	95.652	69	Yes	chr1R	676404521	676404590	-	0-7:G>T-7:G>T	G	T	0	0	1	-	-	1	-	1	1	0	0	0	0	0	0	0	0	0	0	0	0	0	0	0	0	0	0	0	0	0	0	0	0	0	0	0
3888214	-	u	TGCAGGTACGACATCTCCTTCCCGAGGCACGCGCGCGGCCCCGCGTTGAACACCG	100.000	55	No	chr1R	677295820	677295875	-	0-20:C>T-20:C>T	C	T	1	1	0	0	0	0	0	0	0	1	1	2	1	2	1	1	1	1	1	2	1	1	1	1	1	1	1	1	1	1	1	1	1	1	1	1
3576944	-	u	TGCAGATGAAAGCCGTCGCGGCAGCCGTGGTTAGGAGGTTCGCCGTTCAAGTACTGGTGCCTGCCGGGA	95.833	72	No	chr1R	677295871	677295943	+	0-12:C>T-12:C>T	C	T	1	1	0	-	-	0	-	0	0	1	1	1	1	1	1	1	1	1	1	2	1	1	1	1	1	1	1	1	1	-	1	1	1	-	1	1
4911213_Z	SECCE1Rv1G0054940	x	TGCAGGTGGACAGCCGCGGCCTCGAGCACCGCCGCGGCCACGTTGGCCCACACCAGGTACACGAAGGCG	89.855	69	Yes	chr1R	677330060	677330129	+	0-7:G>A-7:G>A	G	A	0	0	1	1	1	1	1	-	1	0	0	0	0	0	0	0	0	0	0	2	0	0	0	0	0	0	0	0	0	0	0	0	0	-	0	0
5802086	SECCE1Rv1G0055080	o	TGCAGGTCGAAGTCGAACCAGTACGAGAGCACGTCGCTGGTGCAGGTCGAGGGGGTGAACACCAAGGAG	95.588	68	No	chr1R	678154041	678154109	+	0-5:G>A-5:G>A	G	A	0	0	-	-	-	1	-	-	-	0	0	0	0	0	0	0	0	0	0	0	0	0	0	0	0	0	0	0	0	0	0	0	0	0	0	0
3745718_A	SECCE1Rv1G0055090	c	TGCAGCAGGTTCAGTATGCGGCAGCCACACCGAACACACCTTGTGAGGAAGAAGCACATGCACAAAACA	98.551	69	No	chr1R	678160981	678161050	+	0-62:C>G-62:C>G	C	G	1	1	-	0	0	-	0	0	0	1	1	-	-	-	1	1	-	1	1	-	-	-	-	-	1	1	1	1	-	-	1	-	1	-	1	1
1021495_Z	SECCE1Rv1G0055160	x	TGCAGGTAGACTGCCGCGGCCTCCAGCACGGCCGCGGCGACGTTGGCCCCCACCAGGTACACGAAGGCG	94.203	69	Yes	chr1R	678363081	678363150	-	0-16:C>T-16:C>T	C	T	0	0	-	1	1	-	1	-	1	0	0	2	0	2	0	0	0	0	0	0	0	0	0	0	0	0	0	0	0	0	0	0	0	0	0	0
1238938_Z	SECCE1Rv1G0055190	x	TGCAGAATTTGCAAACTGGGACCACTTGAAGGGTACTCCTCCAGCCGCAGGCCTCCAGCGGTCAGCTCC	97.101	69	Yes	chr1R	678431620	678431689	-	0-5:A>C-5:A>C	A	C	0	0	-	1	1	1	1	1	1	0	0	2	0	2	0	0	0	0	0	0	0	0	0	0	0	0	0	0	0	-	0	0	0	-	0	0
7415964_Z	SECCE1Rv1G0055210	x	TGCAGAAACGAGGAGTAGATGGCGCAGAACGGCTTCATCCCCTCGGCGGCGAGCCCCGCCGCGAAGGTC	98.551	69	Yes	chr1R	678557942	678558011	-	0-11:G>C-11:G>C	G	C	0	0	-	1	1	-	1	1	-	0	0	0	0	0	0	0	0	0	0	0	0	0	0	0	0	0	0	0	0	0	0	0	0	0	0	0
5769310_A	SECCE1Rv1G0055270	x	TGCAGAAATCCTCGGAGGAGAATAGTGCAGCCCAAGCGCGGCAGACGACCCG	96.154	52	No	chr1R	679008708	679008760	-	0-28:A>G-28:A>G	A	G	0	0	1	-	-	1	-	-	-	0	0	0	0	0	0	0	0	0	0	0	0	0	0	0	0	0	0	0	0	0	0	0	0	-	0	0
7512348	SECCE1Rv1G0055440	x	TGCAGAAGCGGGGGTGGCGGACGAGCGTGGCCTCCAACCCG	97.561	41	No	chr1R	680132876	680132917	-	0-30:C>T-30:C>T	C	T	0	0	-	-	-	1	-	-	-	0	0	0	0	0	0	0	0	0	0	0	0	0	0	0	0	0	0	0	0	0	0	0	0	-	0	0
7104761_A	SECCE1Rv1G0055470	x	TGCAGCTGTCCATCTGCGCGGTCGCCGCCG	100.000	30	No	chr1R	680638265	680638295	-	0-20:G>A-20:G>A	G	A	1	1	-	0	0	-	0	0	0	1	1	2	1	2	1	1	1	1	1	2	1	1	1	1	1	1	1	1	1	1	1	1	1	-	1	1
3596465_Z	SECCE1Rv1G0055470	x	TGCAGGATGCCGAGGAAAAGGATGAAGATGCCGAGGCCGCGGTGCGCCGGGATGTCGGCCTGGATCTTG	98.551	69	No	chr1R	680639744	680639813	-	0-38:G>A-38:G>A	G	A	0	0	-	1	1	1	1	1	1	0	0	2	0	2	0	0	0	0	0	0	0	0	0	0	0	0	0	0	0	0	0	0	0	-	0	0
3889207	SECCE1Rv1G0055470	x	TGCAGGATGCCGAGGAAAAGGATGAAGATGCCGAGGCCACGGTGCGCCG	100.000	49	No	chr1R	680639764	680639813	-	0-38:A>G-38:A>G	A	G	1	1	-	0	0	0	0	0	0	1	1	2	1	0	1	1	1	1	1	2	1	2	1	1	1	1	1	1	1	1	1	1	1	-	1	1
983811	SECCE1Rv1G0055880	o	TGCAGCTGAATGAGGCGGTCAGAAGGGGTCCCTATCTTTCTGAGAAGAGGCAGCGTGTGGAGGCACAGC	95.652	69	Yes	chr1R	683469988	683470057	-	0-19:C>T-19:C>T	C	T	0	0	-	-	-	1	-	-	-	0	-	0	0	0	0	-	0	0	0	0	-	0	0	-	-	0	0	0	-	0	0	0	0	-	0	-
3593555	SECCE1Rv1G0055980	i	TGCAGGAAGAAGCAACACGCACCGAGGTCAGCAACCAGATCCACTCCCCG	94.000	50	No	chr1R	684418520	684418570	+	0-16:A>G-16:A>G	A	G	1	1	-	0	0	-	0	-	-	1	1	1	1	1	1	1	1	1	1	1	1	1	1	1	1	1	1	1	1	1	1	1	1	-	1	1
5204544_A	SECCE1Rv1G0056060	x	TGCAGAACTCCTTGACCATCAGGGCCTCCTGCGGCAGGTCTGTCGTGACGACGTGCTTGCTCGGCTGCG	100.000	69	Yes	chr1R	684772645	684772714	-	0-11:T>C-11:T>C	T	C	0	0	-	1	1	-	1	-	-	0	0	0	0	0	0	0	0	0	0	0	0	0	0	0	0	0	0	0	0	0	0	0	0	0	0	0
100116585	SECCE1Rv1G0056300	c	TGCAGAGGTACCGGCAGAACGCCGAGTTCTTCGTGTGCTCGTGCGTCGGCAAGGGCGCCGTCAACGTCC	98.551	69	Yes	chr1R	686176015	686176084	-	0-49:C>G-49:C>G	C	G	1	1	-	-	-	0	-	-	-	1	1	1	1	1	1	1	1	1	1	1	1	1	1	1	1	1	1	1	1	1	1	1	1	-	1	1
3595794	SECCE1Rv1G0056360	x	TGCAGAACTCCTCGGAGGAGAGCGCCGAGGCCCAGGAGCGGCACACGGCGCGGAAGCGCAGGATGGATT	100.000	69	No	chr1R	686576156	686576225	-	0-13:G>C-13:G>C	G	C	1	1	0	0	0	0	0	0	0	-	-	2	1	2	-	-	-	-	1	2	1	1	1	-	1	-	1	1	-	-	-	1	-	-	1	-
5788605	SECCE1Rv1G0056530	c	TGCAGAGCAAGTTCTTCAACACCTTCGCCGCGCCCTTCACCAAGCGGGGGCTGCTGCTCAAGGTGCTGC	97.101	69	No	chr1R	687219584	687219653	+	0-46:G>C-46:G>C	G	C	0	0	1	1	1	1	1	1	1	0	0	2	-	-	0	-	-	0	0	2	0	0	0	0	0	0	0	0	-	-	0	0	0	0	0	0
3360451	-	u	TGCAGGTAGGTTAGATAGATCCATAGACGCTACGTACCCTTGAATGATGCATGCCATGGCCAAGTTCAT	100.000	69	No	chr1R	688066942	688067011	-	0-46:A>G-46:A>G	A	G	1	1	-	0	0	0	-	-	0	1	-	2	1	2	-	-	1	1	-	1	1	-	1	1	-	1	1	1	1	1	1	1	1	-	1	1
1217503	-	u	TGCAGCCCTTGTTGTGTACAGTGCAACCCTCTTGCATTTATGTCTGTTGGCTTTCCGTTAAGAAACACA	94.203	69	No	chr1R	688721931	688722000	+	0-9:T>A-9:T>A	T	A	0	0	1	-	-	-	-	1	1	0	0	0	0	0	0	0	0	-	0	0	0	0	0	0	0	0	0	0	0	0	0	0	0	0	0	0
7501906_Z	SECCE1Rv1G0056620	x	TGCAGTTGACGACCAGGATGTCGATGTCCTCCG	100.000	33	Yes	chr1R	688748156	688748189	+	0-9:C>T-9:C>T	C	T	1	1	0	0	0	0	0	0	0	1	1	2	1	2	1	1	1	1	1	2	1	1	1	1	1	1	1	1	1	1	1	1	1	-	1	1
5040885	SECCE1Rv1G0056800	c	TGCAGCTCGCCGACGGCAGCATGGAGGCCGTGGCGCCCTCGCCGTCAGTGCCTAGCTTCGTGACCAACC	98.551	69	No	chr1R	689253156	689253225	+	0-24:A>G-24:A>G	A	G	0	0	1	1	1	1	1	1	1	0	0	2	-	-	0	0	0	0	0	-	-	-	-	-	-	0	-	0	0	0	-	-	-	-	0	0
991082	-	u	TGCAGCTGGTGGTGATGAAAGGTGCGGCGCAGGAGGCACGGACAAGAACGACCACGGCCATGACACCGA	95.588	68	Yes	chr1R	690000740	690000808	-	0-9:T>C-9:T>C	T	C	0	0	1	1	1	1	1	1	1	0	0	0	0	0	0	0	0	0	0	2	0	0	0	0	0	0	0	0	0	0	0	0	0	-	0	0
3588580_A	-	u	TGCAGCACGCCAGCACCTCCTCATCCATCCCGACGCCACCG	100.000	41	No	chr1R	690160701	690160742	+	0-37:A>G-37:A>G	A	G	1	1	-	0	0	-	0	0	0	1	1	1	1	-	1	1	1	1	1	2	1	-	1	1	1	-	1	1	1	1	1	1	1	1	1	1
3362582	-	u	TGCAGAGAGCGCCGCCTCCACTCTCCCAGGCCTTCTCCCCATCTGCGACATCAGCACACGATGCGGGCA	100.000	69	No	chr1R	691669388	691669457	+	0-43:T>C-43:T>C	T	C	1	1	-	0	0	0	0	0	0	1	1	2	1	1	1	1	1	1	1	2	1	1	1	1	1	1	1	1	1	1	1	1	1	-	1	1
5796325_A	-	u	TGCAGCTACACGAGTTGGGCACAAACCGATGAAGGGACGCGCCACCGGCCGGCGAGCACGACCACTTCG	95.455	66	No	chr1R	691715366	691715432	-	0-10:C>G-10:C>G	C	G	0	0	-	-	1	1	1	-	-	0	0	0	0	0	0	0	-	0	0	0	0	0	0	0	0	0	0	0	0	0	0	0	0	0	0	0
3348399	-	u	TGCAGGCACTTTTCGGCCATTTAGTTCGTCTCTTGGGCGGTCCAATTCAATCCG	100.000	54	No	chr1R	692191776	692191830	+	0-19:T>C-19:T>C	T	C	1	1	0	-	0	0	0	-	0	1	1	2	1	2	1	1	1	1	1	1	1	1	1	1	1	1	1	1	1	1	1	1	1	-	1	1
3746977_Z	SECCE1Rv1G0057100	o	TGCAGGTGAAGCAGCTGGAGGATGCGGTGCAGGAGCTCGTGGCCTCCTACGAGGACTGCGCGTACCTCG	97.101	69	Yes	chr1R	692201096	692201165	-	0-16:G>C-16:G>C	G	C	1	1	-	0	0	-	0	0	0	1	1	1	1	1	1	1	1	1	1	1	1	1	1	1	1	1	1	1	1	1	1	1	1	-	1	1
7512674	-	u	TGCAGGCGGAGGCGGATGCGGCGGATCTCGTCGCGGGGAGGGTTGACGACGCCG	97.917	48	Yes	chr1R	693771417	693771465	-	0-5:G>A-5:G>A	G	A	0	0	-	-	1	-	1	-	1	0	0	0	0	0	0	0	0	0	0	0	0	0	0	0	0	0	0	0	0	0	0	0	0	0	0	0
3748288_Z	-	u	TGCAGAACCATCCCATGACGTCGATGCCGACGCCAACGCCG	100.000	41	Yes	chr1R	693771899	693771940	+	0-8:C>A-8:C>A	C	A	1	1	-	-	-	0	-	0	0	1	1	1	1	1	1	1	1	1	1	2	1	1	1	1	1	1	1	1	1	1	1	1	1	-	1	1
100078097	-	u	TGCAGTGGCCGCCTCAGAGCCAGAGCCAGTACCTGCCGGCCACCGAGCTCGGCGGCTTCCTTGGCTCGA	98.507	67	Yes	chr1R	693771988	693772055	+	0-13:T>G-13:T>G	T	G	1	1	-	-	0	-	0	-	0	1	1	-	-	1	-	-	1	1	-	1	1	-	1	1	-	-	1	1	-	1	-	1	1	-	1	1
100076030	SECCE1Rv1G0057540	c	TGCAGCGCCCGTTTAACCCAGGAGCAGGAGAAGGTGGTTGCAGATAAGGTGAAGGCCGTCCGATCTGAA	100.000	69	No	chr1R	693890795	693890864	-	0-44:T>G-44:T>G	T	G	1	1	-	0	0	0	0	-	-	1	1	1	1	1	1	1	1	1	1	1	1	1	1	1	1	1	1	1	1	1	1	1	1	-	1	1
3362981	SECCE1Rv1G0057590	p	TGCAGCTTGAGCTAACAAGTTACCAAGACACATGAACTGTACAGAATCGGTGCTGCATTTTGCCCAAGC	100.000	69	No	chr1R	694122518	694122587	-	0-8:G>C-8:G>C	G	C	-	1	0	0	0	0	0	0	0	-	-	2	1	2	-	-	-	-	1	1	1	1	-	-	-	-	1	-	-	-	-	-	-	-	-	-
5206735	-	u	TGCAGCAGCTTGCCGTCAGCAACAACTGATACGCCG	100.000	36	No	chr1R	694129211	694129247	+	0-23:A>G-23:A>G	A	G	1	1	-	-	0	0	0	0	-	1	1	1	1	1	1	1	1	1	1	1	1	1	1	1	1	1	1	1	1	1	1	1	1	-	1	1
4489547	-	u	TGCAGCAGCCTGCCGTTTGCAATGACGGATACGCCG	100.000	36	No	chr1R	694153627	694153663	+	0-9:C>T-9:C>T	C	T	1	1	0	0	0	0	0	0	0	1	1	2	1	2	1	1	1	1	1	2	1	1	1	1	1	1	1	1	1	1	1	1	1	-	1	1
5212544	-	u	TGCAGCAGCTCGCCATCTGCAACGACGGATACGCCG	97.143	35	No	chr1R	694541782	694541817	-	0-10:C>T-10:C>T	C	T	1	1	-	0	0	-	0	-	-	1	1	1	1	1	1	1	1	1	1	2	1	1	1	1	1	1	1	1	1	1	1	1	1	-	1	1
6211863_Z	-	u	TGCAGCCGTCCGTGGAGTCGGCCACGATCTACTCCG	100.000	36	Yes	chr1R	694541813	694541849	+	0-7:G>A-7:G>A	G	A	1	1	-	0	0	0	0	0	0	1	1	2	1	1	1	1	1	1	1	2	1	1	1	1	1	1	1	1	1	1	1	1	1	-	1	1
7088472_Z	SECCE1Rv1G0057910	c	TGCAGACGCCGGGGCTCGACTACGACGACCCGTTCGCCAGGGACTTCATCGGCTCGCCG	100.000	59	Yes	chr1R	696053809	696053868	+	0-36:C>G-36:C>G	C	G	1	1	0	0	0	0	0	0	0	1	1	2	-	1	-	1	1	1	-	2	1	1	-	-	-	-	1	-	-	1	-	1	1	-	-	1
1107249_A	SECCE1Rv1G0057910	x	TGCAGCAGGCCGTAGTCCTGCGCCATCAGGTGCTCCATCCGCAGCGGATCAGTACCACTACTGCTGCTG	95.652	69	No	chr1R	696056226	696056295	-	0-50:A>G-50:A>G	A	G	0	0	1	-	1	-	1	1	-	0	0	0	0	0	0	0	0	0	0	0	0	0	0	-	0	0	0	0	0	0	0	0	0	-	0	0
5499926	SECCE1Rv1G0057930	c	TGCAGCGCCAGCCGGAGCACCGCCCGGACAGCACGGACATCGTCAAGATCCTCGCCG	98.246	57	No	chr1R	696237539	696237596	-	0-7:C>G-7:C>G	C	G	1	1	0	0	0	-	0	0	-	1	1	2	-	1	1	1	1	1	1	1	1	1	1	1	-	1	1	1	-	1	1	1	1	-	1	1
5203645	-	u	TGCAGATTCGGATGAGTGTCGTCCGCGCGTCACCCACACTCGTCTCTCGTCTCCTCCCATCGCCGAGAT	95.312	64	No	chr1R	696436795	696436859	+	0-58:A>G-58:A>G	A	G	0	0	-	1	-	-	-	1	1	0	0	0	0	0	-	-	-	0	-	-	0	0	0	0	0	0	0	0	0	0	0	0	0	0	0	0
3600980	-	u	TGCAGAACATCTACCCGTACGAGAACGCGCTGTCAGGCTCCATCCCG	100.000	47	No	chr1R	696744292	696744339	+	0-15:C>T-15:C>T	C	T	1	1	0	-	-	0	-	0	0	1	-	1	1	1	1	1	1	1	1	2	1	1	1	1	1	1	1	1	1	1	1	1	1	-	1	1
1113124_Z	-	u	TGCAGACGGGAGGAAGAAGACGAATCCGGTCCCCACGATCCATCTAAGCCCCCGTTCAATTAACTACGC	97.101	69	Yes	chr1R	696886207	696886276	+	0-27:G>T-27:G>T	G	T	0	0	-	1	1	1	1	1	-	0	-	1	0	2	-	-	-	0	0	2	0	0	-	-	-	-	0	-	-	-	-	0	-	-	-	-
5222186_A	SECCE1Rv1G0058280	c	TGCAGCTGGAAGCCGCCGAGGAGGAGCTGCGGGCTGAAGCGCCCCTCCCTCCGCTGGCCTGGAGCACGC	98.551	69	No	chr1R	698562723	698562792	-	0-34:T>C-34:T>C	T	C	0	0	1	1	1	1	1	-	1	0	0	2	0	2	0	0	0	0	0	2	0	0	0	0	0	0	0	0	0	0	0	0	0	0	0	0
3597739_Z	SECCE1Rv1G0058280	x	TGCAGCCGCAGGGCGTGGGTGGGCTCGTTCTCCTCCTGCTGCACGACGCAGAGGGAGCGGCCGTCCGAG	97.015	67	Yes	chr1R	698562788	698562855	+	0-20:G>T-20:G>T	G	T	1	1	-	0	-	-	-	0	0	1	1	1	1	1	1	1	1	1	1	1	1	1	1	1	1	1	1	1	1	1	1	1	1	-	1	1
5802442	-	u	TGCAGCAGATGGGCCAGGGACACCAGCGCCG	100.000	31	No	chr1R	699315934	699315965	-	0-8:A>G-8:A>G	A	G	1	1	-	0	0	0	0	0	0	-	-	2	-	0	-	-	-	-	-	0	1	1	1	1	1	-	-	1	-	-	1	1	1	-	-	-
5216145	SECCE1Rv1G0058440	o	TGCAGGATCCTGGGAGACGTCTTCATGGGCCCCTACCACACCGTCTTCGACTACGGCAAGCTGCGGGTC	98.551	69	No	chr1R	700063376	700063445	+	0-17:C>T-17:C>T	C	T	0	0	-	1	-	1	-	1	1	0	0	0	0	0	0	0	0	0	0	1	0	0	0	0	0	0	0	0	0	0	0	0	0	-	0	0
5200556_A	SECCE1Rv1G0058480	p	TGCAGCTGTCGCCGCCGCTGCTCACCAGCGGCTGCACCGTGCCGCTGCTCCCGGCCGCGGCCGTGGTGC	100.000	69	No	chr1R	700965933	700966002	-	0-67:G>T-67:G>T	G	T	1	1	-	-	-	0	-	-	-	1	1	1	1	1	-	1	-	1	-	2	-	1	1	1	-	-	1	-	-	1	-	-	1	-	1	1
17390236_A	-	u	TGCAGGATGGCATTCTGTCAATTCCCTATCCAAGACCATTGGAGATAGAAAGATAGATATATTCCTTAA	94.030	67	Yes	chr1R	701064975	701065042	+	0-66:T>C-66:T>C	T	C	0	0	-	-	-	1	-	-	-	0	0	0	0	-	0	0	0	0	0	-	0	0	0	0	-	0	0	0	0	0	0	-	0	-	0	0
3883612	SECCE1Rv1G0058590	o	TGCAGGGACTTTCGCGTCGTACATGGTCGTGAGCGCGTTCGCCCTCGTGTTCGTCATACTTTGGGTGCC	100.000	69	No	chr1R	701101986	701102055	+	0-9:T>C-9:T>C	T	C	1	1	0	0	0	0	0	0	0	-	-	2	1	1	-	-	-	-	-	0	1	1	1	1	1	-	1	1	-	-	1	1	1	-	1	-
1382124	-	u	TGCAGCACGGTGAAGTGATCCCTGCCGCAATGTATTCCGATGGTGTCACGGTTGAACCAGCGATCCATT	95.652	69	No	chr1R	701113453	701113522	+	0-8:G>C-8:G>C	G	C	0	0	1	-	-	1	-	-	1	-	-	0	0	0	-	-	-	-	-	-	0	0	0	0	0	-	0	0	-	-	0	0	0	0	0	-
5034845	-	u	TGCAGTGCAGCTTGTTCAAGCAATGTGGACATCCTACCTTGCCTACATCATTTTGGAATCAGCTGGAGC	97.101	69	No	chr1R	701395971	701396040	+	0-24:G>A-24:G>A	G	A	0	0	-	-	-	-	1	-	1	0	0	2	0	2	0	0	0	0	0	0	0	0	0	0	0	0	0	0	0	0	0	0	0	-	0	0
5205664	SECCE1Rv1G0058660	x	TGCAGCTCGTGTCAGCGCAGACGTACACCTCCCG	100.000	34	No	chr1R	701448684	701448718	-	0-14:G>C-14:G>C	G	C	1	1	-	-	0	-	0	-	0	1	1	2	1	2	1	1	1	1	1	1	1	1	1	1	1	1	1	1	1	1	1	1	1	1	1	1
3595519_A	SECCE1Rv1G0058660	c	TGCAGCGTCACCGCGTTCAGCTCCGTCCCCGGCGCCGTCTGCCG	100.000	44	No	chr1R	701448714	701448758	+	0-37:T>G-37:T>G	T	G	1	1	0	0	0	0	0	0	0	1	1	2	1	2	-	-	1	-	1	2	-	1	1	1	1	1	1	-	1	1	1	1	1	-	1	1
7069798	SECCE1Rv1G0058680	c	TGCAGCCGGCGCACGTGGAGGCGTCCCG	100.000	28	No	chr1R	701506122	701506150	-	0-9:C>T-9:C>T	C	T	1	1	0	0	0	0	0	0	0	1	1	2	1	1	-	1	1	1	1	2	1	1	1	1	1	-	1	1	1	-	-	1	-	-	1	1
5034690	SECCE1Rv1G0058700	x	TGCAGCGGCCGCGCGTGGATGATGATGCCCGTCCCCTCGCCAGCCGACGCCATCGCGGCTGATGCTCGC	98.551	69	No	chr1R	701734697	701734766	+	0-46:A>C-46:A>C	A	C	0	0	-	-	-	1	-	-	-	0	0	0	0	0	0	0	0	0	0	0	0	0	0	0	0	0	0	0	0	0	0	0	0	-	0	0
3742404	SECCE1Rv1G0058770	c	TGCAGCCACAACAGGACGCCGCCGGCTCCCCCGGCCGCAGGGGAGGGACGGGCACCG	100.000	57	Yes	chr1R	701858311	701858368	+	0-5:C>G-5:C>G	C	G	1	1	-	0	-	-	-	0	0	1	1	1	1	-	1	1	1	1	1	2	1	1	1	1	1	1	1	-	1	-	1	1	1	-	-	1
17401469_Z	-	u	TGCAGGCGTCCGTGAACGCGGACGGGGCCTTCACCGAGGTTTTCGCCGGCCACCCCG	98.246	57	Yes	chr1R	702621248	702621305	-	0-7:G>A-7:G>A	G	A	0	0	-	1	1	1	1	1	1	0	0	2	0	2	0	0	0	0	0	2	0	0	-	0	0	0	0	0	0	0	0	0	0	0	0	0
3585981	SECCE1Rv1G0059250	x	TGCAGCGAGCACTCGAAGTCCGCCGCGGACAGCGCCCCCTCCG	100.000	43	No	chr1R	704603021	704603064	+	0-25:C>A-25:C>A	C	A	1	1	-	0	0	0	0	0	0	1	1	2	1	2	1	1	1	1	1	2	1	1	1	1	1	1	1	1	1	1	1	1	1	-	1	1
7069287_Z	-	u	TGCAGGCCACGCACTCCATGCACGTACGCTGCCG	100.000	34	Yes	chr1R	704834602	704834636	-	0-7:C>G-7:C>G	C	G	1	1	0	0	0	0	0	0	0	1	1	2	1	2	1	1	1	1	1	2	1	1	1	1	1	1	1	1	1	1	1	1	1	-	1	1
3594417	SECCE1Rv1G0059300	e	TGCAGAAATCTGAAAGAGTTTTCCACCTCAGGGTGCAAACGGCGTACTAGTTCCG	98.182	55	No	chr1R	705117299	705117354	-	0-37:A>C-37:A>C	A	C	0	0	1	1	1	1	1	1	1	0	0	1	0	2	-	0	-	0	-	-	-	0	-	-	-	0	0	-	0	0	-	-	0	-	-	-
3344167	SECCE1Rv1G0059300	i	TGCAGCAAATCATCGTACTTGTTAATAGCACGATGGACACAGTTGTTTGCAAGTATTGCCG	100.000	61	No	chr1R	705119054	705119115	-	0-9:T>C-9:T>C	T	C	1	1	-	-	0	0	0	-	0	1	1	1	1	1	1	1	1	1	1	2	1	1	1	1	1	1	1	1	1	1	1	1	1	-	1	1
17396820_Z	SECCE1Rv1G0059300	x	TGCAGTAATTTAGTGTGTTGTTTTTACCTATAGTGCCACCAAGTTCTATGACACAAACATCAGCTGGCT	95.652	69	Yes	chr1R	705119111	705119180	+	0-6:A>T-6:A>T	A	T	0	0	1	-	-	-	1	1	-	0	-	0	0	0	0	0	0	0	0	0	0	0	0	0	0	-	0	0	0	0	0	0	0	-	0	0
1076424	-	u	TGCAGGCATTTGCGGGCTAAACTATCATGGGCGTCGTTGTCCGTTTATCGTTACGCTCGCACGTCGGGA	97.101	69	No	chr1R	705127698	705127767	+	0-36:T>C-36:T>C	T	C	0	0	1	1	1	1	1	1	1	0	0	2	0	1	0	0	0	0	0	1	0	0	0	0	0	0	0	0	0	0	0	0	0	-	-	0
5500305_Z	SECCE1Rv1G0059330	o	TGCAGTACATCGTCAGGGGCGGGCGGAACCTCTTCCCGCTGCTCCCG	100.000	47	Yes	chr1R	705338274	705338321	-	0-13:C>G-13:C>G	C	G	1	1	0	0	0	0	0	0	0	1	1	2	1	2	1	1	1	1	1	2	1	1	1	1	1	1	1	1	1	1	1	1	1	-	1	1
17397540	SECCE1Rv1G0059350	x	TGCAGCTCCTCGACGAGGCGGGCGAGCTCGGCGGCCTCGGGCGCCGTGGCCGCGCGCGCCG	96.721	61	Yes	chr1R	705483609	705483670	-	0-5:C>G-5:C>G	C	G	0	0	1	1	1	1	1	1	1	0	0	2	0	0	0	0	0	0	0	2	0	0	0	0	0	0	0	0	0	0	0	0	0	-	0	0
2243176	SECCE1Rv1G0059350	o	TGCAGATCAAAATCCAGTCAGTGAAGTTGGCAAGGAAGTATCTGAGAAGGGTTTCCTCCGAGCTCGAGG	95.652	69	No	chr1R	705486894	705486963	+	0-22:G>A-22:G>A	G	A	0	0	-	1	1	-	-	1	1	0	0	2	0	0	0	0	0	0	0	2	0	0	0	0	0	0	0	0	0	-	0	0	0	-	0	0
4485501	-	u	TGCAGGGCGCGGCGTCGTGGGACGGGCTGCTGGACCCGCTGGACCG	97.826	46	Yes	chr1R	706155452	706155498	-	0-12:C>G-12:C>G	C	G	1	1	-	0	0	-	0	-	-	1	1	2	1	2	1	1	1	1	1	1	1	1	1	1	1	1	1	1	1	1	1	1	1	-	1	1
2263599_Z	SECCE1Rv1G0059540	c	TGCAGGCGCAGCCCGGCACGTACGCCGTGGTGATCAGCATGGAGAACATCACGCTCAACTGGTACTTCG	98.507	67	Yes	chr1R	706691374	706691441	-	0-11:C>G-11:C>G	C	G	0	0	1	-	1	1	1	-	-	0	-	2	-	2	0	0	0	0	-	0	0	0	0	0	0	0	0	-	0	0	0	0	0	-	0	0
3350996	SECCE1Rv1G0059540	x	TGCAGCAGGTCCTTGGCGAGGTCCACGGCGATGAGCCCCGCGCTGCACCCCATGCCGCCCAGGTTGTAG	100.000	69	Yes	chr1R	706691437	706691506	+	0-23:C>G-23:C>G	C	G	1	1	-	0	-	-	0	0	0	1	1	1	1	1	1	1	1	1	1	1	1	1	1	1	1	1	1	1	1	1	1	1	1	1	1	1
1262569_Z	SECCE1Rv1G0059540	c	TGCAGCCTCTTCAACCCGACGCCCTCGCTCTCCGCCATGATCGTCAACCGGTACAAGCTCAGGGGCAAC	91.304	69	Yes	chr1R	706691514	706691583	-	0-26:G>C-26:G>C	G	C	0	0	-	1	-	1	-	-	1	0	0	0	0	0	0	0	0	0	0	0	0	0	0	0	0	0	0	0	0	0	0	0	0	-	0	-
3595399_Z	SECCE1Rv1G0059540	x	TGCAGTTGACGACGAGCACGCCGATGTCCTTGGGCTTCACCCCCGTCTTGGCCAACAGCTGGTCCAGCG	100.000	69	Yes	chr1R	706691579	706691648	+	0-37:C>G-37:C>G	C	G	1	1	0	0	0	0	0	0	0	1	1	2	1	1	1	1	1	1	1	2	1	-	1	-	1	1	1	1	1	-	1	1	1	-	1	1
4096469	SECCE1Rv1G0059600	c	TGCAGGGCGCGGGGTCATGGGAGGGGCTGCTGGACCCGCTGGACCG	97.826	46	No	chr1R	706978988	706979034	+	0-16:A>G-16:A>G	A	G	1	1	-	-	0	-	0	-	-	1	1	2	1	2	1	1	1	1	1	1	1	1	1	1	1	1	1	1	1	1	1	1	1	-	1	1
5789382	SECCE1Rv1G0059690	o	TGCAGGTTGTTCACGGGTGGGAGCCGCCGCCATGCAGGAAGCTCCCCTCACTCCGGCCCACCCCGTCGC	91.667	72	Yes	chr1R	707409979	707410051	+	0-19:G>C-19:G>C	G	C	0	0	1	-	1	1	1	-	1	0	0	2	0	1	0	0	0	0	0	1	0	0	0	0	0	-	0	0	0	0	0	0	0	-	0	0
5801279_Z	SECCE1Rv1G0059780	x	TGCAGTTATGATGCATACCACATATACCCG	100.000	30	Yes	chr1R	707799278	707799308	-	0-12:G>A-12:G>A	G	A	1	1	0	0	0	0	0	0	0	1	1	2	1	1	1	1	1	1	1	2	1	1	1	1	1	1	1	1	1	1	1	1	1	-	1	1
5803115_Z	SECCE1Rv1G0059800	c	TGCAGATGGGGACCAAGTTCAGGGTGCTCGAGGCGGACTTGGCGCGGTCGCGGTGGGCGAGGCTGAGGA	95.652	69	Yes	chr1R	707814154	707814223	+	0-20:A>G-20:A>G	A	G	0	0	1	1	-	1	-	1	1	0	0	0	0	0	0	0	0	0	0	0	0	0	0	0	0	0	0	0	0	0	0	0	0	-	0	0
5796284	SECCE1Rv1G0059810	c	TGCAGCGCGTGCAGGCGCACCTCCCGAACGCGACGCAGGTGGTGGGCCTGCTGACCCTGCTGCTCGCCG	97.101	69	Yes	chr1R	707862948	707863017	-	0-39:T>C-39:T>C	T	C	0	0	1	1	1	1	1	1	1	0	0	2	0	0	0	0	0	0	0	2	0	0	0	0	0	0	0	0	0	0	0	0	0	-	0	0
3906076_B	SECCE1Rv1G0059810	x	TGCAGCAGCGTCGTCGACGGGTCGTCCATGTCCGTGCGCCCCG	100.000	43	No	chr1R	707863013	707863056	+	0-28:T>G-28:T>G	T	G	1	1	0	0	0	-	0	0	0	1	1	2	1	2	1	1	1	1	1	2	1	1	1	1	1	1	1	1	1	1	1	1	1	1	1	1
3732166_A	-	u	TGCAGTACCTCGCCACGTTGGGTTTCTGCTGTTCTGCCCACCG	97.674	43	No	chr1R	707877257	707877300	+	0-30:G>C-30:G>C	G	C	0	0	1	1	1	1	1	1	1	0	0	2	0	2	0	0	0	0	0	2	0	0	0	0	0	0	0	0	0	0	0	0	0	-	0	0
3732399	SECCE1Rv1G0059820	x	TGCAGCTCAGTGACGTCGGTCTCCTGCTCCTTGAGGCCATAGTACTCGAGCAGCTCGCCCTCGAGCTTC	100.000	69	Yes	chr1R	707881279	707881348	+	0-38:A>G-38:A>G	A	G	1	1	0	0	-	-	0	-	0	1	1	1	1	1	-	-	1	1	-	1	1	-	1	-	1	-	-	1	1	1	1	1	1	-	1	1
3595961	SECCE1Rv1G0059840	c	TGCAGCCCAAGCTCATCGCCTGCGGCAAATCGGCCGCGGCGTCCACCATGGCCGTCCGCTTCCTGCTCG	98.551	69	No	chr1R	707948718	707948787	-	0-31:G>C-31:G>C	G	C	0	0	1	1	1	1	1	1	1	0	0	2	0	0	0	0	0	0	-	0	0	0	0	0	0	0	0	0	0	0	0	0	0	-	0	0
3589701	SECCE1Rv1G0059840	x	TGCAGGGCCATGAACAGCCCCAGGCTGAACATGGCCATGCCCAGCCCCGCGTCGGAGAGGATGGAGATG	98.551	69	No	chr1R	707948783	707948852	+	0-38:G>C-38:G>C	G	C	1	1	-	-	-	0	-	-	-	1	1	1	1	1	1	1	1	1	1	1	1	1	1	1	1	1	1	1	1	1	1	1	1	-	1	1
5799610	SECCE1Rv1G0059840	c	TGCAGAAGCTCCTCGTCCTCGCCTCGCTCGCCGTGTGGTCCCGCCTCCCCGTCCCCTTCGCCG	96.825	63	No	chr1R	707950201	707950264	-	0-34:G>C-34:G>C	G	C	0	0	1	1	1	1	1	1	1	0	0	2	0	2	0	0	0	0	0	2	0	0	0	0	0	0	0	0	0	0	0	0	0	0	0	0
5040763_Z	-	u	TGCAGAGGCAAGGAGCAGAGAGTGGGCATGGACGTCGTCGCCCCGGACCGCATGCGGATTGCGCCGAGA	97.143	70	Yes	chr1R	708279456	708279526	-	0-8:C>A-8:C>A	C	A	0	0	-	-	-	1	-	-	-	0	-	0	0	0	-	0	0	0	0	0	0	0	0	0	0	0	-	0	0	-	-	0	0	-	-	0
3602269	-	u	TGCAGCAGCTTTGACCAGGGAGGGGACGAGCGGCATCGGCAAGCTTTGGCAGGTCGGGTCCG	98.387	62	No	chr1R	708400914	708400976	+	0-29:G>C-29:G>C	G	C	1	1	0	0	0	-	0	0	0	1	1	2	-	2	1	1	-	1	-	2	1	1	-	-	1	1	1	1	1	-	1	1	-	1	-	-
17396658	-	u	TGCAGCGCGGCATCGTCGCCACCAACCAGACCGCGAACAGCGTGACGTCCACGCTGCACATCATCTCAG	97.101	69	Yes	chr1R	708627561	708627630	-	0-35:A>C-35:A>C	A	C	0	0	1	1	1	1	1	1	1	0	0	2	0	2	0	0	0	0	0	0	0	0	0	0	0	0	0	0	0	0	0	0	-	-	0	0
1202914_A	-	u	TGCAGGAGCGGCGAAAGTAGACATCAAAGAGACTGGAAACAGAATTACAGCCAGCCTTGCATCTACGTT	94.030	67	No	chr1R	709894409	709894476	+	0-31:A>G-31:A>G	A	G	0	0	-	-	-	1	-	1	-	0	0	0	-	0	0	0	0	0	0	-	0	0	0	0	0	0	0	0	0	0	0	0	0	-	-	0
3887276_Z	SECCE1Rv1G0060470	x	TGCAGAGAACGCCAGGGTCTTGCTGGACGCGGCCACCGCGTGGTACACCTGCCCGAGCGTCGCGCCGAG	95.455	66	Yes	chr1R	710354818	710354884	-	0-36:C>G-36:C>G	C	G	0	0	-	1	-	-	1	-	1	0	0	0	0	0	0	0	0	0	0	0	0	0	0	0	0	0	0	0	0	0	0	0	0	-	0	0
4093658	SECCE1Rv1G0060470	c	TGCAGGGTCATGCCCCACGGTCGGCTCCGGAGGCCACATCGCCG	100.000	43	No	chr1R	710354881	710354924	+	0-30:A>C-30:A>C	A	C	0	0	-	1	-	-	1	-	1	-	0	0	0	0	0	0	0	0	0	0	0	0	0	0	0	-	0	0	0	-	0	0	-	-	0	0
100141739	SECCE1Rv1G0060570	o	TGCAGGTTCTCCGGACGTCCTTCCAGAGGAATTACGCCGATCCGAACGAGGTCGCCGCCGTCATACTCG	98.551	69	No	chr1R	710567059	710567128	-	0-25:G>C-25:G>C	G	C	1	1	0	0	0	-	-	0	0	1	1	-	-	1	-	1	1	1	-	1	1	1	-	-	-	1	1	-	1	-	-	-	1	-	1	1
100172185_Z	SECCE1Rv1G0060580	x	TGCAGATGATGCTGAGGGTCTTTCCGGTGCCTGCGGCAACGCGGGGGAGGCTGAATCGTTAGTGGTGGC	94.203	69	Yes	chr1R	710660105	710660174	-	0-39:C>G-39:C>G	C	G	0	0	-	-	-	-	1	-	-	0	0	0	0	0	0	0	0	0	-	0	0	0	0	0	0	0	0	0	0	0	0	0	0	-	0	-
2364299	SECCE1Rv1G0060740	c	TGCAGGTGGCGCTGGACTACGCGTGCGGGCAGGGCGCGGACTGCTCGCCAATCCAGCCCGGCGGGAGCT	98.551	69	Yes	chr1R	712047753	712047822	-	0-49:A>G-49:A>G	A	G	0	0	1	1	1	1	-	-	1	0	0	2	0	0	0	0	0	0	0	0	0	0	0	0	0	0	0	0	0	0	0	0	0	0	0	0
16519703_A	SECCE1Rv1G0060740	c	TGCAGGTGGCGCTCGACTACGCGTGCGGGCAGGGCGCGGACTGCTCGCCGATCCAGCCCG	95.000	60	Yes	chr1R	712047762	712047822	-	0-13:C>G-13:C>G	C	G	0	0	1	1	1	1	1	-	1	0	0	2	0	2	0	0	0	0	0	2	0	0	0	0	0	0	0	0	0	0	0	0	0	-	0	0
3750538_Z	SECCE1Rv1G0060780	x	TGCAGATCAAGGGCAGAGCACACAACCCCATAGCTCCCCTTGCCAATGACCTCCTGGATCTTGTACCGA	98.529	68	Yes	chr1R	712221382	712221450	-	0-23:A>G-23:A>G	A	G	0	0	1	-	1	1	-	-	-	0	0	0	0	0	0	0	0	0	0	0	0	0	0	0	0	0	0	0	0	0	0	0	0	0	0	0
1062886	-	u	TGCAGCTCATGTCAAAGCCACCCTCCACGAGATCGTCACTGCACATGACACGGCTCTCGCGCATGATCC	96.667	60	No	chr1R	712245524	712245584	+	0-7:C>A-7:C>A	C	A	0	0	1	1	-	-	1	1	-	0	0	0	0	0	0	0	0	0	0	0	0	0	0	0	0	0	0	0	0	0	0	0	0	-	0	0
3592580_Z	SECCE1Rv1G0060800	c	TGCAGGAGGCCACGGGCCTCGCCACGCTCTTCGACGTGGTCACCCAGCGGTGGCTGGACGCCGACGCGC	100.000	69	Yes	chr1R	712252471	712252540	+	0-6:A>C-6:A>C	A	C	1	1	-	-	0	0	0	0	0	1	1	2	1	2	1	1	1	1	1	1	1	1	1	1	1	1	1	1	1	1	1	1	1	-	1	1
984688	SECCE1Rv1G0060830	c	TGCAGAATGCCACGGGCCTCGCCACGCTCTACGACTTCGCCAAGCAGCGGCCGTACGCGTCGGCGGGCG	95.652	69	Yes	chr1R	712293167	712293236	-	0-7:T>C-7:T>C	T	C	0	0	1	1	-	1	-	-	-	0	0	0	0	0	0	0	0	0	0	2	0	0	0	0	0	0	0	0	0	0	0	0	-	-	0	-
3592113_Z	SECCE1Rv1G0060830	x	TGCAGCGCCTCCAGCTCGCCGCGCTGGCGCGCGTTGATGAGCCCCGTGAAGTAGGCCGAGTCGGCGTGC	100.000	69	Yes	chr1R	712293313	712293382	+	0-17:G>C-17:G>C	G	C	1	1	0	0	-	-	0	0	0	1	1	1	1	1	1	1	1	1	1	2	1	1	1	1	1	1	1	1	1	1	1	1	1	-	1	1
100141391	SECCE1Rv1G0060850	c	TGCAGGGGCTCCTCGACCCCGCCGAGCTCGCCAGGCACCTGGACGCGCCCCCGTGCTACCCG	100.000	62	No	chr1R	712401919	712401981	-	0-57:A>T-57:A>T	A	T	1	1	-	-	-	0	-	-	-	1	1	1	1	1	1	1	1	1	1	1	1	1	-	1	1	1	1	1	1	1	1	1	-	-	-	1
1236979	SECCE1Rv1G0060850	x	TGCAGGTAGTCGGTGATGCTGGAGTAGGCCGACGGCGCGACACCACCATCGTCCCCGCCGCCGCACGCC	94.203	69	Yes	chr1R	712401977	712402046	+	0-37:C>T-37:C>T	C	T	0	0	1	-	-	1	-	-	-	0	0	0	0	0	-	-	0	0	0	0	0	0	0	-	0	0	0	-	0	0	0	0	0	0	0	0
7585805_Z	-	u	TGCAGAGCGGGCAGGTGCTCTTCTTCTCCATCCACAGCGCGATGCAGCGCTGGTGGAACACGTGCCGGC	97.101	69	Yes	chr1R	712537675	712537744	-	0-7:C>T-7:C>T	C	T	0	0	1	1	1	1	1	1	1	0	0	0	0	0	0	0	0	0	-	0	0	0	-	-	0	0	0	0	0	0	0	0	0	-	0	0
16521999	-	u	TGCAGAGCGGGCAGGTGCTCTTCTTCTCCATCCACAGCGCGATGCAGCGCTGGTGGAACACGTGCCGAG	97.015	67	No	chr1R	712537677	712537744	-	0-17:C>T-17:C>T	C	T	0	0	-	1	1	1	1	-	1	0	-	2	0	0	0	0	0	0	0	0	0	0	0	0	0	0	0	0	0	0	0	0	0	-	0	0
5802375_Z	-	u	TGCAGAGCGGGCAGGTGCTCTTCTTCTCCAACCACAGCGCGATGCAGCGCCG	96.154	52	Yes	chr1R	712537692	712537744	-	0-7:C>T-7:C>T	C	T	0	0	1	1	1	1	1	1	1	0	0	2	0	2	0	0	0	0	0	2	0	0	0	0	0	0	0	0	0	0	0	0	0	-	0	0
17347444_Z	SECCE1Rv1G0060890	x	TGCAGAGCGGGCAGGTGCTCTTGCTCTTGATCCACAGCGCGAGACAGCCCCGATGGAACACGTACCGAG	95.522	67	No	chr1R	712574916	712574983	-	0-17:C>T-17:C>T	C	T	0	0	-	1	-	-	1	1	1	0	0	0	0	0	0	0	0	0	0	0	0	0	0	0	0	0	0	0	0	0	0	0	0	-	0	0
2273922	-	u	TGCAGTCGGATCAGAGGAACCGAATCGTACTAGAAGAGACAAATCTTCTAGTACTCGTATGTCTATCTC	97.101	69	No	chr1R	712671712	712671781	+	0-40:A>C-40:A>C	A	C	0	0	-	1	1	-	1	1	1	0	0	2	-	1	0	0	0	0	0	1	0	0	0	0	-	0	0	-	0	0	0	0	0	0	0	0
100141459	-	u	TGCAGGGTTCCCAGCAGGGATTATTGTGCAGGGCCAATAAATGAGTGCCATGTGTCCCTGTGAGCCAAC	97.059	68	No	chr1R	713049349	713049417	-	0-49:A>G-49:A>G	A	G	1	1	-	-	-	0	-	-	-	-	1	1	1	-	-	1	1	1	-	1	1	1	1	-	-	1	-	-	-	1	1	-	-	-	1	-
3358988	SECCE1Rv1G0060980	c	TGCAGTCGCTTGCCAAGGCTCTCTCGCACTACTACAAGGCCCG	100.000	43	No	chr1R	713072908	713072951	+	0-13:C>G-13:C>G	C	G	1	1	0	0	-	-	0	0	0	1	1	1	1	1	1	1	1	1	1	1	1	1	1	1	1	1	1	1	1	1	1	1	1	-	1	1
5368040_Z	SECCE1Rv1G0061050	x	TGCAGACCTCGGAGGCTGGAGAGCTGCCGGTCGAGGCGGCCCGAGAAGGTCTTGAAGTGATCAAACCGA	92.647	68	Yes	chr1R	713480823	713480891	-	0-29:G>C-29:G>C	G	C	0	0	1	-	1	1	1	-	-	0	0	2	0	2	0	0	0	0	0	0	0	0	0	0	0	0	0	0	0	0	0	0	0	-	0	0
3595648_A	SECCE1Rv1G0061360	x	TGCAGGGCCTTGACGAAGCTCTTGCTGCGCTCCATGGAGGCCTCGTCGACGGTGGCCCCCTCCCAGCCC	100.000	69	No	chr1R	715092135	715092204	-	0-50:G>C-50:G>C	G	C	1	1	0	0	0	-	0	0	-	1	1	2	1	2	1	1	1	1	1	2	1	1	1	1	1	1	1	1	1	1	1	1	1	1	1	1
1215478	SECCE1Rv1G0061440	x	TGCAGCATGGCGTCCACGACGACGACGAGCGGGAGCTGCGCGCGCGGCCGCTTGGCGCTGCCGCTCGCC	97.101	69	Yes	chr1R	715964136	715964205	-	0-14:C>G-14:C>G	C	G	0	0	1	1	1	-	1	1	-	0	0	2	-	2	0	0	0	0	0	0	0	0	0	0	0	0	0	0	0	0	0	0	-	0	0	0
4105285_A	SECCE1Rv1G0061440	c	TGCAGGGGGACAACATGAGCAAGAACATCCGCGCCGGCGAGAGGCCGCTGTTCCCGTTCCAGGCGCCCA	100.000	69	No	chr1R	715964588	715964657	+	0-49:G>C-49:G>C	G	C	1	1	0	0	0	0	0	0	0	1	1	2	1	0	1	1	-	1	-	2	1	-	1	1	1	1	1	1	1	1	1	1	1	-	-	1
3909563_A	SECCE1Rv1G0061440	c	TGCAGGCCGCCGTGATCCCACAATCCCAGCGGCGCGTGCCCG	100.000	42	No	chr1R	715965427	715965469	+	0-22:A>G-22:A>G	A	G	1	1	-	0	0	0	0	0	0	1	1	2	1	0	1	-	-	-	-	2	-	1	-	-	-	-	1	1	1	-	1	1	-	-	-	1
1210756	SECCE1Rv1G0061530	c	TGCAGCTGCCTCCTGGGAAATGCACATCACCGAAGCAGAATCGGGTTCAGTGTGGCTCCTGCTCAGAGG	97.101	69	No	chr1R	716371816	716371885	+	0-28:A>C-28:A>C	A	C	0	0	1	1	1	1	1	1	1	0	0	2	0	2	0	0	0	0	0	2	0	0	0	0	0	0	0	0	0	0	0	0	0	-	0	0
5970959	SECCE1Rv1G0061750	c	TGCAGAGCGAGCCGACGGACGTGGAGGTCGCCGAGGCCATGAACATGCCGGTGCAGCGGCTACGGCGGC	95.652	69	No	chr1R	717166009	717166078	-	0-21:T>C-21:T>C	T	C	0	0	-	1	1	-	1	-	1	-	-	0	0	0	0	0	0	0	-	2	0	0	0	0	0	0	0	0	-	0	0	0	-	0	0	0
5041354_A	SECCE1Rv1G0061750	c	TGCAGAGTGAGCCGACAGACGCGGAGGTCGCCGAGGCCATGAACATGCCG	100.000	50	No	chr1R	717166028	717166078	-	0-21:C>T-21:C>T	C	T	1	1	-	0	0	-	0	-	0	-	1	1	1	1	1	1	1	1	1	2	1	1	1	1	1	1	1	1	1	1	1	1	1	-	1	1
2254117	SECCE1Rv1G0061760	x	TGCAGCGCGAGGCCGACGATGGCGAGGACGCAGCCTGCGGCATGGAGCGCGGGCGCGAGGAACTCGACG	97.101	69	Yes	chr1R	717297405	717297474	-	0-35:T>G-35:T>G	T	G	0	0	1	-	-	1	-	-	-	0	0	0	0	0	0	0	0	0	0	0	0	0	0	0	0	0	0	0	0	0	0	0	0	-	0	0
7513997_Z	-	u	TGCAGGCAATCAGCTCCCGTCGTTATGCCTTTTCAATTAGATACGCATACTTGTGATTGATAGCATCTG	94.030	67	Yes	chr1R	717306144	717306211	-	0-11:A>G-11:A>G	A	G	0	0	-	1	1	-	1	1	1	0	0	0	0	0	0	0	0	0	0	0	0	0	0	0	0	0	0	0	0	0	0	0	0	0	0	0
5213835_Z	SECCE1Rv1G0062080	x	TGCAGTCGATGTCCTCGACGACGAGGATGGAGCGGTTGCTCATGCCGACGAGCAGCCTGCGGAGGTCCG	98.551	69	No	chr1R	718421810	718421879	+	0-7:G>A-7:G>A	G	A	0	0	-	-	1	-	1	-	-	0	0	0	0	0	0	0	0	0	0	-	0	0	0	0	-	0	0	0	0	-	0	-	0	0	0	0
7504368_Z	SECCE1Rv1G0062120	x	TGCAGGCGTCACCGTCACCTCCTGGATCAGCGCCTCGATCTCTGGATAGGTGGCATGGTAGTCGATGGA	97.101	69	Yes	chr1R	718456645	718456714	-	0-23:G>C-23:G>C	G	C	0	0	-	-	1	-	1	-	-	0	0	0	0	0	0	0	0	-	0	0	0	0	0	0	0	0	0	0	0	0	0	0	0	-	-	0
1066352_A	SECCE1Rv1G0062320	o	TGCAGGACGTGACCCCAGACACATCACTAGAAGATCCAGAGGAGGCCATCTTCCG	96.364	55	No	chr1R	719304207	719304262	+	0-37:A>G-37:A>G	A	G	0	0	-	-	-	1	-	-	-	0	0	-	0	0	-	0	0	-	-	0	-	0	0	-	0	0	-	0	0	-	-	-	-	-	0	0
5805007_Z	SECCE1Rv1G0062330	x	TGCAGGAAGTCGTCGTCGCTGTAGCCGTCCTTGAGCCTCTGGTTGAGCACCGCCACGAACCCCG	96.875	64	No	chr1R	719368215	719368279	-	0-40:G>C-40:G>C	G	C	0	0	1	1	1	1	1	-	-	0	0	2	0	2	0	0	0	-	0	0	0	0	0	0	0	0	0	0	0	0	0	0	0	-	0	0
3884404	-	u	TGCAGATCGAGACGGATGCATTGCTGGTAGCGCAGGCGGTGAACCG	100.000	46	No	chr1R	719453608	719453654	+	0-7:C>T-7:C>T	C	T	1	1	-	0	-	-	0	-	-	1	1	2	1	2	1	1	1	1	1	2	1	1	1	1	1	1	1	1	1	1	1	1	1	1	1	1
3581145_Z	SECCE1Rv1G0062490	c	TGCAGCGCGGACTCAGAGACGCCGTCTGGCAGCACCGACGACGCCG	93.478	46	No	chr1R	719684471	719684517	-	0-6:G>C-6:G>C	G	C	1	1	0	-	-	0	-	-	0	1	1	1	1	1	1	1	1	1	1	1	1	1	1	1	1	1	1	1	1	1	1	1	1	-	1	1
10592763	SECCE1Rv1G0062540	c	TGCAGCTCTTCGAGGATATGAAGCGGTGCGGCATGGCGCCCACCGCGCGCACCTTCGTGCTCGTGCTCG	98.551	69	No	chr1R	720278424	720278493	-	0-16:T>G-16:T>G	T	G	0	0	-	-	-	1	1	-	1	0	0	0	0	0	0	0	0	-	0	0	0	0	0	0	-	0	0	0	0	0	0	0	0	0	0	0
3600358_B	SECCE1Rv1G0062540	x	TGCAGCGCGGCGTCCCCGAGCCCGTTGCTGGCGTAGCCCTCGATCATGAGGTGCCAGGAGGCCATGTCC	98.551	69	No	chr1R	720278489	720278558	+	0-28:T>C-28:T>C	T	C	1	1	-	-	-	0	-	-	-	-	-	1	1	1	1	1	1	1	1	1	1	1	1	1	1	1	1	1	1	1	1	1	1	-	1	1
3889189	-	u	TGCAGGGAAAAAGACGTCATTGATTGTTTCAGCAAGTACAAAAACAAGCAAAGATGTCGTTGCGCAGCC	98.551	69	No	chr1R	720562146	720562215	-	0-65:A>C-65:A>C	A	C	1	1	-	-	0	-	0	0	-	1	2	2	2	1	0	-	2	1	1	1	1	-	1	1	1	1	1	1	1	-	1	1	1	-	1	1
3602655_Z	SECCE1Rv1G0062690	x	TGCAGCCAGTAGGCGTCGTCGCCGTTGCCCAGCCAGAAGTCATCGCCG	100.000	48	Yes	chr1R	720910871	720910919	-	0-11:G>T-11:G>T	G	T	1	1	0	0	0	0	0	0	0	1	1	2	1	2	1	1	1	1	1	2	1	1	1	1	1	1	1	1	1	1	1	1	1	1	1	1
3899075	-	u	TGCAGGCCTTCTCATCGCAGGGAAAAGAAGAAGCCG	100.000	36	No	chr1R	723011782	723011818	+	0-19:G>C-19:G>C	G	C	1	1	-	-	-	-	0	0	-	1	1	1	1	1	1	1	1	1	1	1	1	1	1	1	1	1	1	1	1	1	1	1	1	-	1	1
5799976	SECCE1Rv1G0063100	o	TGCAGGATGACTTGACGATGGACGACTGGAAACTTGTGATGAAGCTGAAGAAGATACTGAGTATCCCAT	97.101	69	No	chr1R	723090829	723090898	-	0-61:T>C-61:T>C	T	C	0	0	1	1	1	-	1	-	1	0	0	2	0	0	0	0	0	-	0	2	0	0	0	0	0	0	0	0	0	0	0	0	0	-	0	0
3589629	-	u	TGCAGTGCAGTGTAGAGGCATGCTCATATGAGCATGGCCAGACGTGCGAGCCAACGGCGCTCGCCTCGA	100.000	38	No	chr1R	723510132	723510170	-	0-36:G>A-36:G>A	G	A	1	1	-	0	0	-	0	0	0	1	1	1	1	1	1	1	1	1	1	1	1	1	1	1	1	1	1	1	1	1	1	1	1	-	1	1
3899520	-	u	TGCAGAGGCGACTCCCTCTCCGTCTACGACCCCGTCTCCGTCTCCCACCG	100.000	50	No	chr1R	723667299	723667349	-	0-27:G>A-27:G>A	G	A	1	1	0	0	-	0	0	0	0	1	1	2	1	2	1	1	1	1	1	2	1	1	1	1	1	1	1	1	1	1	1	1	1	-	1	1
5798197	SECCE1Rv1G0063230	o	TGCAGGCCTGCGTCGATGGCGGCTTCCCTCCGCGCGGCGGCGACGAGGATGCTGCGCCCG	96.667	60	No	chr1R	723731723	723731783	+	0-12:T>A-12:T>A	T	A	0	0	1	1	1	1	1	-	1	0	0	2	0	2	0	0	0	0	0	2	0	0	0	0	0	0	0	0	0	0	0	0	0	0	0	0
4092905_Z	SECCE1Rv1G0063250	o	TGCAGCCTACGTGCTCGTCAGGACCTACTACAAGGACTCCCCG	97.674	43	Yes	chr1R	723933852	723933895	+	0-10:G>A-10:G>A	G	A	0	0	1	1	1	1	1	1	1	0	0	2	0	2	0	0	0	0	0	2	0	0	0	0	0	0	0	0	0	0	0	0	0	0	0	0
5803718	SECCE1Rv1G0063270	o	TGCAGTCCAACATCTTCATCGAGGGCGTGTCGCACAAGATCCGCCG	95.652	46	No	chr1R	723960401	723960447	+	0-24:G>A-24:G>A	G	A	0	0	-	-	-	1	-	-	-	0	0	0	0	0	0	0	0	-	0	0	0	0	0	0	0	0	0	0	0	0	0	0	0	-	0	0
1128695_A	-	u	TGCAGCCAAACAAGCAGTGTGCTTGACAGAAGGGAGCCGAGATTGAGCAGGAAGTAGTACCAGTTGAAG	98.551	69	Yes	chr1R	724544954	724545023	+	0-23:T>C-23:T>C	T	C	0	0	-	1	1	-	1	1	-	0	-	0	0	-	0	0	0	0	0	0	-	-	0	-	-	0	0	0	0	-	0	0	0	-	0	0
5205672	SECCE1Rv1G0063380	c	TGCAGGGGGTGGTGGGCCCCGACGGCGCCTTCACCGACGTCTGCATCGGCTGGCCG	96.429	56	No	chr1R	724701674	724701730	+	0-13:G>C-13:G>C	G	C	1	1	0	0	0	0	0	0	0	1	1	1	1	1	1	1	1	-	1	1	1	1	1	1	1	1	1	1	1	1	1	1	1	-	1	1
2336650_Z	SECCE1Rv1G0063380	x	TGCAGCGCCGACTTGTCGAGCACCTGGTCGTCGGCCAGGGACCCCGGCCAGCCGATGCAGACGTCGGTG	98.551	69	No	chr1R	724701705	724701774	-	0-32:G>T-32:G>T	G	T	0	0	-	1	-	-	1	1	1	0	0	2	0	0	0	0	0	0	0	0	0	0	0	0	0	0	0	0	0	0	0	0	0	-	0	0
5227345_Z	SECCE1Rv1G0063380	x	TGCAGCGCCGACTTGTCGAGCACCTGGTCGTCGGCGAGCGAGCCCG	95.652	46	Yes	chr1R	724701728	724701774	-	0-32:G>T-32:G>T	G	T	0	0	-	1	-	-	1	1	1	0	0	2	0	2	0	0	0	-	0	0	0	0	0	0	0	0	0	0	0	0	0	0	0	-	0	0
3350007_A	SECCE1Rv1G0063380	c	TGCAGAAGCGCACCGAGGTGAAGCTCCAGGACCTCCCCGTGGTGCTCGGCGCCTGCTGCGTGCTCCACA	97.101	69	No	chr1R	724701971	724702040	+	0-40:G>C-40:G>C	G	C	1	1	-	0	0	-	0	0	0	1	1	1	1	1	1	1	1	1	1	1	1	1	1	1	1	1	1	1	1	-	1	1	1	-	1	1
5802002	SECCE1Rv1G0063390	c	TGCAGGAGCGTCTTCGCGCTCGACTCGCCGCCGCTCTGGGGGCTCGAGTCCGTCTGCGGCCGCCGCCCG	98.551	69	Yes	chr1R	724709028	724709097	+	0-17:G>C-17:G>C	G	C	0	0	1	1	1	1	1	-	1	0	0	0	0	0	0	0	0	-	0	2	0	0	0	0	0	0	0	0	0	0	0	0	0	-	0	0
2305840_Z	SECCE1Rv1G0063650	c	TGCAGGGCTTCCGCGTCCTCGTCGTCGACAGCCTCGACAACGCCTCCGAGGAGGCCATCCGCCGCGTCC	97.101	69	Yes	chr1R	726190131	726190200	+	0-30:G>A-30:G>A	G	A	0	0	1	1	-	1	1	1	1	-	0	0	0	-	0	-	-	0	0	0	-	0	0	0	0	0	0	0	0	0	0	0	0	-	0	0
1014715	SECCE1Rv1G0063740	c	TGCAGGACGGCACCGAGACCCGCGGCATCTTCGGGCGCGAGACGGCGACGGTGGCGGTGTCGGGCGGGC	97.101	69	No	chr1R	726530520	726530589	-	0-13:C>G-13:C>G	C	G	0	0	1	1	1	1	1	1	1	0	0	2	0	2	-	0	0	0	0	2	0	0	0	0	0	0	0	0	0	0	0	0	0	-	0	0
3588358_Z	SECCE1Rv1G0063750	x	TGCAGAGAGCCGTTGAACTGGTTGTTGGAGAGGTTGAGGTGGCGGAGGTCCGTTAGCGCGGCGAGGGCG	97.101	69	Yes	chr1R	726552682	726552751	-	0-5:A>G-5:A>G	A	G	1	1	0	-	0	0	0	0	0	1	1	1	1	1	1	1	1	1	1	1	1	1	1	1	1	1	1	1	1	1	1	1	1	-	1	1
2264087	SECCE1Rv1G0063750	c	TGCAGGGCGCCATCCCGCCGTCGCTCGGCGCGCTCACCAGGCTCGACACGCTCTACCTCCAGACCAACC	92.754	69	No	chr1R	726553104	726553173	+	0-9:C>G-9:C>G	C	G	0	0	1	1	1	1	1	1	1	0	0	2	0	0	0	0	0	0	0	2	0	0	0	0	0	0	0	0	0	0	0	0	0	-	0	0
3902710	SECCE1Rv1G0063750	x	TGCAGCTCGACGGTGGTGAGCGCCGGCAGGTAAAGAAAGCCGCGAGGGAGCTCGCCG	100.000	57	Yes	chr1R	726553612	726553669	-	0-32:A>G-32:A>G	A	G	1	1	-	0	0	-	0	0	-	1	1	2	1	2	1	1	1	1	1	2	1	1	1	1	1	1	1	1	1	1	1	1	1	-	1	1
3908706	SECCE1Rv1G0063750	c	TGCAGACGCTTCTCCTGAGCGGCAACCAGCTCGCCGGCGGCATCCCGCGTGAGGTCGGTCAGCTGAAGC	100.000	69	No	chr1R	726553806	726553875	+	0-16:G>C-16:G>C	G	C	1	1	-	0	0	-	0	-	-	1	1	2	1	1	1	1	1	1	-	2	1	1	1	1	1	-	1	-	1	1	1	1	1	-	1	1
3750657	-	u	TGCAGCGTGGTTTGGTCGTACCTCAACGAAATGCCGGAGACGCCATCCG	100.000	49	No	chr1R	727149950	727149999	-	0-5:C>T-5:C>T	C	T	1	1	0	0	0	0	0	0	0	1	1	0	-	-	-	1	-	-	1	2	-	1	-	-	-	1	-	-	-	-	-	1	-	-	1	1
5218713	-	u	TGCAGGAGGAGAGGACGACGACGATGACGCTGCCGCCGACACCG	97.727	44	No	chr2R	3221191	3221235	+	0-9:A>T-9:A>T	A	T	1	1	-	0	0	-	-	-	0	1	1	1	1	1	1	1	1	1	1	1	1	1	1	1	1	1	1	1	1	1	1	1	1	-	1	1
1099245	-	u	TGCAGCAAGACCTCGGCGCCGATGTGATCGGCCTCGCTACGCCACTGGCCACGGGTGAAAAAATCGGGC	95.714	70	Yes	chr2R	3221702	3221772	+	0-43:A>G-43:A>G	A	G	0	0	-	-	-	1	-	-	-	0	0	0	0	0	0	0	0	0	0	0	0	0	0	0	0	0	0	0	0	0	0	0	0	-	0	0
5805086_Z	SECCE2Rv1G0064410	x	TGCAGCGGCCAATCGCGCGCCGCTCGCCTTGGGTGTGACGCAGCCG	100.000	46	Yes	chr2R	3756477	3756523	+	0-5:C>T-5:C>T	C	T	1	1	-	0	0	-	0	0	0	1	1	1	1	1	1	1	1	1	1	1	1	1	1	1	1	1	1	1	1	1	1	1	1	-	1	1
3734207	SECCE2Rv1G0064420	c	TGCAGGAGGAGCGGACGACAACGACGACGCTGCCTCCGACACCG	100.000	44	No	chr2R	3836240	3836284	+	0-19:A>G-19:A>G	A	G	1	1	-	-	-	-	0	-	0	1	1	1	1	1	1	1	1	1	1	1	2	1	1	1	1	1	1	1	1	1	1	1	1	-	1	1
1697619	SECCE2Rv1G0064430	c	TGCAGAAGCTCGTCATCCTGGCCGCCCTCGCCGTGTGGCACAACGTGCTGTCCCGGTACCGGTGCCGCG	95.652	69	Yes	chr2R	3966993	3967062	+	0-20:G>T-20:G>T	G	T	0	0	-	1	1	-	1	1	1	0	0	-	-	0	-	-	-	0	0	0	1	-	0	0	0	-	0	-	0	-	-	0	0	-	0	0
5208875_Z	SECCE2Rv1G0064430	x	TGCAGCGAGTAGATCTCCACGCCCGTGAGGTTGGACGCGCGCGGCGTCATGGCGTTGGACGCGCCACGG	98.551	69	Yes	chr2R	3967474	3967543	-	0-17:C>G-17:C>G	C	G	0	0	1	-	-	1	-	-	-	0	0	0	0	0	0	0	0	0	0	-	0	0	0	0	0	0	0	0	0	0	0	0	0	-	0	0
7504177	SECCE2Rv1G0064430	c	TGCAGACGTCCCGGGAGCCCACGCCGCGCCAGTCCAGCTTCAACCAGTCCGACTTCTACTCCATGTTCA	95.652	69	Yes	chr2R	3967539	3967608	+	0-10:C>G-10:C>G	C	G	0	0	1	1	1	1	1	1	-	0	0	0	0	0	0	0	0	0	0	0	0	0	-	0	0	0	-	0	-	0	0	-	0	-	-	0
2276447	SECCE2Rv1G0064460	x	TGCAGTGTAGTTGTCATGACTGGAGCCGTCGAAACGGAATGGGGGACATTTTCTCCGCTTCCAACCGTC	95.652	69	Yes	chr2R	4009117	4009186	-	0-51:T>C-51:T>C	T	C	0	0	1	1	1	1	-	1	1	0	0	0	0	0	0	0	0	0	0	0	2	0	0	0	0	0	0	0	0	0	0	0	0	0	0	0
3742942	SECCE2Rv1G0064500	x	TGCAGCCGCTCGCCCTGCGCGGCGACGTCGCCCATGACGCGCTGCACCCGCCCCGCCAGCGTGCGCAGC	98.551	69	No	chr2R	4182903	4182972	-	0-47:C>G-47:C>G	C	G	0	0	1	1	1	1	1	1	1	0	0	0	0	0	0	0	0	0	0	0	2	0	0	0	0	0	0	0	0	0	0	0	0	-	0	0
5137748	SECCE2Rv1G0064500	c	TGCAGGCGCTCGTCAGCTGGAGGGACCCGCGGGCGAGCCG	100.000	40	No	chr2R	4182968	4183008	+	0-10:C>G-10:C>G	C	G	1	1	-	0	0	-	0	-	0	1	1	1	1	1	1	1	1	1	1	1	2	1	1	1	1	1	1	1	1	1	1	1	1	-	1	1
1000319	SECCE2Rv1G0064530	x	TGCAGCTTCATCTGGTCGTGGAACCTCCTGATGAACACGTCGGCGACGTGGTCTATCTCGTCCTCCAGC	97.101	69	No	chr2R	4321412	4321481	+	0-26:C>G-26:C>G	C	G	0	0	1	1	1	-	1	1	1	0	0	0	0	0	0	0	0	0	0	0	2	0	0	0	0	0	0	0	0	0	0	0	0	-	0	0
1239893_A	SECCE2Rv1G0064530	x	TGCAGCTGCTTCGGCACGCCCTCGTCGCCCTCCTCTTTCTCCTCCCCGCCGCCGCCGACGAGCGGCGAG	96.296	54	No	chr2R	4321556	4321610	+	0-57:A>G-57:A>G	A	G	0	0	-	1	-	-	-	1	1	0	0	0	0	-	0	0	0	0	0	0	0	0	0	0	0	0	0	0	0	0	0	0	0	-	0	0
1214952	-	u	TGCAGGGAGGGAGGAACGGCAGGTCAAGGGGGGAAGGGATTTCGCACTTGACCGATCTACTCAGGAACG	89.333	75	No	chr2R	4916855	4916930	-	0-24:C>T-24:C>T	C	T	0	0	1	-	-	1	-	-	-	0	0	0	0	0	0	0	-	0	0	0	0	0	0	0	-	0	0	0	0	0	0	0	0	-	0	0
1229014	SECCE2Rv1G0064760	c	TGCAGCGAGGAGCTCCTCGTGGAGCGCCTCGTGCGCAGAGGCTTGGAGCAGGTGGTTCTCCCTCAAGGA	96.078	51	No	chr2R	5013148	5013199	-	0-17:C>G-17:C>G	C	G	0	0	1	-	-	1	-	-	-	0	0	0	0	0	0	0	0	0	0	0	0	0	0	0	0	0	0	0	0	0	0	0	0	-	0	0
5791902	SECCE2Rv1G0064760	c	TGCAGAAGCGCGGCCTCGACCTGCTCGTCCG	100.000	31	No	chr2R	5013388	5013419	-	0-13:C>G-13:C>G	C	G	1	1	0	0	0	0	-	0	-	1	-	1	1	1	1	1	1	-	-	-	2	1	1	1	1	1	1	1	1	1	1	1	1	-	1	1
100076395	SECCE2Rv1G0064800	c	TGCAGCTCCGCCGCCTGCGCGCAGCTCCGCCAGGACGGCCAAGGAAACGGCTGCTCCAGCTCCCAGTGC	97.101	69	No	chr2R	5132174	5132243	+	0-57:A>G-57:A>G	A	G	0	0	1	-	1	1	-	-	-	0	0	0	0	0	0	0	0	0	0	0	0	0	0	0	0	0	0	0	0	0	0	0	0	0	0	0
5501355	SECCE2Rv1G0065640	x	TGCAGCCAGAGCAGCAGCGGCGTGTCGGCCGGCGGAGTGAGCGGGTGGCTGGCCTCGTAGAAGGCGTAG	98.551	69	Yes	chr2R	9437270	9437339	+	0-11:C>G-11:C>G	C	G	1	1	-	0	0	-	0	-	0	1	1	1	1	-	1	1	-	1	1	1	1	-	1	1	-	1	1	1	1	-	1	1	1	-	-	-
5803890_Z	SECCE2Rv1G0065650	x	TGCAGAAGAAGTCGACGACGAGGACGGCCGGGGAGGCGCCGGCGAGGAAGGCGCGGAGGTGCGGGATGG	97.101	69	Yes	chr2R	9516551	9516620	+	0-30:G>A-30:G>A	G	A	1	1	-	-	-	0	-	0	-	1	1	1	1	1	1	1	-	1	-	-	1	-	1	-	1	1	1	-	-	1	-	1	1	-	-	-
5215113_Z	SECCE2Rv1G0065760	c	TGCAGCTCGTCGGACGGGACGCAATACGCCG	100.000	31	Yes	chr2R	10309751	10309782	+	0-16:G>C-16:G>C	G	C	1	1	0	0	0	0	0	0	0	1	1	1	1	1	1	1	1	1	1	1	2	1	1	1	1	1	1	1	1	1	1	1	1	-	1	1
993401	SECCE2Rv1G0065790	x	TGCAGGTTAATCAGCAGAACTCAAAGAATGCCTCTTTGAGAGACAAAATTCTGGCACAAACTTCTCCCA	97.101	69	No	chr2R	10336559	10336628	-	0-18:A>G-18:A>G	A	G	0	0	-	1	1	-	1	-	1	0	0	0	0	0	0	0	0	0	0	0	0	0	0	0	0	0	0	0	0	0	0	0	0	0	0	0
5041642_Z	SECCE2Rv1G0065990	o	TGCAGCGCCAGCGTCTTCGGGGTGTCGCCG	100.000	30	No	chr2R	11192912	11192942	+	0-8:C>G-8:C>G	C	G	1	1	0	0	0	-	0	0	0	1	1	1	1	1	1	1	1	1	1	1	2	1	1	1	1	1	1	1	1	1	1	1	1	-	1	1
3602202_A	-	u	TGCAGTGCCATCAAATTCGTCACATGGGGTGATTGGCGGTGCAACAACGCCTCTCTCCG	98.305	59	No	chr2R	11344300	11344359	-	0-22:C>T-22:C>T	C	T	0	0	1	1	1	-	1	1	1	0	0	0	0	0	0	0	0	0	0	0	2	0	0	0	0	0	0	0	0	0	0	0	0	-	0	0
3583994	SECCE2Rv1G0066040	x	TGCAGCCTCAGGAGCACATCCAACAAGTCCTCTTCATCTGTGCGGGTGACACCATCACCG	100.000	60	No	chr2R	11458998	11459058	-	0-25:A>G-25:A>G	A	G	-	1	0	0	0	0	0	0	0	1	1	1	-	1	1	1	-	1	1	-	2	1	1	-	1	-	1	1	1	-	-	1	1	-	1	-
3598488_Z	SECCE2Rv1G0066230	x	TGCAGTCTAGCGAGCATGTTGCCGGCACAGATCCTGTAGCCGCCACCGAACACCTGGTACGTCCCTGGC	100.000	69	Yes	chr2R	13273518	13273587	-	0-5:T>C-5:T>C	T	C	1	1	-	0	0	0	0	-	0	1	1	1	1	1	1	1	1	1	1	1	2	1	1	1	1	1	1	1	1	1	1	1	1	-	1	1
1009664_Z	SECCE2Rv1G0066240	x	TGCAGGAACTGGCCGATCCCGGCCGCGTCGGCGAGGACGTGGTTCCACGTTACCCCGACGACGAACCCG	95.652	69	Yes	chr2R	13277433	13277502	-	0-16:T>C-16:T>C	T	C	0	0	-	-	-	1	-	-	-	0	0	0	-	0	-	-	0	0	0	0	0	-	0	0	0	0	0	-	0	0	0	0	0	-	-	0
3888207	SECCE2Rv1G0066250	x	TGCAGTTCCCCCGCGCGATCAGCACGAACGCCATCCCGCTGCTCCCGCCG	97.500	40	No	chr2R	13281404	13281444	+	0-19:C>G-19:C>G	C	G	1	1	-	0	0	-	-	0	0	1	1	1	1	1	1	1	1	1	1	1	2	1	1	1	1	1	1	1	1	1	1	-	1	-	1	1
5758625	-	u	TGCAGAAGTTTCACGGCAACCAAGGAGCAGCAAACAGGAGCCATCCTTTCGAGGCTCGACCTTGTGTGC	89.362	47	No	chr2R	13583666	13583713	-	0-9:T>G-9:T>G	T	G	0	0	-	-	-	1	-	-	-	0	0	0	0	0	0	0	0	0	0	0	0	0	0	0	0	0	0	0	0	0	0	0	0	-	0	0
2306315_Z	SECCE2Rv1G0066510	x	TGCAGTAGTCGAGGTCATCCACCACGTCGTCCGCGTCGTAGAGCGCCTCCCTGAGAGCCGCGAGGGACG	95.652	69	Yes	chr2R	14490029	14490098	+	0-16:A>G-16:A>G	A	G	0	0	-	1	1	1	1	1	1	0	0	0	0	0	0	0	0	0	0	0	2	0	0	0	0	0	0	0	0	0	0	0	0	0	0	-
5493993	SECCE2Rv1G0066670	c	TGCAGCCGTTCTCGCCCGAGCAATGGAGCCAGCACCG	97.297	37	No	chr2R	15021435	15021472	+	0-16:C>G-16:C>G	C	G	1	1	-	-	-	0	-	-	-	1	0	-	1	1	1	-	1	1	1	1	1	-	-	-	1	-	1	1	1	1	-	1	1	-	-	-
4095288_Z	SECCE2Rv1G0066670	x	TGCAGCAGCTGGTCCGCCAGCGCGTAGTCCTCCTTCCCCG	100.000	40	Yes	chr2R	15022396	15022436	-	0-5:C>T-5:C>T	C	T	1	1	0	0	0	0	0	0	0	1	1	1	1	1	1	1	1	1	1	1	2	1	1	1	1	1	1	1	1	1	1	1	1	-	1	1
3364686	SECCE2Rv1G0066670	c	TGCAGTTCGTGCAGTCGAGCGACGCGGTGGCGCGGGGCCACAACATCTTCTGGGAGGACCCCAAGTACA	98.551	69	No	chr2R	15022432	15022501	+	0-37:C>G-37:C>G	C	G	1	1	0	0	0	0	0	-	-	1	1	1	-	-	1	-	-	1	1	1	-	-	1	1	1	1	1	1	1	1	-	-	1	-	-	1
2343043	SECCE2Rv1G0066970	c	TGCAGATCTTCAAGTCGTGCCTGCGCCGGTCCCCGCTGTCCAGGCGCGTCAACCTCCCG	93.220	59	No	chr2R	16519893	16519952	+	0-41:A>C-41:A>C	A	C	0	0	-	1	1	-	1	-	1	0	0	0	0	0	0	0	-	-	-	-	0	-	0	0	0	0	0	0	0	-	-	0	0	-	-	0
3362107_A	-	u	TGCAGTGCAGCGTACAAAAGGGCTAATAGGATGGCCCG	97.368	38	No	chr2R	18388672	18388710	+	0-28:G>A-28:G>A	G	A	0	0	1	1	1	-	1	1	1	0	0	0	0	0	0	0	0	0	0	0	2	0	0	0	0	0	0	0	0	0	0	0	0	-	0	0
1206239	SECCE2Rv1G0067350	x	TGCAGCCTGTACTCGTCCGTCAGCACGGCGTCCAGCTTGTGGAGGAGGGCGCTCAGCATCGCCCCCGCC	94.203	69	No	chr2R	18647542	18647611	+	0-58:T>C-58:T>C	T	C	0	0	1	-	-	1	-	-	-	0	0	0	0	-	-	-	0	0	-	-	2	0	-	0	0	0	0	-	0	0	0	0	0	-	0	0
1203296_Z	SECCE2Rv1G0067400	c	TGCAGCAGTACATTACCACTCCAGTTTCTAAGTATATCTGGGAATTCACTATCAGGCTCTCCAAATGCA	95.652	69	Yes	chr2R	18797054	18797123	+	0-29:A>G-29:A>G	A	G	0	0	-	-	1	-	1	1	-	0	0	0	0	0	0	2	0	0	-	-	0	0	2	0	-	0	0	0	0	0	0	0	-	-	-	0
5225790	SECCE2Rv1G0067560	x	TGCAGACGAGGTGGATGCAGCGGAAGGGGCCCG	100.000	33	No	chr2R	19228411	19228444	-	0-15:T>C-15:T>C	T	C	1	1	0	0	-	0	-	0	0	1	1	1	1	1	1	1	1	1	1	1	2	1	1	1	1	1	1	1	1	1	1	1	1	1	1	1
3907174	SECCE2Rv1G0067570	c	TGCAGGAGCGATACAGCAGGGCCGCCAACTAGGGGAGGCCGCACACCGACTAGTTGCAAACAGCTTGAA	100.000	69	Yes	chr2R	19234861	19234930	-	0-7:G>T-7:G>T	G	T	1	1	-	0	0	-	0	-	0	1	1	1	1	1	-	1	1	-	-	1	-	-	-	-	-	-	1	1	-	1	-	-	-	-	-	-
3363437_Z	-	u	TGCAGGATCACCTCATTAGCGGCCATGATCCGTTTGAGGCAGAGCGTCTGTAGCGACGCCGAGAAGACG	97.101	69	Yes	chr2R	19771929	19771998	+	0-14:A>G-14:A>G	A	G	0	0	-	1	1	-	1	-	-	0	0	0	0	0	0	0	0	0	0	0	0	0	-	0	0	0	0	0	0	0	0	0	0	-	0	0
4492879	-	u	TGCAGTTCTGCACCATGGACGCAGCTGCACCCG	100.000	33	No	chr2R	19777845	19777878	+	0-20:G>A-20:G>A	G	A	1	1	0	0	0	0	0	0	0	1	1	1	1	1	1	1	1	1	1	1	2	1	1	1	1	1	1	1	1	1	1	1	1	1	1	1
3733549_A	SECCE2Rv1G0067760	c	TGCAGCGAGTTCATGGCTGTCCTCGGCGGCCTGCCAAAACTCAGTCAGCTGGTCCTGAAGGGGTTCATG	100.000	69	No	chr2R	19937009	19937078	-	0-27:G>A-27:G>A	G	A	1	1	0	0	0	0	0	0	0	1	-	1	1	1	-	1	-	1	-	-	2	-	1	1	-	1	-	1	1	1	1	-	1	-	1	1
5354492_Z	-	u	TGCAGCACCGCGGCACGCGCCATGATCCGCTTTAGGCAGAGCGTCTGGAGCGACGCGGCGACGACGACG	95.652	69	No	chr2R	19980783	19980852	+	0-15:C>G-15:C>G	C	G	0	0	-	-	1	-	1	1	-	0	0	0	0	0	0	0	0	0	0	0	0	0	0	0	0	0	0	0	0	0	0	0	0	-	0	0
7504916_Z	-	u	TGCAGCAGCTGGTCTCGAGCTGCCCGCACCTCGCCGACCTGACGCTCGAGGAGTGCCCGACCGCCACCA	91.304	69	Yes	chr2R	20779372	20779441	+	0-26:C>T-26:C>T	C	T	0	0	-	-	-	-	1	-	1	0	0	0	0	0	0	0	0	0	0	0	0	0	0	0	0	0	0	0	0	0	0	0	0	-	0	0
5324727	SECCE2Rv1G0068030	x	TGCAGGGGGAGCGCGTCCATGTCGGCCCGGAGCGCAACGACAGGCCCG	97.917	48	No	chr2R	21720664	21720712	+	0-35:A>G-35:A>G	A	G	-	0	1	1	1	1	1	1	1	-	0	0	-	0	-	-	0	0	-	-	1	-	0	-	-	0	-	-	-	0	-	0	-	-	-	0
2259287_Z	-	u	TGCAGGTTGATGCTTGGACAGCCCGAGGCTGGTCAATAACCAGCGTCAGAACCTCGAGGTTGGTCGTGC	94.030	67	Yes	chr2R	22166104	22166171	+	0-15:G>T-15:G>T	G	T	0	0	-	-	-	1	-	-	-	0	0	0	0	0	0	0	0	0	0	0	0	0	0	0	0	0	0	-	0	0	0	0	0	-	0	0
3365267_Z	SECCE2Rv1G0068240	x	TGCAGGTCGAGCGCCTCGCCGCGGAGCTTGTCGGGGAGCGCGTCGACGAGCGCGATCTCGTCGGCCAGG	97.101	69	Yes	chr2R	22494811	22494880	-	0-12:G>A-12:G>A	G	A	0	0	-	-	1	-	1	-	-	0	0	0	0	0	0	0	0	0	0	0	0	0	0	0	0	0	0	0	0	0	0	0	0	0	0	0
5805592	SECCE2Rv1G0068240	c	TGCAGCACGCCGCGGCCTTCCTCCCGCGCGTCCGCATCGTCTCCGGCACCGACGCCGCCGTCACCAAGA	97.101	69	Yes	chr2R	22494876	22494945	+	0-13:G>C-13:G>C	G	C	1	1	0	0	0	-	0	-	0	1	1	1	1	1	1	1	1	1	1	1	1	-	1	1	1	1	1	1	1	1	-	-	-	-	1	1
17398661_Z	SECCE2Rv1G0068330	x	TGCAGGTGGCGCAGCCACAGATGGTTGTCCTCGATGGAGTAGGCGGTGATGTTGTCCTGGCCACCAAGG	95.652	69	Yes	chr2R	22725574	22725643	-	0-11:C>T-11:C>T	C	T	0	0	-	-	1	-	1	-	-	0	0	0	0	0	0	0	0	0	0	0	0	0	0	0	0	0	0	0	0	0	0	0	0	-	0	0
17402601_B	-	u	TGCAGTCGCGTCCACCCTGCCAGGTCAGGCCGTGTTGCTCCCCCGCGCTCCATGGGCATTGTGGTCGAC	97.059	68	Yes	chr2R	23037984	23038052	+	0-30:C>T-30:C>T	C	T	0	0	-	-	-	-	1	-	-	0	0	0	0	0	0	0	0	0	0	0	0	0	0	0	0	0	0	0	0	0	0	0	0	-	0	0
5800421_Z	SECCE2Rv1G0068480	x	TGCAGTCTGGAGAAGTGCTCCCACGGCGGCGGCAGCAGCGCGGGGAAGAAGAAGGGGCGGGAGCCGAGG	95.652	69	Yes	chr2R	23564876	23564945	-	0-5:T>C-5:T>C	T	C	0	0	1	-	-	1	-	1	-	0	0	0	0	0	0	0	0	0	0	0	0	0	0	0	0	0	0	0	0	0	0	0	0	0	0	0
3580979	-	u	TGCAGTGCAGGCAGTAGTTACTACTACTGGTCAGCGAGGAGAATGGAGCCCAAGTGCAGCTCCACACTG	100.000	69	No	chr2R	23748938	23749007	+	0-10:G>A-10:G>A	G	A	1	1	-	0	0	-	0	0	0	1	1	1	1	1	1	1	1	1	1	1	2	1	1	1	1	1	1	1	1	1	1	1	1	-	1	1
1106504_Z	-	u	TGCAGGACAAATAACTAGCCTTGATGGTCCACGCCCAATGCTTCTCCTGGACCCACTCTCCAGTGCTTA	95.652	69	No	chr2R	23752926	23752995	-	0-29:C>G-29:C>G	C	G	0	0	1	1	1	1	1	-	-	0	0	0	0	0	0	0	0	0	0	0	2	-	0	-	-	0	0	0	0	0	0	0	0	-	0	0
3576378_Z	SECCE2Rv1G0068630	x	TGCAGCAGGATTTTGTCGGCCCCTGGCGGGGCATCGGCGATGAAGTCCACGAAGTAGGCGTTGAACAGC	100.000	69	Yes	chr2R	24011354	24011423	+	0-19:C>A-19:C>A	C	A	1	1	-	-	-	-	0	0	0	1	1	1	1	1	1	1	1	1	1	1	1	1	1	1	1	1	1	1	1	1	1	1	1	1	1	1
24846095_Z	SECCE2Rv1G0068660	p	TGCAGCAGGAAGCCAACGCCGAGCCCCTCAAGGTGCCAGCACGCACGGGCACCG	96.296	54	Yes	chr2R	24614771	24614825	+	0-10:A>G-10:A>G	A	G	1	1	0	-	-	0	-	-	-	1	1	1	1	1	1	1	1	1	1	1	1	1	1	1	1	1	1	1	1	1	1	1	1	-	1	1
5485950	-	u	TGCAGAATCCCCCATACAGATACCTCCGTGGGGTCCTCTACCTGGAGCCGGGGCGGCTGATCCG	98.438	64	No	chr2R	24937557	24937621	-	0-13:A>G-13:A>G	A	G	0	0	1	-	-	1	-	-	1	0	0	0	0	0	0	0	0	0	0	0	0	0	0	0	0	0	0	0	0	0	0	0	-	-	0	0
17398701_A	-	u	TGCAGTTAAAACGCAAAGCCAAATCATGGTCATGTTCAGGAGATCAAGAAATGCTCGAGAATTCGCTGA	98.507	67	Yes	chr2R	24937617	24937684	+	0-59:A>G-59:A>G	A	G	0	0	1	-	-	1	-	-	1	0	0	0	0	0	0	0	0	0	0	0	0	0	0	0	0	0	0	0	0	0	0	0	0	0	0	0
4485477	-	u	TGCAGGAGACCAAACGAGCGCAGAATAACATCACCG	100.000	36	No	chr2R	25331382	25331418	+	0-10:C>T-10:C>T	C	T	1	1	0	-	-	0	0	-	-	1	1	1	1	1	-	-	1	-	-	-	1	-	1	1	-	-	1	1	-	-	1	1	-	-	1	-
3748253_A	SECCE2Rv1G0069030	x	TGCAGCTGCCGCTGCTGTTGCTGGAGCAGGAGCACGGTGTGGTTGAAGGCGCCGTCGACGGCGTGGAGC	97.059	68	Yes	chr2R	26121087	26121155	+	0-17:T>C-17:T>C	T	C	0	0	-	-	1	-	1	-	-	0	0	0	0	0	0	0	0	0	0	0	0	0	0	0	0	0	0	0	0	0	0	0	0	0	0	0
3580663_Z	-	u	TGCAGCTGCAAGTGTGTGGCGCTCCACTCGTTCATCTCCGACGAGAAGATGAGCAGGTCGTAGTGCCCA	98.551	69	No	chr2R	26519093	26519162	+	0-33:A>G-33:A>G	A	G	0	0	1	1	1	1	1	1	-	0	0	-	0	0	0	0	0	0	0	-	2	0	0	0	0	0	0	0	0	0	0	0	0	-	0	0
5796738_Z	SECCE2Rv1G0069270	x	TGCAGTCGCTGCTGAGCTGGTTGCCGGTGAGGTACGAGTTGTGGCCCGTGTAGACGTAGTAGTGGGAGA	98.551	69	Yes	chr2R	27473570	27473639	+	0-34:C>G-34:C>G	C	G	0	0	-	-	1	-	1	-	-	0	0	0	0	0	-	0	0	0	0	0	0	0	0	0	0	0	0	0	0	0	0	0	0	-	0	0
3597101	SECCE2Rv1G0069270	x	TGCAGGCGGATCTGGTCCAGCAGGCGGTCCGCCTCGCCCTCGGCGTCGGCGTCGGCGGCGTCGTGGTCG	100.000	69	No	chr2R	27473788	27473857	+	0-36:C>T-36:C>T	C	T	1	1	0	0	0	-	-	0	0	1	1	1	1	1	1	1	1	1	1	1	2	1	1	1	1	1	1	1	1	1	1	-	1	-	1	1
5788621	-	u	TGCAGAGGTAGGGACATGGAAAGGTGCAGGGATTTCACCACCAGCTCCATCGCCCAGTGGAGCCAGAGT	97.101	69	No	chr2R	29957922	29957991	-	0-8:T>C-8:T>C	T	C	0	0	1	1	1	-	1	-	1	0	0	0	0	0	0	0	0	-	0	0	0	0	-	-	-	0	0	0	0	0	-	-	-	-	-	0
7512356_Z	-	u	TGCAGAGGTAGGGACATGGAAAGGTGCAGGGATTTCACCACCAGCTCCATCGCCCG	98.214	56	Yes	chr2R	29957935	29957991	-	0-8:T>C-8:T>C	T	C	0	0	1	1	1	-	1	1	1	0	0	0	0	0	0	0	0	0	0	0	2	0	0	0	0	0	0	0	0	0	0	0	0	-	0	0
3595996_Z	-	u	TGCAGATCTCCCCCAGCGATTGGACGAGTCGGTTCAGCAGCCG	100.000	43	No	chr2R	30020984	30021027	+	0-9:C>T-9:C>T	C	T	1	1	0	0	-	0	-	0	0	1	1	1	1	1	1	1	1	1	1	1	2	1	1	1	1	1	1	1	1	1	1	1	1	1	1	1
2246466	-	u	TGCAGACGCGCCGCTGGAGGACCGCATCGATGAAGTCGTTGAACCGCTGTGCGGAGGCGTTGAACCGCT	95.652	69	No	chr2R	30329958	30330027	-	0-22:C>G-22:C>G	C	G	0	0	-	-	-	1	-	1	-	0	0	0	0	0	0	0	0	0	0	0	0	0	0	0	0	0	0	0	0	0	0	0	0	0	0	0
3602996	-	u	TGCAGCATCGACACGCTGCACATGGATGTCCTTCGCTGGCCCG	100.000	43	No	chr2R	30330023	30330066	+	0-14:G>A-14:G>A	G	A	1	1	-	-	-	0	-	0	-	1	1	-	-	1	1	1	-	1	-	1	1	1	1	1	1	1	1	1	1	-	1	1	1	-	1	1
5800352	-	u	TGCAGAGGCCATTGATGAAGTAGTAGGAGGAGCCTCCAATGGCGCCAAGGATGAGGCCAAGGCCTGTCT	94.203	69	No	chr2R	30510835	30510904	+	0-20:T>A-20:T>A	T	A	0	0	1	-	-	1	-	-	-	0	0	0	0	0	0	0	0	0	0	0	0	0	0	0	0	0	0	0	0	0	0	0	0	-	0	0
3576812	SECCE2Rv1G0069640	c	TGCAGCGCGCCGTTGAGCGGGCCACGGAGCTGCTCCG	100.000	37	No	chr2R	30610294	30610331	-	0-13:T>G-13:T>G	T	G	1	1	0	0	0	0	0	0	0	1	1	1	1	1	1	1	1	1	1	1	2	1	1	1	1	1	1	1	1	1	1	1	1	-	1	1
3359391	-	u	TGCAGAATTCGCCAGCGCGACGCCGCATGCTAGGCCCGCCTCGATCTCCG	100.000	50	No	chr2R	30810140	30810190	+	0-10:G>A-10:G>A	G	A	1	1	-	-	0	-	0	0	0	1	1	1	1	1	1	1	1	1	1	1	2	1	1	1	1	1	1	1	1	1	1	1	1	-	1	1
4497631	-	u	TGCAGCGGGGCGGCGGCAAATCCTAGGCGCGCCG	100.000	34	No	chr2R	30988502	30988536	+	0-22:C>A-22:C>A	C	A	1	1	-	0	-	0	-	0	-	1	1	1	1	1	1	1	1	1	1	1	2	1	1	1	1	1	1	1	1	1	1	1	1	-	1	1
1118723	SECCE2Rv1G0069860	i	TGCAGTGGCCCTGGCGACTGAACTCACTGTTCTAACTTTGTGGCAATGAAACTATGGAAATCTGCCACA	95.652	69	No	chr2R	31568763	31568832	+	0-11:T>C-11:T>C	T	C	0	0	1	1	1	-	1	-	-	-	0	0	0	0	0	0	-	0	0	0	0	-	0	-	-	-	0	0	-	-	-	0	-	-	-	-
3365292_Z	SECCE2Rv1G0069940	c	TGCAGCGGATGGCCGACGTCGGCGGCGCGTCGGCCGCCATGCCGACGTTCGAGGAGGCGTTCGAGCTCT	97.101	69	Yes	chr2R	31901595	31901664	-	0-5:C>T-5:C>T	C	T	0	0	-	-	1	-	1	-	-	0	0	0	0	0	0	0	0	0	0	0	0	0	0	0	0	0	0	0	0	0	0	0	0	-	0	0
4104130_Z	SECCE2Rv1G0069970	x	TGCAGTTGCCCGCTTAACCCTGTCACCCAAGGCCTCACAGTACCCACTTTCTTCGCCCG	98.305	59	Yes	chr2R	32228112	32228171	+	0-38:A>G-38:A>G	A	G	0	0	1	-	-	1	-	-	-	0	0	0	0	0	0	0	0	0	0	0	0	-	0	0	0	0	0	0	0	0	0	0	0	-	0	0
100120657	SECCE2Rv1G0070000	x	TGCAGGGGAGAGCTCCAGCACGCCGAGCTCGGTGGGTGAGCTGAGGAAATAGAACTTGCCCCGGCACGC	100.000	69	No	chr2R	32733662	32733731	-	0-36:T>C-36:T>C	T	C	1	1	-	0	0	-	0	0	0	1	-	-	1	1	1	-	-	1	1	-	0	1	1	1	1	1	-	-	1	1	-	-	-	-	1	1
5796779_Z	SECCE2Rv1G0070000	x	TGCAGGGGAGAGCTCCAGCACGCCGAGCTCGGTGGGCGAGCTGAGGAAATAGAACTTGCCCCG	98.413	63	Yes	chr2R	32733668	32733731	-	0-5:G>T-5:G>T	G	T	0	0	-	-	-	1	-	1	-	0	0	0	0	0	0	0	0	0	0	0	0	0	0	0	0	0	0	0	0	0	0	0	0	-	0	0
6030234	-	u	TGCAGAGCCAGACACACCGACACTTGTCGCCCCGGCCCATGCGAGGCCCGCGTCGAGCCCG	95.082	61	No	chr2R	32997337	32997398	+	0-43:A>C-43:A>C	A	C	0	0	1	-	1	1	1	-	1	0	0	0	0	0	0	0	0	0	0	0	2	0	0	0	0	-	0	0	0	0	0	0	0	-	0	-
1009790_Z	SECCE2Rv1G0070080	x	TGCAGCTATTCTGAATGGGTATGGCAGCAATCAAAACCACTGATGCACAAGAACGCCGCTCTCCCGAGA	93.939	66	Yes	chr2R	33090397	33090463	-	0-6:T>A-6:T>A	T	A	0	0	-	1	1	1	1	1	1	0	0	0	0	0	0	0	0	0	0	0	2	0	0	0	0	0	0	0	0	0	0	0	0	0	0	0
7501703	-	u	TGCAGCTGTACAACAACAGCCTGAGCGGAGAGGTCCCTGCCG	100.000	37	No	chr2R	34947671	34947708	+	0-7:G>C-7:G>C	G	C	1	1	-	-	-	0	-	-	-	1	1	1	1	1	1	1	1	1	1	1	1	1	1	1	1	1	1	1	1	1	1	1	1	1	1	1
7503443	SECCE2Rv1G0070360	x	TGCAGCCTTGGCAGGGACGCGAAAAAATCCGGCACCGTGCCGCCGATCTTGTTGTAGGATAGGATCATG	95.652	69	No	chr2R	34957117	34957186	-	0-23:A>G-23:A>G	A	G	1	1	-	-	-	0	-	-	-	1	1	1	1	1	-	1	1	1	1	1	1	1	1	1	1	1	1	1	1	1	1	1	1	1	1	1
12778293	SECCE2Rv1G0070360	x	TGCAGCTGGAGCTCGACCAGCTCCCGGCATCTCCCGATTTCTCGTGGGATCGTTCCG	94.737	57	No	chr2R	34957432	34957489	-	0-14:G>C-14:G>C	G	C	0	0	1	1	1	-	1	1	-	0	0	0	0	0	0	0	0	0	0	0	2	0	0	0	0	0	0	0	0	0	0	0	0	0	0	0
1173477	SECCE2Rv1G0070360	c	TGCAGCTCTACAACAACAGCCTGAGCGGAGAAGTTCCTGCCGGGATCACCCAGGCGAGGAAGCTCAGAG	95.652	69	Yes	chr2R	34957623	34957692	+	0-31:A>G-31:A>G	A	G	0	0	-	1	1	-	1	1	1	0	0	0	0	0	0	0	0	0	0	0	2	0	0	0	0	0	0	-	0	0	0	0	0	0	0	0
3346582_Z	SECCE2Rv1G0070360	c	TGCAGAGGTTGCAACACTGGATAGCCTGCAATATCTTCTGCTCGGTGGGAACAAGCTCACCG	100.000	62	No	chr2R	34958239	34958301	+	0-18:G>T-18:G>T	G	T	1	1	0	0	0	-	0	0	-	1	1	1	1	1	1	1	1	1	1	1	1	1	1	1	1	1	1	1	1	1	1	1	1	1	1	1
5802132	-	u	TGCAGTGTCTGCACACCACATGTGGCTCAGTGCAATCGTTTTCTAGGAGACGTGAGTCGACCG	95.122	41	No	chr2R	35320979	35321020	+	0-6:G>A-6:G>A	G	A	0	0	1	1	-	1	-	1	1	0	0	0	0	0	0	0	0	0	0	0	2	0	0	0	0	0	0	0	0	0	0	0	0	-	0	0
5139388_A	SECCE2Rv1G0070500	c	TGCAGCTACGTGCACTGCGACGTGTCGGTGGAGGCCGACGTCGAGCGTGCCGTCGGCTGCTGCGTGGCG	94.203	69	Yes	chr2R	35674654	35674723	+	0-23:G>C-23:G>C	G	C	1	1	0	-	-	-	0	0	0	1	1	1	1	1	1	1	1	1	1	1	1	1	1	1	1	1	1	1	1	1	1	1	1	1	1	1
5218723_A	-	u	TGCAGCACCTGCGCGTGCGGCTGCCCCACTCCG	100.000	33	No	chr2R	37372003	37372036	+	0-22:G>T-22:G>T	G	T	1	1	-	-	0	-	0	0	-	1	1	1	1	1	1	1	1	1	1	1	1	1	1	1	1	1	1	1	1	1	1	1	1	-	1	1
5206729	-	u	TGCAGCAGGCGAAACCATAGCCATGTCCTCCG	100.000	32	No	chr2R	37396705	37396737	-	0-11:A>G-11:A>G	A	G	1	1	0	0	0	0	0	-	0	1	1	1	1	1	1	1	1	1	2	1	1	1	1	1	1	1	1	1	1	1	1	1	1	-	1	1
3576226	-	u	TGCAGGCTTGTCCGCCGCCAATACAACATCAATCAGATTGGGAATTGCTCATGGCCGAGCAACCGAGAT	100.000	65	No	chr2R	37396793	37396858	-	0-38:T>C-38:T>C	T	C	1	1	0	0	0	0	0	-	0	1	1	1	1	1	1	1	1	1	1	2	1	1	1	1	1	1	1	1	1	1	1	1	1	1	1	1
3583351	-	u	TGCAGCTGCGTATCTGTTCAGAATAGGAAACAAGCAATCAGCCGCGTAGTTATGGGAGCCG	100.000	61	No	chr2R	37396854	37396915	+	0-16:T>A-16:T>A	T	A	1	1	0	0	0	0	0	-	0	1	1	1	1	1	1	1	1	1	1	1	1	1	1	1	1	1	1	1	1	1	1	1	1	-	1	1
100077165	SECCE2Rv1G0070770	c	TGCAGGCGCTGCCCCGCGCGCTCGTCGCCGGCTTCGTCAAGGCCGACATCGACTTCCAGCGCAAGGGTG	98.551	69	No	chr2R	37779506	37779575	-	0-19:G>C-19:G>C	G	C	0	0	1	1	1	-	-	1	1	0	0	0	0	0	0	0	0	0	-	0	0	0	0	0	0	0	0	0	0	0	0	0	0	0	0	0
15306330	-	u	TGCAGGAGCACCGGTGGGCGTGGACGAGGGTCTCGTCGCCGCTGCGGCTGCCG	98.000	50	No	chr2R	37784505	37784555	+	0-11:C>A-11:C>A	C	A	0	0	1	-	-	1	-	1	-	0	0	0	0	0	0	0	-	0	0	0	2	0	0	-	0	0	0	0	0	0	-	0	0	-	0	-
7095424_Z	SECCE2Rv1G0071180	x	TGCAGACGAGGTCGACGCAGCGGAAGGGCCCCG	100.000	33	Yes	chr2R	41484596	41484629	+	0-5:A>G-5:A>G	A	G	1	1	0	0	0	0	0	0	0	1	1	1	1	1	1	1	1	1	1	1	1	1	1	1	1	1	1	1	1	1	1	1	1	-	1	1
7512546_A	SECCE2Rv1G0071200	c	TGCAGCTCGGCCGGTGGGGGAACACCGACGACGAGACATACATGGAGGTGGAAACTCTGGAGTCGCTGA	94.203	69	Yes	chr2R	41675784	41675853	-	0-52:A>G-52:A>G	A	G	0	0	-	-	-	1	1	1	-	0	0	0	0	0	0	0	0	0	0	0	2	0	0	0	0	0	0	0	0	0	0	0	0	0	0	0
1075664	-	u	TGCAGATGTTTTGGAGCCAGTAGTAGACCTGGTTGTTTTTTCAACATTTTTTGGTGGATCCTCGGGTTC	92.188	64	No	chr2R	41973761	41973825	+	0-13:G>A-13:G>A	G	A	0	0	1	-	-	1	-	-	-	0	0	0	0	0	0	0	0	0	0	0	0	0	0	0	0	0	0	0	0	0	0	0	0	-	-	-
3356615_Z	SECCE2Rv1G0071310	c	TGCAGCGCCGCGTCGGTGAAGCACTGGCCGTGAACGCAGTGAACCGCATGCACCGCGTCCCCG	93.651	63	Yes	chr2R	42716355	42716418	-	0-13:C>T-13:C>T	C	T	1	1	-	-	-	0	-	0	-	1	1	1	1	1	1	1	1	1	1	1	1	1	1	1	1	1	1	1	1	1	1	1	1	-	1	1
100140249	SECCE2Rv1G0071310	x	TGCAGGTCCGAACTGGCTGGCGTAGTAGAGGTGATCGGGCTGTAAACCTCCCACCGGAATCCCTCTGCC	98.551	69	Yes	chr2R	42718877	42718946	+	0-5:G>C-5:G>C	G	C	1	1	-	-	-	0	-	-	-	1	1	-	1	-	1	-	-	1	-	1	1	1	1	-	1	1	-	1	-	1	1	1	1	-	-	-
5225764	-	u	TGCAGGTGGGGGCTCAGGCGGGAGGACGAGGCCG	100.000	29	No	chr2R	43086320	43086349	-	0-9:G>T-9:G>T	G	T	0	0	-	1	1	-	1	-	-	0	0	0	0	0	0	0	0	0	0	0	0	0	0	0	0	0	0	0	0	0	0	0	0	0	0	0
3355417_Z	-	u	TGCAGCTTCCTGGAAGCTGCCTGCCGAAACCTTTAAGCATTTATGGTGGCTGATTAATTTCAGTGGTTA	97.101	69	Yes	chr2R	45486075	45486144	+	0-51:G>A-51:G>A	G	A	0	0	1	1	1	1	1	-	1	0	0	0	0	0	0	0	0	0	0	0	2	0	0	0	0	0	0	0	0	0	0	0	0	-	0	0
3343382	-	u	TGCAGTTTCTTGCCTTGGTGGACCAACTGTTTTTTATTGTACCAACATATGCATAGGTAGTTACTTGCT	100.000	69	No	chr2R	45718489	45718558	-	0-52:A>G-52:A>G	A	G	1	1	0	-	0	0	0	0	0	1	1	1	1	1	1	1	1	1	-	-	2	1	-	1	-	-	-	1	1	-	1	1	-	-	-	1
4492869_Z	-	u	TGCAGGGGGCGGGTAGCCGAGGTGCGAGGAGACGAGGGACCG	100.000	42	Yes	chr2R	47984941	47984983	+	0-6:G>C-6:G>C	G	C	1	1	0	0	0	0	0	0	0	1	1	1	1	1	1	1	1	1	1	1	1	1	1	1	-	1	1	1	1	1	1	1	-	-	1	1
5498006	SECCE2Rv1G0072020	x	TGCAGGACGAAGTGCAGCCGGTCGCCGCCGTTGCTCCGCCACGCGCCGCACTTCCCGCAGCCGCAGTCG	97.101	69	No	chr2R	48606744	48606813	+	0-30:T>G-30:T>G	T	G	0	0	1	-	-	-	-	1	1	0	0	0	-	0	0	0	0	0	-	0	2	0	0	0	0	0	0	0	-	0	0	0	0	-	0	0
5797019	SECCE2Rv1G0072040	x	TGCAGAACAAGGGTTTGGAGGTGGCGAAGCCAGAGCTGGTTGTCCTGGAGTGCGTAGGCGGTGATGTTG	98.529	68	No	chr2R	49188129	49188197	-	0-56:G>C-56:G>C	G	C	0	0	1	-	-	1	-	-	-	0	0	0	0	0	0	0	0	0	0	0	0	0	0	0	0	0	0	0	0	0	0	0	0	-	0	0
3887832	SECCE2Rv1G0072040	c	TGCAGGTCGGCGGAGCAGCCTATGTCATCTACAAGAACAGAGCCG	97.778	45	No	chr2R	49188193	49188238	+	0-40:A>C-40:A>C	A	C	0	0	1	-	-	1	-	-	-	0	0	0	0	0	0	0	0	0	0	0	0	0	0	0	0	0	0	0	0	0	0	0	0	0	0	0
1384881_Z	-	u	TGCAGCTTTACCACCGGCTCCGCTATTTCTAGTAACCAAAGAAAGACTCGGACCACGGCCTTCCGAGAT	96.923	65	Yes	chr2R	49329701	49329766	-	0-18:T>G-18:T>G	T	G	0	0	-	1	1	-	1	1	1	0	0	0	0	0	0	0	-	0	0	0	2	0	-	0	-	0	0	0	0	0	0	-	0	0	0	0
1081694_Z	-	u	TGCAGATGTCCGATGGAGGGTGCTCTATGGGACACCATGAGGGAGTCTTGGCCTATACCTGCCCGGGAG	98.551	69	Yes	chr2R	49336529	49336598	-	0-16:A>C-16:A>C	A	C	0	0	-	1	-	-	-	1	1	0	0	0	0	0	0	0	0	0	0	0	0	0	0	0	0	0	0	0	0	0	-	0	0	-	0	0
100172206	-	u	TGCAGATGTCCGATGGTGGGTGCTCTATGGGACACTATGAGGGAGTCTTGGCCTATACCTGCCCGAGAT	95.588	68	No	chr2R	49336530	49336598	-	0-12:A>C-12:A>C	A	C	1	1	-	-	-	0	-	-	-	1	1	1	1	1	-	-	-	1	1	1	-	-	1	1	1	-	1	1	1	1	1	1	1	-	-	-
3362151	-	u	TGCAGAGATTGCAACACTTGATAGCCTGCAATATCTTCTGCTTGGTGGCAACAAGCTCACCGGAACAAT	98.551	69	No	chr2R	49659745	49659814	-	0-7:A>G-7:A>G	A	G	1	1	0	-	-	0	-	0	0	-	1	1	1	1	1	1	1	1	1	1	2	1	-	-	-	1	1	-	-	1	1	-	-	-	-	1
3579433	-	u	TGCAGAGATTGCAACACATGATAGCCTGCAATATCTTCTGCTTGGTGGCAACAAGCTCACCG	100.000	62	No	chr2R	49659752	49659814	-	0-17:A>T-17:A>T	A	T	1	1	-	0	0	-	0	-	-	1	1	1	1	1	1	1	1	1	1	1	1	1	1	1	1	1	1	1	1	1	1	1	1	1	1	1
7585865_Z	-	u	TGCAGACGGAAATGCGAGAGCAAAAGTGGCAGGCTGGGTTTCGAGAGTGCGGTGTGGACAGAGTGCTTG	94.203	69	Yes	chr2R	50409650	50409719	-	0-14:C>A-14:C>A	C	A	0	0	1	1	1	1	1	-	1	0	0	0	0	0	0	0	0	0	0	0	2	0	0	0	0	-	-	0	0	0	0	0	0	-	-	0
3602274	SECCE2Rv1G0072280	c	TGCAGACCCATGATAAGGCAGCAGCACGACCAGCAGCCGCACGCCG	100.000	46	No	chr2R	53878277	53878323	+	0-27:G>C-27:G>C	G	C	1	1	0	0	0	0	-	-	0	1	1	1	1	1	1	1	1	1	1	1	2	1	1	1	1	1	1	1	1	1	1	1	1	-	1	1
17347648_Z	-	u	TGCAGATGCATTAATTGGCGTTATTATGGCAGGCATGAGTACACACGTAGAGTGTATTTGTTGCCGCCT	97.059	68	Yes	chr2R	54768438	54768506	-	0-28:G>A-28:G>A	G	A	0	0	1	1	1	-	-	-	-	0	0	0	0	0	0	0	0	0	0	0	0	0	0	0	0	0	0	0	0	0	0	0	0	0	0	0
5802630_Z	SECCE2Rv1G0072370	x	TGCAGGAGCAAGCTCAGGCACTTGCTCGCCGCGGAGGGGGAGCCAGGGAGAGAGCCG	96.491	57	Yes	chr2R	55122134	55122191	-	0-38:G>C-38:G>C	G	C	0	0	-	-	1	-	1	-	-	0	0	0	0	0	0	0	0	0	0	0	0	0	0	0	0	0	0	0	0	0	0	0	0	-	0	0
3364199_Z	SECCE2Rv1G0072430	c	TGCAGTTCACGCAGATGTGCAACCTCTGCTACCCGTGGCCGTGCAGCGACCCGAGCCACTGGGGCGGCG	100.000	69	Yes	chr2R	55365703	55365772	-	0-19:C>T-19:C>T	C	T	1	1	0	0	0	0	0	0	0	-	1	1	1	1	1	1	1	1	1	1	2	1	1	1	1	1	1	1	1	1	-	1	1	-	-	1
3888256	SECCE2Rv1G0072550	p	TGCAGCGTATTCATGCTGTCTCTGCCTTTTGGAACAGTGCCCTGGCTCACGTCTGGACGTCATTGAATA	100.000	69	No	chr2R	56803983	56804052	-	0-16:T>C-16:T>C	T	C	1	1	-	0	0	-	0	0	0	1	1	1	1	1	1	1	1	1	1	1	2	1	-	1	1	1	1	1	1	1	1	1	1	-	1	1
3578116	SECCE2Rv1G0072740	x	TGCAGCTCCCTGATCATGGCGAAGATCCTCTTGCCCTTGACGTAGCTGCTCCCGAAGCAGGTCCGAGAT	98.462	65	No	chr2R	61050246	61050311	+	0-41:G>A-41:G>A	G	A	0	0	-	-	-	1	-	-	-	0	0	0	0	0	0	0	0	0	0	0	0	0	0	0	0	0	0	0	0	0	0	0	-	-	0	0
5789273	SECCE2Rv1G0072750	o	TGCAGGGCGACTGCGCCGGCGACCGCGTCTTCAAAGTGCCCAACCCCATGTACTTCGTCCCCTGACCGA	100.000	69	No	chr2R	61053061	61053130	-	0-46:C>A-46:C>A	C	A	1	1	0	0	0	0	0	0	0	-	1	1	1	1	1	1	1	1	1	1	2	1	1	1	1	1	1	-	1	1	1	1	-	-	-	1
3364896_Z	SECCE2Rv1G0072760	x	TGCAGCGGCGCCTTCCCCGTCAGCATCTCCATGAGGAGGACGCCGAAGCAGTACACGTCCGACTTCTGC	98.485	66	No	chr2R	61146511	61146577	-	0-17:C>G-17:C>G	C	G	0	0	-	-	1	-	-	1	1	0	-	0	0	0	0	0	0	0	0	0	0	0	0	0	-	0	0	0	0	0	-	0	0	-	-	0
3364420	SECCE2Rv1G0072870	x	TGCAGCGTCGCCGCCTGCTTGCGCACCGCCACCAGGTCGTCGTAGACCACCGCCG	100.000	55	No	chr2R	61882248	61882303	-	0-19:T>C-19:T>C	T	C	1	1	-	-	0	-	0	-	0	1	1	1	1	1	1	1	1	1	1	1	2	1	1	1	1	1	1	1	1	1	1	1	1	1	1	1
7468717_Z	SECCE2Rv1G0072880	x	TGCAGCGTCGCCGCGTGCTCGCGCACCTCCACCAGGTCGTCGTAGACCACCGCCG	94.545	55	Yes	chr2R	62046177	62046232	-	0-25:C>A-25:C>A	C	A	0	0	-	-	-	1	-	-	-	0	0	0	0	0	0	0	0	0	0	0	0	0	0	0	0	0	0	0	0	0	0	0	0	0	0	0
1284357_Z	SECCE2Rv1G0072980	x	TGCAGCGTTACCTTGCGCAGGGTCGTCTCCAGGCAGCTGAACTTGCTGTTTGTCAGGGCGTTCGGGAGC	95.652	69	Yes	chr2R	63411316	63411385	-	0-8:T>C-8:T>C	T	C	0	0	-	1	1	-	1	1	1	0	0	0	0	0	0	0	0	0	0	0	0	0	0	0	0	0	0	0	0	0	0	0	0	0	0	0
3903272	SECCE2Rv1G0072980	c	TGCAGTTCAAGGCCAAGGAGGTCAACTGCTTCCAGGTGCGGCTGGCCAAATTCCTCGTGGAGAACGCCA	100.000	69	No	chr2R	63411381	63411450	+	0-9:A>G-9:A>G	A	G	1	1	-	0	0	-	0	0	0	1	1	1	1	-	1	-	1	1	1	1	1	-	-	-	1	-	1	1	1	1	-	1	1	1	1	1
3903664	SECCE2Rv1G0073000	c	TGCAGGAGAGCCTGGTGGTGGTGAAGGAGTCTGCCGACCCCGAGGAGGACTTCGTGGCGAGCATGGCGG	100.000	69	No	chr2R	63491985	63492054	-	0-31:T>G-31:T>G	T	G	1	1	-	0	0	0	0	0	0	1	1	1	1	1	1	1	1	1	1	1	2	1	1	1	1	-	1	1	1	1	1	1	1	-	1	1
3742212	-	u	TGCAGGGGACATGAGCGCTTCCAAAAGTCCAGGCTTTGGTCCACCACGCATCAGTGTGCGGGTTCGCTT	100.000	69	No	chr2R	63493444	63493513	+	0-35:T>C-35:T>C	T	C	1	1	0	-	-	0	-	-	-	1	1	1	1	1	1	1	1	1	1	1	1	1	1	1	1	1	1	1	1	1	1	1	1	1	1	1
4102348_Z	-	u	TGCAGACAGCGGAACGCGTAGTTGTTGGTCAGAGGGTCCG	100.000	40	Yes	chr2R	63806027	63806067	+	0-5:A>G-5:A>G	A	G	1	1	0	0	0	0	0	0	0	1	1	1	1	1	1	1	1	1	1	1	2	1	1	1	1	1	1	1	1	1	1	1	1	-	1	1
5797075_A	SECCE2Rv1G0073160	c	TGCAGGCACGCCAACGTCAGCCTGCTCCCCAACCGCCAGCTCGCCGACGAGGAGCTCTCCACCTACAGC	95.238	63	Yes	chr2R	64726926	64726989	-	0-23:G>C-23:G>C	G	C	0	0	-	-	1	1	-	-	1	0	0	0	0	0	0	0	0	0	0	0	2	0	0	0	0	0	0	0	0	0	0	0	0	-	0	0
5201790	-	u	TGCAGTGTTCGTTAAGCCACTGAGGAATCAGCCG	100.000	30	No	chr2R	65283448	65283478	-	0-30:G>A-30:G>A	G	A	1	1	0	-	0	-	0	-	0	1	1	1	1	1	1	1	1	1	1	1	1	1	1	1	1	1	1	1	1	1	1	1	1	-	1	1
3576280_A	SECCE2Rv1G0073170	c	TGCAGCAACTCAGCAACAGAGGGCAAGGAACAAGAAGCAAAAAAGCTCTCCAACTTGAATGCTTTCGAT	98.551	69	Yes	chr2R	65296978	65297047	+	0-48:T>G-48:T>G	T	G	1	1	0	-	0	0	0	0	0	1	1	1	-	1	1	1	1	1	1	1	1	1	1	1	1	1	1	1	1	1	1	1	1	-	1	1
1713721	-	u	TGCAGAATGCAAGTGGTCGCCGGCCGTCTGTCGCGGTGTCACATCTCCAGAGCTCCAGTGTCGTCATCT	92.754	69	No	chr2R	66553358	66553427	-	0-17:C>T-17:C>T	C	T	0	0	1	-	-	1	-	-	-	0	0	0	0	0	0	0	0	0	0	0	0	0	0	0	-	0	0	0	0	0	0	0	0	-	0	0
1237615	SECCE2Rv1G0073230	x	TGCAGCTTCTTCGTGGTCTGATCCAGCTCCTCCTTCAGAGAAGAAACCAAGGTGGCATCCGAGGACACC	97.101	69	Yes	chr2R	66591060	66591129	+	0-32:C>T-32:C>T	C	T	0	0	-	-	-	1	-	-	-	0	0	0	-	0	0	0	0	0	0	-	0	-	0	0	-	0	-	0	-	-	-	-	0	-	-	-
1123023	-	u	TGCAGAGGAGGTAGGTGCTTCGTCCAAAAAGTGAAGGAAAGCAAGAGAGATGAACCG	98.246	57	No	chr2R	66596091	66596148	+	0-6:G>A-6:G>A	G	A	0	0	-	-	-	1	-	-	-	0	0	0	0	0	0	0	0	2	0	0	-	0	2	2	2	2	-	-	2	2	2	2	2	-	2	2
1093258_Z	SECCE2Rv1G0073330	x	TGCAGGTCGGCGTCGCTGAACCGCCGTCCCAGGAGTCGCTTGGCGCCATAGATGGTGCGGTTCGGGTTG	95.652	69	Yes	chr2R	67127348	67127417	+	0-14:G>A-14:G>A	G	A	0	0	1	-	-	1	-	-	-	0	-	0	0	0	0	-	0	0	0	-	0	0	0	0	0	-	0	-	-	0	0	0	-	-	0	0
1105672_Z	-	u	TGCAGCGCAGTGTACACCAGAGGCATTCACAGGCAACACGCTGAGCACAGTGCTATGCTACTATCCTCA	92.308	65	No	chr2R	67396118	67396183	+	0-7:C>T-7:C>T	C	T	0	0	-	-	-	1	-	-	-	0	0	0	0	0	-	0	0	0	0	-	0	-	0	0	0	0	0	0	-	0	0	-	0	-	0	-
5797638_Z	-	u	TGCAGAAAATTCCAACGGCGGGGCGCCG	100.000	28	No	chr2R	67559136	67559164	-	0-17:G>A-17:G>A	G	A	1	1	0	0	0	0	0	0	0	1	1	1	1	1	1	1	1	1	1	1	2	1	1	1	1	1	1	1	1	1	1	1	1	-	1	1
5044152_Z	-	u	TGCAGCAGGCGTACTTGACGAGCTCCTGCCG	100.000	31	Yes	chr2R	68330034	68330065	-	0-5:C>A-5:C>A	C	A	1	-	0	0	0	0	0	0	0	1	1	-	-	-	-	-	-	1	-	-	0	-	1	1	1	1	-	-	1	1	1	1	1	-	1	1
100155781_Z	-	u	TGCAGTGCGGTAGTGGGGCACGAGGGGCAGGCTGAATCCGGCCGCACCGCTGCTTCTGGCGGCGCCGAG	92.754	69	Yes	chr2R	68330061	68330130	+	0-21:G>T-21:G>T	G	T	0	0	1	1	-	-	-	1	1	0	0	0	0	0	0	0	-	0	0	0	0	0	0	0	0	0	0	0	0	0	0	0	-	-	0	0
7092128	-	u	TGCAGTGCGGTAGTGGGGCACTAGCGGCAGGCTGAATCCGGCCGCGCCGCTGCTTCCG	100.000	58	No	chr2R	68335285	68335343	+	0-24:C>G-24:C>G	C	G	1	1	0	0	-	-	-	0	0	-	1	1	1	1	1	1	1	1	1	1	1	1	1	1	1	1	1	1	1	-	1	-	1	1	1	1
5789066_Z	-	u	TGCAGCTGCCCGCGGCGTAGGCCCCCATGAGACCGAACTGGTCGAGCAGCATGGCGGCCTGGAGCGCGC	94.286	70	Yes	chr2R	69653456	69653526	-	0-13:G>A-13:G>A	G	A	0	0	1	1	1	1	1	1	1	0	0	0	0	0	0	0	0	0	0	0	0	0	0	0	0	0	0	0	0	0	0	0	0	-	0	0
1863479_Z	-	u	TGCAGGGACATGGACAACATGGAGGTCGTCGTGCTCGACACCGACAGTAACAACAGGAAGAAGAAGAAG	94.203	69	Yes	chr2R	69677442	69677511	-	0-39:A>C-39:A>C	A	C	0	0	-	-	1	-	1	-	1	0	0	0	0	0	0	0	0	0	0	0	0	0	0	0	0	0	0	0	0	0	0	0	0	-	0	-
5340064_Z	SECCE2Rv1G0073600	x	TGCAGCATCAGCTCCAGGACATCCTTTGCCTTGGCAAGCTCTTTCTCCCGGCAGAGCTCTTCGACGAGT	95.652	69	No	chr2R	69896793	69896862	-	0-8:C>T-8:C>T	C	T	0	0	-	-	1	-	1	-	1	0	0	0	-	-	-	-	-	0	-	-	0	-	0	0	0	0	-	-	0	0	0	0	0	-	0	0
3363622_Z	-	u	TGCAGCTCAATCTCCGATGCAATACAGCCAGCATGCAGCCG	100.000	39	Yes	chr2R	70066694	70066733	-	0-15:G>A-15:G>A	G	A	1	1	0	0	0	0	0	0	0	-	-	-	1	1	1	1	1	-	1	1	1	1	1	1	1	1	1	1	1	1	1	2	1	-	1	1
5797740	SECCE2Rv1G0073730	c	TGCAGATCACGGGCACCAGGTTATCAGCATCGCTCCCGAGGATCGCGTCCG	96.078	51	No	chr2R	70674500	70674551	-	0-18:G>T-18:G>T	G	T	0	0	1	1	1	1	1	1	1	0	0	0	0	0	0	0	0	0	0	0	2	0	0	0	0	0	0	0	0	0	0	0	0	0	0	0
3730952_Z	-	u	TGCAGCGGGGATAGGAGGTTGGCGACGCTGGGGGACGGGCTCGTCGCCG	100.000	49	No	chr2R	71770404	71770453	-	0-22:C>G-22:C>G	C	G	1	1	0	0	0	0	0	-	0	1	1	1	1	1	1	1	1	1	1	1	2	1	1	1	1	1	1	1	1	1	1	1	1	-	1	1
5796482	SECCE2Rv1G0074030	c	TGCAGGATCGTGGACGCCGGCACGGGGCTCGTGGTGGCGGAGGTGAAGAGGAAGGTGACGGCGGGCGGG	100.000	69	No	chr2R	73178422	73178491	+	0-29:C>G-29:C>G	C	G	1	1	0	0	0	0	0	0	0	1	-	1	1	1	-	1	-	-	1	1	1	1	1	1	1	1	1	-	-	1	1	1	-	-	1	1
5801990_Z	-	u	TGCAGGACGTCGGCAGCAACAGCACCGACACCAACGCGACGGCGGGGTACATCAGCTACGGCGCGCTGT	100.000	69	Yes	chr2R	73311130	73311199	-	0-6:A>T-6:A>T	A	T	1	1	-	0	0	-	0	0	0	1	1	1	1	1	1	1	1	1	1	1	2	1	1	1	1	-	1	1	1	-	1	1	1	-	1	1
3023585	-	u	TGCAGCAAGTAGTGCAACACAACACTAGCAAGGTCGATCGATCGAAGGTAGCTAGCAAGTAAGGAAGAC	94.286	70	No	chr2R	73625884	73625954	-	0-41:T>C-41:T>C	T	C	0	0	1	-	-	1	-	-	-	0	0	0	0	0	0	0	0	0	0	-	0	0	0	0	0	0	0	-	0	0	0	0	0	-	-	-
3582641_A	-	u	TGCAGGGTTTGGTGAGGAGGAGTTGGACGGGTCGTTAGATTAGCCG	97.826	46	No	chr2R	74351268	74351314	-	0-14:A>G-14:A>G	A	G	0	0	1	1	1	1	1	1	1	0	0	0	0	0	0	0	0	0	0	0	2	0	0	0	0	0	0	0	0	0	0	0	0	-	0	0
3348886	SECCE2Rv1G0074150	x	TGCAGCGGCTCTGCTTCCCCTGACGCCATGGAAAGCAGGAGAAAGGGAGCTAAGCTACAGAGAGGCAGG	100.000	69	No	chr2R	74351813	74351882	-	0-35:C>A-35:C>A	C	A	1	1	-	0	0	-	0	0	0	1	1	1	1	1	1	1	1	1	1	1	2	1	1	1	-	1	1	1	1	1	1	1	1	-	-	1
1328887	SECCE2Rv1G0074340	c	TGCAGAGCTTGCTGGGAGCCTGCCGGATCCATGGCAACGCTGACATGGCCGAGAGGGTCGCTGACGTGC	97.101	69	No	chr2R	75779534	75779603	+	0-34:C>T-34:C>T	C	T	0	0	1	1	1	1	1	1	1	0	0	0	0	0	0	0	0	0	0	0	2	0	0	0	0	0	0	0	0	0	0	0	0	-	0	0
3894963	SECCE2Rv1G0074550	c	TGCAGCAAGGTATCTTCTCGATCGTGGCGCTGATCCGACGATACCCG	100.000	47	No	chr2R	77453664	77453711	+	0-18:C>T-18:C>T	C	T	1	-	0	0	0	0	0	0	0	-	-	-	-	-	-	-	-	-	-	-	0	-	1	1	1	1	-	-	1	1	-	1	1	-	1	1
3882793	SECCE2Rv1G0074630	c	TGCAGGGAGGAGATGCGCAGGGTGCTCGGCGTGGCGCTGCTCTGCGCGTCCAGCCTCCCGATCAACCGA	94.118	68	No	chr2R	78095314	78095382	+	0-8:G>C-8:G>C	G	C	1	1	-	0	0	-	0	-	-	1	1	1	1	1	1	1	1	1	1	1	2	1	1	1	1	1	1	1	1	1	1	1	1	-	1	1
5801431_Z	SECCE2Rv1G0074710	c	TGCAGGCACTGCCGTATCTGAACGCCGTGGTGCTGGAGGCGCTGCGGCTGCATCCGCCG	96.610	59	Yes	chr2R	79181765	79181824	+	0-7:A>G-7:A>G	A	G	0	0	-	1	1	1	1	-	1	0	0	0	0	0	0	0	0	0	0	0	2	0	0	0	0	0	0	0	0	0	0	0	0	0	0	0
3891700_Z	SECCE2Rv1G0074720	x	TGCAGGCCCTCCATCCGCGCCGCCATGGCGTCGCCCACGGCCCTGACCTCCCGCTCTATCCCCGCCGCC	95.652	69	Yes	chr2R	79252371	79252440	-	0-21:G>A-21:G>A	G	A	-	1	0	0	0	0	0	0	0	-	-	1	1	1	1	1	1	-	-	1	2	-	1	1	1	-	1	1	-	-	1	-	1	-	-	-
5798246_Z	SECCE2Rv1G0074720	o	TGCAGGGATTACGACGTGCTGAACCACGAGCTGCTCCAGACGCTGGTGGAGAAAGTCCG	96.610	59	No	chr2R	79261832	79261891	+	0-14:C>G-14:C>G	C	G	0	0	1	1	-	1	-	-	-	0	0	0	0	0	0	0	0	0	0	0	0	0	0	0	0	0	0	0	0	0	0	0	0	0	0	0
4991274	SECCE2Rv1G0074730	x	TGCAGGACATGCGGGAGGTGACGAGTCCGTAGAGCTTCATGACGTTGGGGTGGTCGAGGCGGCGGAGGA	98.551	69	No	chr2R	79269919	79269988	+	0-25:T>G-25:T>G	T	G	0	0	1	-	-	1	-	-	-	0	0	0	0	0	0	0	0	0	0	0	0	0	0	0	0	0	0	0	0	0	0	0	0	-	0	0
2352533	SECCE2Rv1G0074760	c	TGCAGCACATGGAGGCCGGCCTCACCGACCAGATGGTGGCGTTCGACACGGCGGCCGAGACGTTCCGCC	97.101	69	No	chr2R	79467266	79467335	+	0-19:C>G-19:C>G	C	G	0	0	1	1	1	1	1	1	1	0	0	0	0	0	0	0	0	0	0	0	2	0	0	0	0	0	0	0	0	0	0	0	0	-	0	0
7513682	SECCE2Rv1G0074830	o	TGCAGGCACCATGGGATCTCTCATTATCCCGAAGAAGAGGCGACCAACCACACCGCGCTGCCTTGCCCC	94.118	68	No	chr2R	80181563	80181631	+	0-29:C>G-29:C>G	C	G	0	0	-	1	1	-	1	-	-	0	0	0	0	0	0	0	-	0	-	0	2	0	0	0	0	0	0	0	0	0	0	0	0	-	0	0
3351519_A	SECCE2Rv1G0074890	c	TGCAGACCCTTGTTGTGCAGGTTCTTGGAGCTGCTTATGTCCTCTACAAGTACATGGCCGACAGCGGGA	98.551	69	No	chr2R	80665317	80665386	-	0-25:T>C-25:T>C	T	C	0	0	1	-	1	-	1	-	-	0	0	0	0	0	0	0	0	0	0	0	0	0	0	0	0	0	0	0	0	0	0	-	0	0	0	0
1249595_Z	SECCE2Rv1G0075010	x	TGCAGCTGCTGCGTGGCCTCCGCCACGGCGGCCACGAAGTCCCGCAGCGGCCTCCCGGAGCGCTTGACC	95.652	69	Yes	chr2R	81726669	81726738	-	0-23:C>G-23:C>G	C	G	0	0	-	-	-	1	-	-	-	0	0	0	0	0	0	0	0	0	0	0	0	0	0	0	0	-	0	0	0	0	0	0	0	-	0	0
7088302_Z	SECCE2Rv1G0075010	x	TGCAGCTGCTGCGTGGCCTCCGCCACGGCGGCCACGAAGTCCCGCAGCGGCCTCCCG	96.491	57	Yes	chr2R	81726681	81726738	-	0-23:C>G-23:C>G	C	G	0	0	-	-	-	1	-	-	-	0	0	0	0	0	0	0	0	0	0	0	0	0	0	0	0	0	0	0	0	-	0	0	0	-	0	0
5202075	SECCE2Rv1G0075010	c	TGCAGGAGGCGTACAAGGACCTCGGCGGCCG	100.000	31	No	chr2R	81726734	81726765	+	0-24:G>C-24:G>C	G	C	1	1	0	0	0	0	0	-	0	1	1	1	1	-	-	1	-	-	-	-	1	1	-	1	-	1	1	-	-	-	-	-	-	-	-	-
3587243_Z	SECCE2Rv1G0075040	x	TGCAGCTCCACGCCGTCCACGCCCAGGAGCTTCACGGCGCGGATCCCG	100.000	48	Yes	chr2R	82096934	82096982	-	0-10:C>T-10:C>T	C	T	1	-	0	0	0	0	0	0	0	-	1	-	-	-	-	-	-	1	-	-	0	-	1	1	1	1	-	-	1	1	-	-	-	-	1	1
3747350	-	u	TGCAGAAGACTCGCGAACCGAGGGCCGGCGGCTAGCTTAAATACAGCAGAGCCG	94.444	54	No	chr2R	82904626	82904680	-	0-12:G>T-12:G>T	G	T	0	0	1	-	1	1	1	-	-	0	0	0	0	0	0	0	0	0	0	0	0	0	0	-	0	0	0	0	0	0	0	0	-	-	0	0
3743863_Z	SECCE2Rv1G0075780	c	TGCAGCGGGTCGCGTACCTCAACGTCGGCATCTATCCGTTCACCTCCATCTTCCTGCTCACCTACTGCT	98.551	69	Yes	chr2R	85553377	85553446	-	0-28:C>A-28:C>A	C	A	1	1	0	0	0	0	0	0	0	1	1	1	1	-	1	1	1	1	1	1	1	-	1	-	1	1	-	1	1	-	1	-	1	-	-	1
3345539	SECCE2Rv1G0075820	o	TGCAGGCCTACATGTGCCACTGGAGTCCTTACTGGAGGACAAGGACATCCAGGCGAGCATCAAGAACCT	95.652	69	No	chr2R	86225239	86225308	-	0-16:C>T-16:C>T	C	T	1	1	-	0	-	0	-	-	0	1	1	1	-	1	1	1	-	1	1	1	0	-	1	1	1	1	1	-	1	1	1	1	-	-	1	1
5801159	SECCE2Rv1G0075840	x	TGCAGGTCGCTTCCATTTCAGTTATGACAATTTCGGCCATCTTGACATTCTTGTGGAGCCG	96.721	61	No	chr2R	86280213	86280274	+	0-8:G>A-8:G>A	G	A	0	0	-	-	1	-	1	1	1	-	0	0	0	0	0	0	0	0	0	0	0	0	0	0	0	0	0	0	0	0	0	0	0	0	0	0
3587326_Z	SECCE2Rv1G0076090	o	TGCAGCCTAAGTTTGGCCTCCCCGTCGTTATGAAGCTGTTGGATGTATGAAATGAAACCG	100.000	60	Yes	chr2R	88587256	88587316	+	0-38:T>C-38:T>C	T	C	1	1	-	-	0	0	0	0	0	1	1	1	1	1	1	1	1	1	1	1	1	1	1	1	1	1	1	1	1	1	1	1	1	1	1	1
3888643	SECCE2Rv1G0076100	x	TGCAGACCACTACGAACCAGCAGATCTGACCGAGTACAGCGAGTGAGTAGGGTAGGAAGCTGTGCTCAC	95.652	69	Yes	chr2R	88749862	88749931	+	0-17:C>T-17:C>T	C	T	1	1	0	-	0	0	0	-	0	1	1	1	1	1	1	1	1	1	1	1	1	1	1	1	1	1	1	1	1	1	1	1	1	-	1	1
5796755_Z	-	u	TGCAGTGCAGAGACGGAAGAGCTCACCCGTCACTCGCTAGCTATCTCCTTTCAGTCGAGTCACCGAGAT	96.923	65	Yes	chr2R	89122823	89122888	+	0-10:A>G-10:A>G	A	G	0	0	-	-	-	1	-	-	-	0	0	0	0	0	0	0	0	0	0	0	0	0	0	0	0	0	0	0	0	0	0	0	0	-	0	0
3882481_A	SECCE2Rv1G0076150	x	TGCAGTGCCTTGGTCCTCTCCTCCTCGGAGCTGGGCTGCGCCGCCACGGCGGACATGCCGTCCACCCTC	100.000	69	No	chr2R	89123211	89123280	-	0-26:G>A-26:G>A	G	A	1	1	0	0	0	0	0	0	0	1	1	1	1	1	1	1	1	1	1	1	2	1	1	1	1	1	1	1	1	1	1	1	1	1	1	1
2328344_Z	SECCE2Rv1G0076320	x	TGCAGCGCAGCGGCGCGGCACCGCCACATGAAGGCGCCGATCAGGTCGAACCGCGACGCGGCGGAGCGC	95.588	68	Yes	chr2R	89957851	89957919	-	0-8:A>G-8:A>G	A	G	0	0	-	1	1	-	-	1	1	0	0	0	0	0	0	0	0	0	0	0	0	0	0	0	0	0	0	0	0	0	0	0	0	-	0	0
3905976_Z	SECCE2Rv1G0076340	o	TGCAGGTACCCAGCGTACGACAGGCTTCTGCCCTGCCCGTCGAAGGACGACCCTCCGAGGATCGAGCAC	98.551	69	Yes	chr2R	89983638	89983707	+	0-14:G>C-14:G>C	G	C	0	0	-	1	1	-	-	-	1	0	0	0	0	0	0	0	0	0	0	0	0	0	0	0	0	0	0	0	0	0	0	0	0	0	0	0
5200647_Z	SECCE2Rv1G0076390	p	TGCAGGCATTAGTTTCTAACTGAGCATATGTAGAGTGAGGAGATGTTCTACTATAGCAGTCGGTAGCGA	95.652	69	Yes	chr2R	90758241	90758310	+	0-17:A>G-17:A>G	A	G	0	0	-	1	1	-	-	-	1	0	0	0	0	0	0	0	0	0	0	0	0	0	0	0	0	0	0	0	-	0	0	0	0	-	0	0
100148407_Z	SECCE2Rv1G0076580	c	TGCAGCTAGCGACCAATGGGTCATGCTCCAGCCGGGGCTGCTGCCAGGCCGCGCTGCCG	98.305	59	No	chr2R	92135018	92135077	+	0-7:A>G-7:A>G	A	G	1	1	-	-	-	0	-	-	-	1	-	1	1	1	-	-	1	1	-	1	1	-	-	-	1	1	1	1	-	-	-	-	1	-	1	1
3580432_Z	SECCE2Rv1G0076580	x	TGCAGACATAGCCACGGGCAGCACCACCAGTCGCGTTGGCGCAATAGCTGTTGCCGCTGACGCAGGCGT	97.101	69	Yes	chr2R	92135318	92135387	-	0-14:C>T-14:C>T	C	T	1	1	0	0	0	0	0	0	0	1	1	1	1	1	1	1	1	1	1	1	1	1	1	1	1	1	1	1	1	1	1	1	1	1	1	1
3596278_Z	SECCE2Rv1G0076590	x	TGCAGCGGCTGTCGATGTCCTCGACGATGTCCGTGCCGTGGTCCTCCCTGTACTGCCGGAGCGTCGCCA	95.652	69	Yes	chr2R	92246669	92246738	-	0-31:C>G-31:C>G	C	G	1	1	0	-	0	0	0	0	0	1	1	1	1	1	1	1	1	1	1	1	1	1	1	1	1	1	1	1	1	1	1	1	1	-	1	1
7503462_Z	SECCE2Rv1G0076590	x	TGCAGCGGCTGTCGATGTCCTCGACGATGTCGGTGCCGTGGTCCTCCCTGTACCGCCGGAGCGTCGCCC	92.647	68	No	chr2R	92246670	92246738	-	0-41:T>A-41:T>A	T	A	0	0	-	-	-	1	-	-	-	0	0	0	0	0	0	0	0	0	0	0	0	0	0	0	0	0	0	0	0	0	0	0	0	-	0	0
5802540_Z	SECCE2Rv1G0076590	x	TGCAGCGGCTGTCGATGTCCTCGACGATGTCGGTGCCGTGGTCCTCCCTGTACCGCCG	91.379	58	Yes	chr2R	92246680	92246738	-	0-31:G>C-31:G>C	G	C	0	0	1	-	1	1	1	1	1	0	0	0	0	0	0	0	0	0	0	0	2	0	0	0	0	0	0	0	0	0	0	0	0	-	0	0
3586293	SECCE2Rv1G0076590	c	TGCAGCAGCCAGTTCGCAAGGACGCTGAAGAGCGCCGTCTGGTGCCTGACCTCGCCG	100.000	57	Yes	chr2R	92246734	92246791	+	0-17:A>C-17:A>C	A	C	1	1	0	0	0	-	0	0	0	1	1	1	1	1	1	1	1	1	1	1	1	2	1	1	1	1	1	1	1	1	1	1	1	-	1	1
3745915_Z	SECCE2Rv1G0076620	c	TGCAGCACGCCGGAGCTGAGGAAGCACTACGAGCTGCTGGTGGGGGCGGCGAGGGGGAGACCGTGGTCG	98.551	69	Yes	chr2R	92644142	92644211	-	0-36:C>T-36:C>T	C	T	1	1	-	0	0	0	0	0	0	1	1	1	1	1	2	1	1	1	1	-	-	1	1	1	1	1	1	-	1	-	-	1	1	-	-	-
3579485_Z	SECCE2Rv1G0076620	x	TGCAGATCGGCGACCCGCTTTCCTCCTCATCACCACGACCACCACCG	100.000	47	Yes	chr2R	92644207	92644254	+	0-17:C>T-17:C>T	C	T	1	1	-	0	0	0	0	0	0	1	1	1	1	1	1	1	1	1	1	1	2	1	1	1	1	1	1	1	1	1	1	1	1	1	1	1
16518227_Z	-	u	TGCAGCGTGCGCCTGCGGCAGCTCGTGATCTCAGTGTGCGGCCCCG	95.652	46	No	chr2R	92856660	92856706	-	0-34:T>A-34:T>A	T	A	0	0	1	1	1	1	1	1	1	0	0	0	0	0	0	0	0	0	0	0	2	0	0	0	0	0	0	0	0	0	0	0	0	-	0	0
7504861	SECCE2Rv1G0076630	c	TGCAGACACCGACGTACGTGGTGCGCGCGCGCCTGGGCACCCCGCCGCAGCAGCTTCTCCTCGCTGTCG	95.652	69	Yes	chr2R	92857256	92857325	+	0-7:A>G-7:A>G	A	G	1	1	0	-	-	0	-	-	-	1	1	1	1	1	1	1	1	1	1	1	1	1	1	1	1	1	1	1	-	1	1	1	1	-	1	1
3363526_Z	SECCE2Rv1G0076690	o	TGCAGCCATGAGAAAACCCCTATGGATGAGGCACTGACCCTTGGAAAGATGGAAGTGGTCGATGCAATC	100.000	69	No	chr2R	93663397	93663466	-	0-26:T>C-26:T>C	T	C	1	1	-	0	0	-	0	0	0	1	1	1	-	1	-	1	1	1	-	-	1	1	-	1	-	-	1	1	1	1	1	-	-	1	-	-
100155157_Z	SECCE2Rv1G0076740	x	TGCAGGCTCACCGACGTCTTGAAGGCGAGGACGAGGTCGTCGGCATTGATCTTCCCCTCGACGGCGGGG	91.304	69	Yes	chr2R	94219351	94219420	+	0-59:G>A-59:G>A	G	A	0	0	-	1	1	-	1	-	1	0	0	0	0	0	0	0	0	0	0	0	0	-	0	0	0	0	0	0	0	0	0	0	0	-	0	0
4093696	-	u	TGCAGCGAGATCTCTGCCACTCGCACGGACATCAGAAAATGCCTGAAAACTTTTGTTTTCGTGGATCTC	100.000	69	No	chr2R	94516660	94516729	-	0-66:C>A-66:C>A	C	A	1	1	-	0	0	-	0	0	0	1	1	1	1	1	1	1	1	1	1	1	2	1	1	1	1	-	-	1	1	1	1	-	1	-	1	1
988944_A	-	u	TGCAGCGAGATCTCTGCCACTCGCACGGACATCAGAAAATGCCTGAAAACTTTTGTTTTCGTGGATACT	100.000	66	No	chr2R	94516663	94516729	-	0-64:A>T-64:A>T	A	T	0	0	1	-	-	1	-	-	-	0	0	0	0	0	0	0	0	0	0	0	0	0	0	0	0	-	-	0	0	0	0	-	0	-	0	0
3599840	SECCE2Rv1G0076830	x	TGCAGACACGCGCTGATCACGATATTGCAGGAGACAGCGTCGACCTCGGCCATTGCTCTGAATGCCCGC	100.000	69	Yes	chr2R	94936233	94936302	-	0-23:A>G-23:A>G	A	G	1	1	-	-	0	-	0	0	0	1	1	1	1	1	1	1	1	1	1	1	1	1	1	1	1	1	1	1	1	1	1	1	1	-	1	1
1242592	SECCE2Rv1G0076830	c	TGCAGAACGGCGACGTTCTTGGGTCGGTGCAGCTGTTTGATGAGTCGCCG	95.349	43	No	chr2R	94936298	94936341	+	0-14:G>A-14:G>A	G	A	0	0	1	1	1	1	-	-	1	0	0	0	0	0	0	0	0	0	0	0	0	0	0	0	0	0	0	0	0	0	0	0	-	-	0	0
4092182	SECCE2Rv1G0076840	x	TGCAGGCCCTGCCGGTCCGCCTCGCTGATGACGACGCCGTCCCCG	100.000	45	No	chr2R	94941709	94941754	-	0-29:G>C-29:G>C	G	C	1	1	0	0	0	0	0	0	0	1	1	1	1	1	1	1	1	1	1	1	2	1	1	1	1	1	1	1	1	1	1	1	1	-	1	1
3595349_Z	SECCE2Rv1G0076840	c	TGCAGGCCATCAAGCAGGACCTCTCCGACCCCCGCGGCTTCCTCCGCTCCTGGAACGCCTCCG	100.000	63	Yes	chr2R	94941750	94941813	+	0-14:C>G-14:C>G	C	G	1	1	0	0	0	0	-	0	0	1	1	1	1	1	1	1	1	1	1	1	2	1	1	1	1	1	1	1	1	1	1	1	1	-	1	1
5800181_Z	SECCE2Rv1G0076840	c	TGCAGTCGTTCGACGCCAGCGGTAATCTCCTCACCGGCGTCCTCCCGGCTTCGATTGCCAACTCCACCA	100.000	69	Yes	chr2R	94942089	94942158	+	0-7:G>T-7:G>T	G	T	1	1	-	0	0	-	-	0	0	1	1	1	1	1	1	1	1	1	-	1	2	-	1	1	1	1	1	1	-	1	-	1	1	-	-	-
5798097	SECCE2Rv1G0076840	x	TGCAGCTTGCTGAGCCCGACGAGCGACTCCG	100.000	31	No	chr2R	94942398	94942429	-	0-20:G>A-20:G>A	G	A	1	1	0	0	0	-	0	0	0	1	1	1	1	1	1	1	1	1	1	1	2	-	1	1	1	1	1	1	1	1	1	1	1	-	1	1
3744267_Z	SECCE2Rv1G0076840	c	TGCAGGAGCTTGACCTGGCCGGCAACAACCTCAACGGCTCCATCCCCGCCCAGCTGGGCTCGCTTCACG	94.203	69	No	chr2R	94942425	94942494	+	0-10:T>G-10:T>G	T	G	0	0	-	1	1	-	1	-	1	0	0	0	0	0	0	0	0	0	0	0	2	0	0	0	0	-	0	0	0	0	0	0	0	-	0	-
5792170	SECCE2Rv1G0076840	x	TGCAGCGGCGCCGGCACCGGCGGCGTCCTTGCTTGACGACTGCTTCCCGCTCCGTGCTCCG	98.361	61	No	chr2R	94942894	94942955	-	0-15:A>G-15:A>G	A	G	1	1	-	-	0	-	0	-	-	1	1	1	1	1	1	1	1	1	1	1	1	1	1	1	1	1	1	1	1	-	1	1	1	-	1	1
1081721	SECCE2Rv1G0076840	c	TGCAGTTGGCGGGCGAGGCAAGAAGCCGGGGGCGTCCGAGGCGGAGTCCG	93.878	49	No	chr2R	94942952	94943001	+	0-5:T>C-5:T>C	T	C	0	0	-	-	1	-	1	-	-	0	0	0	0	0	0	0	0	0	-	0	0	0	0	0	-	0	0	0	0	0	0	-	0	-	-	0
5802524	SECCE2Rv1G0076840	x	TGCAGCCCGAGCTTGAGCGTGTCCATGAGCTCGTCCCCCTCCG	97.674	43	No	chr2R	94943871	94943914	-	0-6:C>G-6:C>G	C	G	0	0	1	1	1	-	1	-	1	0	0	0	0	0	0	0	0	0	0	0	2	0	0	0	0	0	0	0	0	0	0	0	0	-	0	0
5796771_Z	SECCE2Rv1G0076840	c	TGCAGTGCGTCGAGGTCTCGCCGTCGGCCCGGCCCGAGGCGCGGGAGGTGCTGCGGCAGCTCGAGGAGA	100.000	69	Yes	chr2R	94943910	94943979	+	0-15:T>C-15:T>C	T	C	1	1	0	0	0	0	0	0	0	1	1	1	1	1	1	1	1	1	1	1	2	1	1	1	1	1	1	-	-	1	-	1	1	-	1	-
5799869	SECCE2Rv1G0076910	p	TGCAGCTCCGCCAGGGCGTCCCTCTCCGCCGCCCTCCGCGCTGCCGACGCCACGGCGGGGCCCG	95.312	64	No	chr2R	95357062	95357126	+	0-41:T>C-41:T>C	T	C	0	0	1	-	1	1	1	1	1	0	-	0	0	0	0	0	0	-	0	0	0	0	0	0	0	0	0	0	0	0	0	0	0	0	0	0
3589026	SECCE2Rv1G0076980	i	TGCAGCTGAAAGCCTGAAACTAGCACAATCCGCAATCGCCGAAAGCAATTCAAGAAGCGGTTCATGGCG	100.000	69	No	chr2R	95578610	95578679	-	0-20:T>C-20:T>C	T	C	1	1	0	0	0	0	0	0	0	1	1	1	1	1	1	1	1	1	1	1	1	1	1	1	1	1	1	1	1	1	1	1	1	-	1	1
4105408_Z	SECCE2Rv1G0076980	o	TGCAGACTCGCCCAAGATTCCTCTCCAACATGTTCATGGAGCCGGGACGGCGGATCCG	100.000	58	Yes	chr2R	95579045	95579103	+	0-9:G>T-9:G>T	G	T	1	1	0	0	0	0	0	0	0	1	1	1	1	1	1	1	1	1	1	1	1	1	1	1	1	1	1	1	1	1	1	1	1	-	1	1
7415364_A	-	u	TGCAGGTATGTGTGGTAGGGGAGCAGGGACCG	100.000	32	Yes	chr2R	96193724	96193756	+	0-17:G>A-17:G>A	G	A	1	1	-	-	0	-	0	-	-	1	1	1	1	1	1	1	1	1	1	1	1	1	1	1	1	1	1	1	1	1	1	1	1	-	1	1
3742807_Z	-	u	TGCAGGTCGGAGGAAGAGCGGCCGTTCCGGCTCATGCGCTTGGCCG	100.000	46	Yes	chr2R	96687244	96687290	+	0-5:G>C-5:G>C	G	C	1	1	0	0	0	-	0	0	0	-	1	1	1	1	-	1	-	1	-	-	2	-	-	1	1	-	1	-	-	1	1	-	1	-	1	1
5222863_Z	SECCE2Rv1G0077120	x	TGCAGGCTGACCAGGGGTGGTCGAGGCGGGTGACGTTGGCGTGCATCGCCTTCTGCACGTCCG	95.238	63	No	chr2R	97056384	97056447	-	0-7:T>C-7:T>C	T	C	0	0	1	1	1	1	1	-	1	0	0	0	0	0	0	0	0	0	0	0	0	0	0	0	0	0	0	0	0	0	0	0	0	-	0	0
6040812_Z	SECCE2Rv1G0077160	x	TGCAGGACGAGGCCGATGATGGGGGCCTCGGGGTTCTTGAGCCTGTCGTTGGCGTCGCGGCGGGTGCCG	97.101	69	Yes	chr2R	97510993	97511062	-	0-19:T>C-19:T>C	T	C	0	0	-	-	1	1	1	1	-	0	0	0	0	0	-	0	0	0	0	-	0	0	0	0	0	0	0	0	0	0	0	0	0	-	0	0
3363247_A	SECCE2Rv1G0077160	x	TGCAGTGCCACCTGGATGGGGTGAAGGCCCAAGGTGCTGTTGAGCCACTCCTCCGTGGTCTGGAACACG	100.000	69	No	chr2R	97511344	97511413	-	0-8:C>G-8:C>G	C	G	1	1	-	-	0	-	0	0	-	1	1	1	1	1	-	-	-	1	1	1	-	1	1	1	-	1	1	-	1	-	-	1	1	-	-	-
3737684_Z	SECCE2Rv1G0077160	c	TGCAGGTCGCGCTCCCGGAGCTCGACGGCGGCATGGAGCCCATCGTCTTCGCCG	98.148	54	No	chr2R	97511409	97511463	+	0-7:C>T-7:C>T	C	T	1	1	-	0	0	-	-	0	0	1	1	1	1	-	1	1	-	1	1	1	2	1	-	-	1	1	1	1	1	-	1	1	-	-	-	-
3586759_Z	SECCE2Rv1G0077170	c	TGCAGTACAGCCACGCCGATCCCAACCGCACGGTCGTCAACCCGTACGTGCACTTCGGGCAGCCGTCAG	100.000	69	Yes	chr2R	97517750	97517819	-	0-19:T>C-19:T>C	T	C	1	1	0	0	0	0	0	0	0	1	1	1	1	1	1	1	1	1	1	1	2	1	1	1	1	1	1	1	1	1	1	1	1	1	1	1
7502952	SECCE2Rv1G0077240	c	TGCAGCTGGCGGCGGTGGGGCTCGCCGTCGGCTTCTTCGTGTACCG	100.000	46	No	chr2R	98436195	98436241	-	0-15:T>C-15:T>C	T	C	1	1	0	0	0	0	0	0	0	1	1	1	1	1	1	1	1	1	1	1	2	1	1	1	1	1	1	1	1	1	1	1	1	-	1	1
16515288_Z	SECCE2Rv1G0077240	c	TGCAGGTGACCACGCAGGCGCCGCCGCCGCCCATGTCGGTGGCCTCCG	97.917	48	No	chr2R	98437763	98437811	-	0-7:G>C-7:G>C	G	C	0	0	-	1	1	-	1	-	1	0	0	0	0	0	0	0	0	0	0	0	2	0	0	0	0	0	0	0	0	0	0	0	0	-	0	0
3905925	-	u	TGCAGCTCGCTCCCTTAAGTTGGGCCAATGGGCCGGCTGACAAAGATCCAGTTTGCACGAGGATGCAGC	100.000	69	No	chr2R	100757422	100757491	+	0-40:C>G-40:C>G	C	G	1	1	0	0	0	-	0	0	0	1	1	1	1	1	1	1	1	1	1	1	1	1	1	1	1	1	1	1	1	1	1	1	-	-	1	1
1715704_Z	SECCE2Rv1G0077660	x	TGCAGGTACGTCAAGTTCAGAGCCGGCGCTCCTACCACGGCGAAGTTCACTCCG	94.444	54	Yes	chr2R	100829697	100829751	+	0-8:C>T-8:C>T	C	T	0	0	1	1	1	1	1	1	1	0	0	0	0	0	0	0	0	0	0	0	2	0	0	0	0	0	0	0	0	0	0	0	0	-	0	0
3599465	-	u	TGCAGGCAGCACGTGTCAAGGGTCTCCTTGCTCACCGCCTCGCCGCCG	100.000	48	No	chr2R	103046553	103046601	-	0-31:T>C-31:T>C	T	C	1	1	-	0	0	-	-	0	0	1	1	1	1	1	1	1	1	1	1	1	2	1	1	1	1	1	1	1	1	1	1	1	1	-	1	1
5213926_A	SECCE2Rv1G0077980	c	TGCAGAGCGGCTGGCGGCGCGCCCGCACGTCGTACTTCTGGCTAGCCCCG	100.000	48	No	chr2R	103321495	103321543	-	0-31:G>A-31:G>A	G	A	1	1	0	-	-	0	-	-	-	-	-	1	1	1	1	1	1	1	1	1	1	1	1	1	1	1	1	1	-	-	-	1	-	-	1	1
3355326_Z	SECCE2Rv1G0078080	c	TGCAGTCGTCGCTCATCATGTCGGCAGTGGTGTCCGTGGTCATCGCCGTCATCTGGCTGTTCACGGAAC	100.000	69	No	chr2R	104192439	104192508	-	0-34:C>T-34:C>T	C	T	1	1	0	0	0	-	0	0	0	-	1	1	-	-	1	-	-	1	1	1	1	-	-	-	1	-	-	1	-	-	-	-	1	-	-	-
3596950	SECCE2Rv1G0078110	x	TGCAGGTACAGTCCTAGCATGTGGTACAGTCGGGCGCCGTAGGCCTGCCCGCATAGCGTCTCCAGGGCG	100.000	69	Yes	chr2R	105082134	105082203	+	0-8:C>T-8:C>T	C	T	1	1	0	-	0	0	0	0	0	1	1	1	1	1	1	1	1	1	1	1	2	-	1	1	1	1	1	1	1	1	1	1	1	-	1	1
4105598	SECCE2Rv1G0078130	x	TGCAGAGACATCGGTGGCGGCGCGTGGTTTCTCCATGGCCGGCTTCGCCG	100.000	49	No	chr2R	105598844	105598893	-	0-5:A>C-5:A>C	A	C	1	1	0	0	0	0	-	-	0	1	1	1	1	1	1	1	1	1	1	1	2	1	1	1	1	1	1	-	1	1	1	-	1	-	1	1
5788994_A	SECCE2Rv1G0078160	c	TGCAGCGGTTCGCCTTCCGCCTGTCGCCGGCGTACGTGCACGCGCCCAGGGTGCTCATGATACTCAACC	97.101	69	No	chr2R	106062379	106062448	-	0-49:G>C-49:G>C	G	C	0	0	1	1	1	1	1	1	1	0	0	0	0	0	0	0	0	0	0	-	2	0	0	0	0	0	0	0	0	0	0	0	0	-	0	0
1214112	SECCE2Rv1G0078190	o	TGCAGGTTCTGGAGCTCGTAGTTCACCTAAATCATGCAAGACAAATGTCATCAGGAGCTGTGGCACCGG	95.652	69	No	chr2R	106191514	106191583	-	0-16:C>T-16:C>T	C	T	0	0	1	1	1	1	1	-	-	0	-	0	-	0	0	0	-	-	0	0	-	-	0	-	-	0	0	-	0	0	0	0	0	-	0	-
3735494	SECCE2Rv1G0078270	c	TGCAGCCACAGTCCATGTCGTTGGTGGATCTACAACTCTGGATCTTCAGGCTGTTCCG	100.000	58	No	chr2R	106526635	106526693	-	0-6:C>T-6:C>T	C	T	1	1	0	-	-	0	-	-	0	1	1	1	1	1	1	1	1	1	1	1	1	1	1	1	1	1	1	1	1	1	1	1	1	-	1	1
3349007	SECCE2Rv1G0078860	i	TGCAGCAATCTCATACAGCTCCCAATCGAACAGTGACACTCGAGCATCGCAACAAGGCCATGCCGAAGA	100.000	69	No	chr2R	112866031	112866100	+	0-10:T>G-10:T>G	T	G	1	1	-	0	0	0	0	0	0	1	1	1	1	1	1	1	1	1	1	1	2	1	1	1	1	1	1	1	1	1	1	1	1	-	1	1
3950480_Z	SECCE2Rv1G0078950	c	TGCAGGTCACCGCGTTCTCGCCCCTCATCGACGTCATCAACCGCCGCGACGGCACCGTCAACCGCGGCC	94.203	69	Yes	chr2R	113398344	113398413	+	0-19:G>A-19:G>A	G	A	0	0	1	-	-	1	-	-	-	0	0	0	0	0	0	0	0	0	0	0	0	0	0	0	0	0	0	0	0	0	0	0	0	0	0	0
24841630	SECCE2Rv1G0078950	x	TGCAGCGGGTCGAACCCGCCGACCAGCACTATCGCCG	94.595	37	Yes	chr2R	113399109	113399146	-	0-29:T>C-29:T>C	T	C	1	1	0	-	-	0	-	-	-	1	1	1	1	1	1	1	1	1	1	1	2	1	1	1	1	1	1	1	1	1	1	1	1	-	1	1
6042846	SECCE2Rv1G0078980	x	TGCAGAGGCGGCGGCACACGCCGTTGAAGGGCCCGATGGCCGGGGAGAAGAGCGCGAAGCCGCCGAGAT	98.462	65	No	chr2R	113488303	113488368	-	0-30:G>A-30:G>A	G	A	0	0	1	-	-	1	-	-	-	0	0	0	0	0	0	0	-	0	0	0	0	0	-	-	0	0	0	0	0	0	0	0	-	-	0	0
3730974_A	SECCE2Rv1G0078980	x	TGCAGAGGCGGCGGCACACGCCGTTGAAGGGCCCGATGGCCG	97.619	42	No	chr2R	113488326	113488368	-	0-31:C>G-31:C>G	C	G	0	0	1	-	-	1	-	-	-	0	0	0	0	0	0	0	0	0	0	0	0	0	0	0	0	0	0	0	0	0	0	0	0	-	0	0
16506858	SECCE2Rv1G0078980	c	TGCAGCGACGTCGGCGCCGTGGTCGTGTCCGTCAACTACCGCCTTGCTCCG	96.078	51	No	chr2R	113488364	113488415	+	0-44:T>C-44:T>C	T	C	0	0	-	1	1	-	-	-	1	0	0	0	0	0	0	0	0	0	0	0	0	0	0	0	0	0	0	0	0	0	0	0	0	-	0	0
5788985_Z	SECCE2Rv1G0078980	x	TGCAGCGGGTCGAACCCGCCGACCACCAGCAGCGTCGGCGGGAAATCCTCGGCCAGCTCGGCGTTCTCG	100.000	69	Yes	chr2R	113488795	113488864	-	0-35:C>A-35:C>A	C	A	1	1	0	0	0	0	0	0	0	1	1	1	1	1	-	-	1	-	-	1	2	-	1	1	1	1	1	-	-	1	1	1	1	-	1	1
3894357	SECCE2Rv1G0079000	x	TGCAGCGGGTCGTACCCACCGATCACCACCATCGCCG	100.000	37	No	chr2R	113673395	113673432	+	0-12:T>A-12:T>A	T	A	1	1	-	0	0	-	0	0	0	1	1	1	1	1	1	1	1	1	1	1	1	1	1	1	1	1	1	1	1	1	1	1	1	-	1	1
5799961	SECCE2Rv1G0079030	x	TGCAGGAGGACGATGCCGGCGAGGCGGACGGGGCTGTCGGAGGGAGCCGCGTCCGTCCACCGCTGGGCG	95.652	69	No	chr2R	113843379	113843448	-	0-5:G>C-5:G>C	G	C	0	0	-	1	1	1	-	1	1	0	0	0	0	0	0	-	0	0	0	0	-	0	0	0	0	-	0	-	-	-	0	0	0	-	0	-
3590965_Z	SECCE2Rv1G0079130	x	TGCAGCCATCGTTTTCCCGTAGTATTTGGGAGTCCTGGCACCGCACTCGTCCCTTCCGAGGCTCCCAGG	100.000	69	Yes	chr2R	114884786	114884855	-	0-13:T>C-13:T>C	T	C	-	1	0	0	0	0	0	0	0	1	-	1	1	1	1	1	1	1	1	1	2	1	1	1	1	-	1	-	-	-	1	1	1	-	1	-
1224060	SECCE2Rv1G0079180	e	TGCAGCAGCTGGAGTTCACGGTGCACACCTTGAAGGTGAGAGATACGACATCCACAGGAGCTCCGTTGA	97.101	69	No	chr2R	116057093	116057162	+	0-43:T>C-43:T>C	T	C	0	0	-	1	1	-	1	1	1	0	0	0	0	0	0	0	0	0	0	0	2	-	0	0	0	0	0	0	0	0	0	0	0	-	0	0
3597181_Z	SECCE2Rv1G0079180	x	TGCAGAGCCGTTAATTTCTAGGTAAATTCAATTACCTCTGAGAGCCG	97.872	47	Yes	chr2R	116057747	116057794	-	0-8:C>T-8:C>T	C	T	0	0	1	1	1	1	-	1	1	-	0	0	0	0	-	0	0	0	0	0	2	-	0	0	0	0	0	0	0	-	0	0	0	-	0	-
3907376_Z	SECCE2Rv1G0079180	x	TGCAGATTGTTCTTGCCTCCAGCTCTGGTCAGGGTCATACTGCTGGGCCACTGGCTGCGGCGGCCTTCT	98.551	69	No	chr2R	116058036	116058105	-	0-43:T>G-43:T>G	T	G	0	0	1	-	-	1	-	-	-	0	0	0	0	0	0	0	0	0	0	0	0	0	0	0	0	0	0	0	0	0	0	0	0	-	0	0
3578993	-	u	TGCAGCTGCGACAAGGCAAGCAGAGGACACGATCATGCCATCCG	97.727	44	No	chr2R	116059185	116059229	-	0-17:A>G-17:A>G	A	G	0	0	-	-	1	1	1	-	-	0	0	0	0	0	0	0	0	0	0	0	0	0	0	0	0	0	0	0	0	0	0	0	0	-	0	0
6030264	SECCE2Rv1G0079210	x	TGCAGAGTTCTTGATAATGTGGGCCTCGTCCAGAATCACCCG	100.000	42	No	chr2R	116352657	116352699	+	0-18:G>A-18:G>A	G	A	1	1	0	0	0	0	0	0	0	1	1	1	1	1	1	1	1	1	-	1	1	1	1	1	1	-	1	1	1	1	1	-	1	-	1	-
2245986	SECCE2Rv1G0079250	c	TGCAGCCTGCTGATCGCCACCAGCATCGCCGCGAGGGGTTTGGATGTCAAAGACCTCGAGCTCGTCGTC	97.101	69	No	chr2R	116634987	116635056	-	0-29:C>T-29:C>T	C	T	0	0	1	1	1	1	1	1	1	0	0	0	0	0	0	0	0	0	0	0	2	0	0	0	0	0	0	0	0	0	0	0	0	-	0	0
3595909	SECCE2Rv1G0079280	x	TGCAGCCGACGGGTATTGCCAGTTGTCAGTTCTTTATCCTTGTTGAAGGTGAGAGAGAATGTGGTCAGA	100.000	69	Yes	chr2R	116980554	116980623	-	0-9:C>T-9:C>T	C	T	1	1	0	0	0	0	-	0	0	1	1	-	1	-	-	-	-	1	-	-	-	-	-	-	-	1	1	-	1	1	1	1	1	-	1	1
3887534_A	SECCE2Rv1G0079280	c	TGCAGTACTACAAAGTGCCTAAAGAAGCGACTAAGCCGTTCCTTCAAGATCCG	100.000	53	No	chr2R	116980619	116980672	+	0-28:G>C-28:G>C	G	C	1	1	0	-	0	0	0	0	0	1	1	1	1	1	1	1	1	1	-	1	-	1	1	1	1	1	1	1	1	1	1	1	1	-	1	1
5222464_Z	SECCE2Rv1G0079400	c	TGCAGGGGCGGTGGAGGCTGGTCTACAGCAGTGCCTTCTCGTCGCGGACGCTCGGCGGCAGCCGCCCCG	98.551	69	Yes	chr2R	118663069	118663138	+	0-7:G>A-7:G>A	G	A	1	1	-	0	0	-	0	-	0	1	1	1	1	1	1	1	1	1	1	1	1	1	1	1	1	1	1	1	1	1	1	1	1	-	1	1
3746217_A	SECCE2Rv1G0079420	x	TGCAGGCGGAGCTGAGGCAGAGGAGCTGGAGCTCCTGGGAGCCGTAGGTGAAGGTCTTCATCTCGTAGC	98.551	69	No	chr2R	118697503	118697572	-	0-46:G>T-46:G>T	G	T	0	0	1	-	-	1	-	-	-	0	0	0	0	0	0	-	0	0	-	0	0	-	0	0	0	0	0	0	0	0	0	0	0	-	0	-
4094491_Z	SECCE2Rv1G0079430	i	TGCAGGCCAAAAGTGACACTTCAATTCTGTTTAAAGAGCTTTGCTCATTATGCGCCTCCCTGCAATTGT	98.551	69	Yes	chr2R	118831994	118832063	+	0-16:C>T-16:C>T	C	T	1	1	0	0	0	0	0	0	0	1	-	1	1	1	-	1	1	-	1	1	1	1	1	1	1	-	1	-	1	-	1	-	-	-	-	1
5800354_Z	-	u	TGCAGAAAACAAGAGAGAAATCCAGGAAGAAAGCTTCATCCATCAAGGTTGTACAAAATAATAAAATTA	95.455	66	Yes	chr2R	119084486	119084552	+	0-5:A>C-5:A>C	A	C	0	0	1	-	-	1	1	-	1	0	0	0	0	0	0	0	0	0	0	0	0	0	0	0	0	0	0	0	0	0	0	0	0	0	0	0
3900139	SECCE2Rv1G0079440	i	TGCAGAGAAACCACAATGCAGTGTTATTGCACATTAGCATATCCTGGCCCACATCACACACAGCATTTG	100.000	69	No	chr2R	119353744	119353813	-	0-24:T>C-24:T>C	T	C	1	1	0	0	0	-	0	0	0	1	1	1	1	1	1	1	1	1	1	1	2	-	-	1	1	1	-	1	1	1	1	1	1	-	1	1
3364607	SECCE2Rv1G0079450	c	TGCAGAACCACGTGGCGCCTGTCACGAGCCCCTCGTCGGCCGCGTTGCAGCGGCACCTGCCGCACCCCG	98.551	69	Yes	chr2R	119358365	119358434	-	0-19:T>C-19:T>C	T	C	1	1	-	0	0	-	0	-	-	1	1	1	1	1	1	1	1	1	1	1	1	1	1	1	1	1	1	1	1	1	1	1	1	-	1	1
1094592_Z	SECCE2Rv1G0079450	c	TGCAGAACCACGTGGCGCCCGTCACGAGCCCCTCGTCGGCCGCGTCGCAGCGGCACCTGCCGCTCCCAG	97.015	67	No	chr2R	119358367	119358434	-	0-45:C>T-45:C>T	C	T	0	0	1	-	-	1	-	1	1	0	0	0	0	0	0	0	0	0	0	0	0	0	0	0	0	0	0	0	0	0	0	0	0	-	0	0
3362999	SECCE2Rv1G0079450	o	TGCAGGGATTCAGGAAGATCGTGGCCGACAGATGGGAGTTCGCCAACGAGTTCTTCAGGAAGGGAGCAA	98.551	69	No	chr2R	119358773	119358842	-	0-19:C>A-19:C>A	C	A	1	1	0	-	-	0	-	0	0	1	1	1	1	1	1	1	1	1	1	1	1	1	1	1	1	1	1	1	1	1	1	1	1	-	1	1
1232925	-	u	TGCAGCAACTCATCGTTGGTTTCCCCACCCTGAGCATGGATGATGATGTTGTCTACGTGCTGTCTAAGG	94.203	69	No	chr2R	119976201	119976270	+	0-46:T>C-46:T>C	T	C	0	0	-	-	-	1	-	-	-	0	0	0	0	0	0	0	0	0	0	0	0	0	0	0	0	0	0	0	0	0	0	0	0	-	0	0
7064174	SECCE2Rv1G0079480	x	TGCAGCAGTGGATGGAGAAGATGGACAATTGTGGTGGGTCGGCCATCCAGAAGGAGACCGCCATGGTGA	92.754	69	No	chr2R	120070911	120070980	-	0-23:G>A-23:G>A	G	A	0	0	1	-	-	1	-	-	-	0	0	0	0	0	0	0	0	0	0	-	0	0	0	0	-	0	0	-	0	-	0	0	-	0	-	0
1230489_Z	-	u	TGCAGATGAAGTAGCTTGGGCCGAGGGCGAGCGTGACGCGGTCGGCCCCG	97.872	47	Yes	chr2R	121242555	121242602	-	0-18:G>T-18:G>T	G	T	0	0	1	-	-	1	-	-	-	0	0	0	0	0	0	0	0	0	0	0	0	0	0	0	0	0	0	-	0	0	0	0	0	-	0	0
3596550_Z	-	u	TGCAGATAAAACGCGCGGATGATTCAGCGAGCGACCG	97.297	37	No	chr2R	121253924	121253961	+	0-7:A>C-7:A>C	A	C	1	1	-	0	0	-	0	0	-	1	1	1	1	1	1	1	1	1	1	1	1	1	1	1	1	1	1	1	1	1	1	1	1	1	1	1
1197209_A	SECCE2Rv1G0079630	x	TGCAGTTCGCCCTGATCTCGGCGTGGCGGCCGGCCTTCTTCACGCCGATGCCGGCCATCTTCACCATGG	95.652	69	No	chr2R	121684858	121684927	-	0-15:T>C-15:T>C	T	C	0	0	1	-	-	1	-	1	1	0	0	0	0	-	0	-	0	0	0	0	2	0	-	-	0	0	0	0	0	0	0	-	0	-	0	0
3592682_Z	SECCE2Rv1G0079630	x	TGCAGTTCGCCCTGACCTCGCCGTGGCGGCCGGCCTTCTTCACGCCGATGCCG	98.113	53	Yes	chr2R	121684874	121684927	-	0-22:G>A-22:G>A	G	A	1	1	0	-	-	0	-	0	0	1	1	1	1	1	1	1	1	1	1	1	2	1	1	1	1	1	1	1	-	1	1	1	1	-	1	1
5219050	SECCE2Rv1G0079630	x	TGCAGTTCGCCCTGACCTCGCCGTGGCGGCCG	100.000	31	No	chr2R	121684896	121684927	-	0-15:C>T-15:C>T	C	T	1	1	0	-	-	0	-	0	0	1	1	1	1	1	1	1	1	1	1	1	2	1	1	1	1	1	1	1	1	1	1	1	1	-	1	1
17402152_A	SECCE2Rv1G0079690	x	TGCAGCGACTCGCTCTCGAGCGACACGCTCCCGTCGAACCGGCCCGCCG	95.918	49	No	chr2R	121827130	121827179	-	0-41:G>C-41:G>C	G	C	0	0	1	1	1	1	-	1	1	0	0	0	0	0	0	0	0	0	0	0	0	0	-	-	-	0	0	-	-	-	0	1	0	-	-	-
16506832_B	-	u	TGCAGTAGCAGGGGCATGGAGAGAACCATGTACGCGCCTGCCG	92.683	41	No	chr2R	124951758	124951799	+	0-5:T>C-5:T>C	T	C	0	0	1	1	1	1	1	1	1	0	0	0	0	0	0	0	0	0	0	0	0	0	0	0	0	0	0	0	0	0	0	0	0	-	0	0
1094202	SECCE2Rv1G0079960	x	TGCAGCGGGAGCGAGGCGCGGAGGTAGGCTCGCATGACGGTGCTGACGACGAACGCGTCCGCGTCGGCC	98.551	69	Yes	chr2R	125134978	125135047	-	0-29:T>G-29:T>G	T	G	0	0	1	1	1	1	1	-	1	0	0	0	0	0	0	0	0	0	0	0	0	0	0	0	0	0	0	0	0	0	0	0	0	-	0	0
1209555_Z	SECCE2Rv1G0079990	c	TGCAGCTCGCCGACGTGCTCCACGGCCGAGGCCTCGCGATCACCATCCTCCACACCACGTTCAACGCCC	97.101	69	Yes	chr2R	125659921	125659990	-	0-10:C>G-10:C>G	C	G	0	0	-	-	-	1	-	-	-	0	0	0	0	0	0	0	0	0	0	0	0	0	0	0	0	0	0	0	0	0	0	0	0	0	0	0
1045938	SECCE2Rv1G0080110	o	TGCAGGTCGCACGTTCCTGTACTGGTTCGGGGCCAGGCCGAGCCTGTGCGTGGCCGACGTGAACACGGT	97.101	69	No	chr2R	127164737	127164806	-	0-6:T>G-6:T>G	T	G	0	0	1	1	1	1	1	1	1	0	0	0	0	0	0	0	0	0	0	0	2	0	0	0	0	0	0	-	0	-	0	0	0	-	0	0
3359695	-	u	TGCAGCAGGGTGCAGAGCATTCTGTAAAACCCTGGCTGGATCCTTCAAGCACTTGCAGTTCTTCATCCA	100.000	69	No	chr2R	128856100	128856169	-	0-42:C>T-42:C>T	C	T	1	1	0	0	0	0	0	0	0	1	1	1	1	1	1	1	1	1	1	-	2	1	1	1	1	1	1	1	1	1	1	1	1	1	1	1
3893900	SECCE2Rv1G0080390	i	TGCAGGAGGAAACCATTGCGTGAGCGGATCGACTCGGGCTCCTCGGTTAGGTCGCCG	100.000	57	No	chr2R	129635806	129635863	+	0-31:A>G-31:A>G	A	G	1	1	0	0	0	0	0	0	0	1	1	1	1	1	1	1	1	1	1	1	2	1	1	1	1	1	1	1	1	1	1	1	1	-	1	1
3731505_Z	-	u	TGCAGGCCCCATTCCGACCGAACGACACCACTCCG	100.000	35	No	chr2R	129636047	129636082	-	0-22:C>G-22:C>G	C	G	1	1	-	0	0	-	0	0	0	1	1	1	1	1	1	1	1	1	1	1	1	1	1	1	1	1	1	1	1	1	1	1	1	-	1	1
1051137	-	u	TGCAGTCGTGCGGATGCTCGGTCTGGCCGCAGGGGCAGCTGGAAATCACGTTGCATCTCAGTAAAACAA	95.652	46	No	chr2R	129966571	129966617	-	0-22:C>T-22:C>T	C	T	0	0	1	-	-	1	-	-	-	0	0	0	0	0	-	-	-	0	0	0	0	-	0	0	-	0	0	0	0	0	-	0	0	0	-	0
3908992_Z	SECCE2Rv1G0080460	x	TGCAGCGTCACGGCCGCCGCCTCGTGCTTGGGGCTCTCCG	97.500	40	No	chr2R	130023820	130023860	-	0-11:G>C-11:G>C	G	C	0	0	1	1	1	1	1	1	1	0	0	0	0	0	0	0	0	0	0	0	2	0	0	0	0	0	0	0	0	0	2	0	0	-	0	0
3744896	SECCE2Rv1G0080460	x	TGCAGGTGCGTGGCATGGAACGCCTCTCTCGGCGTCAGCGGTTCACAGCCTCTCGCCATCGGGCTGCCG	100.000	69	No	chr2R	130025784	130025853	-	0-47:G>C-47:G>C	G	C	1	1	0	0	-	0	0	-	0	1	1	1	1	1	1	1	-	1	1	1	2	1	1	-	1	1	1	1	1	1	1	1	1	-	1	1
1135774_Z	SECCE2Rv1G0080480	c	TGCAGACTGGGCTCAACTACGCGTGCGGCCCCGGCCACGCCGACTGCGGCCCCATCCAGCCCG	95.238	63	Yes	chr2R	130459429	130459492	+	0-7:T>G-7:T>G	T	G	0	0	1	1	1	1	1	1	1	0	0	0	0	0	0	0	0	0	0	0	0	0	0	0	0	0	0	0	-	0	0	0	0	-	0	0
5037884_Z	SECCE2Rv1G0080520	o	TGCAGGTGTCGTTCGACGAGTACCTCCAGGACCGCCCCCGCGTGTTCCGCGCCATGTTCCCCGACGAGA	98.551	69	Yes	chr2R	130502494	130502563	-	0-26:C>G-26:C>G	C	G	0	0	1	-	1	-	1	1	1	0	0	0	0	0	0	0	0	0	0	0	2	0	0	0	0	0	0	0	0	0	0	0	0	0	0	0
982080_A	-	u	TGCAGCTGGCACACTTGGATCGCACGCACGTCCTGCTGTCCAAACTGGCACAAACCATATTTGTTCCTA	97.101	69	No	chr2R	131537265	131537334	-	0-13:C>T-13:C>T	C	T	0	0	1	-	1	1	1	1	1	0	0	0	0	0	0	0	0	0	0	0	0	0	0	0	0	0	0	0	0	0	0	0	0	-	0	0
5215381_Z	SECCE2Rv1G0080750	c	TGCAGGTGGCCGTCTGGGCGTGCATGGTGATGTCGGTGATGCTGGTGGTGGAGGCCCTGTACAACTGCG	95.652	69	Yes	chr2R	132751871	132751940	-	0-9:C>T-9:C>T	C	T	0	0	1	-	-	1	-	-	-	0	0	0	0	0	0	0	0	0	0	0	0	0	0	0	0	0	0	0	0	0	0	0	0	0	0	0
1093698	SECCE2Rv1G0080750	c	TGCAGAAATCGGCGGCGCTCTCCTGTTCGCCCTCGCCGCCGCCGCGGCCCTATTCTCCGCCGTCTCCAC	95.652	69	No	chr2R	132752225	132752294	-	0-51:A>C-51:A>C	A	C	0	0	-	1	1	-	1	1	1	0	0	0	0	0	0	0	0	0	0	0	0	0	0	0	0	0	0	0	0	0	0	0	0	-	0	0
4095102_Z	SECCE2Rv1G0080760	p	TGCAGCACCATGTCGATCTTGCCGTCGTCGAAGCCGTCGATGGACATGGTCAGGTCCG	100.000	58	Yes	chr2R	132799350	132799408	-	0-18:T>A-18:T>A	T	A	1	1	0	0	0	0	0	0	0	-	1	1	1	1	1	1	-	1	1	1	2	1	-	1	1	1	1	1	1	1	1	1	1	-	1	1
5216908	-	u	TGCAGTAGCAGCAGCAGGATCCCCGCCG	100.000	28	No	chr2R	133342879	133342907	-	0-19:T>C-19:T>C	T	C	1	1	-	-	0	-	0	-	-	1	1	1	1	1	1	1	1	1	1	1	1	1	1	1	1	1	1	1	1	1	1	1	1	1	1	1
3744865_Z	-	u	TGCAGGGTCCAGAGCAGGGGTGCGGTGTAGGTGCGTATATATACACGGTTACGCTCGGTGGTCACGCCC	98.551	69	Yes	chr2R	133651809	133651878	-	0-65:G>C-65:G>C	G	C	0	0	1	-	-	1	-	-	-	0	0	0	0	0	0	0	0	0	-	0	0	0	0	0	0	0	0	0	0	0	0	-	0	-	0	-
3590013	-	u	TGCAGCAAAAGGCGACCGACCCCTCGGTCCCTTTCTTTCTTACATCGTCTCGTTCGGTGAGGCCGAGGT	100.000	69	No	chr2R	133652074	133652143	+	0-25:G>C-25:G>C	G	C	1	1	-	-	0	0	0	-	-	1	-	1	1	-	1	1	-	1	1	1	1	-	-	-	-	1	1	1	-	1	-	-	-	-	1	1
5803523	SECCE2Rv1G0080880	x	TGCAGCCGCCTCTCCCACTGGCCCTTGGAGGAGGAGGCGGGCCTCTGGGCCGCCG	96.364	55	Yes	chr2R	133652687	133652742	-	0-35:G>C-35:G>C	G	C	0	0	-	1	1	-	-	-	1	0	0	0	0	0	0	0	0	0	0	0	0	0	0	0	0	0	0	0	0	0	0	0	0	-	0	0
4094323_Z	SECCE2Rv1G0080880	c	TGCAGACGGACATCAACATGGCGCGCCGCGCGCTGCGCGAGGCGCTCACCACGCTCGACGACATCAAGC	98.551	69	Yes	chr2R	133652738	133652807	+	0-37:C>G-37:C>G	C	G	0	0	1	-	-	1	-	-	-	0	0	0	0	0	0	0	0	0	0	0	0	0	0	0	0	0	0	0	0	0	0	0	0	-	0	0
7097648_A	SECCE2Rv1G0080940	x	TGCAGGCTGCAAGTAAAGTTCTCCATCCCACAGCATCGCCATGGGATGACAAACTTCTTATAAGCTCAT	100.000	69	No	chr2R	134430143	134430212	+	0-30:C>T-30:C>T	C	T	1	1	-	-	0	-	-	0	0	1	-	1	1	1	1	1	1	1	1	1	1	1	1	1	1	1	1	-	1	1	1	1	1	-	1	1
1127097_A	SECCE2Rv1G0080970	x	TGCAGCCATGACGCTCGCCATCTTTCCAGCGTCGGGCACGGTGTCGGCGCCCTCCGCCACCG	96.774	62	No	chr2R	134625704	134625766	-	0-42:G>A-42:G>A	G	A	0	0	1	1	1	1	1	1	1	0	0	0	0	0	0	0	0	0	0	0	0	-	0	0	0	0	0	0	0	0	0	0	0	-	0	0
3902155_A	SECCE2Rv1G0080970	c	TGCAGCTGTCGCGAAGGAGGGGGAGTCCGTGAGAAAGCGCGCGGTGGAGCTCGGCCG	100.000	57	No	chr2R	134625762	134625819	+	0-34:A>G-34:A>G	A	G	1	1	-	0	0	-	0	0	0	1	1	1	1	1	1	1	1	1	1	1	2	1	1	1	1	1	1	1	1	1	1	1	1	-	1	1
3909667_Z	SECCE2Rv1G0081000	x	TGCAGAAGAAGTCCAGCACGATGACGGCCGGGGTGTCGCCG	97.561	41	Yes	chr2R	134838835	134838876	-	0-7:G>A-7:G>A	G	A	0	0	1	-	-	1	-	-	-	0	0	0	0	0	0	0	0	0	0	0	0	0	0	0	0	-	0	0	0	0	0	0	-	-	0	0
5217458	SECCE2Rv1G0081020	x	TGCAGGAGCACGCCGCGCACGACGGCGGGGAGGGTGACGAGGTTATTGTCGTCCTCCTCGGCCCGCGTG	92.754	69	Yes	chr2R	135230772	135230841	-	0-44:A>C-44:A>C	A	C	1	1	-	0	0	-	-	-	0	1	1	1	1	1	1	1	1	1	1	1	1	1	1	1	1	1	1	1	1	1	1	1	1	1	1	1
3364270_Z	SECCE2Rv1G0081060	c	TGCAGCAGCACAGCCAACCGAGGAGGAAGACGACCTCATAGCCGAGGCCCTCTACGGGCACAGCGGCCG	97.101	69	Yes	chr2R	135482450	135482519	-	0-18:C>A-18:C>A	C	A	1	1	0	0	0	0	-	0	0	1	1	1	1	1	1	1	1	1	1	1	2	1	1	1	1	1	1	1	1	1	1	1	1	-	1	1
5789206	-	u	TGCAGGCCCTCGAGTCAGACGATAACTGGATCAGCATCTTCGGCCGGAAGGTGACCTGCGAGCTCGTCT	95.652	69	No	chr2R	135703264	135703333	-	0-23:A>T-23:A>T	A	T	0	0	1	1	1	1	1	1	1	0	0	0	0	0	0	0	0	0	0	0	2	0	0	0	0	0	0	0	0	0	0	0	0	-	0	0
3584271	-	u	TGCAGGCCCTCGAGTCAGACGATTACTGGATCAGTATCTTCGGCCG	100.000	46	No	chr2R	135703287	135703333	-	0-23:T>A-23:T>A	T	A	1	1	0	0	0	0	0	0	0	1	1	1	1	1	1	1	1	1	1	1	2	1	1	1	1	1	1	1	1	1	1	1	1	-	1	1
3734210	-	u	TGCAGCAGCAGGCGAGCAAACAAGAAGGTCACCGTACGGCTGCGGCCG	100.000	48	No	chr2R	138775935	138775983	-	0-13:G>C-13:G>C	G	C	1	1	0	-	0	0	0	0	-	1	1	1	1	1	1	1	1	1	1	1	2	1	1	1	1	1	1	1	1	1	1	1	1	-	1	1
17384471	-	u	TGCAGCAGCAGGCCAGCAAACAAGAAATCCACCGTAAGGCTGCGGCCG	95.833	48	No	chr2R	139166777	139166825	+	0-6:A>C-6:A>C	A	C	0	0	1	1	1	1	1	1	1	0	0	0	0	0	0	0	0	0	0	0	2	0	0	0	0	0	0	0	0	0	0	0	0	-	0	0
5043004_Z	SECCE2Rv1G0081390	x	TGCAGTCGCGCGCCCTCCTCGGCGGGAACGACGCGAAATGGCGACCCG	100.000	48	Yes	chr2R	139199446	139199494	-	0-10:C>G-10:C>G	C	G	1	1	0	0	0	0	0	0	0	1	1	1	1	1	1	1	1	1	1	1	2	1	1	2	1	1	1	1	1	1	1	1	1	-	1	1
4496303_Z	SECCE2Rv1G0081410	x	TGCAGTCGCGCGCCCTCCGTGGCGGGAGCGACGCGAAATGGCGACCCG	100.000	48	Yes	chr2R	139439042	139439090	+	0-19:T>C-19:T>C	T	C	1	1	0	0	0	-	0	0	0	1	1	1	1	1	1	1	1	1	1	1	2	1	1	1	1	1	1	1	1	1	1	1	1	1	1	1
3747409	-	u	TGCAGGCCATCAACCTAATTAATTAAAACATCCCTGGACCTCTCAAATTATAGCATCTTTAAAGAAAAC	100.000	69	No	chr2R	139587239	139587308	+	0-22:T>C-22:T>C	T	C	1	1	-	-	0	0	0	0	-	1	1	1	1	1	1	1	1	1	-	1	1	-	1	1	1	1	1	1	1	1	1	-	-	1	1	1
7357671	SECCE2Rv1G0081450	c	TGCAGCTTGTGGTGTCGGAACTGTGCCGCGTCCAGGAGCTGGTACGGCAGCTGAAGCTGCACCTGCACG	98.551	69	Yes	chr2R	140148555	140148624	+	0-19:A>G-19:A>G	A	G	1	1	-	0	0	-	-	0	0	1	1	1	1	1	1	1	1	1	1	1	1	1	1	1	1	1	1	1	1	1	1	1	1	1	1	1
5800087_A	SECCE2Rv1G0081450	x	TGCAGGTATGCTGGCCGTGGTAGACGACGTCGAAGATCGCGGGGTCCTCGTCGGCGCGCTGCACCTGCT	100.000	69	No	chr2R	140149116	140149185	-	0-7:A>G-7:A>G	A	G	1	1	-	-	0	0	0	-	0	1	-	1	1	1	1	1	1	1	1	1	2	1	1	1	1	1	1	-	1	1	1	1	-	-	-	1
100138680	SECCE2Rv1G0081450	c	TGCAGAACCTCAGAGCCGGCCTGACCGTGGACGCGGACCACGGCGGCCTGAACGCCAGTGTCTCGCCGC	97.101	69	Yes	chr2R	140149251	140149320	+	0-6:A>G-6:A>G	A	G	1	1	0	-	-	0	-	-	-	1	1	1	1	-	-	1	-	1	1	1	1	-	1	-	1	1	1	-	-	-	-	-	1	-	-	1
5796524_Z	SECCE2Rv1G0081470	c	TGCAGGCCCTCAAGCGCGCCATCACCGACGACCCCAAGAACCTGACGGGCAACTGGTGCGGCCCGAGAT	96.923	65	Yes	chr2R	140497138	140497203	-	0-16:C>T-16:C>T	C	T	0	0	-	-	1	-	1	-	-	0	0	0	0	0	0	0	0	0	0	0	0	0	0	0	0	0	0	0	0	0	0	0	0	-	0	0
5202887	SECCE2Rv1G0081730	x	TGCAGCGCCTTCTTCTTCCTCCAGCTGTCGACAGACCAGCTCGCGGGCCGCGCCGCGGCGGCGGCCTCC	97.101	69	No	chr2R	144127327	144127396	-	0-32:A>G-32:A>G	A	G	1	1	0	0	0	0	-	0	0	1	1	1	1	1	1	1	1	1	1	-	1	-	1	1	1	1	1	1	1	-	1	1	1	-	1	-
3587274	SECCE2Rv1G0081730	c	TGCAGCTCCCCGAGTACCCCAACAAGGAGGAGCTCGACGCCGTCCTCAAGACGATCGAGACGTTCCCGC	97.101	69	Yes	chr2R	144127392	144127461	+	0-7:C>G-7:C>G	C	G	1	1	0	0	0	0	-	0	0	1	1	1	1	1	1	1	1	1	1	1	1	1	1	1	1	1	1	1	1	1	1	1	1	-	1	1
3580923_Z	SECCE2Rv1G0081820	o	TGCAGGTAGCACAAGGGTGCAGGATGCGTGGGGCTAAGCAGATTATTGGAGTGGATCTGAACCCGAGAT	95.652	69	Yes	chr2R	145221919	145221988	+	0-38:C>A-38:C>A	C	A	0	0	-	-	-	1	-	-	-	0	0	0	0	0	0	0	0	0	0	0	0	0	0	0	0	0	0	0	0	0	0	0	0	0	0	0
3363056	-	u	TGCAGTGTGATGATTTGTGATCGTAGTCATCCTAGCAAGCAGAAACAAAACTGTGATAATAATAATGTA	100.000	69	No	chr2R	146142358	146142427	+	0-30:C>G-30:C>G	C	G	1	1	0	0	0	-	0	-	0	1	-	1	1	1	-	1	-	1	-	-	2	-	-	-	-	-	1	-	-	1	1	1	1	-	-	1
5499982	-	u	TGCAGCGGGCGGCCACGGCCAGGCACGGCTGACCCG	100.000	36	No	chr2R	147494715	147494751	-	0-13:C>G-13:C>G	C	G	1	1	-	0	0	-	0	-	0	1	1	1	1	1	1	1	1	1	1	1	2	1	1	1	1	1	1	1	1	1	1	1	1	-	1	1
4491808	-	u	TGCAGCGGGCGGTGACGACGAGGCGTGGCTTCCCCG	97.222	36	No	chr2R	147527544	147527580	-	0-12:T>C-12:T>C	T	C	1	1	0	0	0	0	0	0	0	1	1	1	1	1	1	1	1	1	1	1	2	1	1	1	1	1	1	1	1	1	1	1	1	-	1	1
992896_Z	-	u	TGCAGCTGTAGCGGCAGAGCGAAGCCAAGTAGGAGGAGGAGTAGCGTCTGGCGGTTCGCATTCAAGTCC	94.203	69	No	chr2R	147541802	147541871	+	0-31:G>C-31:G>C	G	C	0	0	-	1	1	-	1	1	1	0	0	0	0	0	0	0	0	0	0	0	2	0	0	0	0	0	0	0	0	0	0	0	0	-	0	0
5200534	SECCE2Rv1G0082120	x	TGCAGCGGCGTCGGCGCGTGGTTCCACCATCGCCG	100.000	33	No	chr2R	148079837	148079870	-	0-9:G>A-9:G>A	G	A	1	1	0	-	-	0	-	0	-	1	1	1	1	-	1	1	1	1	1	1	1	-	1	1	1	1	1	-	1	1	1	1	1	-	-	1
2260694_Z	SECCE2Rv1G0082120	c	TGCAGCCACAGTCGATGTCACTGGTGGATCTACAGCTCTGGGTCTTCAAGCTGTTCAGGCTCCATCCAG	98.529	68	Yes	chr2R	148080335	148080403	+	0-10:G>A-10:G>A	G	A	0	0	-	1	1	-	-	-	1	0	0	0	0	0	0	0	0	-	0	0	0	0	-	-	-	0	0	0	0	-	-	-	-	-	-	-
1221470	SECCE2Rv1G0082180	x	TGCAGTGCTAGAAGGGGAACGTCCGCGCTTGGCAGAATGGCATGGGGAAGATCGCCCAGAGCTCGTCGC	97.101	69	No	chr2R	148386226	148386295	+	0-20:G>A-20:G>A	G	A	0	0	-	1	1	-	-	1	1	0	0	0	0	-	0	0	0	0	0	0	-	0	-	0	-	0	0	0	0	-	0	-	0	-	-	0
5762752_A	SECCE2Rv1G0082220	o	TGCAGGTCCCGGCCACGGTCCGAGCAGTCGCTGGTCCGATGGGCCGCCCCGCAGCTGCACGACATCGAC	95.652	69	No	chr2R	148417746	148417815	-	0-29:G>A-29:G>A	G	A	0	0	-	-	-	1	-	-	-	-	0	0	0	0	0	0	0	0	0	0	0	0	0	0	0	0	0	0	0	0	0	0	-	0	0	0
3587186	-	u	TGCAGACGGCACGGGAATCGAGGAAAACAACGGAAGCCG	100.000	39	No	chr2R	149839548	149839587	+	0-6:C>T-6:C>T	C	T	1	1	-	0	0	-	0	0	0	1	1	1	1	1	1	1	1	1	1	1	2	1	1	1	1	1	1	1	1	1	1	1	1	-	1	1
17398461_A	-	u	TGCAGCAAGCCTCCCCTCTGCTTTTTCACGCTGCCATTGCATGTTCAAAGGGTCAAAGATAAGGCAGTA	97.101	69	No	chr2R	150413697	150413766	+	0-61:A>T-61:A>T	A	T	0	0	1	1	1	1	1	1	1	0	0	0	0	0	0	0	0	0	0	0	2	0	0	0	0	0	0	0	0	0	0	0	0	0	0	0
5804671	SECCE2Rv1G0082330	x	TGCAGCTCGGTTGAGGTGCTGGTGGTGAGCGCGTCGGCGCCG	92.857	42	Yes	chr2R	150414500	150414542	-	0-9:G>T-9:G>T	G	T	0	0	1	1	1	1	1	1	1	0	0	0	0	0	0	0	0	0	0	0	2	0	0	0	0	0	0	0	0	0	0	0	0	0	0	0
100165390	SECCE2Rv1G0082330	c	TGCAGAGCCTCGCCGACCTGGCGTGGCGCATGGGGCCGATCGCGGCCACCAGCGCCG	98.246	57	Yes	chr2R	150414538	150414595	+	0-38:A>G-38:A>G	A	G	1	1	-	-	-	0	-	-	-	1	1	1	1	1	-	1	1	1	-	-	1	1	1	1	1	-	1	1	1	1	1	1	1	-	1	1
7410922	SECCE2Rv1G0082410	x	TGCAGAAGATCAAGGACAGACCTTGAGAAGACGGCGACGAGCTCATTGGTGTGCACAGAGAGGGAATCG	95.652	69	No	chr2R	150501104	150501173	+	0-54:A>G-54:A>G	A	G	0	0	-	1	1	-	-	-	1	0	0	0	0	0	0	0	0	0	0	0	0	0	0	0	0	0	0	0	0	0	0	0	0	-	0	0
5041336	SECCE2Rv1G0082460	c	TGCAGAGCTCTTTCACAGAGGAACAGTGACCCAACAAAAGCTTCCCG	97.872	47	No	chr2R	151353913	151353960	+	0-29:C>T-29:C>T	C	T	0	0	1	1	-	-	1	1	1	-	0	-	-	0	-	-	-	-	-	-	-	-	0	0	0	-	0	0	-	-	0	0	0	0	0	-
3351407	SECCE2Rv1G0082480	o	TGCAGGGTAGAAGACGAAGCTCGGCCAGCCAGATGGGGTCCATCCTGTGCTGCCTGCGCGGCCCCGACG	97.183	71	No	chr2R	151826824	151826895	-	0-27:G>A-27:G>A	G	A	1	1	0	-	-	0	0	0	-	1	1	1	1	1	1	1	1	1	1	1	1	1	1	1	1	1	1	1	1	1	1	1	1	-	1	1
3349124	-	u	TGCAGGTGAGCTGGGCAGCTCGTGCATCGATGAAACTTCGGAAGCAAGACAAACCAGCTTTGGCAGTGG	100.000	69	No	chr2R	151865210	151865279	-	0-48:A>G-48:A>G	A	G	1	1	-	0	0	-	-	0	0	1	1	1	1	1	1	1	1	1	1	1	2	1	1	1	1	1	1	1	1	1	1	1	1	-	1	1
3342261_Z	SECCE2Rv1G0082520	e	TGCAGCAAATGGTGAGCGGACAGATCCATCCTTGGCATTCCTCTCCGATGTTTCCTCCCCG	100.000	61	Yes	chr2R	151871343	151871404	+	0-17:G>A-17:G>A	G	A	1	1	-	0	0	-	-	0	0	1	1	1	1	1	1	1	1	1	1	1	2	1	1	1	1	1	1	1	1	1	1	1	1	-	1	1
1863366	SECCE2Rv1G0082530	x	TGCAGCCCATCAGCAGTGAAACGGTTTTCATCGAAGAGGACATGGTAGTGAGTTGGTCTGCTTGTGCCC	95.652	69	Yes	chr2R	152587936	152588005	-	0-11:A>G-11:A>G	A	G	0	0	1	1	1	1	1	1	1	0	-	0	0	0	0	0	0	0	0	0	2	0	0	0	-	0	-	0	0	0	0	0	-	0	0	0
3894751	-	u	TGCAGCTGCGGGAGGGAGGGGGAGGCGTTGGAGCTTCGGGAGGAAGTCGGGCTGATGCGGGAGTCGGGA	100.000	69	No	chr2R	153400508	153400577	+	0-17:G>A-17:G>A	G	A	1	-	0	0	0	0	0	0	0	1	-	1	-	1	1	1	1	1	1	-	2	1	1	1	1	1	-	-	-	1	-	1	-	-	1	-
3358555	SECCE2Rv1G0082670	x	TGCAGCCTGAGCGAGAGCCGTCGGTCGACCTCGAGGCTGGACGGGCAGTTGAGGAACCTGTCGAGCGGC	98.551	69	No	chr2R	155121724	155121793	+	0-20:T>C-20:T>C	T	C	1	1	-	0	0	-	0	0	0	1	1	-	1	1	1	1	1	1	1	1	2	1	-	1	1	-	1	1	1	1	1	-	1	-	1	1
5045967_Z	SECCE2Rv1G0082670	c	TGCAGGACGCGCTGAACAAGCTACTCCGGCGCGCCAAGTCCAAGTCCAGCTCCCGCGGCTCCACCGCCG	100.000	69	Yes	chr2R	155121818	155121887	-	0-7:C>T-7:C>T	C	T	1	1	0	0	0	0	0	0	0	1	1	1	1	1	-	1	-	1	1	1	2	1	1	1	1	1	1	1	1	1	1	-	1	-	-	1
4105643	SECCE2Rv1G0082680	c	TGCAGCCGCGTCGCGGACTGCCTCTGCTGCATGTGCTGCATCAAGGCGTGCAACAGGATGAACGACCAG	98.551	69	No	chr2R	155139331	155139400	-	0-11:C>T-11:C>T	C	T	0	0	1	1	1	1	1	1	1	-	-	0	0	-	-	0	0	0	-	-	2	-	-	0	0	0	-	0	0	0	0	-	0	-	-	0
5218103	SECCE2Rv1G0082710	c	TGCAGAGGATGCAGCCCAACGGGTCGTGGGAGCAGTGGCGGTTCGTCGGGGGCACGGACCTGCTCGGGA	98.551	69	No	chr2R	155299640	155299709	-	0-49:G>C-49:G>C	G	C	0	0	1	-	1	1	1	1	-	0	0	0	0	0	-	0	0	0	0	0	2	0	0	0	0	0	0	-	0	-	0	0	0	0	0	0
1200118	SECCE2Rv1G0082710	c	TGCAGAGGATGCACCCCAACGGGTCGTGGGAGCAGTGGCGGTTCGTCGGCGGCACGGGCCTGCTCGGCA	97.015	67	No	chr2R	155299642	155299709	-	0-13:C>G-13:C>G	C	G	0	0	1	-	1	1	1	1	-	0	0	0	0	0	0	0	0	0	0	0	2	0	0	0	0	0	0	0	0	0	0	0	0	-	0	0
5805228_Z	SECCE2Rv1G0082970	x	TGCAGCGCGGACACCATCGCGGCAGCGGCTCCCGAGGCGACGGCCTCCG	97.959	49	Yes	chr2R	159690883	159690932	+	0-11:C>G-11:C>G	C	G	1	1	-	0	0	-	-	-	0	1	1	1	1	1	1	1	1	1	1	1	1	1	1	1	1	1	1	1	1	1	1	1	1	-	1	1
3363836_Z	-	u	TGCAGATAGAGCGGCGTCGGCGCAGCGCCACCCAACCCAACCAGTGGACAGCAGCGACCCATCCACCGA	97.059	68	Yes	chr2R	161519487	161519555	-	0-47:A>C-47:A>C	A	C	0	0	-	1	1	-	1	1	1	0	0	0	0	0	0	0	0	0	0	0	2	0	0	0	0	0	0	0	0	0	0	0	0	-	0	0
3745207_A	SECCE2Rv1G0083150	i	TGCAGGCACTAAGATAGAAATGGGAAATTACTAGCTTCCGTAGCTGCTACCG	100.000	52	Yes	chr2R	162036035	162036087	-	0-23:G>A-23:G>A	G	A	1	1	0	0	0	0	0	0	0	1	1	1	1	1	1	1	1	1	1	1	2	1	1	1	1	1	1	1	1	1	1	1	1	1	1	1
3908325_Z	SECCE2Rv1G0083150	i	TGCAGACTACACAATGCAGGCTCTACTAAATTTGTAGAGTATGCTGCTTCTAATTAGGCAAAATATCGT	97.101	69	Yes	chr2R	162036083	162036152	+	0-9:C>G-9:C>G	C	G	0	0	1	-	-	1	-	-	-	0	0	0	0	0	0	-	0	0	0	0	0	-	0	0	0	0	0	-	0	0	0	0	0	0	0	0
16513793_Z	SECCE2Rv1G0083170	x	TGCAGCACTGGCAACCCCCGCCGCACCCGCCGCCGCAGCCTCCACCGTAGTACGACGGCTGGGCCGAGA	96.970	66	Yes	chr2R	162773872	162773938	-	0-13:A>G-13:A>G	A	G	0	0	-	1	1	-	1	1	1	0	0	0	0	0	0	0	0	0	0	0	2	0	0	0	0	0	0	0	0	0	0	0	0	-	0	0
3894598	SECCE2Rv1G0083180	c	TGCAGCCGTTCTTCGGCGGCGAGGCGCGGACCGCGTCCGAGCAGCGGCTCTGCCACGCGCCGTTCGGGG	100.000	69	No	chr2R	162913685	162913754	-	0-26:C>G-26:C>G	C	G	1	1	0	0	0	0	0	0	0	1	1	1	1	1	1	1	1	1	1	1	2	1	1	1	1	1	1	1	1	1	1	1	1	-	1	1
5792285	SECCE2Rv1G0083210	c	TGCAGGACACGGGCAAGCACGTGAGGCGGCTGGCGGAGTTCATGGGCCG	100.000	49	No	chr2R	163446910	163446959	+	0-26:C>A-26:C>A	C	A	1	1	0	0	0	0	0	0	0	1	1	1	1	1	1	1	1	1	1	1	2	1	1	1	1	1	1	1	1	1	1	1	1	-	1	1
7089576_Z	SECCE2Rv1G0083240	x	TGCAGACGTACACGACCTTGCAGCCGGCGACGGCGGCGCCG	100.000	41	No	chr2R	163805270	163805311	-	0-19:G>A-19:G>A	G	A	1	1	-	0	0	-	0	0	0	1	1	1	1	1	1	1	1	1	-	1	2	1	1	-	1	-	1	1	1	1	1	1	1	-	1	1
3576915_Z	SECCE2Rv1G0083400	c	TGCAGTGCACGACGCACATGTGCCCCGTGCGCGTCCACTGGCACGTCAAGCTCAACTACCACGACTACT	98.551	69	Yes	chr2R	166028950	166029019	+	0-10:G>C-10:G>C	G	C	0	0	1	-	1	1	1	-	-	0	0	0	0	0	0	0	0	0	0	0	0	0	0	0	0	0	0	0	0	0	0	0	0	0	0	0
7513601	-	u	TGCAGTGAAACCCGCTCTAGATGCCAGACTGAAAAAGGCGCCGCTTCCTTTGGCCCGTTCCGTCCTTAT	97.101	69	No	chr2R	166342767	166342836	+	0-56:G>A-56:G>A	G	A	0	0	1	-	1	1	1	1	-	0	0	0	0	0	0	0	0	0	0	0	2	0	0	0	0	0	0	0	0	0	0	0	0	0	0	0
3589275_Z	SECCE2Rv1G0083660	c	TGCAGCAAGCTGGAGGCGCTCTTGCTCTCCTCCAACCTGCTGGATGACGTCATCCCGCCG	98.333	60	Yes	chr2R	169095578	169095638	-	0-26:C>G-26:C>G	C	G	0	0	-	-	-	-	1	1	1	0	0	0	0	0	0	0	0	0	0	0	0	0	0	0	0	0	0	0	0	0	0	0	0	0	0	0
5803085_Z	SECCE2Rv1G0083660	c	TGCAGACGCTGGACCTCGCCTACAACCAGCTCAACGGCTCCGTGCCCGCCGCGCTCGGCTCGCTGTTGG	98.551	69	Yes	chr2R	169095781	169095850	-	0-10:G>T-10:G>T	G	T	0	0	-	-	-	-	1	1	1	0	0	0	0	0	0	0	0	0	0	0	0	0	0	0	0	0	0	0	0	0	0	0	0	0	0	0
1231825	SECCE2Rv1G0083660	x	TGCAGCGCGGAGCAGGCGAGCGACGGCGGGATCTCGCCCTGGAGGCGGTTGCCG	98.148	54	No	chr2R	169095846	169095900	+	0-10:A>C-10:A>C	A	C	0	0	1	-	-	1	-	1	-	0	0	0	0	0	0	0	0	0	0	0	0	0	0	0	0	0	0	0	0	0	0	0	0	-	0	0
1135525_A	SECCE2Rv1G0083840	x	TGCAGCGCCGCCTGCGGCTGCTCCGACCTGCACACGCAGAAATCTGCCAAGCAACGCCAGCAGCAGCCA	97.101	69	Yes	chr2R	171886952	171887021	+	0-53:A>G-53:A>G	A	G	0	0	-	1	1	-	1	1	1	0	0	0	0	0	0	0	0	0	0	0	2	0	0	0	0	0	0	0	0	0	0	0	0	-	0	0
3360199	-	u	TGCAGATAAGTAGATGAACAAACTTGTTGGAAAACCTGTACATTCTCGCCACGCTGCCTTTTGCGCCCT	100.000	69	No	chr2R	172129308	172129377	+	0-44:C>G-44:C>G	C	G	1	1	0	0	0	0	0	-	0	1	1	1	1	1	1	1	-	1	1	1	0	1	1	1	1	1	1	1	1	1	1	1	1	1	1	1
1126273_Z	-	u	TGCAGAGCAAAGCACGGAGACCATGGTGGCCGTCACGGTCGCCGTGACCGCTGCCGCCG	94.340	53	Yes	chr2R	172343110	172343163	+	0-9:A>G-9:A>G	A	G	0	0	-	1	1	1	1	-	1	0	0	0	0	0	0	0	0	0	0	0	2	0	0	0	0	0	0	0	0	0	0	0	0	-	0	0
100141335_Z	SECCE2Rv1G0084330	x	TGCAGGGCGGCGTCCGGGGCGTTCTGCTGCTGGTAGAGGATTGTGCAGAGGCGGACGAGCAGCGCCGAG	100.000	67	Yes	chr2R	173917116	173917183	-	0-23:C>T-23:C>T	C	T	1	1	0	0	0	0	0	0	0	-	1	-	1	1	-	1	-	1	1	1	-	-	-	-	-	-	1	-	-	1	1	1	-	-	1	-
3729841_Z	SECCE2Rv1G0084450	c	TGCAGCGGCGCGTACGCCAACCCCGGGACGTGCCGGCCGACGTCCTACTCGCAGGTGTTCAAGATGGCG	98.551	69	No	chr2R	175044926	175044995	-	0-11:G>C-11:G>C	G	C	1	1	-	0	0	0	0	-	0	1	1	1	1	1	1	1	1	1	1	1	2	1	1	1	1	1	1	1	1	1	-	1	1	-	1	-
5789628	SECCE2Rv1G0084450	x	TGCAGCAGTACTCGGGCCGCCCGAACGCGTCGCACGCGCTCCGGCAGGCCGCGCCGCCGCCG	98.387	62	Yes	chr2R	175044991	175045053	+	0-25:C>G-25:C>G	C	G	0	0	1	1	1	1	1	1	1	0	0	0	0	-	0	0	0	0	0	0	2	0	0	0	0	0	0	0	0	0	0	0	0	-	0	0
5801963_Z	SECCE2Rv1G0084490	x	TGCAGCTGGTGTTGATCCGCTTGTGGCTCGCGCGGTGGCCGCCCAGCGCCTGGTAGGAGCTGAACACCC	98.551	69	Yes	chr2R	175762635	175762704	+	0-16:C>G-16:C>G	C	G	0	0	-	-	-	-	1	-	-	0	0	0	0	0	0	0	0	0	0	0	2	0	0	0	0	0	0	0	0	0	0	0	0	-	0	0
100153775	SECCE2Rv1G0084670	x	TGCAGCCACCAGGAAACGTGCTCCACGGGACGCTGCCGGTGAGGTTGTTCTCGGCGGCGCTGAATTCCC	95.652	69	Yes	chr2R	177919577	177919646	-	0-8:C>T-8:C>T	C	T	0	0	-	1	1	-	1	1	1	0	0	0	0	0	0	0	0	0	0	0	2	0	-	0	0	0	0	0	0	0	0	0	0	-	0	0
3733949_Z	SECCE2Rv1G0084670	x	TGCAGCCATGAGGAAACGTGCTCCACGGGACGCTACCG	100.000	38	Yes	chr2R	177919608	177919646	-	0-7:A>G-7:A>G	A	G	1	1	-	0	0	-	0	0	0	1	1	1	1	1	1	1	1	1	1	1	2	1	1	1	1	1	1	1	1	1	1	1	1	-	1	1
7503974	SECCE2Rv1G0084670	c	TGCAGGCTTCAGTCCTTGGACCTCTCCGCGAACCAGCTGGTCGGGGGCTTCCCG	96.296	54	Yes	chr2R	177919642	177919696	+	0-8:T>C-8:T>C	T	C	1	1	0	-	-	0	-	-	-	1	1	1	1	1	1	1	1	1	1	1	1	1	1	1	1	1	1	1	1	1	1	1	1	-	1	1
3592941_Z	SECCE2Rv1G0084680	x	TGCAGCTCGCTGGCGTTGGCCACGCCGAGAACGGCCGACTGAAACGTGCCGAAGTTCCCGACGATCTTC	98.551	69	Yes	chr2R	177929342	177929411	+	0-41:A>G-41:A>G	A	G	0	0	1	-	-	1	-	-	-	0	0	0	0	0	0	0	0	0	0	0	0	0	0	0	0	0	0	0	0	0	0	0	0	0	0	0
5796311_Z	SECCE2Rv1G0084790	x	TGCAGCGGGGTGGGGTTGTCGTCGACGGAGAACAGCGTCGGGGCGCGGATTTCGACGGGGCCGTCCCCG	100.000	69	Yes	chr2R	181161926	181161995	-	0-34:G>A-34:G>A	G	A	1	1	-	0	0	-	0	0	0	1	1	1	1	1	1	1	1	1	1	1	2	1	1	1	1	1	1	1	1	1	1	1	1	-	1	1
100117902	SECCE2Rv1G0084820	c	TGCAGCGGCAGCAGTGGCCATGGACGAGAGGCTCCCCCAGCCGCCGCCGGCGCCGCCGCCACAATTCCA	98.214	56	Yes	chr2R	181596520	181596576	+	0-23:A>G-23:A>G	A	G	1	1	0	-	-	0	-	-	-	1	1	1	1	1	1	1	1	1	1	1	1	-	1	1	1	1	1	1	1	1	1	1	1	-	1	-
3600585	-	u	TGCAGAACGAGATGAGGTATGAGGCAGAGCGAACAGGGCCGAGAGCGACGTATAACAGAGCAGGCCGTC	97.101	69	No	chr2R	181919163	181919232	-	0-27:A>G-27:A>G	A	G	1	1	-	-	0	-	0	0	0	1	-	1	1	1	1	1	1	1	1	1	2	1	1	1	1	1	1	1	1	1	1	1	1	-	-	1
7091260	SECCE2Rv1G0084900	c	TGCAGCCGTACATCCAGCGCATTGTCAACGGGGATCGGTCGCCGATCCTGTCCACGCACCCCGTCTCCG	100.000	69	No	chr2R	182611987	182612056	+	0-7:G>C-7:G>C	G	C	1	1	-	0	0	-	0	0	0	1	1	1	1	1	1	1	1	1	1	-	2	1	1	1	-	1	1	1	1	1	1	-	1	-	1	1
3581968	-	u	TGCAGAATCTTGTTGTGGCGTGCACTTGTATATCTTTGTTCTCTCGTGTGCCG	98.077	52	No	chr2R	182625098	182625150	-	0-19:G>A-19:G>A	G	A	0	0	1	-	-	1	-	1	1	0	0	0	0	0	0	0	0	0	0	0	1	0	0	0	0	0	0	0	0	0	0	0	0	-	0	0
3361207	-	u	TGCAGCTAGCTAGGGTCTTGCTTGCTTGTGTGGCCATGGACATCTACAGCGCGATTTTCGTCTTCTGCG	100.000	69	No	chr2R	183020797	183020866	-	0-46:C>T-46:C>T	C	T	1	1	-	0	0	-	0	-	0	1	1	1	1	1	1	1	1	1	1	1	2	1	1	1	1	1	1	-	-	1	1	1	1	1	1	1
3593727	-	u	TGCAGCATGTTGTGGACAGTCATGACGAGGCTCACAACACTCGCGGCCCCG	100.000	51	No	chr2R	183358055	183358106	+	0-13:G>A-13:G>A	G	A	1	1	-	0	0	-	0	-	0	1	1	1	1	1	1	1	1	1	1	1	2	1	1	1	1	1	1	1	1	1	1	1	1	-	1	1
3750700	-	u	TGCAGCTGGACGGTGACGAACGCGAAGCAGAAGCAGGTGACCAGGACTTCCATGGCCG	100.000	58	No	chr2R	183358274	183358332	+	0-27:C>A-27:C>A	C	A	1	1	0	0	0	0	0	-	0	1	1	1	1	-	1	1	1	1	1	1	2	1	-	1	1	1	1	1	1	1	1	1	1	1	1	1
1364902	-	u	TGCAGCATGTTGTAGACGGTCATGGCGAGGCTCACCACACTGGCGACCCCGGCGATGATCAGGTCCGAG	95.455	66	Yes	chr2R	183375279	183375345	+	0-26:G>A-26:G>A	G	A	0	0	-	-	-	1	-	-	-	0	0	-	-	0	-	0	0	0	-	0	0	0	-	0	0	0	-	-	0	0	0	0	-	0	0	0
3736106_Z	-	u	TGCAGGCGCTGCTCGCCACCGTGTTGTCGGAGAAGCCG	100.000	38	Yes	chr2R	183375473	183375511	-	0-13:C>T-13:C>T	C	T	1	1	0	0	0	0	0	0	0	1	1	1	1	1	1	1	1	1	1	1	2	1	1	1	1	1	1	1	1	1	1	1	1	1	1	1
100153647	-	u	TGCAGCAGGACGGTGACGAAGGTGAAGAAGCAGCAGGTGACCAGGGCTTCCACGGCCGGGCCGTAGCGG	100.000	69	Yes	chr2R	183375507	183375576	+	0-30:C>A-30:C>A	C	A	1	1	0	0	0	0	0	0	0	1	1	1	-	-	-	-	1	1	1	1	2	1	1	1	1	1	1	1	-	-	-	1	1	-	1	1
3352641_Z	SECCE2Rv1G0084990	o	TGCAGACCATGATCCTCAAGATAGCGGTGCCCGTGATGGCCATGGCGTTGCTGCTCACGGCGTCGACTG	100.000	69	Yes	chr2R	183528139	183528208	-	0-21:T>C-21:T>C	T	C	1	1	-	0	0	0	0	0	0	1	1	1	1	1	1	1	1	1	1	1	2	1	1	1	1	1	1	1	1	1	1	1	1	1	1	1
1735346	-	u	TGCAGACCATGATCGTCAAGACAGCGGTGCCCGTGATGGCCATGCTACTGCTGCTCACGGCGTCCACTG	100.000	69	No	chr2R	183558854	183558923	-	0-5:A>G-5:A>G	A	G	1	1	-	0	0	-	-	-	0	1	1	1	1	1	-	1	-	1	1	-	1	-	1	1	1	1	1	1	-	-	-	1	1	-	1	1
17401842	-	u	TGCAGACCATGATCCTCAAGACAGCGGTGCCCGTGATGGCCATGGTGCTGCTGCTCACGGCGTCGGATG	95.312	64	No	chr2R	183558859	183558923	-	0-65:G>A-65:G>A	G	A	1	1	0	-	-	0	-	-	-	1	1	1	1	1	1	1	1	1	1	1	1	1	1	1	1	1	1	1	1	1	1	1	1	1	1	1
5788819	-	u	TGCAGCATGACGGTGACGAACGTGAAGAAGAGGCAGGCGACCAGGGCTTCCACGGCCGGGCTGTAGCGG	100.000	69	No	chr2R	183724913	183724982	-	0-9:A>G-9:A>G	A	G	1	1	-	0	0	-	0	-	0	1	-	1	1	-	-	1	1	1	1	-	2	1	1	1	1	1	-	1	-	1	1	-	1	-	1	-
3743444_Z	-	u	TGCAGCATGACGGTGACGAACGTGAAGAAGAAGCAGGCGGCCAGGGCTTCCACGGCCG	96.552	58	Yes	chr2R	183724924	183724982	-	0-7:T>G-7:T>G	T	G	0	0	1	1	1	1	1	1	1	0	0	0	0	0	0	0	0	0	0	0	2	0	0	0	0	0	0	0	0	0	0	0	0	-	0	0
3592258_Z	-	u	TGCAGGGCGCGATCCAGAGCATGGCAGGAAGCATCATGTCGGCGTGCGCTTTGGCGCTGGGCCTCGTCG	100.000	69	Yes	chr2R	184462429	184462498	+	0-28:A>G-28:A>G	A	G	1	1	0	0	0	0	0	0	0	1	1	1	1	1	1	1	1	1	1	1	2	1	1	1	1	1	1	1	1	1	1	1	1	-	1	1
3576982_Z	SECCE2Rv1G0085060	c	TGCAGTGACTGCACCGCCTCTCTACCCTAATGGGCACCACGGGCTAGGGCTAGGGCTCTTCCTTGACGT	98.551	69	Yes	chr2R	185015250	185015319	-	0-33:G>A-33:G>A	G	A	0	0	1	1	1	1	1	-	1	0	0	0	0	0	0	0	0	0	0	0	2	0	0	0	0	0	0	0	0	0	0	0	0	0	0	0
4093134_Z	SECCE2Rv1G0085110	x	TGCAGAAGCCCGGCGACCTGCGAATCGCACGTCGTCGTGTATCCGGCCTCGTTCTCGACGTCGTCCAGG	97.101	69	Yes	chr2R	185972519	185972588	-	0-11:G>C-11:G>C	G	C	1	1	0	-	-	0	-	-	-	1	1	1	1	-	1	1	-	1	-	1	1	1	1	-	1	1	1	1	1	-	-	1	1	1	1	1
5202919	SECCE2Rv1G0085110	x	TGCAGAAGCCCCGCGACCTGCGAATCGCATGTCGTCGTGTATCCG	95.556	45	No	chr2R	185972543	185972588	-	0-16:C>T-16:C>T	C	T	1	1	-	-	-	-	0	0	0	1	1	1	1	1	1	1	1	1	1	1	2	1	1	1	1	1	1	1	1	1	1	1	1	-	1	1
3589547_A	SECCE2Rv1G0085110	c	TGCAGCAGCTCAAGAGAGTGGACGACTGGCTCAACCATGTGGTGCGGCACGAGAGGATGCTTCCGAGAT	98.462	65	Yes	chr2R	185972584	185972649	+	0-40:G>C-40:G>C	G	C	1	1	0	0	0	0	-	-	0	1	1	1	1	1	1	1	1	1	1	1	1	1	1	1	1	1	1	1	1	1	1	1	1	-	1	1
3892382_Z	SECCE2Rv1G0085170	c	TGCAGAACGTGGCTATCATGCTCAAGGCGCTCAATGTGACCGCGGACGAGGTGATCGGAGCACTCGTGC	100.000	69	Yes	chr2R	186543101	186543170	-	0-22:C>A-22:C>A	C	A	1	1	0	0	0	0	0	0	0	1	1	1	1	-	1	1	1	1	1	1	2	1	1	1	1	1	1	1	1	1	1	1	1	-	1	1
7501721_Z	SECCE2Rv1G0085170	x	TGCAGCTGGAGAGGGCGCAGGTCAGGGCTGGACCG	97.143	35	Yes	chr2R	186543943	186543978	+	0-17:C>A-17:C>A	C	A	0	0	1	-	-	1	-	1	-	0	0	0	0	0	0	0	0	0	0	0	2	0	0	0	0	0	0	0	0	0	0	0	0	-	0	0
7094227_Z	-	u	TGCAGCTCCGCTCTCCCTTTCCGGTGGGAGTTTGACTGATGGCGATCCG	100.000	49	Yes	chr2R	188406621	188406670	+	0-12:C>T-12:C>T	C	T	1	1	0	0	0	-	-	0	0	1	1	1	-	1	1	-	-	1	1	-	1	-	1	1	1	-	1	1	-	1	1	-	-	-	1	-
4487097_Z	SECCE2Rv1G0085250	x	TGCAGCAGCGGGTCGGCGTGCGACAGCAGCGCGACGAGCGGCCGCACGGCCCCG	100.000	54	Yes	chr2R	188423481	188423535	-	0-29:C>G-29:C>G	C	G	1	1	0	-	0	0	0	0	0	1	1	1	1	1	1	1	1	1	1	1	2	1	1	1	1	1	1	1	1	1	1	1	1	-	1	1
1125859	SECCE2Rv1G0085250	c	TGCAGGAGCACGGGGTGACGGCGCTGCTCAACCTCTCCATCTGCGACGAGAACAAGGCCCTCATGGTCG	95.652	69	Yes	chr2R	188423531	188423600	+	0-16:G>C-16:G>C	G	C	0	0	1	1	1	1	1	1	1	0	0	0	0	0	0	0	0	0	0	0	2	0	0	0	0	0	0	0	0	0	0	0	0	-	0	0
5361087	SECCE2Rv1G0085250	c	TGCAGCGGCGCGCGCGAGAACCGCCTGCGCGCAGTCGAGGCCGGCGCCGTGCGCCCGCTGCTGGACCTC	95.652	69	Yes	chr2R	188423818	188423887	+	0-14:C>A-14:C>A	C	A	0	-	1	1	1	1	1	1	1	0	0	0	0	-	0	-	-	0	-	0	0	0	0	0	0	0	0	0	0	0	0	0	0	-	0	0
100176118_Z	SECCE2Rv1G0085290	c	TGCAGGCATCCGCGTGCGCGGGCGCGGGCGCCGACTGCCGCTTCCCG	93.750	48	Yes	chr2R	188760768	188760816	-	0-7:A>C-7:A>C	A	C	1	1	-	0	0	-	-	-	0	1	1	1	1	1	1	1	1	1	1	1	2	1	1	-	1	1	1	1	1	1	1	-	1	-	-	1
100120388	SECCE2Rv1G0085290	x	TGCAGCAGCAAGAGCACCAGCGGCAGCAGCGCCGCGGCTCCGGCCGTGGCGGTGCGGCCAGAGGCACCG	98.551	69	Yes	chr2R	188760811	188760880	+	0-13:G>A-13:G>A	G	A	1	1	-	-	-	0	-	-	-	1	-	1	1	1	1	1	1	1	1	-	1	1	1	-	-	-	1	1	-	1	1	1	1	-	-	1
3601944	SECCE2Rv1G0085330	x	TGCAGGCATCGCTACGCCGCCTCTGCCTAGCGCACTCCCTGGTAGTGTCTGGCAGGTAGGCTCAGCGCC	98.551	69	No	chr2R	189302292	189302361	+	0-14:C>G-14:C>G	C	G	0	0	1	1	1	1	1	1	1	0	0	0	0	0	0	0	0	0	0	0	2	0	0	0	0	0	0	0	0	0	0	0	0	-	0	0
5803250	SECCE2Rv1G0085340	c	TGCAGGCGCTCAGGGCCACCATCGACAGGTTCGGCTCCGAGAACGTGTGCCTCTGCGGCCACTCCCTCG	98.507	67	No	chr2R	189385626	189385693	-	0-34:C>G-34:C>G	C	G	0	0	-	1	1	-	1	1	1	0	0	0	0	0	0	0	0	0	0	0	2	0	0	0	0	0	0	0	0	0	0	0	0	0	0	0
3347749	-	u	TGCAGGGCTGCGCCATGCAGCTGTTGTTGCTACTGAGTGCATCGCTTTACCTAACATCATATGATGATG	98.551	69	No	chr2R	189815800	189815869	-	0-12:C>G-12:C>G	C	G	-	1	0	0	0	0	0	0	0	-	-	1	1	1	1	1	1	-	1	1	2	1	-	-	-	1	1	1	1	1	-	-	-	-	-	1
1090976_Z	-	u	TGCAGCCGCTCCCGCTTTGTGCTGCACATGCGCTGCTGTCCGCCAATGCGCCGCTGCTCCCCGCGCCAT	97.059	68	Yes	chr2R	190947606	190947674	+	0-9:T>A-9:T>A	T	A	0	0	-	-	1	-	1	-	1	0	0	0	0	0	0	0	0	0	0	0	0	0	0	0	0	0	0	0	0	0	0	0	0	-	0	0
7512568_Z	SECCE2Rv1G0085450	c	TGCAGTGCGAGTACAGGCACTACCTCTTCGCCTGGAGGTTTCGCACCGCCGATGCATCATCGTCCGAGA	95.161	62	Yes	chr2R	191510184	191510246	-	0-10:G>C-10:G>C	G	C	0	0	-	1	1	-	-	1	1	0	0	0	0	0	0	0	0	0	0	0	2	0	0	0	0	0	0	0	0	0	0	0	0	-	0	0
1142609	SECCE2Rv1G0085450	c	TGCAGAGCAGGCCGTGCCGAGCAAGGAAGCGCGGGCGCCCGAGCGCCGTGCCGGTGTCCGCGCCGAGAT	98.462	65	No	chr2R	191510938	191511003	-	0-19:A>G-19:A>G	A	G	0	0	-	1	1	-	-	1	1	0	0	-	0	0	0	-	-	0	0	0	2	0	-	-	0	0	0	-	-	0	0	0	0	-	0	0
4092948_Z	SECCE2Rv1G0085450	c	TGCAGAACAGGCCGTGCCGGGCAAGGAAGCGCGGGCGCCCGAGCGCCGTGCCG	98.113	53	Yes	chr2R	191510950	191511003	-	0-6:A>G-6:A>G	A	G	0	0	1	-	1	1	1	1	1	0	0	0	0	0	0	0	0	0	0	0	0	0	0	0	0	0	0	0	0	0	-	-	-	-	0	0
3909931_Z	SECCE2Rv1G0085450	x	TGCAGGTGGCAGAGCACGCGGTCGGCGGCGCCGTCGATCGCCTGCACCG	97.959	49	Yes	chr2R	191510999	191511048	+	0-45:A>G-45:A>G	A	G	0	0	1	1	1	1	1	1	1	0	0	0	0	0	0	0	0	0	0	0	2	2	0	0	0	0	0	0	0	0	0	0	0	-	0	0
5796522	-	u	TGCAGGCCTGGAAAGAGAAAAAAGCGGAGGAGAAAACGAGGCAGCGAGGAGCGGACGGGGCAAAGAAGC	94.203	69	No	chr2R	193002404	193002473	-	0-8:T>C-8:T>C	T	C	0	0	1	1	1	1	1	1	1	0	0	0	0	0	0	0	0	0	0	0	2	0	-	0	0	0	0	0	0	0	0	-	0	0	0	0
3580103	SECCE2Rv1G0085640	c	TGCAGCTGTGCTCCGAGTGCTCCAGCAACCGTGCGCTTCTCGTTCGAGAAGGAGCCATCCCACCGCTCG	100.000	69	No	chr2R	194381034	194381103	-	0-37:T>C-37:T>C	T	C	-	1	0	0	0	0	0	0	0	-	-	1	1	1	-	-	1	-	1	1	2	1	1	1	1	-	1	1	-	-	1	1	1	-	-	-
100139106_Z	SECCE2Rv1G0085670	x	TGCAGCACCACCTGGTTGATGTAGAGGTCACAGCGCGCGCCCAGGCCGCCCACGTCGAGGAACTCCGCC	95.652	69	Yes	chr2R	195176237	195176306	-	0-29:A>G-29:A>G	A	G	1	1	0	-	-	0	-	-	-	1	1	1	1	1	1	1	-	1	1	1	1	1	1	1	1	1	1	1	1	1	1	1	1	-	1	-
3581436_Z	SECCE2Rv1G0085670	c	TGCAGCGCTGCCAGCCCCTCCTCCCCGTCGCCGAGGAGCTCCTCATCGTCAGCCGTTGCGTCGAGTCGC	98.551	69	Yes	chr2R	195176332	195176401	+	0-27:T>C-27:T>C	T	C	1	1	-	0	0	-	-	0	0	1	1	1	1	1	1	1	1	1	1	1	1	1	1	1	1	1	1	1	1	1	1	1	1	-	1	1
17399304_Z	SECCE2Rv1G0085670	x	TGCAGTATCTCCGTGGCCCTCCTGTTGGCGTCAGTCTCGCCGTCGCCG	95.833	48	Yes	chr2R	195176711	195176759	-	0-32:A>G-32:A>G	A	G	0	0	-	1	1	-	1	1	1	0	0	0	0	0	0	0	0	0	0	0	2	0	0	0	0	0	0	0	0	0	0	0	0	-	0	0
4093305_Z	SECCE2Rv1G0085670	c	TGCAGGGCGTGGTCGAGCTGCTCCCGGTGGAGGCGAGCGGCGCCGTCCCGGTGGCCTTCTACTTCGCGC	97.101	69	No	chr2R	195176755	195176824	+	0-16:G>C-16:G>C	G	C	0	0	-	1	1	-	-	1	1	0	0	0	-	0	0	-	-	0	0	0	0	0	0	0	-	0	0	0	-	0	0	0	0	-	0	0
4104305_Z	SECCE2Rv1G0085670	x	TGCAGTTGGGATGCTACCTGGTCCCGCAGCCTCGTCCG	100.000	38	No	chr2R	195176865	195176903	-	0-5:T>C-5:T>C	T	C	1	1	0	0	0	0	0	0	0	1	1	1	1	1	1	1	1	1	1	1	2	1	1	1	1	1	1	1	1	1	1	1	1	-	1	1
7063267	SECCE2Rv1G0085670	c	TGCAGTCCGCCAGCGCGGATGACCTGCCGCTGGCGGAGCAAGACGCCGACCGGTCCGTCGCCGATAGCC	100.000	69	No	chr2R	195176899	195176968	+	0-6:C>T-6:C>T	C	T	-	1	0	0	0	0	0	0	0	-	1	1	1	-	1	1	1	1	1	-	2	-	-	1	1	-	1	1	-	-	1	-	1	-	1	1
1241494	SECCE2Rv1G0085670	c	TGCAGCGGCACAACACCCTGAAAGGAGGCTCGGTCCGCAAGGACAGCAAAGAGCCGAGCTTCAGGGCGG	96.970	66	Yes	chr2R	195177736	195177802	+	0-34:C>T-34:C>T	C	T	0	0	1	1	1	1	1	1	1	0	0	0	0	0	0	0	0	0	0	0	2	0	0	0	0	0	0	0	0	0	0	0	0	-	0	0
2285915	SECCE2Rv1G0085690	x	TGCAGGGCGCCTTTTGCCGGGCTGCCGAGCGTGAGGCCGAAGACCCAACCG	96.078	51	No	chr2R	196005498	196005549	+	0-32:G>A-32:G>A	G	A	0	0	1	1	1	1	1	1	1	0	0	0	0	0	0	0	0	0	0	0	2	0	0	0	0	0	0	-	0	0	0	0	0	-	0	0
3895203_A	SECCE2Rv1G0085800	i	TGCAGGGAATTATTCTGTTAGTTATGCACACGCTTGGTGGCTACGAGAACAAATCATCATTTGACATTC	98.551	69	No	chr2R	196862008	196862077	+	0-37:T>G-37:T>G	T	G	1	1	0	-	-	0	-	0	-	1	1	1	1	-	1	1	1	1	1	1	1	1	1	1	1	1	1	1	1	1	-	1	1	-	1	1
4101538_Z	SECCE2Rv1G0085810	x	TGCAGCAGCGTGCTGATGGTGGCGTTCACCAGCGAGCTCAGCGGCGACGGCCTGAAGCCG	100.000	60	Yes	chr2R	196869199	196869259	+	0-34:A>C-34:A>C	A	C	1	1	0	0	0	0	0	0	0	1	1	1	1	1	1	1	1	1	1	1	2	1	1	1	1	1	1	1	1	1	1	1	1	-	1	1
978786	-	u	TGCAGGAGTCTCGTGGTGGGTCATGTGAGGAAGAATCGCATGCCTTCAGTCAAGCAAGCAGTGGGCAAG	97.101	69	No	chr2R	197732360	197732429	-	0-22:A>G-22:A>G	A	G	0	0	1	1	1	1	1	1	1	0	0	0	0	0	0	0	0	0	0	0	2	0	0	0	0	0	0	0	0	0	0	0	0	-	0	0
3907590	-	u	TGCAGAGGCGCGCCAGCCATCGCCATGGCGCATCCCCCGCCGCTTCTCTCTTCTCCACCGAGCTCCGTC	100.000	69	No	chr2R	197732425	197732494	+	0-19:T>C-19:T>C	T	C	1	1	0	0	0	0	0	0	0	1	1	1	1	1	1	-	-	1	-	1	2	1	-	1	-	-	1	1	1	1	1	1	1	-	1	1
5789043	SECCE2Rv1G0085940	x	TGCAGCTCGCGTCCTGTGTCCCGGGGGCAGCATCTTGTGCCTCCGCCCCCGTGTCGGTCATGCCGAACA	97.101	69	No	chr2R	198185220	198185289	-	0-36:G>C-36:G>C	G	C	0	0	-	1	1	1	1	1	1	0	0	0	0	0	0	0	0	0	-	0	2	0	0	0	0	0	0	0	0	0	0	-	0	-	0	-
3364124	SECCE2Rv1G0085960	c	TGCAGATCACGGACGTGCAGCTGGAGATCATGATGGGCATCCTCAGCGTGTACGCGCTCATCGGGTCAT	100.000	69	No	chr2R	198638132	198638201	+	0-43:C>G-43:C>G	C	G	1	1	-	0	0	-	-	0	0	1	1	1	1	1	1	1	1	1	1	1	2	1	1	1	1	1	-	1	1	-	1	1	1	-	1	1
990178_Z	SECCE2Rv1G0085970	o	TGCAGACATCGGCGTGATGAGCGGAGCGTCGCTGTACATCCAGAAGGATCTGAAGATCAACGACACCCA	97.101	69	Yes	chr2R	198748693	198748762	-	0-9:C>T-9:C>T	C	T	0	0	-	-	-	-	1	1	1	0	0	0	0	0	0	0	0	0	0	0	0	0	0	0	0	0	0	0	-	0	0	0	0	0	0	0
3888965	-	u	TGCAGATTAAGATGACAGACCATTCCTTGTGCTAGAGCAACAGTAGCTGACTGGCTGCTTATCTACTCA	100.000	69	No	chr2R	199966897	199966966	+	0-14:A>G-14:A>G	A	G	1	1	0	0	0	0	0	0	0	1	1	-	-	1	1	-	1	1	1	-	2	-	1	-	-	1	1	-	1	1	1	1	-	1	1	1
3601082_Z	-	u	TGCAGGTTTTGGTCAGATCCAAGGGGATTAGTTGGAAGTTGGGAAGCAGGAGCGTGCCTTGTCCGAGAT	98.529	68	Yes	chr2R	199968179	199968247	-	0-7:T>C-7:T>C	T	C	1	1	0	0	0	0	0	0	0	1	1	1	1	1	1	1	1	1	1	1	2	1	1	1	1	1	1	1	1	1	1	1	1	-	1	1
100130466	SECCE2Rv1G0085990	c	TGCAGCTCCACCGCCGGGGGCACAACCTTCCGTGGCGGCTGCGGCAGCGCGGCCCCG	96.491	57	Yes	chr2R	200665287	200665344	-	0-7:C>G-7:C>G	C	G	0	0	1	1	1	1	1	1	1	0	0	0	0	0	0	0	0	-	0	0	2	0	0	0	0	0	0	0	0	0	0	0	0	-	0	0
3885096_Z	-	u	TGCAGACGCAGGACCATTAGGCTCCGTGGACCGTCTGCCG	97.500	40	Yes	chr2R	202244610	202244650	-	0-6:C>T-6:C>T	C	T	1	1	-	0	0	-	0	-	0	1	1	1	1	1	1	1	1	1	1	1	1	1	1	1	1	1	1	1	1	1	1	1	1	-	1	-
5799617	-	u	TGCAGAATCGATCGCCGTGAATTGACTTATAGCTGGGCACCGCTGCATGGTTGGCTCCGTTTCATGTTC	95.652	69	Yes	chr2R	202956715	202956784	-	0-10:A>G-10:A>G	A	G	0	0	1	1	1	1	1	1	1	0	0	0	0	0	0	0	0	0	0	0	2	0	0	0	0	0	0	0	0	0	0	0	0	-	0	0
3907012_Z	SECCE2Rv1G0086390	x	TGCAGCACCAGCCCCTCCCTGGGGTAGAACGCGTGACCGTGCCGCGACGCGTACGCCACCGGCCTGCTG	98.551	69	Yes	chr2R	210865711	210865780	+	0-35:A>C-35:A>C	A	C	1	1	0	-	-	0	-	-	-	1	1	1	1	1	1	1	-	1	1	-	1	1	1	1	1	1	1	1	1	1	-	-	1	-	1	-
5800126_Z	SECCE2Rv1G0086540	x	TGCAGGTTAGGCGCCTCGGGGGTGGAGGCCGCGCGGAAGAGAAACGGCAGCAGCTCGGCCCAGGTGTTC	100.000	69	Yes	chr2R	213501879	213501948	-	0-8:A>G-8:A>G	A	G	1	1	0	0	0	0	0	0	0	1	1	1	1	1	1	1	1	1	1	1	2	1	1	1	1	1	1	1	1	1	1	1	1	1	1	1
3886525_Z	-	u	TGCAGCTGCTCCGTCCGCCGCATGGTGCGGTAGACGGTGTGGCCGTCGGTGTTCCGCACCTTGAGCGTC	100.000	69	Yes	chr2R	214184070	214184139	+	0-11:C>G-11:C>G	C	G	1	1	-	0	0	0	-	0	0	1	1	1	1	1	1	1	1	1	1	1	2	1	1	1	1	1	1	1	1	1	1	1	1	-	1	1
3603029_Z	SECCE2Rv1G0086620	x	TGCAGGGCGCTGAGCCGCTTCACGGCCGCCACGATGCCGTCCTCGAGGACCGCCTTGTACGTGCTCCCG	100.000	69	Yes	chr2R	214194569	214194638	-	0-32:G>A-32:G>A	G	A	1	1	0	0	0	0	0	0	0	1	1	1	1	1	1	1	1	1	1	1	2	1	1	1	1	1	1	1	1	1	1	1	1	-	1	1
1206007	SECCE2Rv1G0086750	x	TGCAGAGAATTACGTCAAGGAACCGAAGCTTAACCGAATCAGGCGACGAGAGTGCTCGCGGTGGTGGAC	98.551	69	No	chr2R	215153875	215153944	+	0-18:G>A-18:G>A	G	A	0	0	-	-	-	1	-	-	-	0	0	0	-	0	0	0	0	0	0	0	0	0	0	0	0	0	0	0	-	0	0	0	0	-	0	0
3586045_Z	SECCE2Rv1G0086760	x	TGCAGGAAGTCGTACAGCTTCACCTGGTTCCACGCCACCTCCATCCCGTGGTACTCGTCGAACGCCCGA	98.529	68	No	chr2R	215403253	215403321	+	0-26:G>A-26:G>A	G	A	1	1	-	-	-	0	-	-	-	1	1	1	1	1	1	1	1	1	1	1	1	1	1	1	1	1	1	1	1	1	1	1	1	-	1	1
3594778	SECCE2Rv1G0086800	x	TGCAGGATTTGCCGCGCAGGCGGGCCAGGTAGGCGCACTGCACCATGCTCTGCGCGCCTGAGGACGAGG	100.000	69	Yes	chr2R	216043108	216043177	+	0-25:C>G-25:C>G	C	G	1	1	-	0	0	-	0	0	0	1	1	1	1	1	1	1	1	1	1	-	2	1	1	1	1	1	1	1	1	1	1	-	1	-	1	1
3906001_Z	SECCE2Rv1G0086800	o	TGCAGCTCGCAACCGTCGCCATGAGAGATCTCGCGTCCTGCCTCAGCCAAACCG	98.148	54	Yes	chr2R	216043195	216043249	-	0-11:A>G-11:A>G	A	G	0	0	-	-	-	1	-	-	-	0	0	0	0	0	0	0	0	0	0	0	0	0	0	0	0	0	0	0	0	0	0	0	0	-	0	0
3028180	SECCE2Rv1G0086860	x	TGCAGCCGGGCACTTTGGCCACCTTCTTCTCCTCCATCACCGACCG	95.652	46	Yes	chr2R	216454635	216454681	+	0-7:G>A-7:G>A	G	A	0	0	-	1	1	-	1	1	1	0	0	0	0	0	0	0	0	0	0	0	2	0	0	0	0	0	0	0	0	0	0	0	0	-	0	0
3903223	SECCE2Rv1G0086880	x	TGCAGAGCGCCGCCCTCCTTAGTCCTCCG	100.000	29	No	chr2R	216626683	216626712	-	0-5:A>G-5:A>G	A	G	1	1	0	0	0	0	0	0	0	1	1	1	1	1	1	1	1	1	1	1	1	1	1	1	1	1	1	1	1	1	1	1	1	-	1	1
3597311_Z	SECCE2Rv1G0086940	c	TGCAGGCCCTTCTATCGGAGGAGAAGAATCCAACAAAAGGCCCTTCTGAGGACAGGCTCCG	100.000	61	No	chr2R	217490408	217490469	+	0-31:A>G-31:A>G	A	G	1	1	-	0	0	-	0	0	0	1	1	1	1	1	1	1	1	-	1	1	1	1	-	1	-	-	1	-	-	1	1	1	-	-	1	1
4105391	-	u	TGCAGTGCTCACTCATCCGAAAGTGCAGCTCTTTCCGGTGCGCAGTCCGGCACGCCACTCTTCCGCTCC	100.000	69	Yes	chr2R	219009565	219009634	+	0-26:A>T-26:A>T	A	T	1	1	-	0	0	-	0	0	0	1	1	1	1	-	1	-	1	1	-	1	2	-	1	-	1	-	1	1	1	1	1	1	1	-	-	1
7062799	-	u	TGCAGAGCTTAGAAGTTGTCACATATGCATGGTGCTGCAAGTAAGCAAAGAAGGTATCAACTTGGTCAA	98.551	69	No	chr2R	223309121	223309190	-	0-31:G>C-31:G>C	G	C	0	0	1	1	1	1	1	1	1	0	0	0	0	-	-	0	-	0	0	-	2	-	0	0	0	-	-	0	0	-	0	0	0	0	0	0
3597413_Z	-	u	TGCAGGATCTCGTGTGAAGACAGGGTGGTGGCATAGAGCTTTCCTTGGAAGGACAAGGTGTTCCAAACA	98.551	69	No	chr2R	225822674	225822743	-	0-32:A>G-32:A>G	A	G	1	1	-	0	0	-	-	-	0	1	1	1	1	1	1	1	1	1	1	1	1	1	1	1	1	1	1	1	1	1	1	1	-	-	1	1
16423261_Z	-	u	TGCAGGAGGGCGCTCCCCTCGCTTTGAATATCCTACTACCTGCATCCG	100.000	28	No	chr2R	227387509	227387537	-	0-10:C>T-10:C>T	C	T	0	0	-	-	-	1	-	-	1	0	0	0	0	0	0	0	0	0	0	0	0	0	0	0	0	0	0	0	0	0	0	0	0	0	0	0
1322080	SECCE2Rv1G0087540	c	TGCAGTGGCCGGGGCTGTTCCACATGCTCGCGTCCCGCCCCCGCAGGCCGCTCTCGCTCCG	96.721	61	Yes	chr2R	227534420	227534481	-	0-33:C>A-33:C>A	C	A	0	0	-	1	1	-	-	-	1	0	0	0	0	0	0	0	0	0	0	0	0	0	0	0	0	0	0	0	0	0	0	0	0	-	0	0
4093801_Z	SECCE2Rv1G0087540	x	TGCAGCATGTCCCGCGCCTCCGGGAGCTGGTCCATGGCCACCGCCTCCGCGCACCTGAGGAGCAGTCTC	100.000	69	Yes	chr2R	227534774	227534843	+	0-12:C>T-12:C>T	C	T	1	1	0	0	0	0	0	0	0	1	1	1	1	1	-	-	-	1	-	1	2	1	-	1	1	1	1	1	1	1	-	1	1	1	1	1
4093683	SECCE2Rv1G0087550	x	TGCAGCGGGCCGCGGGCGGCACGGCGATGGCACTCGGCGAGAGCCCGATGGGTCGAGGCGCAGGGCCCC	100.000	69	Yes	chr2R	227713014	227713083	-	0-26:A>G-26:A>G	A	G	1	1	0	0	0	0	0	0	0	1	1	1	1	1	1	1	1	1	1	1	2	1	1	1	1	1	1	1	1	1	1	1	1	-	1	1
3595847_Z	SECCE2Rv1G0087580	c	TGCAGTGCCTGATTGATTCCAGGTACAAAGACGGCCGCGCCACGACGGAGACAGAGGTCGTCGGCATGC	100.000	69	Yes	chr2R	228522886	228522955	-	0-13:T>C-13:T>C	T	C	1	1	0	0	0	-	0	0	0	1	1	1	1	1	1	1	1	1	1	1	2	-	1	1	1	1	1	1	-	1	1	1	1	-	1	1
1696921	SECCE2Rv1G0087640	x	TGCAGAAGCTGTCGAGGGCGGGGTGGGAGCGGAGGTCCTTGTCCATGGCCTTGTAGGCGCGCGCGAAGG	97.101	69	Yes	chr2R	229481759	229481828	-	0-10:G>A-10:G>A	G	A	0	0	-	1	1	-	1	1	1	0	0	0	0	0	0	0	0	0	0	0	2	0	0	0	0	0	0	0	0	0	0	0	0	-	0	0
5797986	SECCE2Rv1G0087640	e	TGCAGCGGCAGCACCGCCGTCACCGTCCTCAAGCTCGTACGTGGCACTGGCGCCG	96.364	55	No	chr2R	229481824	229481879	+	0-43:G>C-43:G>C	G	C	0	0	1	1	1	1	1	1	1	0	0	0	0	0	0	0	0	0	0	0	2	0	0	0	0	0	0	0	0	0	0	0	0	-	0	0
3584629_Z	SECCE2Rv1G0087670	c	TGCAGCTAATGATGCAGCTTATCTCCACCGTCATGGTGGGGCACCTCGGCGAGGTCGCGCTCGCTGGTG	98.551	69	Yes	chr2R	229894837	229894906	+	0-7:A>G-7:A>G	A	G	1	1	0	-	-	0	-	-	-	1	1	1	1	1	1	1	1	1	1	1	1	1	1	1	1	1	1	1	1	1	1	1	1	1	1	1
100164775	SECCE2Rv1G0087690	c	TGCAGGCCTTCGTCCCCGATCTCGAGGTGGCCGTCGCCGACCTCCTCGCCTTCTTCCGGTCCGTCCAGC	98.485	66	Yes	chr2R	230234209	230234275	+	0-43:C>G-43:C>G	C	G	1	1	-	0	0	-	-	-	0	1	1	1	1	1	1	-	-	1	-	-	1	1	1	1	1	-	1	-	1	1	1	-	1	-	1	1
3587966	SECCE2Rv1G0087790	p	TGCAGTTATTTTGTCACTCAACACAAGGATCGGGATCTAAAGATGCTTTGATGTTGTGCTGTGTTGTGC	100.000	69	No	chr2R	231633483	231633552	+	0-31:G>A-31:G>A	G	A	1	1	0	0	0	0	0	0	0	1	1	1	1	1	1	1	1	1	1	1	2	1	1	1	1	1	1	1	1	1	1	1	1	-	1	1
1062693	-	u	TGCAGGTCCGTCACGCACACCATAGTCATGGAGACACGACGTGTTCGTTTTGGGGAAGCAACAAGTGCA	95.652	69	No	chr2R	235304181	235304250	+	0-41:T>A-41:T>A	T	A	0	0	1	-	-	1	-	-	-	0	0	0	0	0	0	0	0	0	0	0	0	0	0	0	0	0	0	0	0	0	0	0	0	0	0	0
3352619	-	u	TGCAGGCTCCAGATCGAGGAGACTTTTGCAGGAGCAAGAGAGGGAGACAAACAAAATGGATCACTCCAC	97.101	69	No	chr2R	235305062	235305131	+	0-42:G>A-42:G>A	G	A	0	0	1	-	-	1	-	1	1	0	-	0	-	-	-	0	0	0	0	-	2	-	-	-	0	0	-	0	0	0	0	0	-	-	0	0
5803273_A	-	u	TGCAGGGATGGGATGTTGGGGGTCGTCCTGCCTACGTTTGTTGGCCATAAAAGCCGAGATAAGCTTCCG	97.101	69	Yes	chr2R	236134342	236134411	+	0-40:T>G-40:T>G	T	G	0	0	1	1	1	1	1	1	1	0	0	0	0	0	0	0	0	0	0	0	0	0	0	0	0	0	0	0	0	0	0	0	0	-	0	0
5801891_Z	SECCE2Rv1G0087970	c	TGCAGCCGCCGTGATGGCGCCAGTCCCGGCCGCTCCCAAGAGCTCCCTCGAGGTCTTGCTCGAGACCAT	97.101	69	Yes	chr2R	236136383	236136452	+	0-30:C>T-30:C>T	C	T	0	0	1	1	1	1	1	1	1	0	0	0	0	0	0	0	0	0	0	0	2	0	0	0	0	0	0	0	0	0	0	0	0	-	0	0
5360800	SECCE2Rv1G0088000	c	TGCAGCAGATCGCTTCGCTCAACGGCAACAGCATCACGTCCAGCTTCTCCATGCTGCACGCCTGCACCA	97.101	69	Yes	chr2R	236718265	236718334	-	0-13:T>C-13:T>C	T	C	0	0	1	1	1	1	1	1	1	0	0	0	0	0	0	0	0	0	-	0	2	0	0	0	0	0	0	0	0	0	0	0	0	0	0	0
3365200_A	SECCE2Rv1G0088000	x	TGCAGCGTCTCGATGGCGTCCTGCTTGCGGCCGCGCACCAGCAGCCACCGCGGCGACTCTTGGACGAGG	100.000	69	Yes	chr2R	236718330	236718399	+	0-29:G>C-29:G>C	G	C	1	1	0	0	0	0	0	0	0	1	1	1	1	-	1	1	1	1	1	1	2	1	-	-	1	-	1	1	-	1	-	1	1	-	1	-
7512061	SECCE2Rv1G0088000	x	TGCAGGGCGCCTGTGGCGCCCATGTACGTCTCGATGGTGTCATCGATCGACGGCGCCTTGACCG	98.333	60	No	chr2R	236719041	236719101	+	0-11:T>G-11:T>G	T	G	0	0	-	1	1	1	1	1	1	0	0	0	0	0	0	0	0	0	0	0	2	0	0	0	0	0	0	0	0	0	0	0	0	-	0	0
3739452	SECCE2Rv1G0088020	o	TGCAGCGGTAGAGTTCAACAAGCGAAGGGGAAAATGGCAATTGGACAGACTATGCCGAAGGGGTCTCTC	98.529	68	Yes	chr2R	237060699	237060767	+	0-6:G>A-6:G>A	G	A	1	1	-	0	0	-	0	0	0	1	1	1	1	1	-	1	1	1	1	1	1	1	1	1	1	1	1	1	1	1	1	1	1	-	-	1
3348658	-	u	TGCAGCATGCACGCAAAGCCGCAGGGCTGCCACCTGCACTGCACTGCACACGAAACGGGAGGAAAAGGC	92.754	69	No	chr2R	237550952	237551021	-	0-18:C>G-18:C>G	C	G	1	1	0	0	0	0	0	0	0	1	1	1	1	1	1	1	1	1	1	1	1	1	1	1	1	1	1	1	1	1	1	1	1	-	1	1
5796474_Z	-	u	TGCAGGAGTGGGCGCGGGAGGTAGAGGACGGCGAGCAGGGAGGCGGCCGCGGCCGCGGCGAGGAGGGGG	97.101	69	Yes	chr2R	237551703	237551772	-	0-8:T>G-8:T>G	T	G	0	0	-	1	1	-	1	1	1	0	0	0	0	0	0	0	0	0	0	0	0	0	0	0	0	0	0	0	0	0	0	0	0	-	0	0
3906353	-	u	TGCAGCTGTCGGAGTCGGAGTCCGACGTCCAGGGCAGGCCCATCTCCTCCG	98.039	51	No	chr2R	237552029	237552080	-	0-10:G>C-10:G>C	G	C	1	1	0	-	-	0	-	-	-	1	1	1	1	1	1	1	1	1	1	1	1	1	1	1	1	1	1	1	1	1	1	1	1	-	1	1
5801911_Z	-	u	TGCAGCGGCAGCGACGACTACGACGACGGCGGCGGCCGCGGCGGGGAGGAGTACGGGATGACCG	100.000	61	Yes	chr2R	237552076	237552137	+	0-25:A>G-25:A>G	A	G	1	1	0	0	0	0	0	0	0	1	1	1	1	-	1	1	1	1	-	1	1	1	1	1	1	1	1	1	1	1	1	1	1	-	-	1
3890545	SECCE2Rv1G0088040	c	TGCAGGTCAAGATCGACGGCCGCGTCAAGTGGAAGGTCGGGACCTGGGTCTCCG	96.296	54	Yes	chr2R	237733881	237733935	-	0-25:C>T-25:C>T	C	T	0	0	1	-	-	1	-	-	-	0	0	0	0	0	0	0	0	0	0	0	0	0	0	0	0	0	0	0	0	0	0	0	0	0	0	0
4104701_Z	SECCE2Rv1G0088040	c	TGCAGCTCCGCTCCATCAACCTCGGGGAGCCGTCCCTCTCTGCCACCGCGCAGGTCACGCTCGCCTCCC	98.551	69	Yes	chr2R	237734154	237734223	-	0-28:G>C-28:G>C	G	C	1	1	0	-	-	0	-	-	-	1	1	1	1	1	1	-	1	1	1	1	1	1	-	-	1	1	1	1	-	1	-	1	-	-	1	-
4491525	SECCE2Rv1G0088050	x	TGCAGCGTGGTGTCGCCGTTGCGGAGGAAGAAGAGCACGCGGTTGAGGAAGACGGCGCCGATCAGCCGA	98.529	68	Yes	chr2R	238030438	238030506	-	0-20:G>A-20:G>A	G	A	1	1	0	0	0	0	0	0	0	1	1	1	1	1	1	1	1	1	1	1	1	1	1	1	1	1	1	1	1	1	1	1	1	-	1	1
4095768_Z	SECCE2Rv1G0088050	c	TGCAGCACTGCGCCCTAAAAGCAGCGCACCGGCTGTGCCACGTGTCGGAGGAGACCAAGAAGGCAATGG	95.652	69	Yes	chr2R	238030502	238030571	+	0-8:T>A-8:T>A	T	A	1	1	0	0	0	0	0	0	0	1	1	1	-	1	1	1	1	1	1	1	2	1	1	1	1	1	1	1	-	1	1	1	1	-	1	-
5497914	SECCE2Rv1G0088050	c	TGCAGCTGCTGGGCCCCGACGAGGAGAAGCCCTCGCCGGCGAAGCGGTTCTTGCTGTCGACACTGGTGC	100.000	69	Yes	chr2R	238030727	238030796	+	0-61:A>G-61:A>G	A	G	1	1	-	0	0	0	0	0	0	1	1	1	1	1	-	1	-	1	-	-	0	1	1	1	1	-	-	1	1	-	1	-	-	-	-	1
3737995	-	u	TGCAGACTGGTATTTACCTTGCCGTTTTTCCTTATTGTCCGACGGTGTCACTGTCCCG	96.552	58	No	chr2R	238301515	238301573	+	0-18:T>A-18:T>A	T	A	1	1	0	0	0	0	-	-	0	1	1	1	1	1	1	1	1	1	1	1	1	1	-	-	1	1	1	1	1	1	1	-	1	-	1	1
5796556	SECCE2Rv1G0088080	c	TGCAGGCGTCCTTCACGGGCGCGCTCCACTCCCGCGTGGACGGCGGCGGGAGCGTGCTGGTGGCGCTGT	95.652	69	Yes	chr2R	238587513	238587582	+	0-25:C>T-25:C>T	C	T	0	0	1	1	1	-	1	1	1	0	0	0	0	0	0	0	0	0	0	0	0	0	0	0	0	0	0	0	0	0	0	0	0	0	0	0
5796281_Z	SECCE2Rv1G0088080	x	TGCAGCGCCGAGTTCTGCACGAAGAGGACGAGGCCGCACTTGGTGGCGCGGAAGTCGTCCCACAGCGGG	97.101	69	Yes	chr2R	238587730	238587799	-	0-5:C>T-5:C>T	C	T	0	0	1	-	-	1	-	-	-	0	0	0	0	0	0	0	0	0	0	0	0	0	0	0	0	0	0	0	0	0	0	0	0	-	0	0
6211685_A	SECCE2Rv1G0088170	c	TGCAGTACGACGTGGACTCCCTGGACCAGAACCTGGCCCAGAACCTGGCGGGCGAGATCATCGGCACCC	98.551	69	No	chr2R	239680121	239680190	+	0-52:C>T-52:C>T	C	T	0	0	1	1	1	1	-	1	1	0	0	0	0	0	0	0	0	0	0	0	2	0	0	0	0	0	0	0	0	0	0	0	0	0	0	0
100085222	SECCE2Rv1G0088200	x	TGCAGGTTCGACGTGTCTGACGCCATCTGCATCAGCCCCGGCACGTAGTCGAGCTGGTTGTCGTAGCCC	97.015	67	No	chr2R	239915243	239915310	-	0-8:C>G-8:C>G	C	G	0	-	1	1	1	1	1	1	1	0	0	-	-	-	0	0	-	0	-	-	1	-	-	-	-	0	-	-	0	0	-	-	-	-	0	0
3583988_Z	SECCE2Rv1G0088200	x	TGCAGGTTCGACGTGTCTGACGCCATCTGCATCAGCGCCG	97.500	40	Yes	chr2R	239915270	239915310	-	0-8:C>G-8:C>G	C	G	0	0	1	1	1	1	1	1	1	0	0	0	0	0	0	0	0	0	0	0	2	0	0	0	0	0	0	0	0	0	0	0	0	-	0	0
5045460_Z	-	u	TGCAGGCTTCTGGCCAGCACAAGTGTCCG	100.000	29	Yes	chr2R	240173339	240173368	-	0-5:G>A-5:G>A	G	A	1	1	0	0	0	0	0	0	0	1	1	1	1	1	1	1	1	1	1	1	2	1	1	1	1	1	1	1	1	1	1	1	1	-	1	1
3903909_A	-	u	TGCAGCATCCTTGTTTCGGCAACCACCTATCTACATATGGAGCGTGAAAGACCGCCAGCATTAGCGTGC	100.000	69	Yes	chr2R	241953017	241953086	-	0-34:A>C-34:A>C	A	C	1	1	-	0	0	-	0	0	0	1	1	1	-	1	1	1	-	1	1	1	2	1	1	-	1	1	-	1	1	-	1	1	1	-	1	1
1022376_Z	SECCE2Rv1G0088430	x	TGCAGACGCTCTCAAGCTGCAATGTCTTGACGTCCAGTGAGAAACATTCCAAGTCTGACATCTCTAATG	98.507	67	No	chr2R	244938597	244938664	+	0-6:C>T-6:C>T	C	T	0	0	1	1	1	-	1	-	1	0	-	0	0	0	0	0	0	0	0	0	0	0	0	0	0	0	-	-	0	0	0	0	0	0	0	0
3885232	SECCE2Rv1G0088520	x	TGCAGCTACCATATGCCCCACAGAGTGCATACACCTCACACTGCCTCCGCGGCTGTGACCAGAACAAGA	98.551	69	No	chr2R	246120701	246120770	-	0-7:A>G-7:A>G	A	G	0	0	1	1	1	-	1	1	1	0	0	0	0	0	0	0	0	0	0	0	2	0	0	0	0	0	0	0	0	0	0	0	0	-	0	0
7513686	SECCE2Rv1G0088570	c	TGCAGGCGAACGGCGGCAGCAAGGTGGCGAAGAAGATCAGCCCGAAGGACAAGTACTGGGTGGCCGCCG	97.015	67	No	chr2R	246494623	246494690	-	0-24:T>C-24:T>C	T	C	0	0	1	-	1	1	1	1	1	0	0	0	0	0	0	0	0	0	0	0	0	0	0	0	0	0	0	0	0	0	0	0	0	0	0	0
3887166_Z	-	u	TGCAGCTATCAACTGGCGCGCGGACGATAAATTATTATTGCCATGCGAGCCATGCCATTAAGGAATGCA	100.000	69	No	chr2R	246495087	246495156	+	0-14:G>A-14:G>A	G	A	1	1	0	0	0	0	-	-	0	1	1	1	1	1	1	1	1	1	1	1	2	-	1	-	1	1	1	1	1	1	1	1	1	-	1	1
3595005_Z	SECCE2Rv1G0088650	x	TGCAGAGCGAATTACAAGAAGGAAAGCCCACCTGTACGGGTACAGGATGATATTCTTGACTCTCCTGTT	100.000	69	Yes	chr2R	246942872	246942941	+	0-13:A>G-13:A>G	A	G	1	1	0	0	0	0	0	0	0	1	1	1	1	1	1	1	1	1	1	1	2	1	1	1	1	1	1	1	1	1	1	1	1	-	1	1
3745880	SECCE2Rv1G0088700	x	TGCAGCGTGAAGGTTGGCGGCCTCGGCATCGGCAGCACGGAGCTGTCGCTGCCCAGCGCCAGCACCACG	100.000	69	No	chr2R	247499377	247499446	-	0-14:T>G-14:T>G	T	G	1	1	-	-	-	0	-	0	-	1	1	1	1	1	1	1	1	1	-	1	1	1	1	1	1	1	1	1	1	1	1	1	1	1	1	1
5789918	SECCE2Rv1G0088720	x	TGCAGGCTCGACTGGTTCAGCACGAACCTCGAGACCACGTTGCCGCCGCCGCCGCCGTCGTCTACCAGG	97.101	69	No	chr2R	247638887	247638956	-	0-19:G>C-19:G>C	G	C	0	0	1	-	-	1	-	-	-	0	0	0	0	0	0	0	0	0	0	0	0	0	0	0	0	0	0	0	0	0	0	0	0	0	0	0
5044253	SECCE2Rv1G0088720	x	TGCAGTAGCCCGGGTGCCTCGGCTCTGGCATCACCGCGCTCAGGTTGGCCAGCATCAGGAACACCGTGG	100.000	69	No	chr2R	247643536	247643605	-	0-35:G>A-35:G>A	G	A	1	-	0	0	0	0	0	0	0	1	1	1	1	1	1	1	1	1	-	-	1	1	1	1	-	1	1	1	-	-	1	1	1	-	1	1
4105712_Z	SECCE2Rv1G0088720	c	TGCAGCGACCGGGGATCAACCTCCACCGACGCCGACTGCTCGTTGAGCTGCACCGTCAATGAAATCACC	100.000	69	Yes	chr2R	247643601	247643670	+	0-17:A>G-17:A>G	A	G	1	1	0	0	0	0	0	0	0	-	1	1	1	1	1	1	1	1	1	1	2	1	1	-	1	-	1	-	-	1	1	1	1	-	1	1
4105343	SECCE2Rv1G0088760	x	TGCAGCTCAAGGACCTGGTTCTGGAGCTTCTTGATGTGATCGATGGCGTCCGCCAGGGTGGACTCCTTG	100.000	69	No	chr2R	247969182	247969251	+	0-8:A>G-8:A>G	A	G	1	1	0	0	0	0	0	0	0	-	1	1	1	-	-	-	1	1	1	1	0	1	-	1	-	1	-	1	1	-	1	1	1	-	1	-
5796534_B	-	u	TGCAGGCCTGTCAGCTTGGCATCTTTCTTCGTTAATTAGGTCGCTATTTGGATGGTTTCGTTTCGTCGG	97.059	68	No	chr2R	249672282	249672350	-	0-60:T>C-60:T>C	T	C	0	0	-	1	1	-	1	1	1	0	0	0	0	0	0	0	0	0	0	0	2	0	0	0	0	0	0	0	0	0	0	0	0	-	0	0
5488779	-	u	TGCAGCAGATTCAGCGGCCGATTTCAGCTCCTTGTTGGCTTCCTGGAGGTGGGGAGAAAGAAGAAGAAA	100.000	68	No	chr2R	249989772	249989840	-	0-26:G>A-26:G>A	G	A	1	1	0	-	-	0	-	-	0	1	1	1	1	1	1	1	1	1	1	1	1	1	1	1	1	1	1	1	1	1	1	1	1	-	-	1
1089798_Z	-	u	TGCAGCAGATTCAGCGGCCGATTTCAACTCCTTGTTGGCTTCCTGGAGGTGGGGAGAAAGAAGAGCAAA	98.413	63	Yes	chr2R	249989777	249989840	-	0-28:T>C-28:T>C	T	C	0	0	-	-	-	-	1	-	-	0	0	0	0	0	0	0	0	0	0	0	0	0	0	0	0	0	0	0	0	0	0	0	0	-	-	0
5804438	SECCE2Rv1G0088990	x	TGCAGATAGTAAGGCTAACAGCGACGAGAAGGAGGAGGAGGAAGCAGCTGAGCTTCTTGTGAGCCTGAG	94.203	69	No	chr2R	250969636	250969705	+	0-9:T>C-9:T>C	T	C	0	0	-	-	1	-	1	1	1	0	0	0	0	0	0	0	0	0	0	0	2	0	0	0	0	0	0	0	0	0	0	0	0	0	0	0
4094233	SECCE2Rv1G0089050	c	TGCAGTTCCCCGTGGGCAGGATCGCCAGGTTCCTCAAGGCCG	100.000	42	No	chr2R	252040602	252040644	-	0-16:C>A-16:C>A	C	A	1	1	0	0	0	0	0	0	0	1	1	1	1	1	1	1	1	1	1	1	2	1	1	1	1	1	1	1	1	1	1	1	1	-	1	1
1713175	SECCE2Rv1G0089050	x	TGCAGCCCAGCCTTGGAGCTCCTTGACGTCGCCTTCTTGGCCGCGCCGGCGCCGATTGCCTTCCCACGA	98.551	69	Yes	chr2R	252040640	252040709	+	0-17:G>A-17:G>A	G	A	0	0	1	-	1	-	-	1	1	0	0	0	0	0	0	0	-	0	0	0	0	0	0	0	0	0	-	0	0	0	0	-	0	-	0	0
5040954_Z	SECCE2Rv1G0089090	x	TGCAGGTAGAACCGGTTCTTCAAGGGCAGGTCGAAGTCCCTTGCCTCGTCGGAGTTGTCCGTTCCGAGA	98.485	66	Yes	chr2R	252884034	252884100	+	0-22:A>G-22:A>G	A	G	1	1	0	-	0	0	-	0	0	1	1	1	-	1	1	1	1	1	-	1	2	1	-	1	1	1	1	1	1	1	-	-	1	-	1	1
1006138	-	u	TGCAGGTTGACAGAGAAGATGTGCTTGTCCAGGAAGAAGTAGACCTCGTGTGCCTTCATCGGGTTGACA	97.059	68	No	chr2R	253261838	253261906	-	0-10:C>T-10:C>T	C	T	0	0	1	1	1	1	1	-	1	0	0	0	0	0	0	0	0	0	0	-	0	0	0	0	0	0	0	0	0	0	0	0	0	0	0	0
3355974	-	u	TGCAGGACTGTAGTGTGGTGCAGTATGAGAAGTTTGAAGATTTGGGGATGCCG	100.000	53	No	chr2R	253261902	253261955	+	0-5:G>A-5:G>A	G	A	1	1	0	0	0	0	0	-	0	1	1	1	1	1	1	1	1	1	1	1	1	1	1	1	1	1	1	1	1	1	1	1	1	1	1	1
3743200_Z	-	u	TGCAGCAACCCACGGGTTAATCTAGTTAGGTATATACAAAGACTGAAGAGGCAACCAAATACAGCAGTT	100.000	69	No	chr2R	253276449	253276518	-	0-10:C>A-10:C>A	C	A	1	1	-	0	0	-	0	-	0	1	1	1	1	1	-	1	1	1	1	-	1	-	1	1	1	1	1	1	1	1	-	1	1	-	1	-
5799906	SECCE2Rv1G0089140	x	TGCAGCTGTGAGTGTGAGACGTACCTTTGCGGCGAGCTTGACAGTGCAGCCCAGGAAGACCCTGTTGGC	100.000	69	Yes	chr2R	253297497	253297566	+	0-5:C>A-5:C>A	C	A	1	1	-	0	0	-	0	0	0	1	1	1	1	1	1	1	1	1	1	1	1	1	1	1	1	1	1	1	1	1	1	-	1	-	-	1
3582578_Z	SECCE2Rv1G0089140	o	TGCAGTGCTACGACAAGTACCTGGAAGAGGATTTCAGAGCGGCAGCGACGGATGCCG	100.000	57	Yes	chr2R	253297742	253297799	-	0-22:G>A-22:G>A	G	A	1	1	-	0	0	-	0	0	0	1	1	1	1	1	1	1	1	1	1	1	1	1	1	1	1	1	1	1	1	1	1	1	1	-	1	1
4096704	SECCE2Rv1G0089140	c	TGCAGGTCATCATGTCGTTCCACGCGTGCGGCGGCAACGTCGGCGACGCCGTGAACATCCCGATACCGA	98.529	68	No	chr2R	253298253	253298321	-	0-49:C>T-49:C>T	C	T	0	0	1	1	1	1	1	1	1	0	0	0	0	0	0	0	0	0	0	0	2	0	0	0	0	0	0	0	0	0	0	0	0	0	0	0
3587562	SECCE2Rv1G0089140	c	TGCAGGTCATCATGTCGTTCCACGCGTGCGGCGGCAACGTCGGCGACGCCGTGAACATCCCG	98.387	62	No	chr2R	253298259	253298321	-	0-68:G>A-68:G>A	G	A	0	0	1	1	1	1	1	1	1	0	0	0	0	0	0	0	0	0	0	0	2	0	0	0	0	0	0	0	0	0	0	0	0	-	0	0
3882734	SECCE2Rv1G0089140	x	TGCAGCTTCAGACCTTCCTCCTGCGCCAACCG	100.000	32	No	chr2R	253298317	253298349	+	0-28:A>G-28:A>G	A	G	-	1	0	0	0	0	0	0	0	1	-	1	1	1	1	1	1	1	1	1	1	1	1	1	1	-	1	1	-	-	1	1	1	-	1	-
100077076	SECCE2Rv1G0089180	x	TGCAGGCCCCGGGCAACCCCGTTAACGATCTTCAGCCGCTTCCCCCAGTCCAGGTCCCTGCTTTTCTCT	100.000	69	No	chr2R	254016925	254016994	-	0-23:A>C-23:A>C	A	C	1	1	0	0	0	0	0	0	0	1	1	1	1	1	1	1	1	1	-	1	2	1	1	-	1	-	1	1	-	-	-	1	1	-	-	1
3897055	SECCE2Rv1G0089180	x	TGCAGAGACACGGTGCTGCTGCTGAGCATGACGTTCACCGCCGACATCGTGGGCCGATCCGCGGGGCTG	100.000	69	No	chr2R	254017598	254017667	-	0-11:G>C-11:G>C	G	C	1	1	-	0	0	-	-	0	0	1	1	1	1	-	1	1	-	1	1	-	2	1	1	1	1	1	1	1	-	1	1	1	1	-	1	1
17394088_Z	-	u	TGCAGAACAAGCCAACGACCATCACAATCTCGATCGATAGTCACAGGGAAAAGTAGCTTTAACTCGAGC	97.101	69	Yes	chr2R	254850428	254850497	-	0-31:G>T-31:G>T	G	T	0	0	-	-	1	1	-	1	1	0	0	0	0	0	0	0	0	0	0	-	0	-	0	0	0	0	0	0	0	0	0	0	-	-	0	0
3365128_Z	SECCE2Rv1G0089210	x	TGCAGTCTGCGCCGTTGCCGCACGCCCAGTCCAGCGCCGCCTGGAGGCGTGCGTCCCCGACCGCCGCGT	100.000	69	Yes	chr2R	254918651	254918720	-	0-10:G>C-10:G>C	G	C	1	1	-	-	0	0	0	0	0	1	1	1	1	1	1	1	1	1	1	1	1	1	1	1	1	1	1	1	1	1	1	1	1	-	1	1
3745886_A	SECCE2Rv1G0089210	c	TGCAGCGCCATCCAGCCCGGGAAGCCATGCTACGAGCCAGACACCAAAGTGGCGCACGCCACCTACGCG	98.551	69	No	chr2R	254918716	254918785	+	0-39:G>A-39:G>A	G	A	1	1	-	0	0	-	-	-	0	1	1	1	-	1	1	1	1	1	1	1	1	1	1	1	1	1	1	1	1	1	1	1	1	-	1	1
100154130	SECCE2Rv1G0089210	c	TGCAGCGCCATCCAGCCCGGCGCGCGGTGCTTTGATCCTGACACAAAGCTTGCGCACGCGTCTTACGCG	100.000	69	No	chr2R	254919075	254919144	+	0-48:C>G-48:C>G	C	G	1	1	-	-	-	-	0	0	0	1	1	1	1	-	-	-	-	1	-	1	2	1	1	-	1	-	-	-	1	-	1	-	1	-	-	1
100169422_Z	SECCE2Rv1G0089230	x	TGCAGGCCTCGAGCGATCCCGTTTATGATCTTGTACCTCTTTCCCCAGTCGAGCTGCTCGCGTTTCTCC	100.000	69	No	chr2R	254992292	254992361	-	0-14:G>A-14:G>A	G	A	1	1	-	0	0	-	0	0	0	1	1	1	-	-	1	1	1	1	1	-	1	1	1	1	1	1	-	1	1	1	-	1	1	-	1	1
100169423	SECCE2Rv1G0089230	x	TGCAGGCCTCGAGCGATCCCGTTTATGATCTTGTACCTCTTTCCCCAGTCGAGCTGCTCGCGTTTCTCT	100.000	68	No	chr2R	254992293	254992361	-	0-68:T>C-68:T>C	T	C	1	1	0	-	-	0	-	-	-	1	1	1	-	-	1	1	1	1	1	-	1	1	1	1	1	1	-	1	1	1	-	1	1	-	1	1
5494055	-	u	TGCAGGCGCAGGCGCTGCCGAGCTCGGCGGCGCAGCCAGCCTGACCATCACCG	96.226	53	No	chr2R	255063554	255063607	-	0-15:T>G-15:T>G	T	G	1	1	-	-	-	0	-	-	-	1	1	1	1	1	1	1	1	1	1	1	1	1	1	1	1	1	1	1	1	1	1	1	1	-	1	1
3907143	SECCE2Rv1G0089270	i	TGCAGTTCGGTCCCTGTCATTTGCTACTTGTTTGACCACACTGACTTCTCTGTGAAGCATTCAACAGTC	100.000	69	No	chr2R	255094295	255094364	-	0-21:T>C-21:T>C	T	C	1	1	0	-	0	0	0	0	0	1	1	1	1	-	1	1	1	1	1	-	2	1	1	1	1	1	1	1	1	1	1	1	1	-	1	1
3909976_Z	SECCE2Rv1G0089270	i	TGCAGACATGTCTACATCATCAACTAAACAAAACATGTCTGTATCGCTATGGGATTATCCTGATAATGA	98.551	69	Yes	chr2R	255094360	255094429	+	0-32:A>G-32:A>G	A	G	1	1	0	-	-	0	-	-	-	1	1	1	1	-	-	-	1	1	1	1	1	1	1	1	-	1	1	1	1	-	1	-	-	-	1	1
17400430	SECCE2Rv1G0089300	c	TGCAGCTCCCGGCGCCATCCGTGGGGGCAGCTCCAGCTCCAGCGCCG	97.826	46	No	chr2R	255471308	255471354	-	0-26:G>T-26:G>T	G	T	0	0	-	1	1	1	1	1	1	0	0	0	0	0	0	0	0	0	0	0	2	0	0	0	0	0	0	0	0	0	0	0	0	-	0	0
1101630	-	u	TGCAGCCTCACCAAGCGGAGGAGGGAAAGGAGCAACTGCCACCATGACCCAACGTGGTGACCCTGCTCA	95.652	69	No	chr2R	255490098	255490167	-	0-19:G>A-19:G>A	G	A	0	0	1	-	1	-	1	-	1	-	-	0	0	0	-	-	-	-	-	-	0	0	0	0	0	-	0	0	-	-	0	0	0	-	-	-
5800188_Z	SECCE2Rv1G0089310	x	TGCAGTCTTGTTCATCAGCGTGTCCACGAGCACGTCGAAGCTGTTGGCCACTGCCGCAGGGTTCACCTT	98.507	67	Yes	chr2R	255665073	255665140	+	0-43:T>C-43:T>C	T	C	0	0	1	-	1	1	-	1	-	0	0	0	0	0	0	0	0	0	0	0	0	0	0	0	0	0	0	0	0	0	0	0	0	0	0	0
3357045_A	SECCE2Rv1G0089320	c	TGCAGCGAGGTGGCGGACATCATGCGGTGCGTCAAGGTGGCGCTGCTCTGCGTGCAGGACAACGCCATG	100.000	69	No	chr2R	255896027	255896096	-	0-42:C>T-42:C>T	C	T	1	1	0	-	0	0	0	0	0	1	1	1	1	2	1	1	1	1	1	1	1	1	1	1	1	1	1	1	1	1	1	1	1	-	1	1
3598893	-	u	TGCAGTAATAGCCTCAAAGTCGTCTGCGAAAAGCATACTGTTAGATGTAATTAGTGTGATGCGTCCATC	94.203	69	No	chr2R	255899189	255899258	-	0-40:T>G-40:T>G	T	G	1	1	-	-	-	-	0	0	0	1	1	1	1	1	1	1	1	1	1	1	1	1	1	1	1	1	1	1	1	1	1	1	1	1	1	1
2271285	SECCE2Rv1G0089380	c	TGCAGCGGGCGCCTCCGGGAGGCCTTCGGCAGGACCATCGACGCCGACAGCACCG	98.182	55	No	chr2R	256563097	256563152	-	0-20:G>C-20:G>C	G	C	0	0	-	-	-	-	1	1	1	-	0	0	0	0	-	0	-	0	0	0	0	0	0	0	-	0	0	-	-	0	0	0	0	0	0	0
4094251	SECCE2Rv1G0089400	x	TGCAGCCGAAGGCGATGCCGGGGACACGGGTCTGGTCCGCGGGCGTCGAGCCGAACGTGAACGTCTCCA	100.000	69	No	chr2R	257110040	257110109	-	0-25:A>G-25:A>G	A	G	1	-	0	0	0	0	0	0	0	1	1	1	1	-	-	1	1	-	-	-	1	1	1	-	-	-	-	-	-	1	1	-	-	-	1	-
1345068_Z	SECCE2Rv1G0089400	c	TGCAGCAACGCCAGCAGCGACGACTGGAACGGCTCAGCCGGCCTCGTCGGGCTGGGCAGGGGAAGCATG	95.652	69	Yes	chr2R	257110105	257110174	+	0-10:C>G-10:C>G	C	G	0	0	1	-	-	1	-	-	-	0	0	0	0	0	0	0	0	0	0	0	0	0	0	0	0	0	0	0	0	0	0	0	0	-	0	0
5798228_Z	SECCE2Rv1G0089410	x	TGCAGGCTGCCGAGCACCGACATCCCCCGCATGCTCACCATCCCGAGGCAGGCCACGCCG	98.333	60	Yes	chr2R	257242962	257243022	-	0-50:G>A-50:G>A	G	A	0	0	1	1	1	1	1	1	1	0	0	0	0	0	0	0	0	0	0	0	2	0	0	0	0	0	0	0	0	0	0	0	0	-	0	0
5044231	-	u	TGCAGGGCGAGGCCTCCCGGCCAGGCCCGTAGCAGGCGCCG	97.561	41	No	chr2R	257983904	257983945	-	0-7:C>T-7:C>T	C	T	1	1	0	-	-	0	-	-	-	1	1	1	1	1	1	1	1	1	1	1	1	1	1	1	1	1	1	1	1	1	1	-	1	1	1	1
5218043	SECCE2Rv1G0089530	x	TGCAGCCACCCGACGAAGCCGCCGAGCACGACGTCCACGAGCCCCACCGTGTCCCCGCCGAAGAAGCCC	98.551	69	No	chr2R	258176149	258176218	-	0-31:C>T-31:C>T	C	T	0	0	1	-	1	1	1	1	1	0	0	0	-	0	0	-	0	0	0	0	2	0	0	0	0	0	0	0	0	0	0	0	0	-	0	0
1026600	-	u	TGCAGCTCGTGGCTGTCACATGAAGATATCATGTTCATCTGGCAAGCCGATTAATTGCGGCTGTGTGAG	94.203	69	Yes	chr2R	258282650	258282719	+	0-47:C>G-47:C>G	C	G	0	-	1	1	1	1	1	1	1	0	0	-	-	-	-	-	-	0	-	-	-	-	0	0	0	-	-	-	0	0	-	0	0	-	0	0
5801201	-	u	TGCAGTAAACCGTGACACTAATGAGCCG	100.000	28	No	chr2R	258460994	258461022	-	0-12:T>C-12:T>C	T	C	1	1	0	0	0	0	0	0	0	1	1	1	1	1	1	1	1	1	1	1	2	1	1	1	1	1	1	1	1	1	1	1	1	1	1	1
5803975_Z	SECCE2Rv1G0089680	c	TGCAGCGTGCTGCTCGCCCTCATCCTCGTCCTCGCCATCGTCTTCGTCGCGCTCTACTTCACCGTGTTC	97.101	69	No	chr2R	260280885	260280954	+	0-14:C>G-14:C>G	C	G	0	0	1	1	1	1	1	-	1	0	0	0	0	0	0	0	0	0	0	0	2	0	0	0	0	0	0	0	0	0	0	0	0	0	0	0
7499759	SECCE2Rv1G0089740	x	TGCAGGGGGCGCCGTTGACGCGGCACGGTCGTTGCGGGCCGCCGCCAGGAACGGCTCCTGGCGGTACAG	98.551	69	No	chr2R	261418954	261419023	-	0-55:T>C-55:T>C	T	C	0	0	1	1	1	-	1	1	1	0	0	0	0	0	-	0	0	0	-	0	2	0	0	0	0	0	0	0	0	-	0	0	0	-	0	0
5499843_Z	SECCE2Rv1G0089740	c	TGCAGCCACCGCGGATGGCGCGCGACCG	100.000	28	Yes	chr2R	261419019	261419047	+	0-21:G>A-21:G>A	G	A	1	1	-	-	0	-	0	-	0	2	1	1	1	1	1	1	1	1	1	1	2	1	1	1	1	-	1	1	1	1	1	1	1	-	1	1
3892141	-	u	TGCAGATCTAATCACCTAACCTAAACTAATTCAGCACATGGATGGGTGGGACGATGAGCATCGCACACA	100.000	69	No	chr2R	262483536	262483605	-	0-50:A>G-50:A>G	A	G	1	1	0	0	0	0	0	0	0	1	1	1	1	1	1	1	1	1	1	1	2	1	1	1	1	1	1	1	1	1	1	1	1	1	1	1
7354212	SECCE2Rv1G0089870	x	TGCAGATGCGGCGCCGCTGCGTCGGGGTGCACCGCGCAGAGCGTGGCAAGGAGACGTATCGACTCGCGC	95.652	69	Yes	chr2R	263577165	263577234	-	0-5:A>G-5:A>G	A	G	0	0	1	-	1	1	1	1	1	0	0	0	0	0	0	0	0	0	0	0	2	0	0	0	0	0	0	0	0	0	0	0	0	-	0	0
3908578	SECCE2Rv1G0089930	c	TGCAGCACGCTCCTGAGCATGGAGAACGGGAGCTCCACCACCGATACCTTCGAAGGCGTCGAGTTCCGA	100.000	68	No	chr2R	264472164	264472232	+	0-30:A>G-30:A>G	A	G	1	1	0	0	0	0	0	0	0	1	1	1	1	1	1	1	1	1	1	1	2	1	1	1	1	1	1	1	1	1	1	1	1	1	1	1
3594423	SECCE2Rv1G0089930	c	TGCAGCTTCGACACCATGTCCAGGGAAGACCGCAAGGTATCCCATGCGACCTACACAGACGACGAGGAC	100.000	68	No	chr2R	264472743	264472811	+	0-68:C>G-68:C>G	C	G	0	0	1	1	1	1	1	1	1	0	0	0	0	0	0	0	0	0	0	0	2	0	0	0	0	0	0	0	0	0	0	0	0	-	0	0
1195207_Z	SECCE2Rv1G0089940	c	TGCAGTTTCGACACCATGTCGAGAGAAGACCGCAAGGACCACCCCGACGAGGACGACGGACGAGACAAC	95.385	65	No	chr2R	264557458	264557523	+	0-14:C>G-14:C>G	C	G	0	0	1	1	1	1	1	1	1	0	0	0	0	0	0	0	-	0	-	0	-	0	0	0	0	0	0	-	0	0	0	0	0	0	0	0
6040238	SECCE2Rv1G0089950	x	TGCAGCTCGGCGTTGTAGCGCACCTCGGAGAGGTCGAGGTCGTAGAGGTTGAAGCGGAGGTAGTTAGCC	97.101	69	Yes	chr2R	264673125	264673194	+	0-6:T>G-6:T>G	T	G	0	0	1	1	1	1	1	1	1	0	0	0	0	0	0	0	0	0	0	0	2	0	0	0	0	0	0	0	0	0	0	0	0	-	0	0
1758641	-	u	TGCAGAAAGAAGAGAGGTAAGCGAACATGCAACAAAATTTCATAGAAGAGAGAACAAATTCTTAGCCCT	100.000	69	No	chr2R	265804164	265804233	-	0-32:C>T-32:C>T	C	T	1	1	-	-	0	-	0	0	0	-	-	1	-	-	-	-	-	1	1	1	2	1	-	-	-	-	1	1	-	1	1	-	1	-	-	1
5788617_Z	SECCE2Rv1G0090010	x	TGCAGAGGAGGAGGCGGAGCCCCAGAGGCCTGCGGCTGAGGCGCGTGCTGGCCGTTCATTGGCGGCTGG	100.000	69	Yes	chr2R	266595503	266595572	-	0-11:A>C-11:A>C	A	C	1	1	0	0	0	0	0	0	0	1	1	1	1	1	-	-	1	1	1	1	2	1	1	1	1	1	1	1	-	1	1	1	1	-	1	1
3908179	SECCE2Rv1G0090010	c	TGCAGCAGGCACCCCCGCCGCAGCAGTACTACCAGGCGCCGCCGCAGTACTACCAGCAGGGACCCCCGC	98.551	69	No	chr2R	266595568	266595637	+	0-12:C>T-12:C>T	C	T	0	0	1	-	-	1	-	-	-	0	0	0	0	0	0	0	0	0	0	0	0	0	0	0	0	0	0	0	0	0	0	0	0	-	0	0
5796315	SECCE2Rv1G0090040	o	TGCAGCGTGAGGGTGGGGAATGAACTTGGCGCCGGGAACCCCAGGTCTGCCGAGTTCTCCGCATGGGTG	100.000	69	No	chr2R	267820765	267820834	-	0-52:A>C-52:A>C	A	C	1	1	0	0	0	0	0	0	0	1	1	-	1	1	1	1	-	-	1	1	-	1	1	1	1	1	1	1	-	-	-	1	1	-	1	1
5788963	SECCE2Rv1G0090040	c	TGCAGCGCTCGACGGTGCTCCTCATGGCAACCGGCGTGCCGCTGGCCGCCATGTACGCCTTCTCGGAGC	100.000	69	No	chr2R	267821742	267821811	-	0-7:C>G-7:C>G	C	G	1	-	0	0	0	0	0	0	0	1	1	-	1	-	1	1	1	1	-	-	2	1	1	-	-	1	1	1	-	-	1	-	-	-	1	-
3584762_Z	SECCE2Rv1G0090050	x	TGCAGCGCGGGCGTCCACTGAGCGGCCTGCCCCCTGTGCCG	100.000	41	Yes	chr2R	267886569	267886610	+	0-8:G>C-8:G>C	G	C	1	1	0	0	0	0	0	0	0	1	1	1	1	-	1	1	1	1	1	-	0	1	1	1	-	1	-	1	-	1	1	-	-	-	1	1
17397405	SECCE2Rv1G0090050	c	TGCAGCGGCGCCGTCATCTCGGAGCTCCTCTGCATGACGAGCGGCTCCAATTTCCG	96.429	56	Yes	chr2R	267886608	267886664	-	0-29:C>G-29:C>G	C	G	0	0	1	1	1	1	1	1	1	0	0	0	0	0	0	0	0	0	0	0	2	0	0	0	0	0	0	0	0	-	0	0	0	-	0	0
3592365_Z	SECCE2Rv1G0090050	x	TGCAGCCATCCTCCTGGTCAAGGCGCCGCAGCAGCTCCTCCAGCTGCTTCCTCGTGATCCTGATCTTCA	100.000	69	Yes	chr2R	267886660	267886729	+	0-7:A>G-7:A>G	A	G	1	1	0	0	0	0	0	0	0	1	1	1	1	1	1	1	1	1	1	1	2	1	1	1	1	1	1	1	1	1	1	1	1	-	1	1
4098796	-	u	TGCAGTGGGAATCCTTCCCTTGCTCCGATGTCCCTTACCCCG	100.000	42	No	chr2R	269367967	269368009	-	0-10:A>G-10:A>G	A	G	1	1	0	0	0	0	0	0	0	1	1	1	1	1	1	1	1	1	1	1	2	1	1	1	1	1	1	1	1	1	1	1	1	1	1	1
3882894_Z	-	u	TGCAGCCACCGTCGCTGGCTCCAGGACAGCACCTCCTCCTCGTCACCCGTAAAACCACCGCCCCGAGAT	100.000	65	Yes	chr2R	274034955	274035020	+	0-7:A>G-7:A>G	A	G	1	1	0	-	-	0	-	-	-	1	1	1	1	1	1	1	1	1	1	1	1	1	1	1	1	1	1	1	1	1	1	1	1	-	-	1
4094371	SECCE2Rv1G0090270	e	TGCAGCTGGTTGTGACGCGAGATCTGCTCTTATTTTAGGTTGCTGGGAGGAGCGACGCTGCCAGCGCGC	98.551	69	No	chr2R	274204014	274204083	-	0-13:G>A-13:G>A	G	A	0	0	1	1	1	1	1	1	1	0	0	0	0	0	0	0	0	0	0	0	2	0	0	0	0	0	0	0	0	0	0	0	0	0	0	0
4092753	SECCE2Rv1G0090310	c	TGCAGGCCAAGGACCAGATCGGCACCTACTTCTACTTCCCCTCACTCGCCTTCCACAAGGCCGCCGAGA	98.485	66	No	chr2R	275293454	275293520	-	0-43:A>C-43:A>C	A	C	0	0	1	1	1	1	1	1	1	0	0	0	0	0	0	0	0	0	0	0	2	0	0	0	0	0	0	0	0	0	0	0	0	-	0	0
4102117	SECCE2Rv1G0090400	c	TGCAGGGTGAGGAAGGTTCGGCCCTTGAGGAGGGCCCTCAAGGGCCTCAAGGCCTGGATCACCG	96.875	64	No	chr2R	276331854	276331918	+	0-17:T>C-17:T>C	T	C	0	0	1	1	1	1	1	1	1	0	0	0	0	0	0	0	0	0	0	0	2	0	0	0	0	0	0	0	0	0	0	0	0	-	0	0
6209842	SECCE2Rv1G0090400	c	TGCAGCTACAGAGCTTCCCGACGATCCTCCTCTTCCCTGGCCGCACCGTAAAGCCCATCAAGTACCCGT	100.000	69	No	chr2R	276332955	276333024	+	0-37:T>C-37:T>C	T	C	1	1	0	0	0	0	0	0	0	1	-	-	-	1	1	-	1	1	1	1	0	1	-	-	-	1	1	1	1	1	1	1	-	-	1	1
5788538	SECCE2Rv1G0090440	c	TGCAGAAGGAGTTCGCGCGGCGGCTCGTGGCCATGCCAGGCGACTCGGAGTACAACCGCCTGGCAGCCA	100.000	69	No	chr2R	276477075	276477144	-	0-34:G>A-34:G>A	G	A	1	1	0	0	0	0	0	0	0	1	1	1	-	-	1	1	-	1	1	1	2	1	-	1	-	1	1	1	-	1	1	1	1	-	1	-
12691771	SECCE2Rv1G0090510	o	TGCAGGCAGTGCATAACTTCAATGGTACCACAGAGAAGGAGCTGAGCTTAATTGTTGGTGATTATGTTG	95.652	69	Yes	chr2R	279820284	279820353	+	0-31:A>G-31:A>G	A	G	0	-	1	1	1	1	1	1	1	0	0	0	-	0	-	-	0	0	-	0	-	0	0	0	0	0	0	-	0	0	0	0	0	0	0	0
4491099	-	u	TGCAGTGGAAGATGGTGGTGGCGGCAGCGCACCG	100.000	34	No	chr2R	284470623	284470657	-	0-12:T>A-12:T>A	T	A	1	1	0	0	0	0	0	-	0	1	1	1	1	1	1	1	1	1	1	1	2	1	1	1	1	1	1	1	1	1	1	1	1	1	1	1
2243097	-	u	TGCAGGACGAGGTAACCCGAGCCACCGAAGGCAAACCGACCATCGAGGAAGACGACCTGAGAAGGATGG	95.000	40	No	chr2R	295400894	295400934	-	0-11:G>A-11:G>A	G	A	0	0	1	1	1	1	1	1	1	0	0	0	0	0	0	0	0	0	0	0	0	0	0	0	0	0	0	0	0	0	0	0	0	0	0	0
5041303	SECCE2Rv1G0091010	x	TGCAGTTTTGCTCTTCATATTGAAACAAGTAGGAGGCCAACCCG	100.000	44	No	chr2R	302554810	302554854	+	0-37:C>G-37:C>G	C	G	1	1	0	0	0	0	0	0	0	1	1	1	1	1	1	1	1	1	1	1	2	1	1	1	1	1	1	1	1	1	1	1	1	1	1	1
1232957	-	u	TGCAGATGGCATGACTAGCTAGATTCAGAACAGTTGCCCATGTCTTCCTAATCCTCTGTAGATGGCATG	95.652	69	No	chr2R	308390361	308390430	+	0-22:A>G-22:A>G	A	G	0	0	-	-	-	1	-	-	-	0	0	0	0	0	0	0	0	0	0	0	0	0	0	0	0	0	0	0	0	0	0	0	0	-	0	0
4094160_Z	SECCE2Rv1G0091150	x	TGCAGTGCCAGCGCGCCCTGGACCTTTTGGTCCTGCTCTTCCTTGGCGCGCCG	98.113	53	Yes	chr2R	308521927	308521980	+	0-14:G>A-14:G>A	G	A	0	0	1	1	1	1	1	1	1	0	0	0	0	0	0	0	0	0	0	0	2	0	0	0	0	0	0	0	0	0	0	0	0	-	0	0
3905000	-	u	TGCAGAAATATCCAACACCCAGCGCTGCACGGATGAGGTGAAGTGTTTCTCGGTGTTCTGTACTACTGC	98.551	69	No	chr2R	328431446	328431515	-	0-51:G>A-51:G>A	G	A	0	0	1	1	1	1	1	1	1	0	0	0	0	0	0	0	0	0	0	0	2	0	0	0	0	0	0	0	0	0	0	0	0	0	0	0
3588001_Z	SECCE2Rv1G0091830	c	TGCAGTCAGTGCAGCAATCCTTCGACACCGTGCATACCTCGTCCG	100.000	45	Yes	chr2R	331027823	331027868	-	0-11:C>G-11:C>G	C	G	1	1	0	0	0	0	0	0	0	1	1	1	1	1	1	1	1	1	1	1	2	1	1	1	1	1	1	1	1	1	1	1	1	-	1	1
5796430	SECCE2Rv1G0091830	x	TGCAGGAACCTCAGCACCTTCTTCCAGCTACCGCCACATCTTGCGAGGAGCTCCCCACGAGCCGCAGGC	98.551	69	No	chr2R	331027864	331027933	+	0-62:C>G-62:C>G	C	G	0	0	1	1	1	1	1	1	1	-	0	0	0	0	0	0	0	0	-	0	2	0	-	0	-	0	0	0	0	0	-	0	0	-	0	-
3364938	-	u	TGCAGATGGGTGGATGCTGAATGAATTGGGGTTTCGGCGATCTGGAGAAGGCGACGCTAAGAGGAGTGG	100.000	69	No	chr2R	332246834	332246903	-	0-8:G>A-8:G>A	G	A	-	1	0	0	0	0	0	0	0	1	1	1	1	-	-	1	1	1	1	1	1	1	1	1	1	1	1	1	1	1	1	1	1	-	1	1
3578509_Z	SECCE2Rv1G0091940	i	TGCAGAAGCAGCACAGCCCGCGCGCGTCAGGCCACCGCCGCGAAACCCTCTACAAACGGAACGAGGAGA	100.000	69	Yes	chr2R	336353184	336353253	-	0-30:G>A-30:G>A	G	A	1	1	0	0	0	0	0	0	0	1	1	1	1	-	1	1	1	1	1	1	2	1	1	1	1	1	1	1	1	-	1	-	1	-	1	1
3577416	SECCE2Rv1G0092050	x	TGCAGGAGGAAGAACTTGGCGTTCTTTCTTCTTTGCCCACAGAACTGCATAAAGGCCG	100.000	58	No	chr2R	339585584	339585642	+	0-15:T>A-15:T>A	T	A	1	1	0	0	0	0	0	0	0	1	1	1	1	1	1	1	1	1	1	1	2	1	1	1	1	1	1	1	1	1	1	1	1	1	1	1
7063240_Z	SECCE2Rv1G0092050	o	TGCAGGTTCACTTCCATGCTTACAAATAACTTGATGAACTTACCGTCTTGCATGTCTTGGCCCTGATGC	100.000	69	Yes	chr2R	339586282	339586351	-	0-11:T>C-11:T>C	T	C	1	1	0	0	0	0	0	0	0	1	1	1	-	1	1	1	-	1	1	-	2	1	1	-	1	-	1	1	1	-	1	1	-	-	1	1
1091752	SECCE2Rv1G0092050	x	TGCAGGATTATCGTGCCCGAGAGCACGAGCACCGCACCCAGGAGGCACAGGCAACCGACGACCCAGGCT	97.101	69	Yes	chr2R	339586347	339586416	+	0-11:C>T-11:C>T	C	T	0	0	1	1	1	1	1	1	1	-	0	0	0	0	-	-	0	-	0	0	2	0	0	0	0	0	0	0	0	0	0	0	0	-	-	0
12768999	SECCE2Rv1G0092110	x	TGCAGGCGGCGGCGGATGGCCTGCACCTGTGCCTCCATGGCCGTCACCGACGTGTCCACGGTGGTGAGG	97.101	69	Yes	chr2R	342995860	342995929	-	0-61:T>C-61:T>C	T	C	0	0	1	1	1	1	1	1	1	0	0	0	0	0	0	0	0	0	0	0	2	0	0	0	0	0	0	0	-	0	0	0	0	-	0	0
5789536	SECCE2Rv1G0092400	p	TGCAGTTGAAAACTGAGATCAAGGTAGATGGTTATTCCCTGAGTTTGGAGCTACGTGTTGTGGATTTGT	98.551	69	No	chr2R	355813869	355813938	+	0-13:T>C-13:T>C	T	C	0	0	1	1	1	1	1	1	1	0	0	0	0	0	0	0	0	0	0	0	2	0	0	0	0	0	0	0	0	0	0	0	0	0	0	0
3598766	SECCE2Rv1G0092510	c	TGCAGGAGCTAGAGCAGCAGTCTCGGGTATACCAGTATATGGCTGCCCGTGTGCCTGTGCCTACCCATC	98.551	69	No	chr2R	360947399	360947468	-	0-13:G>A-13:G>A	G	A	0	0	1	1	1	1	1	1	1	0	0	0	0	0	0	0	0	0	0	0	2	0	-	-	0	0	0	0	0	0	-	-	-	-	-	0
4104913	SECCE2Rv1G0092520	c	TGCAGGATGAGGTGGAGCTAATCGAGTCGCTCCTGCCGCGCTTCCGGTACGCCGCAGTCGACACGGAGT	100.000	69	No	chr2R	362013603	362013672	-	0-7:T>C-7:T>C	T	C	-	1	0	0	0	0	0	0	0	1	1	1	1	-	-	-	-	-	1	-	1	-	-	-	1	-	1	1	1	1	1	-	1	-	-	1
4096769	SECCE2Rv1G0092520	c	TGCAGGATGAGGTGGAGCTAATCGAGTCGCTCCTGCCGCGCTTCCG	100.000	46	No	chr2R	362013626	362013672	-	0-7:T>C-7:T>C	T	C	1	1	0	0	0	0	0	0	0	1	1	1	1	1	1	1	1	1	1	1	2	1	1	1	1	1	1	1	1	1	1	1	1	-	1	1
3904903	SECCE2Rv1G0092520	x	TGCAGGTTGTGCGCCCACACTGGCCGCACCACCACGTTGCCTGGCAGCGACATCAATGCCGGCAACATC	100.000	69	Yes	chr2R	362013668	362013737	+	0-5:G>A-5:G>A	G	A	1	-	0	0	0	0	0	0	0	-	-	-	-	-	-	-	-	-	-	-	2	1	1	-	1	1	-	1	-	-	1	1	1	1	-	-
5788755	SECCE2Rv1G0093220	x	TGCAGCAGAGTGGCTTCTCTGTTGCTGCTCTCCATATGAACCCTGACCTTGTGGGTAGTATTGCTGTCC	100.000	69	No	chr2R	373525170	373525239	-	0-11:G>A-11:G>A	G	A	1	1	0	0	0	0	0	0	0	1	-	1	1	1	1	1	1	1	1	1	2	1	-	-	-	1	1	1	1	1	-	-	-	-	-	1
3603047	-	u	TGCAGCTCTCCCACGTCCGCGTCACTCGCTTCCTCGCCG	100.000	39	No	chr2R	377211258	377211297	-	0-12:A>G-12:A>G	A	G	1	1	-	0	0	-	0	-	0	-	1	1	1	-	1	1	1	1	-	1	2	1	-	-	1	1	-	1	1	-	1	1	1	-	1	1
1099454	-	u	TGCAGAACTCTCATAGGCACAGCAAACTGAGCATCAGGAGAAGGCAATTCAGATTGTACGTGACAATTA	95.588	68	No	chr2R	381348820	381348888	+	0-40:A>G-40:A>G	A	G	0	0	-	1	1	-	-	-	1	0	0	0	0	0	-	0	0	0	0	0	0	0	0	0	0	0	0	0	-	0	0	0	0	-	0	-
3580798	SECCE2Rv1G0093630	x	TGCAGCTCCGTCGACGCGGGGGAGGCTCCGTCGCCGTCGCTGGCGGCGGGCATGGAGGGATCAGATCGA	98.551	69	No	chr2R	382104481	382104550	-	0-54:G>T-54:G>T	G	T	0	0	1	1	1	1	1	1	1	0	0	0	0	0	0	0	0	0	0	0	2	0	0	0	0	0	0	0	0	0	0	-	0	-	0	0
5796361	SECCE2Rv1G0093630	x	TGCAGCTCGGCGACGCGGCCGTTCTAGCGGCGGCGGGGGAGGGAGCCTCGGCTTGCTGTTGCAGGCGCG	95.652	69	No	chr2R	382104644	382104713	-	0-21:T>C-21:T>C	T	C	0	0	1	1	1	1	1	1	1	0	0	0	0	-	0	-	0	0	0	0	2	-	0	0	-	0	0	0	0	0	0	0	0	-	0	-
7093853	SECCE2Rv1G0093890	x	TGCAGCCGCTTGAAGTCCCGCATCAGGCGCTTTCTCGACGGCGTCGACATCTCCGCCGCCG	98.361	61	No	chr2R	387735970	387736031	+	0-57:G>A-57:G>A	G	A	0	0	1	1	1	1	1	1	1	0	0	0	0	0	0	0	0	0	0	0	2	0	0	0	0	0	0	0	0	0	0	0	0	0	0	0
5800119	-	u	TGCAGGTGGGGCTAACGAATAGGATGGTCGGCGCATGGGGTGGAGTTGTTTGGCATCACTTGATTGACT	100.000	69	No	chr2R	395698131	395698200	-	0-10:G>A-10:G>A	G	A	1	1	0	0	0	0	0	0	0	1	1	1	1	-	-	-	-	1	1	1	2	1	1	1	1	1	1	1	1	1	1	1	1	-	1	-
3910180_Z	SECCE2Rv1G0095180	o	TGCAGCAATGTCTTCGGTCACCCCTCCTCCGCCGGCGTCACCGAACCCG	100.000	49	No	chr2R	414337105	414337154	-	0-17:T>C-17:T>C	T	C	1	1	0	0	0	0	0	-	0	1	1	1	1	1	1	1	1	1	1	1	2	2	1	1	1	1	1	-	1	1	1	1	1	-	-	1
5804155_Z	SECCE2Rv1G0095180	o	TGCAGCAATGTCTTCGGTCACCCCTCCTCCGCCG	100.000	34	Yes	chr2R	414337120	414337154	-	0-17:T>C-17:T>C	T	C	1	1	0	0	0	0	0	-	0	1	1	1	1	1	1	1	1	1	1	1	2	2	1	1	1	1	1	1	1	1	1	1	1	-	1	1
100138606	SECCE2Rv1G0095450	i	TGCAGACTTTCCTAGTTGACATAAAAAACCTGGAGAGACTGAATCATACTAACAGCATCTATGCAATCT	97.101	69	No	chr2R	417552710	417552779	-	0-28:C>G-28:C>G	C	G	0	0	-	1	-	-	1	-	-	0	0	0	-	0	0	0	-	0	0	-	0	0	0	-	0	0	0	0	0	0	0	0	0	0	0	0
1749804_Z	SECCE2Rv1G0095660	e	TGCAGCACCTCCACCGCCTCGTCGTTGATATCCCTGGCCGCCAGGTCCGCCTTCTACCTTGCGTTAGTA	100.000	69	No	chr2R	420997744	420997813	-	0-12:A>G-12:A>G	A	G	1	1	0	0	0	0	-	0	0	1	1	1	1	-	1	1	1	1	1	1	0	1	1	-	1	1	1	1	-	-	-	1	1	-	1	1
5796851	SECCE2Rv1G0095700	x	TGCAGAGGCGTCAGGACCTCAGGCGAAGACAGGTCAGGCGTTGTCGGTGCCGCGAACGCCACCGCAATA	96.875	64	No	chr2R	422191112	422191176	+	0-60:A>G-60:A>G	A	G	0	0	1	1	1	1	1	1	1	0	0	0	0	0	0	0	0	0	0	0	0	2	0	0	0	0	0	0	0	0	0	0	0	-	0	0
4093038_Z	SECCE2Rv1G0095900	c	TGCAGGGGACGCTGCCGGAGTCGCTCAAGGACATGCCGTCGCTGAGGTCGCTGGTGCTCGCGTCCAACA	100.000	69	Yes	chr2R	427624328	427624397	-	0-36:C>T-36:C>T	C	T	1	1	0	0	0	0	0	0	0	1	1	1	1	1	1	1	1	1	1	1	2	2	1	1	-	1	1	1	1	1	1	-	1	-	-	1
7511108	SECCE2Rv1G0095980	c	TGCAGTCCGACATCAGGGAGGTCGCAAGCAAGTGCGCCGACGCCGCCAAGATGGCCG	96.491	57	No	chr2R	429878178	429878235	-	0-20:G>A-20:G>A	G	A	0	0	1	1	1	1	1	1	1	0	0	0	0	0	0	0	0	0	0	0	2	2	0	0	0	0	0	0	0	0	0	0	0	-	0	0
5797735_Z	SECCE2Rv1G0096020	o	TGCAGATAATCTATGACAAAATCACAGACCG	100.000	31	No	chr2R	430727973	430728004	-	0-10:C>A-10:C>A	C	A	1	1	0	0	0	0	0	0	0	1	1	1	1	1	1	1	1	1	1	1	2	2	1	1	1	1	1	1	1	1	1	1	1	-	1	1
5792633	SECCE2Rv1G0096020	x	TGCAGTGAGCTCAGCGGCGGTGAAGGTGTAGGGCAGGTTGCCGACGTAGATTCGCCCG	100.000	57	No	chr2R	430728140	430728197	+	0-30:G>A-30:G>A	G	A	0	0	1	-	-	1	-	1	-	0	0	0	0	0	0	0	0	0	0	0	0	0	0	0	0	0	0	0	0	0	0	0	0	0	0	0
3577742	-	u	TGCAGCAGCGAGCGCCTGCGCTTGCGTCTGCATGCATGTCCTGGATTCTTGCCTGCCG	94.828	58	Yes	chr2R	432316052	432316110	-	0-6:A>G-6:A>G	A	G	0	0	1	1	1	1	1	1	1	0	0	0	0	0	0	0	0	0	0	0	2	0	0	0	0	0	0	0	0	0	0	0	0	-	0	0
3360597	SECCE2Rv1G0096110	o	TGCAGTAAGTAGCAGCCCAGGAGTTCTGCCCCCGAAAATCTCGTCTTTTGCAGCCACTTCGGGTTCCCG	100.000	69	Yes	chr2R	432666493	432666562	-	0-16:C>A-16:C>A	C	A	1	1	0	0	0	0	0	0	0	1	1	1	-	1	1	1	1	1	1	1	2	2	-	1	-	1	1	1	1	-	1	1	1	1	-	1
996013	-	u	TGCAGCAAAACAAAAACAAAGGGCAGCAGCTGCCGAGCGAGCAAACAACCACCAGCTCACTCGCGCACG	97.101	69	Yes	chr2R	432979153	432979222	-	0-46:A>C-46:A>C	A	C	0	0	1	1	1	1	1	1	1	0	-	0	0	0	0	0	-	0	0	-	2	2	0	-	0	0	0	0	0	0	0	-	0	-	-	0
3354609_Z	-	u	TGCAGTGGCACAGTGCGGAGCTCATCAGAATCAAAGCCAGCCG	100.000	43	Yes	chr2R	435124022	435124065	+	0-14:G>A-14:G>A	G	A	1	1	0	-	0	-	0	0	0	1	1	1	1	1	1	1	1	1	1	1	2	2	1	1	1	1	1	1	1	1	1	1	1	1	1	1
5788535	-	u	TGCAGAAGCGGAAGACAAGGGTCGCCGCCATGGGTTCGCCGTACGCCGGCGGCCGGCGAGCGATGCCCT	95.652	69	Yes	chr2R	435125334	435125403	+	0-15:C>T-15:C>T	C	T	0	0	1	1	1	1	1	1	1	0	0	0	0	0	-	0	0	-	-	0	0	-	-	0	0	0	0	0	-	0	-	0	0	-	-	0
3903841_Z	SECCE2Rv1G0096200	x	TGCAGCCACTTCACATCCTGCACGACAAGGCCACATCTTCAGTTCAGAGCCACGGTAACTAGAACAAAT	98.551	69	Yes	chr2R	435126382	435126451	+	0-31:C>T-31:C>T	C	T	0	0	1	1	1	1	1	1	1	0	0	0	0	0	-	0	0	0	0	0	2	2	0	0	-	0	0	0	0	0	-	0	-	-	-	0
4102480	SECCE2Rv1G0096240	x	TGCAGGCTCCCGAGCTCCTTTGGGACGGCGCCGTCCAGCTGGTTCCG	100.000	47	No	chr2R	436161594	436161641	-	0-6:C>T-6:C>T	C	T	1	1	0	0	0	0	0	0	0	1	1	1	1	1	1	1	1	1	1	1	2	2	1	1	1	1	1	1	1	1	1	1	1	-	1	1
5789033_Z	SECCE2Rv1G0096240	x	TGCAGCTCCGTGAGCCGGGAAAGGCCTCCAAAACTTGCAGGAATGGTGCCATTCAGAGTGTTGTCTGAT	100.000	69	Yes	chr2R	436162454	436162523	-	0-29:A>G-29:A>G	A	G	1	1	0	0	0	0	0	0	0	1	1	1	1	1	1	1	1	-	1	-	2	2	1	1	1	-	1	1	1	1	-	1	1	-	-	1
3587153	SECCE2Rv1G0096240	c	TGCAGATGGGAGGCAACCGTCTGTCTGGTCCTCTGCCGCTTGAGCTTGGCAAACTCAATGCCCTCCAGA	100.000	69	No	chr2R	436162519	436162588	+	0-32:C>G-32:C>G	C	G	1	1	0	0	0	0	0	0	0	1	1	1	-	1	1	1	1	1	1	1	2	1	1	1	1	1	1	1	1	1	1	1	1	-	1	1
5045325	SECCE2Rv1G0096250	c	TGCAGGATCGCCTTGGCTACGACCAGCCCAGCAAGGCAGTCGAGTGGCTCATCAAGGCAGCCGCCGCCG	100.000	69	Yes	chr2R	436171052	436171121	-	0-19:C>T-19:C>T	C	T	1	1	0	0	0	0	0	0	0	1	1	1	1	1	1	1	1	1	1	1	2	2	1	1	1	1	1	1	1	1	1	1	1	1	1	1
3585685	SECCE2Rv1G0096260	o	TGCAGGAGAAGGACAAGCTGGTAGCCGAGGTGATGCGCTACGTGCTCTTCAAGACGCACCAGAACTCCG	100.000	69	No	chr2R	436251608	436251677	-	0-17:C>T-17:C>T	C	T	1	1	0	0	0	0	0	0	0	1	1	1	1	1	1	1	1	1	1	1	2	2	1	1	1	1	1	1	1	1	1	1	1	-	1	1
3580662_Z	SECCE2Rv1G0096270	c	TGCAGGTGTTCCAGCAGCTCGTGGGTATCAACACCGTGATGTACTACAGCCCGAGCATCGTGCAGCTCG	98.551	69	Yes	chr2R	436704785	436704854	-	0-37:G>T-37:G>T	G	T	0	0	1	1	1	1	1	1	1	0	0	0	0	0	0	0	0	0	0	0	2	2	0	0	0	0	0	0	0	0	0	0	0	0	0	0
100119490	-	u	TGCAGGTACTTTTGGTGGCTGGACTGCGCTCCGGCCGGGCATGCAGTGGCTTTTCTTGTTTGCGAGGGA	98.529	68	Yes	chr2R	437003383	437003451	+	0-57:G>C-57:G>C	G	C	-	0	1	1	1	1	1	1	1	0	0	0	0	-	0	0	0	0	0	0	2	2	0	0	-	-	0	0	-	-	0	-	0	-	-	-
5788575	SECCE2Rv1G0096400	c	TGCAGACGGGCGACCCGGCCGGCTTCACGCTCGCCGACACGCTCGCATGCGGCGCCTTCGGCCACATCA	100.000	69	No	chr2R	438829568	438829637	-	0-53:G>T-53:G>T	G	T	1	1	0	0	0	0	0	0	0	1	1	1	-	1	1	-	1	1	1	1	2	0	1	1	1	1	1	1	1	-	1	1	-	-	1	1
5043968_Z	SECCE2Rv1G0096480	x	TGCAGGCTCCGGAGACTGCCAATATCATCAGGGATTGGACCCGAGAACCGGTTGTTGGAGATGTCCAGG	98.551	69	Yes	chr2R	439801518	439801587	-	0-24:T>C-24:T>C	T	C	0	0	-	-	-	-	1	1	-	0	0	0	0	0	0	0	0	0	0	0	0	0	-	0	0	0	0	0	0	0	0	0	0	2	0	0
4105609	SECCE2Rv1G0096480	x	TGCAGGCTCCGGAGACTGCCAATATCATCAGGGATTGGACCCGAGAACCG	98.000	50	No	chr2R	439801537	439801587	-	0-24:T>C-24:T>C	T	C	0	0	-	-	1	-	1	1	1	0	0	0	-	-	0	-	0	0	0	0	2	2	0	0	0	0	0	0	0	0	-	0	0	-	0	0
1214066	-	u	TGCAGAGGAGGAGCGGCGGTGGAAGAAGGGCGAAGGTCTGGTCGGCGGCGCTGGCGGGCTGCTTGGGGG	94.118	68	Yes	chr2R	440881764	440881832	+	0-6:G>C-6:G>C	G	C	0	0	-	1	1	-	-	-	1	-	0	0	-	-	-	0	-	0	0	0	0	-	0	0	0	-	0	0	0	0	0	0	0	-	0	0
100086779	-	u	TGCAGCTGCATTAGATCGCCTCGTGATGAGGTGGGAAGATGAGATGTGCGGGGAGGTAAAATAAGATGT	97.059	68	No	chr2R	442725391	442725459	+	0-7:G>C-7:G>C	G	C	1	1	0	-	-	0	-	-	-	1	1	1	1	1	1	-	1	1	1	-	1	1	1	-	-	-	1	-	-	-	-	-	1	-	1	1
3582573	SECCE2Rv1G0096830	o	TGCAGATGGCAAATGTGAAGGCGTTGGCTCTTCCGAGGATGAAATGGACGCTAGCGGGCGTGAAAATGA	98.551	69	No	chr2R	445821314	445821383	-	0-33:C>T-33:C>T	C	T	0	0	1	1	1	1	1	1	1	0	0	0	0	0	0	0	0	0	0	0	2	1	0	0	-	0	0	0	0	0	0	0	0	0	0	-
3885640	SECCE2Rv1G0097020	x	TGCAGAGAGGCGAGCTGCCGCTCGAGCGACTCGAGCGCGTCGTTGATGCCAACCAGGCTCTCCACCTCC	100.000	69	No	chr2R	451498444	451498513	-	0-5:A>G-5:A>G	A	G	1	1	0	0	0	0	0	0	0	1	1	-	1	1	-	1	-	1	-	1	0	2	-	-	1	1	1	-	1	-	1	1	1	-	1	1
3592675	SECCE2Rv1G0097140	i	TGCAGAGGAGGGAGGACAGCGCAAGAGGCGTGAGAGGCTAGCTGGGAGGCCGCGGTTACCAGATACGAG	100.000	69	No	chr2R	453312971	453313040	-	0-19:C>A-19:C>A	C	A	1	1	0	0	0	0	0	0	0	1	1	1	1	1	1	1	1	1	1	1	2	2	1	1	1	1	1	1	1	1	1	1	1	-	1	1
3884853_B	SECCE2Rv1G0097140	o	TGCAGGAACCCGAACCGCTGGCGACGCGGCGGCCGCAGCTCACGCGGGAGGAAGAGCGGCGCATACTCG	100.000	68	Yes	chr2R	453313036	453313104	+	0-59:C>T-59:C>T	C	T	0	0	-	1	1	-	-	-	1	0	0	0	0	0	0	0	0	0	0	0	2	2	0	0	0	0	0	0	0	0	0	0	0	-	-	0
7513578_Z	SECCE2Rv1G0097190	c	TGCAGCGTGGGTACAACATCGAGTCGTCGACCTCGGGAAGCTGCTCCCCTCTCGCGCCCTCATGATCAT	97.059	68	Yes	chr2R	453938715	453938783	-	0-28:G>A-28:G>A	G	A	0	0	-	1	1	-	-	-	1	0	0	0	0	0	0	0	0	0	0	0	2	2	0	0	0	0	0	0	0	0	0	0	0	-	0	0
3908935	SECCE2Rv1G0097240	c	TGCAGCGCATCGGAATAGGGTTCCTCTCGGCCACCGTGGCCACCG	100.000	45	No	chr2R	455783732	455783777	-	0-13:A>G-13:A>G	A	G	1	1	-	0	0	-	0	0	0	1	1	1	1	1	1	1	1	1	1	1	2	2	1	1	1	1	1	1	1	1	1	1	1	-	1	1
3745999_Z	SECCE2Rv1G0097240	c	TGCAGTCCCACTGACCCGCAGACCTGCGAGACGGTCCGTGGCTCCAACCTGAGCCTGCTCCTTCTGGGC	100.000	69	No	chr2R	455784712	455784781	-	0-13:A>G-13:A>G	A	G	1	1	0	0	0	0	0	0	0	1	1	1	1	1	1	1	1	1	1	1	2	2	1	1	1	1	1	1	1	1	1	1	1	1	1	1
4096046	SECCE2Rv1G0097280	c	TGCAGCGCCTCACTGTTGTGGCGCCGGCACTCAAAGAGTTAACTGTCTTCTACAGCTTTGCTAATGCCC	98.551	69	No	chr2R	456083565	456083634	-	0-52:C>T-52:C>T	C	T	0	0	1	1	1	1	1	1	1	0	0	0	0	0	0	0	0	0	0	0	2	2	0	0	2	0	0	0	0	0	0	0	0	-	0	0
4104083	SECCE2Rv1G0097300	x	TGCAGGTGATCATCACATGAACCAGGATGACCGCAGGACCAACGCCG	100.000	47	No	chr2R	456430395	456430442	+	0-26:A>T-26:A>T	A	T	1	1	0	0	0	0	0	0	0	1	1	1	1	1	1	1	1	1	1	1	2	2	1	1	1	1	1	1	1	1	1	1	1	1	1	1
3887567_Z	SECCE2Rv1G0097300	x	TGCAGCTTGCCGCCCCTGCCGAGGTTGAAGCTGAGGAACCCTTCCAGGTGTGGGCGGTGCGTGTCCCCC	100.000	69	Yes	chr2R	456430483	456430552	+	0-38:C>T-38:C>T	C	T	1	1	0	0	0	0	0	0	0	1	1	1	1	1	1	1	1	1	-	1	2	-	1	1	1	1	1	-	-	-	1	1	1	1	-	-
17390187_Z	SECCE2Rv1G0097300	c	TGCAGCGCGAGACGTTGCCTGATGTGATGAGGCTCATGGACAAGCACGAGCAGATCGACCGCATCCTTT	95.652	69	Yes	chr2R	456431571	456431640	-	0-16:G>C-16:G>C	G	C	0	0	1	1	1	1	1	1	1	0	0	0	0	0	0	0	0	0	0	0	2	2	0	0	0	0	0	0	0	0	0	0	0	-	0	0
3906575	-	u	TGCAGAGCACGCCGCGCGCGTCCTCCGACCCCGTGAACCCG	100.000	41	No	chr2R	456444830	456444871	-	0-16:C>T-16:C>T	C	T	1	1	0	0	0	0	0	0	0	1	1	1	1	1	1	1	1	1	1	1	2	2	1	1	1	1	1	1	1	1	1	1	1	-	1	1
[truncated: 7,047 more rows]
[truncated: 25 more columns]
