# Supplementary material for: DArTseq genotyping facilitates the transfer of “exotic” chromatin from a Secale cereale × S. strictum hybrid into wheat
Source: Front Plant Sci. 2024 Sep 6;15:1407840. doi: 10.3389/fpls.2024.1407840 (PMC11412823; doi:10.3389/fpls.2024.1407840)
Supplement: Supplementary file 5 [file Table3.xlsx]

## Sheet: ID>=93% Al>=67 Silico markers
						Position in rye Lo7				Mv9kr1 BC5 [T. aestivum]	ChineseSpring [T aestivum]	Secale strictum ssp. anatolicum	Varda [S. cereale]	Varda [S cereale]	Kriszta [S. cereanum]	Imperial [S. cereale]	Petkus [S. cereale]	Lovaszpatonai [S. cereale]	MvMagdalena [T. aestivum + 1BL.1RS]	MvMatador [T. aestivum + 1BL.1RS]	CS_Imperial DA_1R [T. aestivum + 1R]	CS_ImperialDT_1RS [T. aestivum + 1RS]	CS_ImperialDT_1RL [T. aestivum + 1RL]	BC2F8	BC2F8	BC2F8	BC2F8	BC2F8	BC2F8	CS_Imperial DA_2R [T. aestivum + 2R]	CS_Imperial DT_2RL [T. aestivum + 2RL]	BC2F8	BC2F8	BC2F8	BC2F8	CS_Imperial DA_3R [T. aestivum + 3R]	CS_Imperial DT_3RS or 3RL [T. aestivum + 3RS or 3RL]	BC2F8	BC2F8	BC2F8	BC2F8	BC2F8	BC2F8	BC2F8	BC2F8	BC2F8	CS_Imperial DA_4R [T. aestivum + 4R]	CS_ImperialDT_4RS [T. aestivum + 4RS]	CS_ImperialDT_4RL [T. aestivum + 4RL]
Marker ID	Gene ID	Transcript classification codes	Trimmed Sequence	Identity (%)	Alignment length	Chromosome	Start position (bp)	End position (bp)	Strand	(1)	(2)	(3)	(4)	(5)	(6)	(7)	(8)	(9)	(10)	(11)	(12)	(13)	(14)	(15)	(16)	(17)	(18)	(19)	(20)	(21)	(22)	(23)	(24)	(25)	(26)	(27)	(28)	(29)	(30)	(31)	(32)	(33)	(34)	(35)	(36)	(37)	(38)	(39)	(40)
3354725	-	u	TGCAGATAGGAGAAGGCCGCCTCGTTTCTCTGCCATCACGTCGAGGAAGACAGACAGCAAGAATCCGAG	97.1014	67	chr1R	691913	691980	+	0	0	0	0	1	0	1	1	0	1	1	0	0	0	1	1	1	0	0	0	0	0	0	0	0	0	0	0	0	0	0	0	0	0	0	0	0	0	0	0
100059381	-	u	TGCAGTGGCGGTGACAGACGATGAGTTCGTTCAATAGATGGAGATGGTGCTGGGCTGGTCATTGATCAA	100	69	chr1R	856831	856900	+	0	0	1	0	0	0	0	0	0	0	0	0	0	0	0	0	0	0	0	0	0	0	0	0	0	0	0	0	0	0	0	0	0	0	0	0	0	0	0	0
5217203	SECCE1Rv1G0000220	c	TGCAGCGGCTCGCGCGTCCAGTTCTCGCACCAGTCCTACTTCAGGAAAGGGGCGGTGGGAGACTGGGCC	100	69	chr1R	947288	947357	-	0	0	1	0	0	1	0	0	1	1	1	0	0	0	1	1	1	0	1	1	0	0	0	0	0	0	0	0	0	0	0	0	0	0	0	0	0	0	0	0
3595086	SECCE1Rv1G0000220	o	TGCAGGTACGTCCGACTAAATCCTCGAGCATATCGCTTTGAGATATATATTGATCGATTGATCGACCGA	100	69	chr1R	947740	947809	-	0	0	1	0	0	0	0	0	1	1	1	0	0	0	1	1	1	0	0	0	0	0	0	0	0	0	0	0	0	0	0	0	0	0	0	0	0	0	0	0
5216524	SECCE1Rv1G0000280	c	TGCAGCTGTGGAAATGGGAGCTCCTCGCGCTCGCGCTCGTCTGCGGCCGCCTCGTCTCCGGGTGGGCCA	100	69	chr1R	1086903	1086972	-	0	0	1	0	0	0	0	0	0	1	1	0	0	0	1	1	1	0	0	0	0	0	0	0	0	0	0	0	0	0	0	0	0	0	0	0	0	0	0	0
5219258	SECCE1Rv1G0000300	i	TGCAGCGTGGCGACGGGGCTTCACGGCCCGTTTGGTCCCGGCCGGGCCAGTATGTGCCTGGTTTGCCCC	100	69	chr1R	1105294	1105363	+	0	0	0	0	1	0	0	0	0	0	0	0	0	0	0	0	0	0	0	0	0	0	0	0	0	0	0	0	0	0	0	0	0	0	0	0	0	0	0	0
3357160_A	SECCE1Rv1G0000400	c	TGCAGCGGTGGCGTGGCAAGGTGCCGCCGCTGCCCCCAGGGCCGTATTCGCTGCCGATCGTCGGCAATA	100	69	chr1R	1441619	1441688	-	0	0	0	1	1	0	1	1	-	0	0	0	0	0	0	0	0	0	0	0	0	0	0	0	0	0	0	0	0	0	0	0	0	0	0	0	0	0	0	0
3730720	-	u	TGCAGCCACACCCATGGATGGATGGATGGATGGATGGATGGGGCGACCACGGACGCGGGCTGTTCCGAG	97.1014	67	chr1R	2019491	2019558	+	0	0	0	0	1	0	1	1	1	0	0	0	0	0	0	0	0	0	0	0	0	0	0	0	0	0	0	0	0	0	0	0	0	0	0	0	0	0	0	0
3894924	-	u	TGCAGATCCCAGTTTGGAGATTGCATCCTAGCATTTCTATACTCACCATGGTTTTGTAAACTTGATGCA	100	69	chr1R	2116393	2116462	+	0	0	0	1	1	0	0	1	1	0	0	1	0	0	0	0	0	0	0	0	0	0	0	0	0	0	0	0	0	0	0	0	0	0	0	0	0	0	0	0
3737558	-	u	TGCAGTTACACATCTTTTGGCGCCGCCTCGTCGCGGCGCCTCCTCTTCTTCCTTTAGCCAACTCTCCCG	100	69	chr1R	2116830	2116899	+	0	0	0	0	0	0	1	1	0	0	0	0	0	0	0	0	0	0	0	0	0	0	0	0	0	0	0	0	0	0	0	0	0	0	0	0	0	0	0	0
3579012	-	u	TGCAGGGTGCCCAAGATGCGAAGGAGCAGGTCCGCGGGAAGCTTGGTCCAGTCGCAGCCCGTGCTTGAC	100	69	chr1R	2138408	2138477	-	0	0	0	0	1	0	1	1	0	0	0	1	1	0	0	0	0	0	0	0	0	0	0	0	0	0	0	0	0	0	0	0	0	0	0	0	0	0	0	0
3736083	SECCE1Rv1G0000630	o	TGCAGATGCCCCCGAAGCCTTTCGTCTCATCTGAGAATGAACTTATGCCATAAATTAAAACAGGGACTA	100	69	chr1R	2164160	2164229	-	0	0	0	0	0	0	1	1	1	0	0	0	0	0	0	0	0	0	0	0	0	0	0	0	0	0	0	0	0	0	0	0	0	0	0	0	0	0	0	0
3602352	SECCE1Rv1G0000690	x	TGCAGCTGGCCTTGGATTTCTTGGAGCTTGGCTGCCAGGTGCCGCCAGGTCTTGATATGCTTGAGACGC	100	69	chr1R	2248340	2248409	+	0	0	0	0	1	0	1	1	1	0	0	0	0	0	0	0	0	0	0	0	0	0	0	0	0	0	0	0	0	0	0	0	0	0	0	0	0	0	0	0
3589465_Z	SECCE1Rv1G0000690	c	TGCAGGAGGCGGAGCGGTTCAAGGACACCGACAGGATCACCGCCATCTTCGTCGGCGAGATCAGGCGCC	100	69	chr1R	2248497	2248566	-	0	0	0	0	1	0	1	1	1	1	1	0	0	0	-	1	-	0	0	0	0	0	0	0	0	0	0	0	0	0	0	0	0	0	0	0	0	0	0	0
5038575	SECCE1Rv1G0000710	p	TGCAGCACGCGGGCCAGCACGGCATGGCCCGTATAATAATCATGCCTCGACAGGCCTGGTCGTGCCCGG	100	69	chr1R	2272249	2272318	-	0	0	0	0	0	0	1	1	0	0	0	0	0	0	0	0	0	0	0	0	0	0	0	0	0	0	0	0	0	0	0	0	0	0	0	0	0	0	0	0
5214186	SECCE1Rv1G0000710	i	TGCAGCTCCATGTGTGTTTGAATCTCCATGGGATTTTCGGTCAACTAAGTTTTTTTTCTTCAAAATTAG	100	69	chr1R	2275854	2275923	-	0	0	0	0	0	0	1	1	0	0	0	0	0	0	0	0	0	0	0	0	0	0	0	0	0	0	0	0	0	0	0	0	0	0	0	0	0	0	0	0
3580166	-	u	TGCAGGTGAAGGAGCGCTGCACGAGGAGTCAGTGAGCAAGGAAATATCATATCATCTCATGTGATCTTC	100	69	chr1R	2311340	2311409	+	0	0	0	0	1	0	1	0	1	0	1	0	0	0	1	1	1	0	0	0	0	0	0	0	0	0	0	0	0	0	0	0	0	0	0	0	0	0	0	0
6210672	SECCE1Rv1G0000800	x	TGCAGGAGAGCAGGCGACCAATGCAAGCAATGGCAATAGGCAAGCCTTGACACTTTGATATGAACTTCA	100	69	chr1R	2534803	2534872	+	0	0	0	0	0	0	0	1	0	0	0	0	0	0	0	0	0	0	0	0	0	0	0	0	0	0	0	0	0	0	0	0	0	0	0	0	0	0	0	0
3576957	SECCE1Rv1G0000850	c	TGCAGACAGCTACCTTAGTATGGAGATCCTCCTAAGAGAGTGCAGCGACGTCTTCGGATCCCTGGGCAG	100	69	chr1R	2586112	2586181	-	0	0	0	1	1	0	1	1	1	0	0	0	0	0	0	0	-	0	0	0	0	0	0	0	0	0	0	0	0	0	0	0	0	0	0	0	0	0	0	0
3749110	-	u	TGCAGCAGATCGGCTCAGTTGTTCAAGGTTTTCCCCCTGCACAGATATCCGACGTGCTCCCTCTATACA	100	69	chr1R	2668362	2668431	+	0	0	0	1	0	0	0	0	0	0	0	0	0	0	0	0	0	0	0	0	0	0	0	0	0	0	0	0	0	0	0	0	0	0	0	0	0	0	0	0
3362485	-	u	TGCAGAAAAGCAAAGGGTCATGGCACATCTCGAGAACCAGTCCTCTGAAACAACGCACACGATAACGTG	100	69	chr1R	2893274	2893343	-	0	0	0	1	0	1	0	0	0	0	0	0	1	0	0	0	0	0	0	0	0	0	0	0	0	0	0	0	0	0	0	0	0	0	0	0	0	0	0	0
3600460	SECCE1Rv1G0001010	x	TGCAGCAAGGAGCAGCAGCATGGTCGTCAGTGCCATACTCATTTGCTGCATGCTGGCCGTCTCAATGTT	100	69	chr1R	3220396	3220465	+	0	0	1	0	0	0	0	1	1	0	0	0	0	0	0	0	0	0	0	0	0	0	0	0	0	0	0	0	0	0	0	0	0	0	0	0	0	0	0	0
3586648	-	u	TGCAGCGTGGCCAACTCCAACCTGAGCAGCACCAGAGCGGCGGCGCGGCGTCCATGGTTACCATCTCCG	100	69	chr1R	3671859	3671928	+	0	0	1	1	0	0	1	1	1	-	1	0	0	0	1	1	1	0	0	0	0	0	0	0	0	0	0	0	0	0	0	0	0	0	0	0	0	0	0	0
3584400	-	u	TGCAGCCAGGCGGCGCCGCGCCACTGTCGAGCACGGAGAAGGGAATCGCCCGCAGATGAGCTTCGACGG	100	69	chr1R	4034566	4034635	-	0	0	0	1	1	0	1	0	1	1	1	0	0	0	1	1	1	0	0	0	0	0	0	0	0	0	0	0	0	0	0	0	0	0	0	0	0	0	0	0
3736288	-	u	TGCAGAGGGGTTCCAGAGCCTAAGGAAGCTGAAGCTCGCCAACCTGGCGCAGCTGGAGCTGGCCGTGGT	100	69	chr1R	4054077	4054146	-	0	0	0	1	1	0	0	0	1	0	0	0	0	0	0	0	0	0	0	0	0	0	0	0	0	0	0	0	0	0	0	0	0	0	0	0	0	0	0	0
3746680	-	u	TGCAGGGCACACCAAATGCGCCTCGCTGTAGGAGCCATCTAGGAGCTCCATCTCGGTGAGGTTTGGCAG	100	69	chr1R	4054142	4054211	+	0	0	0	1	1	0	0	0	1	0	0	0	0	0	0	0	0	0	0	0	0	0	0	0	0	0	0	0	0	0	0	0	0	0	0	0	0	0	0	0
5203567	-	u	TGCAGCGCGAGAGGTACGCGAGGCTGCACATGGTCGTGGGGGCGGAGGGGGAGGTGGAGAGGAGGCCGA	98.5507	68	chr1R	4083261	4083329	-	0	0	0	1	0	1	0	0	1	0	0	0	0	0	0	0	0	0	0	0	0	0	0	0	0	0	0	0	0	0	0	0	0	0	0	0	0	0	0	0
3353299	-	u	TGCAGATCACACCAGCTAGCTAGCAGCCGCAGCCAGTGATCAACCGTTCGGAGCTCAAGAGAACTTCAC	100	69	chr1R	4293918	4293987	+	0	0	0	1	0	0	1	0	0	0	0	0	0	0	0	0	0	0	0	0	0	0	0	0	0	0	0	0	0	0	0	0	0	0	0	0	0	0	0	0
3362921	SECCE1Rv1G0001350	x	TGCAGCACGGAGATAGGGTTCGTGTAGTGCATCTTGGGTAGCAGAGGCCGCCCGTACTGTGCCAGTGTG	100	69	chr1R	4567003	4567072	-	0	0	0	1	0	0	1	1	1	1	-	-	1	0	1	1	1	0	0	0	0	0	0	0	0	0	0	0	0	0	0	0	0	0	0	0	0	0	0	0
5044625	-	u	TGCAGCACCGGGTCCAGTCCGCGTTGCACGGAGAGGACAAAAGCATCCATGGCATCATGCATCACCGCC	100	69	chr1R	4892070	4892139	+	0	0	0	0	0	0	0	0	1	0	0	0	0	0	1	0	-	0	0	0	0	0	0	0	0	0	0	0	0	0	0	0	0	0	0	0	0	0	0	0
3897506	-	u	TGCAGATGAAGCGACGCCTCGCAGGACGTGTGCTAATCACTCTTCATCAACATGCTGCGACCGCGTGTG	100	69	chr1R	4945259	4945328	-	0	0	0	1	0	0	0	1	1	0	0	0	0	0	0	0	0	0	0	0	0	0	0	0	0	0	0	0	0	0	0	0	0	0	0	0	0	0	0	0
3899796	-	u	TGCAGGAGGTGGTCCTCCATTACAATGCATGGTACATCAACGACTCCAACGTCAAGGTCATAGTCGATG	100	69	chr1R	5138414	5138483	-	0	0	0	1	0	0	1	1	1	1	1	0	0	0	1	1	-	0	0	0	0	0	0	0	0	0	0	0	0	0	0	0	0	0	0	0	0	0	0	0
3588500	-	u	TGCAGGAGTAGATGTTGAAAGGAGAAGATGGAATGGATGGACATACTGCACATGGAGTGCACACATCCG	100	69	chr1R	5140272	5140341	+	0	0	1	1	0	0	1	1	1	1	0	0	0	0	1	-	-	0	0	0	0	0	0	0	0	0	0	0	0	0	0	0	0	0	0	0	0	0	0	0
3903367	-	u	TGCAGGGGCCATGGAGGCAGTCCTGGAAGATAAGGAAGCCCAAGTCGCTGCTGTCGGTGGCCCTGCTGA	100	69	chr1R	5242552	5242621	-	0	0	1	0	0	0	0	0	0	0	0	0	0	0	0	0	0	0	0	0	0	0	0	0	0	0	0	0	0	0	0	0	0	0	0	0	0	0	0	0
3582946	SECCE1Rv1G0001660	x	TGCAGCGAACGTCGCAGTCGCTACGAGAACGGACCCGACACCAACAATCTGTGCGAATGCCGTTATTTT	100	69	chr1R	5794203	5794272	+	0	0	0	1	1	1	1	1	1	1	1	1	-	0	1	-	1	1	1	1	0	0	0	0	0	0	0	0	0	0	0	0	0	0	0	0	0	0	0	0
3579221	SECCE1Rv1G0001690	c	TGCAGGCTGTTCATATAAAGGGCACCGTGGAATGGGCTAATGTCACTTGGGATGTCCTTCGCAAGGTCC	100	69	chr1R	5939897	5939966	-	0	0	0	1	1	0	1	0	1	1	0	0	0	0	0	0	-	0	0	0	0	0	0	0	0	0	0	0	0	0	0	0	0	0	0	0	0	0	0	0
3365155	SECCE1Rv1G0001690	c	TGCAGACGCTTGACATAAGCAACACCGAAGTCAAGGAGATCGACGCAGAGTTCTGGAAGATCAAAACAC	100	69	chr1R	5940272	5940341	-	0	0	1	1	1	0	1	1	1	0	0	0	0	0	1	-	1	0	0	0	0	0	0	0	0	0	0	0	0	0	0	0	0	0	0	0	0	0	0	0
12321273	-	u	TGCAGCGGAAACTGTTCGCAAACAAAAAAATAAAACAGAGTCACAATACTTTGTGAATGATCCATAGCA	100	69	chr1R	6340149	6340218	-	0	0	0	0	0	0	0	1	0	0	0	0	0	0	0	0	0	0	0	0	0	0	0	0	0	0	0	0	0	0	0	0	0	0	0	0	0	0	0	0
5802084	SECCE1Rv1G0001810	c	TGCAGGTCACCATCGACAAGTTTGAGGACCTGAAGAAGAAGGAGGAGGCCGCCTCCGCCGCCGCCGCCG	97.1014	67	chr1R	6344786	6344853	+	0	0	1	0	0	0	0	0	0	0	0	0	0	0	0	0	0	0	0	0	0	0	0	0	0	0	0	0	0	0	0	0	0	0	0	0	0	0	0	0
3591384	-	u	TGCAGGTCACCGCCTCCTCGGCGTCTCCGTTCCTCCGAAGGGCAACACCTCCTGAAGTCTTGATCGCGC	100	69	chr1R	6673190	6673259	+	0	0	1	1	0	1	0	1	0	1	1	1	1	0	1	1	1	1	1	1	0	0	0	0	0	0	0	0	0	0	0	0	0	0	0	0	0	0	0	0
3740418	-	u	TGCAGTACAGTTCTCCCTAAGCTAGCAGCCGAAGAGCTGTTAGGAATAAGCCACTCCACGGTGGTGACC	100	69	chr1R	6690613	6690682	-	0	0	0	1	0	0	1	1	0	-	1	0	0	0	1	1	1	0	0	0	0	0	0	0	0	0	0	0	0	0	0	0	0	0	0	0	0	0	0	0
3356239	-	u	TGCAGGGACTAACGAGCATGGAAGGGAAGTAAAGGGCAAGGAACATACGAGCGGCAGATTGGGCGCATA	100	69	chr1R	6765599	6765668	-	0	0	0	0	1	1	1	1	1	1	1	1	0	0	0	1	0	0	0	0	0	0	0	0	0	0	0	0	0	0	0	0	0	0	0	0	0	0	0	0
3346652	-	u	TGCAGTACAGTTCTCCCTAAGCTAGCAGCTGAAGAGCTGTTAGGAATAAGCCACTCCACGGTGGTGACA	98.5507	68	chr1R	6766791	6766859	-	0	0	0	0	0	0	1	1	0	0	0	0	0	0	0	0	0	0	0	0	0	0	0	0	0	0	0	0	0	0	0	0	0	0	0	0	0	0	0	0
5210920	SECCE1Rv1G0001960	i	TGCAGCGGCGGACCAGATTGAGATTGAGTGAGAGATCTTTGTTTACGACGGAGAGGATCGTGCGCGCGT	100	69	chr1R	6828394	6828463	-	0	0	0	0	0	0	1	1	1	0	0	0	0	0	0	0	0	0	0	0	0	0	0	0	0	0	0	0	0	0	0	0	0	0	0	0	0	0	0	0
3357830	-	u	TGCAGTTTTTTTTTCTTTCCTCCATGAAAAGCTTAGCTTCGAATTTTCTACACACATTGGTTTTTCGTT	100	69	chr1R	7052396	7052465	+	0	0	0	1	0	0	0	0	0	0	1	0	0	0	1	1	1	0	0	0	0	0	0	0	0	0	0	0	0	0	0	0	0	0	0	0	0	0	0	0
1241785	-	u	TGCAGGTGGCGGCAAGCTTCAGATGCGGAGGCCGGTGTAGGTGCCCATGGGTACCATCGCAAGAGGGTT	100	69	chr1R	7160038	7160107	-	0	0	1	1	1	1	1	1	1	1	1	0	0	0	0	0	-	0	0	0	0	0	0	0	0	0	0	0	0	0	0	0	0	0	0	0	0	1	0	0
7096354	-	u	TGCAGACATCGGACTTCGAACAATACTTGTTTTAGCTAGGTTACGTGCCTGCGTACTTCTCTCGGCAGC	100	69	chr1R	9003517	9003586	+	0	0	0	0	1	0	1	0	0	0	0	0	0	0	0	0	0	0	0	0	0	0	0	0	0	0	0	0	0	0	0	0	0	0	0	0	0	0	0	0
7064890	SECCE1Rv1G0002670	p	TGCAGGAGGTCTTGCCCATTTTATTTCTCAGTGTGGAGACTGGATTTTTTTTCCATCAAAAAATTAGCT	100	69	chr1R	9939250	9939319	-	0	0	0	0	0	0	1	0	1	0	0	0	0	0	0	0	0	0	0	0	0	0	0	0	0	0	0	0	0	0	0	0	0	0	0	0	0	0	0	0
1226867	SECCE1Rv1G0002700	c	TGCAGCTGCTCATGGCAGCTGCTCCGATGGCCATGGCCCGCTCACTGGAGGAACCCGAGGAGATGGCGT	100	69	chr1R	10013090	10013159	+	0	0	0	1	0	1	0	0	0	0	0	0	0	0	0	0	0	0	0	0	0	0	0	0	0	0	0	0	0	0	0	0	0	0	0	0	0	0	0	0
3579047	SECCE1Rv1G0002750	x	TGCAGGACGAGCCAGCGGAGAGGGCACGACGGAAGCGACGATCATGGCGGCGCAGCGCTCGCTTGGCGG	100	69	chr1R	10153622	10153691	+	0	0	1	0	0	0	0	0	1	0	0	0	0	0	0	0	0	0	0	0	0	0	0	0	0	0	0	0	0	0	0	0	0	0	0	0	0	0	0	0
3602332	-	u	TGCAGGTGTGCATATGCGGGCTCGGGGAGGGCTTGCTGAAGCGAGATGGCGGCAGCGAGCTCGGTGTCC	100	69	chr1R	10155582	10155651	-	0	0	0	0	0	0	0	0	1	0	0	0	0	0	0	0	0	0	0	0	0	0	0	0	0	0	0	0	0	0	0	0	0	0	0	0	0	0	0	0
3579189	-	u	TGCAGTACCTCGCCTCGGACGGGGACGCGAGCAGCAGGCATTGGCAAGGCTGCTGCTGCCGTGCTCTGG	100	69	chr1R	10187766	10187835	-	0	0	0	1	1	0	0	0	1	1	1	0	0	0	1	1	0	0	0	0	0	0	0	0	0	0	0	0	0	0	0	0	0	0	0	0	0	0	0	0
3365096	SECCE1Rv1G0002780	c	TGCAGCTGGGACAGAGATGAGATTGTATTCAGGAGCCTGGACTTGTCACGGCTACGGTCGTTCACAGTC	100	69	chr1R	10204290	10204359	+	0	0	0	0	0	0	0	0	1	0	0	0	0	0	0	0	0	0	0	0	0	0	0	0	0	0	0	0	0	0	0	0	0	0	0	0	0	0	0	0
3361880	-	u	TGCAGCAAAAATAGCAGCAGACAACACCGAACACATATACAACCAGGATCACACACGACAAGGTTCCGA	98.5507	68	chr1R	10214493	10214561	+	0	0	0	0	0	0	1	0	1	0	0	0	0	0	0	0	0	0	0	0	0	0	0	0	0	0	0	0	0	0	0	0	0	0	0	0	0	0	0	0
3596831	-	u	TGCAGCCAAGCCGCCTCATCAGCCGATCTGCTCGAAGGGGAGGAGCGAAGAGGAGTACAGGGCAGCAGC	100	69	chr1R	10215111	10215180	+	0	0	0	0	0	0	1	0	1	0	0	0	0	0	0	0	0	0	0	0	0	0	0	0	0	0	0	0	0	0	0	0	0	0	0	0	0	0	0	0
3343784	-	u	TGCAGCGATGTTTATGTCTGGTTGCAGAAATCTAGCACCGTCGTCTGTCTGCTAACAGGAACAGCTACT	100	69	chr1R	10220992	10221061	+	0	0	1	0	0	0	1	1	1	0	0	0	0	0	0	0	0	0	0	0	0	0	0	0	0	0	0	0	0	0	0	0	0	0	0	0	0	0	0	0
5041618	-	u	TGCAGTGCATGTAAAGCACTTCGCAAGTTTATTTATTCTAGCAAGCAGATGCTGCCAGTAGTATTATGT	100	69	chr1R	10721263	10721332	+	0	0	0	0	0	0	0	1	1	0	0	0	0	0	0	0	0	0	0	0	0	0	0	0	0	0	0	0	0	0	0	0	0	0	0	0	0	0	0	0
3593366	-	u	TGCAGCCGCTAACCGATGGGCGCACCAGCACGGGTAGCCATAGCCGTCGGAGGCTAGCCCCGCGCCACC	100	69	chr1R	10945559	10945628	+	0	0	0	0	0	0	0	0	1	1	0	0	0	0	0	0	1	0	0	0	0	0	0	0	0	0	0	0	0	0	0	0	0	0	0	0	0	0	0	0
3730627	-	u	TGCAGTGGTGAGTTCACGAAGTCATGTCAAACAGTCAGACACCCAAATTGGCAGAAGATCCAGCACATC	100	69	chr1R	11245277	11245346	-	0	0	1	0	0	1	0	0	0	0	0	1	1	0	0	0	0	1	1	1	0	0	0	0	0	0	0	0	0	0	0	0	0	0	0	0	0	0	0	0
3351774	-	u	TGCAGTTACTGAACGGAATCTACCCATTTATACCTATACACACATTGTAAATTGGAGTCTGCTATGAAG	100	69	chr1R	11263483	11263552	-	0	0	0	0	0	0	1	1	1	1	1	0	0	0	1	1	1	0	0	0	0	0	0	0	0	0	0	0	0	0	0	0	0	0	0	0	0	0	0	0
1256554	-	u	TGCAGGCGCCGTTGTCCATGGAGACCAACATGACGTTGGGGGTGGCAGTATCCCGCAAGCGACGAAGCC	100	69	chr1R	11280541	11280610	+	0	0	0	0	0	0	0	0	1	0	0	0	0	0	0	0	0	0	0	0	0	0	0	0	0	0	0	0	0	0	0	0	0	0	0	0	0	0	0	0
7064952	-	u	TGCAGGTGCAACAGGGCCTAATCCTGGCGGAATTAACCACGGCGGCAAGGGAGGTTACGAGCTCGTCGG	100	69	chr1R	11306554	11306623	+	0	0	0	0	0	0	0	0	1	0	0	0	0	0	0	0	0	0	0	0	0	0	0	0	0	0	0	0	0	0	0	0	0	0	0	0	0	0	0	0
3342201	-	u	TGCAGCTTCATCGTACGAGCATCACGATCAAAGCAGCCATCGCTGGGTCCTCCGATAAATGTCATGGGA	100	69	chr1R	11315905	11315974	-	0	0	0	0	0	0	0	0	1	1	1	0	0	0	1	1	1	0	0	0	0	0	0	0	0	0	0	0	0	0	0	0	0	0	0	0	0	0	0	0
3347635	-	u	TGCAGTTCATGGCCCAAGCGTCAGACATTGCCGATGGTGACCTGGATGTCAACATGGAGCACCTCCCTT	100	69	chr1R	11408249	11408318	+	0	0	0	0	0	0	0	0	1	1	1	0	0	0	1	1	1	0	0	0	0	0	0	0	0	0	0	0	0	0	0	0	0	0	0	0	0	0	0	0
7064781	-	u	TGCAGCACCCTCGGGTTCCTCGGGGTGGTGGCTCTCTTGCTGCTGCACATCCTTCGGCTTATTCAAGAG	100	69	chr1R	11513596	11513665	-	0	0	0	0	0	0	0	0	1	0	0	0	0	0	0	0	0	0	0	0	0	0	0	0	0	0	0	0	0	0	0	0	0	0	0	0	0	0	0	0
7064690	-	u	TGCAGAAATAGTCACCCGTGCGATAGTTTGATTGGACGGTTGTTGGCGGCGTATCGGACGGTGGTACAG	100	69	chr1R	11534395	11534464	+	0	0	0	0	0	0	0	0	1	0	0	0	0	0	0	0	0	0	0	0	0	0	0	0	0	0	0	0	0	0	0	0	0	0	0	0	0	0	0	0
3730525	SECCE1Rv1G0002990	c	TGCAGCTGGTCGCCACAGGGGGACTGGATCGTCTTCTCTTCCACCCGCGACAAGCCCAAGGGCGCAGAG	100	69	chr1R	11626707	11626776	-	0	0	0	1	1	0	1	0	1	0	0	0	0	0	0	0	0	0	0	0	0	0	0	0	0	0	0	0	0	0	0	0	0	0	0	0	0	0	0	0
3733441	SECCE1Rv1G0002990	x	TGCAGCGGTGGAAACCGATGCGCTTGCCGCCGTCGAGGACGAAGGGGTTGTAGTGGTCTGCTTTCGGGA	100	69	chr1R	11627491	11627560	+	0	0	0	1	1	1	1	1	1	0	0	0	0	0	0	0	0	0	1	-	0	0	0	0	0	0	0	0	0	0	0	0	0	0	0	0	0	0	0	0
3359861	SECCE1Rv1G0003000	o	TGCAGGTATGACGACGTATGGATATACCCTCTCACGATGCTTATGATTGTCTAATTTGCTTTTGTTTTT	100	69	chr1R	11766653	11766722	-	0	0	0	1	1	0	1	0	1	0	0	0	0	0	0	0	0	0	0	0	0	0	0	0	0	0	0	0	0	0	0	0	0	0	0	0	0	0	0	0
3599522	SECCE1Rv1G0003000	x	TGCAGTGAAAGTACGAGGCTCCTCATCGTCATTGAAAGAACCACTCGGCACTGCACGTGGCATCCTGAG	100	69	chr1R	11766718	11766787	+	0	0	1	1	1	0	1	1	1	0	0	0	0	0	0	0	0	0	0	0	0	0	0	0	0	0	0	0	0	0	0	0	0	0	0	0	0	0	0	0
3602481	SECCE1Rv1G0003010	x	TGCAGCTTCCCCTGGACTCTGTAGCTGTGCTGCGCCTCGGCCAAAGTTGCGTCGTACTCGTCGGTGACT	100	69	chr1R	11776524	11776593	+	0	0	-	1	1	0	1	1	1	0	0	0	0	0	0	0	0	0	0	0	0	0	0	0	0	0	0	0	0	0	0	0	0	0	0	0	0	0	0	0
3593703	-	u	TGCAGGACAGACCGACACACACACGTGATTATGAATCTATATGATCACATACACGTACAGTATTTACAG	100	69	chr1R	12312502	12312571	+	0	0	1	1	1	0	1	1	1	0	0	0	0	0	0	0	0	0	0	0	0	0	0	0	0	0	0	0	0	0	0	0	0	0	0	0	0	0	0	0
7063428	SECCE1Rv1G0003050	i	TGCAGGGCAGGGGTCGTGATTAAGAAACTATGCACACACAGAAGTCAGGACACAGCGCCGGCGATGGCT	100	69	chr1R	12318820	12318889	-	0	0	0	0	1	0	0	1	1	0	0	0	0	0	0	0	0	0	0	0	0	0	0	0	0	0	0	0	0	0	0	0	0	0	0	0	0	0	0	0
5139357	SECCE1Rv1G0003050	o	TGCAGGTCAGTATGATTTGAGCCCGGCCGTGTCGCCGTCTGGGAAGATGGTGGCGGTGGCCAACTTCCA	100	69	chr1R	12318885	12318954	+	0	0	0	0	1	0	0	1	1	0	0	0	0	0	0	0	0	0	0	0	0	0	0	0	0	0	0	0	0	0	0	0	0	0	0	0	0	0	0	0
5788992	SECCE1Rv1G0003050	x	TGCAGCGGTGGTAACCAACGCGGCTGCCGGCGTCAAGAACGAAGGGGTTGTAGTGGTCGGTGAGTGGCC	100	69	chr1R	12319385	12319454	-	0	0	0	1	1	0	1	1	1	0	0	0	0	0	0	0	0	0	0	0	0	0	0	0	0	0	0	0	0	0	0	0	0	0	0	0	0	0	0	0
3580273	SECCE1Rv1G0003050	x	TGCAGTGGGTATCGGTCCATTCCCCCTTGGTCAGCCGTGTCACCTTTCCATCGCCAAACTCCCCAACAT	100	69	chr1R	12334370	12334439	-	0	0	1	1	1	0	0	1	1	0	0	0	0	0	0	0	0	0	0	0	0	0	0	0	0	0	0	0	0	0	0	0	0	0	0	0	0	0	0	0
4486220	-	u	TGCAGCGAGGACGGCAAGTGCGGGTGGGGGGACGAGCACTGCGGCGACTATTGCCAGAGCGGCGCGTGT	100	69	chr1R	12390509	12390578	+	0	0	-	1	0	0	1	1	1	0	0	0	0	0	0	0	0	0	0	0	0	0	0	0	0	0	0	0	0	0	0	0	0	0	0	0	0	0	0	0
3362084	-	u	TGCAGCACTGGTTGCGGTCGCACTGGTTGGTTTCACTGCATTTAGCACTATCATAAATGCAGAAGCCGC	100	69	chr1R	12390708	12390777	-	0	0	-	1	1	0	1	1	1	0	0	0	0	0	0	0	0	0	0	0	0	0	0	0	0	0	0	0	0	0	0	0	0	0	0	0	0	0	0	0
5042252	-	u	TGCAGCCCCACGGGGGTTTGCGGCGTCGGCTTATCGTACTGTGGCGACGGCTGCAAGGGCGGGCCCTGC	100	69	chr1R	12390773	12390842	+	0	0	0	1	0	0	1	1	1	0	0	0	0	0	0	0	0	0	0	0	0	0	0	0	0	0	0	0	0	0	0	0	0	0	0	0	0	0	0	0
3364417	-	u	TGCAGCCATGACGGGTACTGCGGGGTCAGCCCTGGTCTCTGCACCAACGGCTGCCAGTACTACTACGGT	100	69	chr1R	12471094	12471163	+	0	0	1	1	1	0	1	1	1	0	0	0	0	0	0	0	0	0	0	0	0	0	0	0	0	0	0	0	0	0	0	0	0	0	0	0	0	0	0	0
3894446	-	u	TGCAGAAACACAGAGCAAAAAAACCAGAGAGAAAAACAAGAGGAAGAAGCAGAAAAAGAAACACCACCG	100	69	chr1R	12553619	12553688	+	0	0	0	0	0	1	0	0	0	0	0	1	1	0	0	0	0	0	0	0	0	0	0	0	0	0	0	0	0	0	0	0	0	0	0	0	0	0	0	0
5218012	-	u	TGCAGTGGAACTCGACGATGTATTCTTATTCTGAAACTCGAGCAGAATACACAAAACCGGGTCTTTGGT	100	69	chr1R	12574838	12574907	+	0	0	0	0	1	0	0	0	0	0	0	0	0	0	0	0	0	0	0	0	0	0	0	0	0	0	0	0	0	0	0	0	0	0	0	0	0	0	0	0
5502028	-	u	TGCAGCATCAGAAGGCAGAAAGAGGCGTGCTGACAGGCCGGTGCAGTTGTCAACGGTGACGTCCCTCGT	100	69	chr1R	12700062	12700131	+	0	0	0	1	0	0	1	0	1	1	1	0	0	0	-	0	0	0	0	0	0	0	0	0	0	0	0	0	0	0	0	0	0	0	0	0	0	0	0	0
3896481	-	u	TGCAGTTTCTACAGATTTAGATGAGTGGGATGTGCCAAAAAAAATTGATGTACTTGTAAAGACTCCGAT	100	69	chr1R	13261806	13261875	-	0	0	1	1	0	0	1	0	-	0	0	0	0	0	0	0	0	0	0	0	0	0	0	0	0	0	0	0	0	0	0	0	0	0	0	0	0	0	0	0
17391371	-	u	TGCAGCTTTGCTCTACCTAAGCTCTGCCGCCAGCCAGCACTCCTCCTCCTCCAGGACACCCGAGGCAAG	100	69	chr1R	13312999	13313068	-	0	0	1	0	0	0	0	0	0	0	0	0	0	0	0	0	0	0	0	0	0	0	0	0	0	0	0	0	0	0	0	0	0	0	0	0	0	0	0	0
3363574	-	u	TGCAGCTTTGCTCTACCTAAGCTCTGCCGCCAGCCAGCACTCCTCCTCCTCCTCCAGGACACCCGAGGC	100	69	chr1R	13313002	13313071	-	0	0	1	1	1	0	1	1	1	-	1	1	1	0	1	1	1	0	0	0	0	0	0	0	0	0	0	0	0	0	0	0	0	0	0	0	0	0	0	0
3579456	SECCE1Rv1G0003360	x	TGCAGGGAAGATCGATACTACCTTGATAAAGACGGCGGCGCTGGCTCCGAAGCCGAGCAGCAGCCCGAG	97.1014	67	chr1R	13695155	13695222	-	0	0	0	1	0	0	0	1	1	0	0	0	0	0	0	0	0	0	0	0	0	0	0	0	0	0	0	0	0	0	0	0	0	0	0	0	0	0	0	0
5043593	-	u	TGCAGAAGCGCGACGGTCGGCGTTAGGAGCACACACGACCACATAAACATATATAGGCGGAGAGGGAGG	100	69	chr1R	14101511	14101580	+	0	0	1	0	1	0	0	1	0	0	0	0	0	0	0	0	0	0	0	0	0	0	0	0	0	0	0	0	0	0	0	0	0	0	0	0	0	0	0	0
100048584	SECCE1Rv1G0003580	o	TGCAGCCCACCTTGGCTTTGATACCGCTTTCATGGCCTCGCCACTACCGGCGTTCGTGGTGCGGCGAGC	100	69	chr1R	14746995	14747064	-	0	0	0	0	0	1	0	0	0	0	0	0	0	0	0	0	0	0	0	0	0	0	0	0	0	0	0	0	0	0	0	0	0	0	0	0	0	0	0	0
3888960	-	u	TGCAGCTGCTTTATTTGTAGTAATCTGAATTATGCAAAGTAGCCAACATGATCTGATCGGCACCTAGCT	100	69	chr1R	14848439	14848508	+	0	0	0	1	0	1	0	0	0	0	0	1	1	0	0	0	0	0	0	0	0	0	0	0	0	0	0	0	0	0	0	0	0	0	0	0	0	0	0	0
3891621	-	u	TGCAGCCTAGATTCAGCCGTGACTCACAACACTGTGCCACTGTTTTCTTGAGAAATCTTTAACCTTGGT	100	69	chr1R	14897384	14897453	-	0	0	-	1	1	0	1	0	1	0	0	0	0	0	0	0	0	0	0	0	0	0	0	0	0	0	0	0	0	0	0	0	0	0	0	0	0	0	0	0
100003939	-	u	TGCAGCAGCTCAAAAGCCCATGCGTTGCAACGAAAAAAATGCACTTTGTAGCCTAATAAGTATGGTCTA	100	69	chr1R	14902334	14902403	-	0	0	0	0	0	0	1	0	1	0	0	0	0	0	0	0	0	0	0	0	0	0	0	0	0	0	0	0	0	0	0	0	0	0	0	0	0	0	0	0
3902749	SECCE1Rv1G0003740	c	TGCAGGGGAACCTGCTCTCCCTTCTATGGCGTGATGTCATTGTTAATATGTATTGTGGTGGAGCGAGGG	100	69	chr1R	14959299	14959368	+	0	0	0	0	0	0	1	0	1	0	0	0	0	0	0	0	0	0	0	0	0	0	0	0	0	0	0	0	0	0	0	0	0	0	0	0	0	0	0	0
3351977	-	u	TGCAGGCGTGAGCTCCGACGACCCCTTCCTATAGCGTTAGCACTGCTCACGTCCGCCTCAAGGCACTGC	100	69	chr1R	14984858	14984927	+	0	0	0	0	0	0	1	0	1	0	0	0	0	0	0	0	0	0	0	0	0	0	0	0	0	0	0	0	0	0	0	0	0	0	0	0	0	0	0	0
3344034	-	u	TGCAGAAGTTGGCAACATTCATTTGCTCCATGATCTCGTCCTTCACCTCACGCAGCTGTTTGGATACGT	100	69	chr1R	15369253	15369322	+	0	0	1	1	0	1	0	0	1	0	0	1	1	0	0	0	0	1	1	1	0	0	0	0	0	0	0	0	0	0	0	0	0	0	0	0	0	0	0	0
100014658	-	u	TGCAGATCGCGGATGGTGAAGGTCAAACCTGCGTGTGGCTGATCGACGAACACGTGCCGATGGAAATGG	100	69	chr1R	15390007	15390076	-	0	0	1	1	0	1	0	0	1	0	0	0	0	0	0	0	0	0	0	0	0	0	0	0	0	0	0	0	0	0	0	0	0	0	0	0	0	0	0	0
3587402	-	u	TGCAGTGCAGCCGTCGGCGCTGCGTTGGAGCACGGCATGCCGGTGTCACGGTTGCATTGAAGCATGGCC	100	69	chr1R	15710292	15710361	+	0	0	0	0	0	0	1	1	1	0	0	0	0	0	0	0	0	0	0	0	0	0	0	0	0	0	0	0	0	0	0	0	0	0	0	0	0	0	0	0
3577219	-	u	TGCAGTGCTGTTGCATGATTCCGATTCAGGTTTGGTTCGGCAAACATTGGATTTCCTGTTAGAGTAGGC	100	69	chr1R	15725364	15725433	-	0	0	0	1	0	0	1	1	1	1	0	0	0	0	-	1	1	0	0	0	0	0	0	0	0	0	0	0	0	0	0	0	0	0	0	0	0	0	0	0
3885183	-	u	TGCAGAAACCACTATAATCAGTGCAAGGGGGTGATTTGACTGGTATTAGAGACCCCAGGGGGTTACTTA	100	69	chr1R	15993798	15993867	-	0	0	1	1	0	1	0	1	1	0	0	1	1	0	0	0	0	0	0	0	0	0	0	0	0	0	0	0	0	0	0	0	0	0	0	0	0	0	0	0
5036692	-	u	TGCAGGTGGTTTTGCTTGCGGGGCGTTGGATGACTGCCACGTCTGCTTGATGGGGTGGGTCTAGTTAAC	100	69	chr1R	15993863	15993932	+	0	0	0	1	1	1	1	1	-	0	0	0	0	0	0	0	0	0	0	0	0	0	0	0	0	0	0	0	0	0	0	0	0	0	0	0	0	0	0	0
5503442	SECCE1Rv1G0004070	e	TGCAGCCTCAAGCGACAGTCGGCGTACGCGGACGCCGAGGTAAACCTTTCCGTGAAAATGCACCCCGAG	97.1014	67	chr1R	16141931	16141998	-	0	0	0	1	1	0	0	0	1	1	1	0	1	0	1	1	1	0	0	0	0	0	0	0	0	0	0	0	0	0	0	0	0	0	0	0	0	0	0	0
3346786	-	u	TGCAGCTCCATGTTCGCACAGTATTTTCGCAGCCAAGCACAACAGTAGAAGAGGAGAGGACATGCGCCA	100	69	chr1R	16468235	16468304	+	0	0	0	0	0	0	1	1	-	0	0	0	0	0	0	0	0	0	0	0	0	0	0	0	0	0	0	0	0	0	0	0	0	0	0	0	0	0	0	0
7091197	SECCE1Rv1G0004120	x	TGCAGACCGGTGGCCTCCTCGCACGGTGCCGCGCTCCCGCAGGGTGGCGGGCGGAGATGGCGCACGGTG	100	69	chr1R	16529619	16529688	-	0	0	1	0	1	1	0	1	0	1	1	1	1	0	1	1	1	1	-	1	0	0	0	0	0	0	0	0	0	0	0	0	0	0	0	0	0	0	0	0
3343695	SECCE1Rv1G0004140	c	TGCAGCTCCTCAACGCCAGCAATGGCGAGCTGCGCCAGTTCTACATCAACCTGAATGATGAGCTCGCGT	100	69	chr1R	16632371	16632440	-	0	0	1	1	1	1	0	1	1	1	1	1	1	0	1	1	1	0	0	0	0	0	0	0	0	0	0	0	0	0	0	0	0	0	0	0	0	0	0	0
3736922	-	u	TGCAGCACGGAGCCCAGCTCTTGCGGCAGCCCCGACACCATCGCTGCCACCGCCCCGTGCGTCAGGTCC	100	69	chr1R	17152838	17152907	-	0	0	0	0	0	0	0	1	0	0	0	0	0	0	0	0	0	0	0	0	0	0	0	0	0	0	0	0	0	0	0	0	0	0	0	0	0	0	0	0
3901799	-	u	TGCAGCCAAAGCAACAGCTGCCACTGTAATCATCGCACCCGAGTAGAAGCCGCGCCAAATGGAAGTGGC	100	69	chr1R	17158959	17159028	-	0	0	1	0	0	0	0	0	0	0	0	0	0	0	0	0	0	0	0	0	0	0	0	0	0	0	0	0	0	0	0	0	0	0	0	0	0	0	0	0
5488656	-	u	TGCAGCGGTACTGGCTGCTCGTGCGAAGAGACGCCGTAAACCCCTTCGACTCCGACGTCGTGTGCGGTG	100	69	chr1R	17159024	17159093	+	0	0	0	0	0	0	0	0	1	0	0	1	0	0	0	0	0	0	0	0	0	0	0	0	0	0	0	0	0	0	0	0	0	0	0	0	0	0	0	0
3591954	-	u	TGCAGGTTACAATGTCGGCTGCTTCTTTGTTGCTTCGCTTGGCTTCTTTCTATATACGTCTTGATCAAC	100	69	chr1R	17425198	17425267	-	0	0	1	1	0	1	1	1	1	1	-	0	0	0	1	1	1	1	1	-	0	0	0	0	0	0	0	0	0	0	0	0	0	0	0	0	0	0	0	0
5488624	SECCE1Rv1G0004370	c	TGCAGCACCACAGCCACGACGACCAGAAGCAGCAGCCGGAGGAGCTGGGAGAGGACGGCAAGGCGATGA	100	69	chr1R	17692946	17693015	-	0	0	1	0	0	0	0	0	0	0	0	0	0	0	0	0	0	0	0	0	0	0	0	0	0	0	0	0	0	0	0	0	0	0	0	0	0	0	0	0
5207130	-	u	TGCAGAACTCCCGTATATATTGCCAGCACCATGGCTGTCACATGCAGCGTCGACAGTAACGTCGGCTCC	100	69	chr1R	18087460	18087529	-	0	0	0	0	1	0	0	0	0	0	0	0	0	0	0	0	0	0	0	0	0	0	0	0	0	0	0	0	0	0	0	0	0	0	0	0	0	0	0	0
100073369	-	u	TGCAGGGTGGGCGCAGTACGCGGCCAGAGGTTGGGCGCCGTACGCGGCCGTAGCACACTTGCTGGAGGA	100	69	chr1R	18133460	18133529	+	0	0	0	0	1	0	0	0	0	0	0	0	0	0	0	0	0	0	0	0	0	0	0	0	0	0	0	0	0	0	0	0	0	0	0	0	0	0	0	0
3596741	-	u	TGCAGCCAGCGTCTGACTTCCGTGTCAACCGAAAGGTCGAGGGTTAATTAAGATTAGAGGACCAAATGC	100	69	chr1R	19159223	19159292	-	0	0	1	1	1	1	1	1	1	1	1	1	1	0	1	1	-	1	1	1	0	0	0	0	0	0	0	0	0	0	0	0	0	0	0	0	0	0	0	0
100025289	SECCE1Rv1G0004520	i	TGCAGCATCGAACTTCACCATATTAGTTACGGTTTCTAAAAGAAAAATTAAATCGGTAGTTCAAACCGA	100	69	chr1R	19165173	19165242	-	0	0	0	0	0	0	0	1	0	0	0	0	0	0	0	0	0	0	0	0	0	0	0	0	0	0	0	0	0	0	0	0	0	0	0	0	0	0	0	0
5042541	SECCE1Rv1G0004530	i	TGCAGTACACTTCGCTTACTGCAACGCTGCTTGCTAGCACTACTGTCTTGCTCAGCTAGTCTGCTGGTG	100	69	chr1R	19217184	19217253	+	0	0	0	0	1	0	0	1	0	0	0	0	0	0	0	0	0	0	0	0	0	0	0	0	0	0	0	0	0	0	0	0	0	0	0	0	0	0	0	0
3354969	SECCE1Rv1G0004740	c	TGCAGTGTCTGATTGAGTCCAGGTATAAAGACGGCCGCAGCACGACGGAGACGGAAGTCGTCGGGATGC	100	69	chr1R	20543609	20543678	-	0	0	0	1	0	1	1	1	1	1	1	1	1	0	1	1	-	0	0	0	0	0	0	0	0	0	0	0	0	0	0	0	0	0	0	0	0	0	0	0
3889516	-	u	TGCAGTTCGAATCAAGGGCCAGCCTCAACCTGCCTCGCCGCACGCCAGGTGCTGCTCTGCGGGATCCAG	100	69	chr1R	20626699	20626768	-	0	0	0	0	0	1	0	0	0	0	0	0	0	0	0	0	0	0	0	0	0	0	0	0	0	0	0	0	0	0	0	0	0	0	0	0	0	0	0	0
3362380	-	u	TGCAGTACAGCTCACCTAACAGCTAACTCAAGACCAGCAGCACATGAACAAGATCAGAGACCCACCATC	100	69	chr1R	21054726	21054795	-	0	0	0	1	1	0	1	1	1	1	1	1	1	0	1	1	1	0	0	0	0	0	0	0	0	0	0	0	0	0	0	0	0	0	0	0	0	0	0	0
3348734	-	u	TGCAGGGAATGATAATGTAACCAGGGCAACGCATCTGCCTACATGTTTAGGGTCAGCCCAACTGCCCTG	100	69	chr1R	22642164	22642233	+	0	0	0	1	1	0	0	1	1	0	0	1	1	0	0	0	0	1	-	0	0	0	0	0	0	0	0	0	0	0	0	0	0	0	0	0	0	0	0	0
3342336	-	u	TGCAGCTGCCTATTGTGCATGGCATACATGGAATGAGCGGAATCGGCAAACCTTAAACAATTCTGCTGC	100	69	chr1R	22774613	22774682	-	0	0	0	0	0	1	1	1	1	0	0	0	0	0	0	0	0	0	0	0	0	0	0	0	0	0	0	0	0	0	0	0	0	0	0	0	0	0	0	0
5222220	SECCE1Rv1G0005000	o	TGCAGCTGTTGGATTAGTGGCGGCCCAAGCTCCTGCAAAGGGAGGGGCCGATGGCGCCTGTGGTGACCG	100	69	chr1R	22795493	22795562	-	0	0	0	0	0	0	1	1	1	0	0	0	0	0	0	0	0	0	0	0	0	0	0	0	0	0	0	0	0	0	0	0	0	0	0	0	0	0	0	0
3898776	-	u	TGCAGGAATCAAGGGGATGGGAAGGTCCAGTCTGTACTAGATGCAAGCTGTTTTCAGTGGCTCACCTAA	100	69	chr1R	22795932	22796001	+	0	0	1	0	0	-	1	0	1	0	0	0	0	0	0	0	0	0	0	0	0	0	0	0	0	0	0	0	0	0	0	0	0	0	0	0	0	0	0	0
3344574	-	u	TGCAGGACAAATCTTCTCTAGGAGTAGGACTTAAACCGAACGGGTTCTAGGTTCCGTCCAGAACCAAAC	100	69	chr1R	22872714	22872783	-	0	0	0	0	0	0	1	1	1	0	0	0	0	0	0	0	0	0	0	-	0	0	0	0	0	0	0	0	0	0	0	0	0	0	0	0	0	0	0	0
100006277	SECCE1Rv1G0005020	x	TGCAGGTGCAATCCAACTCAGAAGTCTTGATAAATAGTAATCCACAGTCATCTCAAATTTTTGGAGGCC	100	69	chr1R	22879268	22879337	+	0	0	0	0	0	0	1	0	0	0	0	0	0	0	0	0	0	0	0	0	0	0	0	0	0	0	0	0	0	0	0	0	0	0	0	0	0	0	0	0
3581912	SECCE1Rv1G0005030	x	TGCAGGATGAACCATAGCGACAAGCTCCCCGAGTAGCCCAGTAGGGCCGCCGACCCCACCGCCCAACTC	100	69	chr1R	22938584	22938653	-	0	0	0	0	0	1	1	1	1	0	0	0	0	0	0	0	0	0	0	0	0	0	0	0	0	0	0	0	0	0	0	0	0	0	0	0	0	0	0	0
3743476	-	u	TGCAGTTTCGGAAGTACAGAATCAACTCAGATCCTTCAAAACCATTAGAGTTGGCAAATTAGGGACTGG	100	69	chr1R	24201206	24201275	+	0	0	0	1	1	1	1	0	1	1	1	0	0	0	0	0	0	0	0	0	0	0	0	0	0	0	0	0	0	0	0	0	0	0	0	0	0	0	0	0
3348993	-	u	TGCAGCTGGGACTTGTCGCCTTGTAGCCTCCAGCTTGTTGCTTGGAACCTGGTCGCCGCCTCGCTCATC	100	69	chr1R	24348825	24348894	+	0	0	1	0	0	1	0	0	0	0	0	0	0	0	0	0	0	1	0	0	0	0	1	-	1	1	0	0	1	1	1	1	-	0	1	1	-	0	0	0
5035399	-	u	TGCAGTACCGTCTTCACCCTCGACTCCCTCGCCCGTTGTGCGGGCTCGAGTCCTCCTACATATGCTGCC	100	69	chr1R	24527685	24527754	-	0	0	0	0	0	1	0	0	0	0	0	0	0	0	0	0	0	0	0	0	0	0	0	0	0	0	0	0	0	0	0	0	0	0	0	0	0	0	0	0
3586607	SECCE1Rv1G0005190	c	TGCAGATGCTCGAAATCGTACAAGCAGCAACGGCGAGGCCAGTACGAGTACATCGTGTGCAATCCTTTG	100	69	chr1R	24604216	24604285	+	0	0	1	1	1	1	1	1	1	1	1	1	-	0	1	1	1	-	-	-	0	0	0	0	0	0	0	0	0	0	0	0	0	0	0	0	0	0	0	0
3596547	SECCE1Rv1G0005280	x	TGCAGTTGGGCTTCTATTTCTTGTAGCTTGGCTGCCAGGCGGCGCCAGGTCTTGATATGCTTGAGCCTC	100	69	chr1R	24729299	24729368	+	0	0	1	1	1	1	0	1	1	0	0	-	-	0	0	0	0	1	1	1	0	0	0	0	0	0	0	0	0	0	0	0	0	0	0	0	0	0	0	0
3364400	-	u	TGCAGGCTACATGCACGCACTTTGTAACAACACTACAACCCTCTCAAGTGTTGCCGCCGAGCAAATCGA	100	69	chr1R	24921042	24921111	-	0	0	1	1	1	1	1	1	1	1	1	1	1	0	0	1	1	1	1	1	0	0	0	0	0	0	0	0	0	0	0	0	0	0	0	0	0	0	0	0
3882827	-	u	TGCAGGGAGGGATGAACGAATAAACTCACGATGCTGGTCGTCGGGGATGGTGTTCCGTATTCAGGTCCG	100	69	chr1R	24921895	24921964	-	0	0	0	1	0	0	0	0	0	0	0	0	0	0	0	0	0	1	1	1	0	0	0	0	0	0	0	0	0	0	0	0	0	0	0	0	0	0	0	0
4492830	SECCE1Rv1G0005560	x	TGCAGCTCAAAGAAGCCATGCTCGATGCCAGCGATCTTGAATGCCTCGGCGGCATTAACCTTGCTGCCG	100	69	chr1R	26187801	26187870	-	0	0	0	0	0	0	1	0	1	1	1	1	1	0	-	1	1	0	0	0	0	0	0	0	0	0	0	0	0	0	0	0	0	0	0	0	0	0	0	0
5488705	-	u	TGCAGGGGAGAGAGTCTTGCGGAAGTTCAGATCCCAGTTATTGTCAGAGAGCTTAGAGATGGAGATCTT	100	69	chr1R	28026294	28026363	+	0	0	0	0	1	0	0	0	0	0	1	1	1	0	-	1	0	0	0	0	0	0	0	0	0	0	0	0	0	0	0	0	0	0	0	0	0	0	0	0
3750971	-	u	TGCAGGAGCTCGATTCACCCGCTGATTCCAGATACCTTTTCATCTTATATCCACTGTCTCGGCAAGGAT	100	69	chr1R	28552153	28552222	-	0	0	0	0	0	0	0	0	1	0	0	0	0	0	0	0	0	0	0	0	0	0	0	0	0	0	0	0	0	0	0	0	0	0	0	0	0	0	0	0
3740236	-	u	TGCAGGATTGGTGTTGAGCGTCGCCAATACATAGCCATGAGCTGCTTCCCAAGCAGCACACCACACCGA	98.5507	68	chr1R	28552218	28552286	+	0	0	0	0	0	0	0	0	1	0	0	0	0	0	0	0	0	0	0	0	0	0	0	0	0	0	0	0	0	0	0	0	0	0	0	0	0	0	0	0
3882773	SECCE1Rv1G0005950	c	TGCAGCGCGAGGACGCGGACGGGCGCGTCGGGATCAGCCTCAGCAAGGCGCTCCCCAAGGCCGCCGTCA	100	69	chr1R	28663428	28663497	+	0	0	1	0	0	0	0	0	1	0	0	0	0	0	0	0	0	1	1	1	0	0	0	0	0	0	0	0	0	0	0	0	0	0	0	0	0	0	0	0
3595006	-	u	TGCAGCCGCAAGCTGCACGTATATAAAGTACGGTAGTGGACTTGGCGCGTGCATGCATTTATGTCATGA	100	69	chr1R	28667510	28667579	+	0	0	1	0	1	1	1	0	1	1	1	1	1	0	1	1	1	-	-	-	0	0	0	0	0	0	0	0	0	0	0	0	0	0	0	0	0	0	0	0
4105000	SECCE1Rv1G0006000	p	TGCAGCTGCCCAATGGCAGGCGCTCTTTGGGATGCTATGAGAGAGTCATGGCCGATACTGGCACGAGCG	100	69	chr1R	28932476	28932545	-	0	0	0	0	0	0	0	0	1	0	0	0	0	0	0	0	0	0	0	0	0	0	0	0	0	0	0	0	0	0	0	0	0	0	0	0	0	0	0	0
5222915	SECCE1Rv1G0006000	x	TGCAGGACGGTCAAGGCTAGCAGGAGCACGGCCGCAAGCACCGACATGGTCACCCAGGGATTGCTGAAG	100	69	chr1R	28933627	28933696	+	0	0	0	0	0	0	0	0	1	0	0	0	0	0	0	0	0	1	1	1	0	0	0	0	0	0	0	0	0	0	0	0	0	0	0	0	0	0	0	0
3736697	-	u	TGCAGCATGGAACCAAACTGGCTTAATTTTGTTTTTTTATGCTATGCAATCTGAAGGCAGACGATAGCT	100	69	chr1R	29181963	29182032	+	0	0	0	0	0	0	0	0	1	0	0	0	0	0	0	0	0	0	0	0	0	0	0	0	0	0	0	0	0	0	0	0	0	0	0	0	0	0	0	0
7354869	-	u	TGCAGATATATATTTGGCTCTATTTCCAGGAAAATGAACTTTCAACGAGATATCTTTGCCTGCGGAGGC	100	69	chr1R	30155258	30155327	+	0	0	0	0	0	0	0	0	1	0	0	0	0	0	0	0	0	0	0	0	0	0	0	0	0	0	0	0	0	0	0	0	0	0	0	0	0	0	0	0
3740849	-	u	TGCAGATGCACAGATCTCAACAAAACACGGACGGGCAGGATAGTAGGACCATGGAGCTCGGCCTCCACA	100	69	chr1R	30166844	30166913	+	0	0	1	0	0	0	0	0	1	0	0	0	0	0	0	0	0	0	0	0	0	0	0	0	0	0	0	0	0	0	0	0	0	0	0	0	0	0	0	0
5224329	SECCE1Rv1G0006160	c	TGCAGGCGGCGCCGCGGGGTGCGCACGCCCTGGTGGTGTCCATGGAGATCACCTCCTTCATATACTACA	100	69	chr1R	30481232	30481301	-	0	0	1	0	0	0	0	0	0	0	0	1	1	0	0	0	0	0	0	0	0	0	0	0	0	0	0	0	0	0	0	0	0	0	0	0	0	0	0	0
3904921	SECCE1Rv1G0006160	c	TGCAGCGGCTTCACCCCGACACCGACCTTCACTGACATCATGGTGAACAAGTACAAGCTCCGAGCTGAC	100	69	chr1R	30481374	30481443	-	0	0	1	0	1	0	1	0	1	1	1	1	1	0	-	1	1	0	0	0	0	0	0	0	0	0	0	0	0	0	0	0	0	0	0	0	0	0	0	0
3364906	SECCE1Rv1G0006160	x	TGCAGCATGCGCGTCATGAAACGGAAGGTGCCGTCGTCGATGTATGGGGATAGACGCGCGCTCTCGATG	100	69	chr1R	30481618	30481687	+	0	0	1	1	1	0	1	1	1	0	1	1	-	0	1	1	1	1	-	-	0	0	0	0	0	0	0	0	0	0	0	0	0	0	0	0	0	0	0	0
3358210	-	u	TGCAGGTGCCTGCCCAAGAAGAAGAGGATCGAAGGTAAGAAGACTCGACGGAACGCAAGAAACGCAAGA	100	69	chr1R	30552022	30552091	-	0	0	1	0	1	1	1	0	1	0	1	1	1	0	1	-	-	0	0	0	0	0	0	0	0	0	0	0	0	0	0	0	0	0	0	0	0	0	0	0
3344095	-	u	TGCAGCATGGCCCTGGCATTTGACTCTCGGCTGCTGTTGCTGCCATGGCGTCGTAAGCAACTATCTGCT	100	69	chr1R	30793699	30793768	-	0	0	1	0	1	0	1	0	1	1	1	1	1	0	1	1	-	0	0	0	0	0	0	0	0	0	0	0	0	0	0	0	0	0	0	0	0	0	0	0
3350663	-	u	TGCAGCCCATGTGTAAACAGGAGTGGCTGATCATGGGCGATTTCAACCTCATTAGCAGAATGGACGAGA	100	69	chr1R	31196598	31196667	-	0	0	1	0	1	0	1	0	1	0	0	0	-	0	0	0	0	0	0	0	0	0	0	0	0	0	0	0	0	0	0	0	0	0	0	0	0	0	0	0
3348633	-	u	TGCAGCACTTTGGAAAGGATCCTGGAGACGTGGCGCTAGGTCTGGGCCTCGCCCCCGCGCCTCTCGTCC	100	69	chr1R	31197795	31197864	-	0	0	1	0	1	0	1	0	1	1	1	1	1	0	1	-	1	0	0	0	0	0	0	0	0	0	0	0	0	0	0	0	0	0	0	0	0	0	0	0
3745760	-	u	TGCAGCGAGGTGCGGTTGAGGCCGTCGCTCGCAGGTACGGTCAGCGCGGACATAAGGGTTGCACGGAGG	100	69	chr1R	31197860	31197929	+	0	0	1	0	1	0	1	0	1	1	1	1	-	0	0	1	1	0	0	0	0	0	0	0	0	0	0	0	0	0	0	0	0	0	0	0	0	0	0	0
3899858	-	u	TGCAGAATACCACCCAAGCCGCATAGATCGGAGGGATGCGCACACCTACTCTCGCAAGGATGTGAGATC	100	69	chr1R	31355996	31356065	-	0	0	0	0	0	1	0	0	1	0	0	0	0	0	0	0	0	0	0	0	0	0	0	0	0	0	0	0	0	0	0	0	0	0	0	0	0	0	0	0
3353791	SECCE1Rv1G0006390	e	TGCAGCCGCAAGAGGTGAGAATTCAGTTACCCCGCAGTTCCTTCCCTTCATTCTTGTTCCGCCTTCGTC	100	69	chr1R	33121323	33121392	+	0	0	0	0	1	0	1	0	1	1	1	1	1	0	1	1	1	0	0	0	0	0	0	0	0	0	0	0	0	0	0	0	0	0	0	0	0	0	0	0
3577264	-	u	TGCAGCACCTGCCTTGTTCATGACCACCACTGACGCCTCCTTCGAGCTCTCTGCCGCAATGGCAAGTGA	100	69	chr1R	33153158	33153227	-	0	0	0	0	0	0	1	0	1	0	0	1	-	0	0	0	0	0	0	0	0	0	0	0	0	0	0	0	0	0	0	0	0	0	0	0	0	0	0	0
3595323	-	u	TGCAGAGGCTTCAAACACTTTCAGTTTTCGTCCGATTCATATTTCAAGATCTTCTTCCCCAGCCTCGGT	100	69	chr1R	34553371	34553440	+	0	0	0	0	1	1	1	0	1	1	1	0	1	0	1	1	1	0	0	0	0	0	0	0	0	0	0	0	0	0	0	0	0	0	0	0	0	0	0	0
3358567	SECCE1Rv1G0006540	e	TGCAGATTCTTGTTTTCACTGACGGCGTCTTGCTCTTTGCTCCAGGGTATCAACGTCCCCGTCGAGAGC	100	69	chr1R	34649830	34649899	+	0	0	0	0	1	1	1	0	1	1	1	1	1	0	1	1	1	0	0	0	0	0	0	0	0	0	0	0	0	0	0	0	0	0	0	0	0	0	0	0
7063224	-	u	TGCAGGTCCTACGTTGGGTCGAGTTCCCATGGTAGTATATAGTAGCAAGCCCGGTGAGCTGTTTACTAC	100	69	chr1R	34863134	34863203	-	0	0	0	0	1	0	1	0	1	0	0	0	0	0	1	-	0	0	0	0	0	0	0	0	0	0	0	0	0	0	0	0	0	0	0	0	0	0	0	0
3907785	-	u	TGCAGCATTAGCTACTATTGATCTTTGTCCTCCTCTTCCTGCCGGGTGCAATGGCAGCTTCCATCGCCA	100	69	chr1R	35030707	35030776	-	0	0	1	1	1	1	1	0	1	1	1	1	1	0	-	-	1	1	1	1	0	0	0	0	0	0	0	0	0	0	0	0	0	0	0	0	0	0	0	0
5043630	SECCE1Rv1G0006710	i	TGCAGATCAAAGGGTTCAAACTAAGTTCACCAAAGTAACAAGAGATGATTTAGTTCATGAACAACCACA	100	69	chr1R	35293026	35293095	-	0	0	0	0	1	0	0	0	0	0	0	0	0	0	0	-	0	0	0	0	0	0	0	0	0	0	0	0	0	0	0	0	0	0	0	0	0	0	0	0
3582610	-	u	TGCAGCCGCTGAGGCGCTGCCTCCTCTGCTTTAGCGCCCGAGGCCCCGCGAGCCTCCTGCTCGCCCGCA	100	69	chr1R	35355135	35355204	+	0	0	0	0	1	1	0	0	1	1	1	0	0	0	1	-	1	0	0	0	0	0	0	0	0	0	0	0	0	0	0	0	0	0	0	0	0	0	0	0
3731963	-	u	TGCAGAAAACATTAATCAACCATAGTAGATCAAATCAGTGCAACGGTCATGAAGCACATTAGATCAAGG	100	69	chr1R	36045479	36045548	-	0	0	1	-	0	1	1	0	0	1	0	1	0	0	0	0	1	0	0	0	0	0	0	0	0	0	0	0	0	0	0	0	0	0	0	0	0	0	0	0
3596147	-	u	TGCAGGTCGCCGCCGACTTGTCTGCATTGGACTTGGAGCTACGTCTCACAGCTGAGGGGCATGTCTATG	100	69	chr1R	37013533	37013602	-	0	0	0	0	0	1	0	0	1	0	0	1	1	0	0	0	0	1	1	1	0	0	0	0	0	0	0	0	0	0	0	0	0	0	0	0	0	0	0	0
3901422	SECCE1Rv1G0006920	i	TGCAGTTGATGTGGCAGTTGCTTTCTGCAATGGAATAGACATCACACATGCTTCCACAACCATTCCATT	100	69	chr1R	37050911	37050980	-	0	0	1	0	0	0	0	0	0	0	0	0	0	0	0	0	0	0	0	0	0	0	0	0	0	0	0	0	0	0	0	0	0	0	0	0	0	0	0	0
3362687	-	u	TGCAGCGCCTTGCGCATCGCCATGTTCTCCATCTCGGTCACCTCGAACACATCCTTCAGCTCTGGCAGC	100	69	chr1R	37221102	37221171	-	0	0	1	0	1	1	1	0	1	1	1	1	0	0	1	1	0	1	1	1	0	0	0	0	0	0	0	0	0	0	0	0	0	0	0	0	0	0	0	0
5804815	-	u	TGCAGCTTTCAACGGCGGTGAGCAATGTATCCACGGCTGATGGCACCAAAAGGGCGAGGCCAAGCCAGC	100	69	chr1R	37963777	37963846	-	0	0	0	0	1	0	1	0	1	0	1	1	1	0	1	1	1	0	0	0	0	0	0	0	0	0	0	0	0	0	0	0	0	0	0	0	0	0	0	0
3602690	-	u	TGCAGAAATCTTACCATTACTACTGGAGTCGGCATCTCGCCCACGCTAACACTGCAACCGTAATGGCTC	100	69	chr1R	38187745	38187814	-	0	0	0	0	1	1	1	1	1	1	-	1	1	0	-	1	1	0	0	0	0	0	0	0	0	0	0	0	0	0	0	0	0	0	0	0	0	0	0	0
100006032	-	u	TGCAGGGCGCGGGCAGAGCAGCTGAGATCTTACCTGCTGCGTGGCGCTTGCTTCCAGCCTCCAGCTCCA	100	69	chr1R	38217824	38217893	-	0	0	0	0	0	0	1	0	0	0	0	0	0	0	0	0	0	0	0	0	0	0	0	0	0	0	0	0	0	0	0	0	0	0	0	0	0	0	0	0
3596094	-	u	TGCAGGGCGCACGCATACCCAGGCTCCCCACCCCTTCGGTCCACGAGCTCCTCGCTGTTGAATCCCCAG	100	69	chr1R	38607196	38607265	-	0	0	1	0	1	1	0	0	1	0	0	0	0	0	0	0	0	1	1	-	0	0	0	0	0	0	0	0	0	0	0	0	0	0	0	0	0	0	0	0
3343440	-	u	TGCAGATAAACATTTTCACCTAACAAGACACCCAACATTGCAGAAAGAGCAAGTTATATACAACCACCG	100	69	chr1R	39042497	39042566	-	0	0	0	0	1	1	0	0	1	1	1	1	1	0	1	1	1	1	1	1	0	0	0	0	0	0	0	0	0	0	0	0	0	0	0	0	0	0	0	0
3601345	SECCE1Rv1G0007170	p	TGCAGGTCGGAGATGCGTGTGTGTTTGAGCTGGTGTCCAAGGATGCCGAAGATGGCGGCAAGAGGGAGG	100	69	chr1R	39043028	39043097	-	0	0	0	0	1	1	1	0	1	1	1	1	1	0	0	1	1	0	0	0	0	0	0	0	0	0	0	0	0	0	0	0	0	0	0	0	0	0	0	0
3347989	-	u	TGCAGTTTGTGAGCCCCTTGTGTAGTTGCTTTCATCACGATAAGTGAATCGTCCGCGAAGAATAAATGG	100	69	chr1R	39685754	39685823	+	0	0	0	0	0	0	1	0	1	0	1	0	0	0	0	0	0	0	0	0	0	0	0	0	0	0	0	0	0	0	0	0	0	0	0	0	0	0	0	0
3342207	SECCE1Rv1G0007310	p	TGCAGCACGACAAGTGGGTGCGTGTTAGTGCACCCCTTGTTCATCTCCAGCATTAAGAGACGTATCCTC	100	69	chr1R	39934225	39934294	-	0	0	1	1	1	1	1	1	1	1	1	0	0	0	0	0	1	0	0	0	0	0	0	0	0	0	0	0	0	0	0	0	0	0	0	0	0	0	0	0
3343906	SECCE1Rv1G0007320	e	TGCAGCGGCCGCGCTCCGATGATCCTCGGTATACTTAACTACGTATTGTTTTCATGATGTGCTAGATGA	100	69	chr1R	39962424	39962493	-	0	0	0	0	1	1	1	0	1	1	1	0	0	0	1	1	1	0	0	0	0	0	0	0	0	0	0	0	0	0	0	0	0	0	0	0	0	0	0	0
3360482	SECCE1Rv1G0007370	i	TGCAGATTGATGTCAATTGATTAAGACTATTTGGTTAGATATTTCCAAGAGCGAAGGATCAGAATGTAG	100	69	chr1R	40220759	40220828	+	0	0	0	0	1	0	1	0	1	1	1	0	0	0	1	1	1	0	0	0	0	0	0	0	0	0	0	0	0	0	0	0	0	0	0	0	0	0	0	0
3352689	SECCE1Rv1G0007390	i	TGCAGATTGATGTCAATCGATTAAGACTTTTTGGTTAGATATTTCCAAGAGCAAAGGATCAGAAGGTAG	100	69	chr1R	40269069	40269138	+	0	0	1	1	0	1	1	1	1	1	1	1	1	0	1	1	1	1	1	1	0	0	0	0	0	0	0	0	0	0	0	0	0	0	0	0	0	0	0	0
3744487	SECCE1Rv1G0007510	x	TGCAGGAACCAAATTGCAGTACCAAACTCTCACCCGGATTCGTGATCATTGCATGAGAACCTCGCTCCG	100	69	chr1R	40623403	40623472	-	0	0	1	0	1	0	0	0	1	1	0	1	1	0	0	0	0	0	0	0	0	0	0	0	0	0	0	0	0	0	0	0	0	0	0	0	0	0	0	0
3905830	SECCE1Rv1G0007510	i	TGCAGCACCCCACGCGATGCCCCCTCTTTGACCAGGCACCCGAGACCGTGCACTGCCTTCTCCTAGCTT	100	69	chr1R	40636778	40636847	-	0	0	0	0	0	0	1	0	1	0	0	0	0	0	0	0	0	0	0	0	0	0	0	0	0	0	0	0	0	0	0	0	0	0	0	0	0	0	0	0
5489205	-	u	TGCAGCCTAGGACGCCGATGTCGATTCGTCGCCTACAGACGTGAGCTCCTTGTCAACATTTTCGTGTCG	100	69	chr1R	40650872	40650941	-	0	0	1	0	0	0	1	0	1	0	0	0	0	0	0	0	0	0	0	0	0	0	0	0	0	0	0	0	0	0	0	0	0	0	0	0	0	0	0	0
3750252	-	u	TGCAGAGCCAGACGAGAACTTGTGCCAAGGTGAGCAACATGGCCAAGAAGACAGCAGAACAGAGCAGGC	100	69	chr1R	40706702	40706771	-	0	0	1	0	1	1	1	0	1	1	1	0	0	0	1	1	-	0	0	0	0	0	0	0	0	0	0	0	0	0	0	0	0	0	0	0	0	0	0	0
3893113	-	u	TGCAGGGGGAGGGGAGGCGATCTCGGCGGCGCGAGGCTCAATCGCGTGCTTCCTACAAGGCTCCAGCGG	100	69	chr1R	40706767	40706836	+	0	0	1	0	1	1	1	0	1	1	1	0	0	0	1	1	-	0	0	0	0	0	0	0	0	0	0	0	0	0	0	0	0	0	0	0	0	0	0	0
3358276	-	u	TGCAGCAACGCCGTGCTGCCTCGTGGCCGTGACCAGGGTGATGCTGCCCTAGTTGTGTCCAACATTTCA	100	69	chr1R	40884834	40884903	+	0	0	0	0	1	0	1	0	1	1	1	1	1	0	1	1	1	0	0	0	0	0	0	0	0	0	0	0	0	0	0	0	0	0	0	0	0	0	0	0
5497807	-	u	TGCAGCTATAAGTCTACATCTCTGGTTTTTTTTTTTACTTTTCCTTTCCAGGACAACTCAGTAGTGTTC	100	69	chr1R	41048916	41048985	-	0	0	0	0	0	0	1	0	1	1	1	0	0	0	1	1	1	0	0	0	0	0	0	0	0	0	0	0	0	0	0	0	0	0	0	0	0	0	0	0
3733200	-	u	TGCAGTGAGTGATAAATAGAAATTGTGGGTGACACGACTATGTTATACTCAGAGAATACAAAAGTGTTC	100	69	chr1R	42528508	42528577	+	0	0	0	1	-	0	1	1	1	0	0	0	0	0	0	0	0	0	0	0	0	0	0	0	0	0	0	0	0	0	0	0	0	0	0	0	0	0	0	0
3741099	-	u	TGCAGGCCAGATACATCCACTCCCCATAGCGCTTGCTAAGGGTGAGATACAGCATTCACGCTCCCACCG	100	69	chr1R	42878078	42878147	+	0	0	0	0	1	0	0	0	0	0	0	0	0	0	0	0	0	0	0	0	0	0	0	0	0	0	0	0	0	0	0	0	0	0	0	0	0	0	0	0
3596636	-	u	TGCAGAAGGAGTTCATCCATTTCTCTATATAGCTTGTTAATCTGACCTTGCTGCTCATGGGATATAGGC	100	69	chr1R	43162130	43162199	-	0	0	0	0	0	0	0	0	1	0	0	0	0	0	0	0	0	0	0	0	0	0	0	0	0	0	0	0	0	0	0	0	0	0	0	0	0	0	0	0
5037567	SECCE1Rv1G0008000	x	TGCAGCATGTGGAGTGGCCTGTCGTGTCCCTCTCGCTTTTTCTTTCTATCTCTCGCGAGACCCGAGTAC	100	69	chr1R	43396220	43396289	-	0	0	1	1	1	1	1	1	1	1	1	1	1	0	1	1	1	0	0	0	0	0	0	0	0	0	0	0	0	0	0	0	0	0	0	0	0	0	0	0
3354195	-	u	TGCAGTTTGTCTCATTGGTGTTTACAGGGATGACGCTTATGTGCCAAACACGAAGAGCAAGGCGACATT	100	69	chr1R	43401697	43401766	-	0	0	0	1	1	0	1	1	1	-	0	1	-	0	1	1	1	0	0	0	0	0	0	0	0	0	0	0	0	0	0	0	0	0	0	0	0	0	0	0
3895425	-	u	TGCAGCGGCGTGATCTAGGCGGCACGCCTTCATACGGAGGGGCAGGGGGCAGCGCGCCCGACGACGGCC	100	69	chr1R	43411963	43412032	-	0	0	0	1	1	0	1	1	1	1	1	1	1	0	1	1	-	0	0	0	0	0	0	0	0	0	0	0	0	0	0	0	0	0	0	0	0	0	0	0
3361196	SECCE1Rv1G0008010	x	TGCAGCCTGCTGCCGACATTGGGGACCTTGCACCTCGGTCTGTCTATACCATGTGGTCGTACTCGTACC	100	69	chr1R	43461599	43461668	-	0	0	0	1	1	0	1	0	1	1	0	0	0	0	0	-	1	0	0	0	0	0	0	0	0	0	0	0	0	0	0	0	0	0	0	0	0	0	0	0
100059654	-	u	TGCAGTTTAATCATGCATGCATGCACACCGTCCGCTCGGTTGTCGGCCACCTGCCATGCAAAGCATGTT	100	69	chr1R	43617197	43617266	-	0	0	1	0	0	0	0	0	0	0	0	0	0	0	0	0	0	0	0	0	0	0	0	0	0	0	0	0	0	0	0	0	0	0	0	0	0	0	0	0
3905618	SECCE1Rv1G0008060	p	TGCAGTTCAGATGTTCTCTTTCGTCCGTACACAGATGTGCTAGCGAGATATCATGCTCGATTATTGATC	100	69	chr1R	43874068	43874137	-	0	0	0	1	1	0	0	1	1	1	1	1	1	0	1	1	1	0	0	0	0	0	0	0	0	0	0	0	0	0	0	0	0	0	0	0	0	0	0	0
3360470	SECCE1Rv1G0008100	i	TGCAGCCATCACCGAGAATTCGCACGTCAATTTCGGCAAACGCAAGTCACTTTCACCCTGCCGACAGCG	100	69	chr1R	44443519	44443588	+	0	0	0	1	1	1	1	0	1	1	1	0	0	0	1	1	-	0	0	0	0	0	0	0	0	0	0	0	0	0	0	0	0	0	0	0	0	0	0	0
3349566	-	u	TGCAGCGGGAAATAGGAGCTCTCCTAGGGCCCAATTTGTGCACTCACGATTCAACCTGGGCCACCGCGA	100	69	chr1R	45212935	45213004	-	0	0	0	1	1	0	1	1	1	0	0	1	-	0	0	0	0	0	0	0	0	0	0	0	0	0	0	0	0	0	0	0	0	0	0	0	0	0	0	0
3734053	-	u	TGCAGGCTTCGGAGGCAGGCGCTCGGGCGAGGGCGGCAAGGAAGCTGTTCAGGGAGCGCTCGGGGACCG	100	69	chr1R	46286141	46286210	+	0	0	1	1	1	1	1	1	1	1	1	1	1	0	1	1	1	-	-	1	0	0	0	0	0	0	0	0	0	0	0	0	0	0	0	0	0	0	0	0
5796848	-	u	TGCAGAGCGGCAGCGCTGATGAAACCGATTTCCTCCCGATTTGTTGCCATTTCGCCAAACAAGTTTGCG	100	69	chr1R	47154242	47154311	-	0	0	0	0	0	0	0	1	1	0	0	0	0	0	0	0	0	0	0	0	0	0	0	0	0	0	0	0	0	0	0	0	0	0	0	0	0	0	0	0
5041746	SECCE1Rv1G0008630	i	TGCAGTGCCGACGACTCCCTGATGTGCATGCACAGAAGGTGTTTGATGATGTCACATACAGAAAAAAAA	100	69	chr1R	48093436	48093505	+	0	0	0	0	0	0	0	0	1	0	0	0	0	0	0	0	0	0	0	0	0	0	0	0	0	0	0	0	0	0	0	0	0	0	0	0	0	0	0	0
3884830	SECCE1Rv1G0008630	c	TGCAGACACGACTGGAGAATCGAGCACACTAGAAACTGATAAGCCAGACTTAGTAATTGAGTTGCCGAG	97.1014	67	chr1R	48107341	48107408	+	0	0	0	0	0	0	0	0	1	0	0	0	0	0	0	0	0	0	0	0	0	0	0	0	0	0	0	0	0	0	0	0	0	0	0	0	0	0	0	0
5488897	-	u	TGCAGAAGTATTGATAATGTCATGAAGTTTATCTTGTCATCCCGAAAGGCTTACATGAGATAGAAATAG	100	69	chr1R	48128340	48128409	-	0	0	0	0	0	0	0	0	1	0	0	0	0	0	0	0	0	0	0	0	0	0	0	0	0	0	0	0	0	0	0	0	0	0	0	0	0	0	0	0
3601185	SECCE1Rv1G0008680	c	TGCAGGCACGGCCGCAGCGCTCGACATCGCCGTGGAGGCGGCGGCGAGGAAAGGGCGTAGCTTGGTGGA	100	69	chr1R	48625115	48625184	+	0	0	0	1	0	1	0	1	1	1	1	0	0	0	1	1	1	0	0	0	0	0	0	0	0	0	0	0	0	0	0	0	0	0	0	0	0	0	0	0
3348942	-	u	TGCAGAGACCTGTAGCAGAAGCTCTGGACTGACGAGGCCCACCGCATGCTCGAACTCGAGAGCACCATG	100	69	chr1R	50455058	50455127	-	0	0	0	1	1	0	1	0	1	0	0	0	0	0	0	0	0	0	0	0	0	0	0	0	0	0	0	0	0	0	0	0	0	0	0	0	0	0	0	0
3737600	-	u	TGCAGTGTTGTCATGGTGGGATGACGGCGGCGATGTGCTGAGCGTGTCCAGCTACTCAGAGAGACGCAA	100	69	chr1R	50455123	50455192	+	0	0	0	1	1	0	1	0	-	0	0	0	0	0	0	0	0	0	0	0	0	0	0	0	0	0	0	0	0	0	0	0	0	0	0	0	0	0	0	0
3590198	SECCE1Rv1G0008870	x	TGCAGGGACGCGCCGCACGAGGTCGCGAGTTTCTTCTTGCTGTCCCAGCGTTCGACGGAGTCGGCACGT	100	69	chr1R	50461523	50461592	-	0	0	1	0	0	1	0	0	0	0	0	1	1	0	0	0	0	0	0	0	0	0	0	0	0	0	0	0	0	0	0	0	0	0	0	0	0	0	0	0
100055131	-	u	TGCAGAAAAATGACCATGAACAAATTCATGGAAATTAAAACATCGATCCTTCATATATTCCACCGAGAT	100	69	chr1R	50560541	50560610	-	0	0	1	0	0	0	0	0	0	0	0	0	0	0	0	0	0	0	0	0	0	0	0	0	0	0	0	0	0	0	0	0	0	0	0	0	0	0	0	0
5488561	SECCE1Rv1G0008920	p	TGCAGCTTAATTTCATCAACTTTATAATGTATACTGTTTCGTACGTTCAACTTGAAGTGCACCAGCTCA	100	69	chr1R	50689008	50689077	+	0	0	1	0	0	1	0	0	0	0	0	0	-	0	0	0	0	0	0	0	0	0	0	0	0	0	0	0	0	0	0	0	0	0	0	0	0	0	0	0
5204523	SECCE1Rv1G0008960	c	TGCAGAGCAACCAGGGCTTCGGGCTCGTCGGCTTCAGCACGTCCACGCTGGTCACGCTCGGCGCGTGCC	100	69	chr1R	50824534	50824603	-	0	0	0	0	0	0	0	1	0	0	0	0	0	0	0	0	0	0	0	0	0	0	0	0	0	0	0	0	0	0	0	0	0	0	0	0	0	0	0	0
3734134	SECCE1Rv1G0008990	c	TGCAGAATGGTGGCCTCAAGAAGGATGATGAGCCTTTGCTGACCGGGCTGTCGCTCAACTTCACCGGCC	100	69	chr1R	51204687	51204756	-	0	0	1	0	1	0	1	0	1	0	0	0	0	0	0	0	0	0	0	0	0	0	0	0	0	0	0	0	0	0	0	0	0	0	0	0	0	0	0	0
3360716	-	u	TGCAGCAGGTGCAAACAGGAGATCGGAGGTGGCAGTTTCTACCACGATTCTGCTTTTCTTCATTCGGAC	100	69	chr1R	51206831	51206900	-	0	0	0	0	1	0	1	0	-	0	0	0	0	0	0	0	0	0	0	0	0	0	0	0	0	0	0	0	0	0	0	0	0	0	0	0	0	0	0	0
5214385	-	u	TGCAGCTTGACAACCTTGGGCGGCTCGCGGCAGGGCATGTCGAGCTCGGCGGCCTCGGCGAGCGTGGCG	100	69	chr1R	51352543	51352612	-	0	0	0	0	1	0	1	1	1	0	0	0	0	0	0	0	0	0	0	0	0	0	0	0	0	0	0	0	0	0	0	0	0	0	0	0	0	0	0	0
3349974	-	u	TGCAGCGTTGTCCATGTCACCCGAGATTGCCCGCACAACCGTCGGCCACAACGGCGTCCGTCCAGTCAC	100	69	chr1R	51353065	51353134	+	0	0	1	0	1	0	1	1	1	0	0	0	0	0	0	0	0	0	0	0	0	0	0	0	0	0	0	0	0	0	0	0	0	0	0	0	0	0	0	0
5204418	-	u	TGCAGTTTAACCAAGGGCCGGACTGGGTCGGTCATTGTCGATATCCCCTCCCATTGTGATCTATCCAGT	100	69	chr1R	52478868	52478937	-	0	0	0	1	1	0	1	1	1	0	0	1	-	0	0	0	0	0	0	0	0	0	0	0	0	0	0	0	0	0	0	0	0	0	0	0	0	0	0	0
3343401	-	u	TGCAGTTTAATCACTTTAAGGGCAGTCAGTGTCGAAATCTTCCTACCATTGTGATCTGGCCGCCGCCCC	100	69	chr1R	52479272	52479341	-	0	0	0	1	1	0	1	1	-	0	0	1	-	0	0	0	0	0	0	0	0	0	0	0	0	0	0	0	0	0	0	0	0	0	0	0	0	0	0	0
4097894	-	u	TGCAGGGATGGCATGGCATACACGAGATGGCTCCCAGGGCTTCACTCTTGGAGGATGTAATCGCTTTCT	100	69	chr1R	52626992	52627061	+	0	0	0	0	1	0	1	0	1	0	0	0	0	0	0	0	0	0	0	0	0	0	0	0	0	0	0	0	0	0	0	0	0	0	0	0	0	0	0	0
3738709	-	u	TGCAGTACAAAATTACCCCACACACACCATGTGCAGAGAGCAGAGTGATCATGCATATGAGTCACCGAG	97.1014	67	chr1R	52793503	52793570	-	0	0	0	-	1	0	1	1	1	0	0	1	1	0	0	0	0	0	0	0	0	0	0	0	0	0	0	0	0	0	0	0	0	0	0	0	0	0	0	0
3591191	-	u	TGCAGTGGTGGTTGCCACGCGTCTGGTGGCGTTACGTATTGTGTAGCAACAATGATGGTGGTAAGATAA	100	69	chr1R	52894764	52894833	-	0	0	0	1	1	0	1	1	1	0	0	0	0	0	0	0	0	0	0	0	0	0	0	0	0	0	0	0	0	0	0	0	0	0	0	0	0	0	0	0
5217311	-	u	TGCAGCTGCGGCGGCGGCGGCGGCGAGGCTGGCTAGCAGGAGGAGGGAGATGGGAACGGCGGACAGCCG	100	69	chr1R	53567745	53567814	-	0	0	0	0	1	0	1	1	1	0	0	0	0	0	0	0	0	0	0	0	0	0	0	0	0	0	0	0	0	0	0	0	0	0	0	0	0	0	0	0
3731544	-	u	TGCAGCAGCTGCGGATCCAGAGGAAGGGGACCTCGGGATCAGCGTGCAGTACGCAACGGAGGAGTCGCG	100	69	chr1R	53567810	53567879	+	0	0	0	0	1	0	1	-	1	0	0	0	0	0	0	0	0	0	0	0	0	0	0	0	0	0	0	0	0	0	0	0	0	0	0	0	0	0	0	0
3899861	-	u	TGCAGTATGCGTGCGTGCGACACGGAGGAGCATGGGGACCGCTACTGGACCAGGAGATTGACATGAAAC	100	69	chr1R	54382807	54382876	-	0	0	0	0	0	0	1	0	1	0	0	0	0	0	0	0	0	0	0	0	0	0	0	0	0	0	0	0	0	0	0	0	0	0	0	0	0	0	0	0
3360630	-	u	TGCAGGCGCTGTCCTGCTCAGGTAAACAGTAATCAAACCTAGGTATAGCCCTGTATGCTAGTCCTTGTG	100	69	chr1R	54792271	54792340	+	0	0	1	1	1	1	1	0	1	-	0	0	0	0	1	-	-	0	0	0	0	0	0	0	0	0	0	0	0	0	0	0	0	0	0	0	0	0	0	0
3344351	-	u	TGCAGAACGGGATGCACATGCACCTGCTTGACTGCTCCCTCTGACATGCAGTGAAAACAAATCAGAAAA	100	69	chr1R	54898445	54898514	-	0	0	0	0	-	0	1	1	1	0	0	0	0	0	0	0	0	0	0	0	0	0	0	0	0	0	0	0	0	0	0	0	0	0	0	0	0	0	0	0
3599036	-	u	TGCAGCCACCTCCGCCACAAGAGAATGAGGTACAGGACTACGAGGTCCAGGAGGAGGCCGAACCTGCGC	100	69	chr1R	55033559	55033628	+	0	0	0	1	1	1	1	1	1	0	0	-	0	0	0	0	0	0	1	0	1	1	0	0	0	0	0	0	0	0	0	0	0	0	0	0	0	1	0	1
5224117	-	u	TGCAGTAGGTCGACGGCGTGGCATGGTTCGACCGGCGGCAAGGTGCACTGGGGCGGCAGAAGGAGGTGG	100	69	chr1R	55054564	55054633	-	0	0	0	1	1	0	1	1	1	0	0	0	0	0	0	0	0	0	0	0	0	0	0	0	0	0	0	0	0	0	0	0	0	0	0	0	0	0	0	0
3898584	-	u	TGCAGCTGCTCACCACTCCAGCAGCTCAAACCCAACGATGACGATGATGGCCCAGGAGAAAGGGTGTCG	100	69	chr1R	55060092	55060161	+	0	0	1	1	1	1	1	0	1	0	0	1	1	0	0	0	0	0	0	0	0	0	0	0	0	0	0	0	0	0	0	0	0	0	0	0	0	0	0	0
3342785	-	u	TGCAGCCGAATCTCTCTCCCTTCGTGCTGTCTCCAGCCGTGCAGTGCTAGCTAGTCTTGGTGCTGCTTG	100	69	chr1R	55204149	55204218	+	0	0	1	0	1	1	1	1	-	1	1	0	0	0	1	1	1	0	0	0	0	0	0	0	0	0	0	0	0	0	0	0	0	0	0	0	0	0	0	0
3352603	-	u	TGCAGCTGTAGTACGCGAGCTCACGGCATGCATCGAATAATTCCAAGGATCCCACCGACCAGCCCGCCA	100	69	chr1R	55204256	55204325	-	0	0	1	1	0	1	0	1	1	1	1	-	-	0	1	1	1	0	0	0	0	0	0	0	0	0	0	0	0	0	0	0	0	0	0	0	0	0	0	0
5789592	-	u	TGCAGAGGAGATGTGGTCGCGCGGACGGAGCAGAGGACGCCGCGAAGATGAAAGAGGCACTGGACGTCG	100	69	chr1R	56399587	56399656	+	0	0	0	1	0	0	0	0	0	0	0	0	0	0	0	0	0	0	0	0	0	0	0	0	0	0	0	0	0	0	0	0	0	0	0	0	0	0	0	0
100144862	-	u	TGCAGGTTGAGTTATATCGCTGGTACAGTAGTGCCGCCTAAGATTGGTACAGGCCCATGCATCGTACGT	100	69	chr1R	56523206	56523275	-	0	0	0	0	1	0	1	0	-	0	0	0	0	0	0	0	0	0	0	0	0	0	0	0	0	0	0	0	0	0	0	0	0	0	0	0	0	0	0	0
3895717	-	u	TGCAGTATTTTCCATAAAAAAATTGAGGTGGCGGCAGTGCTGCAATCTACAATTGATTTGGATGTTCTC	100	69	chr1R	56624016	56624085	+	0	0	0	0	1	1	1	1	1	1	0	0	0	0	1	-	0	0	0	0	0	0	0	0	0	0	0	0	0	0	0	0	0	0	0	0	0	0	0	0
5035198	-	u	TGCAGAGGCACCATCCGTGGCGTCGGGGTGGAGCTCCTTTGCTTTCAGCAGGAGTAGGAGAAGGGGAGC	100	69	chr1R	57100128	57100197	+	0	0	0	1	0	0	0	1	0	0	0	0	0	0	0	0	0	0	0	0	0	0	0	0	0	0	0	0	0	0	0	0	0	0	0	0	0	0	0	0
3595436	SECCE1Rv1G0009780	x	TGCAGGGGCCGATGCTGAGCGACCGCAGCGCGACGCAGGAGAAAAGAATCCCCGGGACGGTGTACCCAC	100	69	chr1R	57295682	57295751	-	0	0	0	0	1	0	1	1	1	0	0	0	0	0	0	0	0	0	0	0	0	0	0	0	0	0	0	0	0	0	0	0	0	0	0	0	0	0	0	0
3906521	SECCE1Rv1G0009780	o	TGCAGCTAGTTGTGTCCACCAATCACCTGCACCTGCGGTCCGCGCGCCTAGGCTCCGGCATACAACTCG	100	69	chr1R	57296138	57296207	+	0	0	0	1	-	1	1	1	1	0	1	1	-	0	1	1	0	1	1	1	0	0	0	0	0	0	0	0	0	0	0	0	0	0	0	0	0	0	0	0
3736718	SECCE1Rv1G0009790	x	TGCAGCATAGTAGGTTCGCGATCACCACCGCCGCCGTCTTGCTAGTAGGAGTGTACACTCCCACCAGCT	100	69	chr1R	57306572	57306641	+	0	0	1	1	1	1	1	1	1	1	1	1	1	0	1	1	1	-	1	1	0	0	0	0	0	0	0	0	0	0	0	0	0	0	0	0	0	0	0	0
5789545	SECCE1Rv1G0009790	x	TGCAGTTGGTGAGCTCCAGCACGGTGAGGGTCTCCGACGGCAGGGAGCCCAGGCGGAGCGGGTAGATAC	100	69	chr1R	57307220	57307289	+	0	0	0	1	1	1	1	1	1	-	-	1	1	0	1	1	1	0	0	0	0	0	0	0	0	0	0	0	0	0	0	0	0	0	0	0	0	0	0	0
100128167	-	u	TGCAGCCCAGCTAGGATAGCTATGGCCTGTTAGGCGTACGTTGGGCCTCCTGGATGCAGCCCAATCCGA	98.5507	68	chr1R	57769210	57769278	+	0	0	1	0	0	1	0	0	0	0	0	0	0	0	0	0	0	0	1	0	0	0	0	0	0	0	0	0	0	0	0	0	0	0	0	0	0	0	0	0
3745306	SECCE1Rv1G0009830	i	TGCAGTTCCCTGAAGACGCAGATGCAGATCTGTAGAGCTTGTTCGGGGCCAATGCTGCTATTCTTTCAG	100	69	chr1R	58011916	58011985	+	0	0	1	0	0	1	0	0	0	0	0	0	0	0	0	0	0	0	0	0	0	0	0	0	0	0	0	0	0	0	0	0	0	0	0	0	0	0	0	0
3345254	SECCE1Rv1G0010120	i	TGCAGAGCAAACATTTTTCAAGTGATTATTAGTATTATACACACTCCGCTTCCCTCAGGTACCAATTCC	100	69	chr1R	60230001	60230070	+	0	0	1	1	1	1	1	1	1	-	-	0	0	0	1	1	1	1	0	1	0	0	0	0	0	0	0	0	0	0	0	0	0	0	0	0	0	0	0	0
3745180	-	u	TGCAGGATGGCTGCTTGCTGCCTGGAACGGCTGGCTGCTAGCTAATTGTGTGTAAAACATCCATTAAGT	100	69	chr1R	60304967	60305036	+	0	0	1	0	1	1	0	1	1	1	1	0	0	0	1	1	1	-	1	1	0	0	0	0	0	0	0	0	0	0	0	0	0	0	0	0	0	0	0	0
3363655_A	SECCE1Rv1G0010260	c	TGCAGCTGGAGGTGAGCAGAGCATCCTTGAAGCAGACATCGTTCTTGTCTCTGCTGGGAGAACTCCATA	100	69	chr1R	61300875	61300944	+	0	0	1	1	0	1	0	0	1	0	0	0	0	0	0	0	0	0	0	0	0	0	0	0	0	0	0	0	0	0	0	0	0	0	0	0	0	0	0	0
3592928	-	u	TGCAGGCCCTGATGGACTACTACTACGCCATCGCGCCAGGCGGAGGCGGCGAGGGGACCTTCGTGCACA	100	69	chr1R	61495069	61495138	-	0	0	0	1	1	1	1	0	1	1	1	1	1	0	1	-	1	0	0	0	0	0	0	0	0	0	0	0	0	0	0	0	0	0	0	0	0	0	0	0
3582653	SECCE1Rv1G0010310	x	TGCAGGCTGCGGAGGGCGTAGCACGGGCAAGGGCGGCGAGGAAGCCGCCCAGGGAGCGCTCGTGGACCG	100	69	chr1R	61508155	61508224	-	0	0	1	1	1	1	1	1	1	1	1	0	0	0	-	-	-	0	0	0	0	0	0	0	0	0	0	0	0	0	0	0	0	0	0	0	0	0	0	0
3744800_V	-	u	TGCAGCAACGGGCGGAGGACCACTGATGCGTCCCTTCGCGAGCTGCGGCAGGAGCTCGGGATTAGCTCC	100	69	chr1R	61891869	61891938	-	0	0	1	0	0	1	1	0	0	1	0	1	1	0	1	1	1	0	0	0	0	0	0	0	0	0	0	0	0	0	0	0	0	0	0	0	0	0	0	0
3593049	SECCE1Rv1G0010480	c	TGCAGCTGCTGGCCCAGCTGCTCGACGAGGTGACCGCGCTCTCGCCGTCCATCACTTCCCTGAGAAGAG	100	69	chr1R	62911032	62911101	-	0	0	0	0	1	1	1	0	1	1	1	0	0	0	1	1	1	0	0	0	0	0	0	0	0	0	0	0	0	0	0	0	0	0	0	0	0	0	0	0
5501135	SECCE1Rv1G0010490	i	TGCAGACGACAACAGCAGGATTGGTCAGAGGGATTGCTCTCCTTGAACATGGAAATCACCAGGGAATGG	100	69	chr1R	62915443	62915512	+	0	0	0	0	0	0	0	0	1	0	0	0	0	0	0	0	0	0	0	0	0	0	0	0	0	0	0	0	0	0	0	0	0	0	0	0	0	0	0	0
100024703	-	u	TGCAGAGGCGATTTTTTTTAGATCGCGTTGACGAGCGCTCCCAACCGTCCACCTACTGGCCATCTTGTC	100	69	chr1R	63233029	63233098	+	0	0	0	0	0	0	0	1	0	0	0	0	0	0	0	0	0	0	0	0	0	0	0	0	0	0	0	0	0	0	0	0	0	0	0	0	0	0	0	0
7064800	SECCE1Rv1G0010590	c	TGCAGCCAGAGCGGGTACTATGTATGCGACCCAGGCGCGAACCGCTGGCTGGCGCTCCCGCCATCAACC	98.5507	68	chr1R	63676317	63676385	-	0	0	0	0	0	0	0	0	1	0	0	0	0	0	0	0	0	0	0	0	0	0	0	0	0	0	0	0	0	0	0	0	0	0	0	0	0	0	0	0
3588296	-	u	TGCAGGAAATGGTTCGGGCTAGTCCATTAGGTTCATGGTAATTGTTGTGGTGTGCTTTGGGGGATCACC	100	69	chr1R	63685891	63685960	-	0	0	0	1	0	0	1	0	0	1	1	0	0	0	1	1	1	1	1	1	0	0	0	0	0	0	0	0	0	0	0	0	0	0	0	0	0	0	0	0
5201717	-	u	TGCAGGCACTGGGCAGTGTCAGTGCCGCAGCAGCGTAGGTCTGAACGGCGAGGCTGGTTCTACTGCTGA	100	69	chr1R	64043220	64043289	-	0	0	0	0	0	1	0	0	1	0	0	1	-	0	0	0	0	0	0	0	0	0	0	0	0	0	0	0	0	0	0	0	0	0	0	0	0	0	0	0
5200939	SECCE1Rv1G0010610	c	TGCAGCAGCGAGCTCCTCCTCCTCCTGTGTCTCGAAATGTTCAGACAGGGGCAGGAGGGACAGGAGGGT	100	69	chr1R	64047233	64047302	+	0	0	1	0	1	0	1	0	1	0	0	1	1	0	0	0	0	1	-	1	0	0	0	0	0	0	0	0	0	0	0	0	0	0	0	0	0	0	0	0
3582510	-	u	TGCAGTTGAGGATTGTGGCACGGATGGCCTGGCCGCCATTTCCTCCTATTTGGCGCCCACATCCGTAAG	100	69	chr1R	64429584	64429653	-	0	0	0	1	1	-	1	1	1	1	1	0	0	0	1	1	1	0	0	0	0	0	0	0	0	0	0	0	0	0	0	0	0	0	0	0	0	0	0	0
3909016	-	u	TGCAGTGCAGTCAATCTTGCAAATCCAAATAAATGGGGGCGAGAGTGGGGGGAGGGAGGGAGGAAATCA	100	69	chr1R	65020951	65021020	+	0	0	0	1	1	0	1	1	1	0	0	0	0	0	0	0	0	0	0	0	1	-	0	0	0	0	0	0	0	0	0	0	0	0	0	0	0	0	0	0
3895521	SECCE1Rv1G0010710	i	TGCAGAAATGAAGTAAAAACTTTCACACACCATCAGCAAACCATTCGCATGATGTCTTGGCAACTTGGC	100	69	chr1R	65146393	65146462	-	0	0	-	0	1	1	1	0	0	0	0	0	0	0	0	0	0	0	0	0	0	0	0	0	0	0	0	0	0	0	0	0	0	0	0	0	0	0	0	0
3897839	SECCE1Rv1G0010760	p	TGCAGGTGGCAGCTTGTAAGTCAGGACAGCGCGACGTGGAGCTGGAGGCGAGAGAAACCCCACGACAGC	100	69	chr1R	65680155	65680224	+	0	0	0	1	0	0	0	0	0	0	0	0	0	0	0	0	0	0	0	0	0	0	0	0	0	0	0	0	0	0	0	0	0	0	0	0	0	0	0	0
5202300	SECCE1Rv1G0010780	o	TGCAGATATAACATAATTGCAGCTGGTGTTGGAAGAAAACATACAGTGGTCGTAACTGACGAAGGGAAG	100	69	chr1R	65714207	65714276	-	0	0	1	0	0	0	0	0	0	0	0	0	0	0	0	0	0	0	0	0	0	0	0	0	0	0	0	0	0	0	0	0	0	0	0	0	0	0	0	0
3346460	SECCE1Rv1G0010790	x	TGCAGAATCCCCTGGATTGTTCAAAACAGGTGACTCAAAGGTTGATACCACAAAAATCCTTGGCTCAAA	100	69	chr1R	65777909	65777978	+	0	0	0	1	0	0	1	1	1	0	0	0	0	0	0	0	0	0	0	0	0	0	0	0	0	0	0	0	0	0	0	0	0	0	0	0	0	0	0	0
5497758	SECCE1Rv1G0010810	x	TGCAGCGGTGGATGAGAGGTCCAGGATGCAGCCGCCGGTGCCTTCGCGGGTGCGAGAGGGAGGGGTGCG	100	69	chr1R	66116752	66116821	+	0	0	0	1	0	1	0	0	0	0	0	0	0	0	0	0	0	0	0	0	0	0	0	0	0	0	0	0	0	0	0	0	0	0	0	0	0	0	0	0
100051200	SECCE1Rv1G0010830	c	TGCAGTGGATGGCGACGTCTCGTTTGGCCAGGTCACCAAGGAAACTGACGCCTCGGCTGTGGATGCTGC	100	69	chr1R	66319075	66319144	-	0	0	0	0	0	1	0	0	0	0	0	0	0	0	0	0	0	0	0	0	0	0	0	0	0	0	0	0	0	0	0	0	0	0	0	0	0	0	0	0
3576362	-	u	TGCAGACCAATGGAATCGGGTCGCAAGGACCCAACGCAGAAACCAACAAATATAACATGGGCAGTACAC	100	69	chr1R	66487009	66487078	+	0	0	0	1	0	0	0	0	1	1	1	0	0	0	-	1	1	0	0	0	0	0	0	0	0	0	0	0	0	0	0	0	0	0	0	0	0	0	0	0
3352175	-	u	TGCAGCTATTTACACGGATTGGAACATCTGGAAGGAAAGAAACCGTGTTCGATCAGAAGGCACTTCAGG	100	69	chr1R	66903963	66904032	+	0	0	1	1	0	1	1	1	1	0	0	-	0	0	-	1	0	0	0	0	0	0	0	0	0	0	0	0	0	0	0	0	0	0	0	0	0	0	0	0
3747431	SECCE1Rv1G0010930	o	TGCAGGTGCGCGGTCACCGCGCGAGTACGCCGCCATGCAACGACGTCGTCCGGGAAGACCCTCTCTGCG	100	69	chr1R	67446017	67446086	-	0	0	0	1	0	0	1	1	0	0	0	1	-	0	0	0	0	0	0	0	0	0	0	0	0	0	0	0	0	0	0	0	0	0	0	0	0	0	0	0
5789232	-	u	TGCAGGCGTGCCAGCGCGTGCGTGCGTGGGCGCGGGTGAATGATTTGTTTCTTTGCTTCTTGGCGCGGT	100	69	chr1R	67446082	67446151	+	0	0	1	0	0	1	0	0	0	0	0	1	1	0	0	0	0	1	1	1	0	0	0	0	0	0	0	0	0	0	0	0	0	0	0	0	0	0	0	0
3344875	-	u	TGCAGTATTAAGTACTACTGCTGGTATAGATGTTCTGCTATAAAGAAAAGAGAAAAGCAAAAAGGGCAT	100	69	chr1R	68274875	68274944	+	0	0	0	1	0	1	1	1	1	1	-	0	0	0	-	1	1	0	0	0	0	0	0	0	0	0	0	0	0	0	0	0	0	0	0	0	0	0	0	0
3602179_Z	-	u	TGCAGGTGGCGGAGGCTGGAACACGGGCAAGGGCGGCGAGGAAGCCGTTCAGGGCTGGACCAGGGACCG	100	69	chr1R	69677296	69677365	-	0	0	1	1	1	0	1	1	1	1	1	0	-	0	1	1	1	0	0	0	0	0	0	0	0	0	0	0	0	0	0	0	0	0	0	0	0	0	0	0
3591507	SECCE1Rv1G0011130	x	TGCAGCGCTTGCCTGAGCATCCCAGAGCCGCGGAGCACACCTAATCTTTCGGCACATGCCACCATCGCC	100	69	chr1R	70762911	70762980	-	0	0	1	1	1	1	1	1	1	1	1	1	-	0	1	1	1	0	0	0	0	0	0	0	0	0	0	0	0	0	0	0	0	0	0	0	0	0	0	0
3364687	-	u	TGCAGGGAGGCGTGGCCCGATATTGTGGAAGAGGTCCGCGCCTGCCATGCTAATAAGTAGACCACAGTC	100	69	chr1R	70768802	70768871	-	0	0	1	1	1	1	1	1	1	1	1	1	1	0	1	1	-	1	1	-	0	0	0	0	0	0	0	0	0	0	0	0	0	0	0	0	0	0	0	0
3595898	-	u	TGCAGATGGTAGGCGTACATGCAAAGCTAGCTCAAACAAGCACATAGGTAGGCAGCTTCATTAATTCTT	100	69	chr1R	72532588	72532657	+	0	0	1	1	0	1	1	1	1	0	0	0	0	0	0	0	0	1	1	1	0	0	0	0	0	0	0	0	0	0	0	0	0	0	0	0	0	0	0	0
3594622	-	u	TGCAGGCTCCACTACGAGTCGTGATGAGGAGGGCGCATCACGTTTGACGGAGCGCGGGAACGCCGCGTG	100	69	chr1R	73202648	73202717	+	0	0	0	1	1	-	1	0	1	1	1	1	1	0	1	-	1	0	0	0	0	0	0	0	0	0	0	0	0	0	0	0	0	0	0	0	0	0	0	0
5208251	-	u	TGCAGCCACGGCCGTGTATCACGGCCTGGCCGTTGGTCGATGTGCGGCACTCCGCGTCAGCCTGCCCTG	100	69	chr1R	73203206	73203275	+	0	0	0	1	1	0	0	0	1	0	0	0	0	0	0	0	0	0	0	0	0	0	0	0	0	0	0	0	0	0	0	0	0	0	0	0	0	0	0	0
5757226	-	u	TGCAGCCGAGGGACGGCAACGCGGCGGCCTCCCTGTGGGCGGCGCCGCCCTTGCCAAATCGAAGGCAAA	100	69	chr1R	74788873	74788942	+	0	0	0	0	1	1	0	0	1	0	0	0	0	0	0	0	0	0	0	0	0	0	0	0	0	0	0	0	0	0	0	0	0	0	0	0	0	0	0	0
3744441	-	u	TGCAGTAATGGATAATCTCACTAACCTCTGTAACTTTCTTTGACTGGCGATTATAAGGGTTGTCGTCAT	100	69	chr1R	74789903	74789972	-	0	0	0	0	0	0	1	0	0	0	0	0	0	0	0	0	0	0	0	0	0	0	0	0	0	0	0	0	0	0	0	0	0	0	0	0	0	0	0	0
5801806	-	u	TGCAGAGGCAACCCTGCGTGTGCTGGCAGCGACACCAATGGCCTGAGAAAGGTGGGGGTGTGTGCCAGC	100	69	chr1R	75021094	75021163	+	0	0	1	1	1	1	1	1	1	1	1	1	-	0	1	1	1	0	0	0	0	0	0	0	0	0	0	0	0	0	0	0	0	0	0	0	0	0	0	0
3346593	SECCE1Rv1G0011300	i	TGCAGCGTTTGTGCAGCCGACGCACTCTAAGTGCTTGATGAAATGCCCATTAGAGAGATAGTAGGAGGG	100	69	chr1R	75306583	75306652	-	0	0	1	1	0	0	1	1	1	0	1	1	1	0	0	0	0	0	0	0	0	0	0	0	0	0	0	0	0	0	0	0	0	0	0	0	0	0	0	0
3345190	SECCE1Rv1G0011390	c	TGCAGCTGTTGTGCTACTGGGGAATTGGATATGATAGATTACCATCAGTTTGTGTGTAATCCTGCCACA	100	69	chr1R	76241825	76241894	-	0	0	1	1	1	1	0	1	1	1	1	1	1	0	1	1	1	1	1	1	0	0	0	0	0	0	0	0	0	0	0	0	0	0	0	0	0	0	0	0
5213147	SECCE1Rv1G0011400	c	TGCAGCGATGGCTATTTGCGAACGATGGGACCATTGTTAATCCACTCTCCCAACTTGTCATTGACGCCA	100	69	chr1R	76348497	76348566	-	0	0	0	1	1	-	1	1	1	1	0	1	1	0	1	1	1	0	0	0	0	0	0	0	0	0	0	0	0	0	0	0	0	0	0	0	0	0	0	0
3361639	-	u	TGCAGAGACAGGTCGATGATCTGAAGAGAGATCTGCGTGAGAAGGAGGATAATGCCGTCAAGCTGAACA	100	69	chr1R	77621195	77621264	+	0	0	0	0	0	1	0	0	0	0	0	0	0	0	0	0	0	0	0	0	0	0	0	0	0	0	0	0	0	0	0	0	0	0	0	0	0	0	0	0
3739251	SECCE1Rv1G0011580	i	TGCAGGCTTTCTCCTGCATGTGAGCCACTTGGTGACACAAGCTACAGTGGCAGACGCAGAAGTTAACAT	100	69	chr1R	79452258	79452327	-	0	0	0	1	0	0	0	0	1	0	0	0	0	0	0	0	0	0	0	0	0	0	0	0	0	0	0	0	0	0	0	0	0	0	0	0	0	0	0	0
3578368	SECCE1Rv1G0011740	c	TGCAGCTGTCGAGTAAGATCGTGCCGCTTATACTCGGATCATTGCTCTATCACTTTGACTGGACGTTGC	100	69	chr1R	81841061	81841130	-	0	0	1	1	1	1	1	0	1	1	1	1	1	0	1	1	1	-	1	1	0	0	0	0	0	0	0	0	0	0	0	0	0	0	0	0	0	0	0	0
3342183	SECCE1Rv1G0011770	p	TGCAGATCCAATCAACCGTCCGCGTACACCGTACACGATCCCATCACGCTTAGATTCGCTCCAGTACGC	100	69	chr1R	82318751	82318820	-	0	0	0	1	0	0	0	0	1	0	0	0	0	0	0	0	0	0	0	0	0	0	0	0	0	0	0	0	0	0	0	0	0	0	0	0	0	0	0	0
3739263	-	u	TGCAGATTCCGTAAAAAATAAAGTTAAAGAAAAGGGGGCAGTAGTGGTTGAGGTGTTTGCTTCAGTTAC	100	69	chr1R	82356912	82356981	-	0	0	0	1	0	-	0	0	1	0	0	1	1	0	0	0	0	0	0	0	0	0	0	0	0	0	0	0	0	0	0	0	0	0	0	0	0	0	0	0
4489088	-	u	TGCAGTGGAGAAGCCGGCCGTAGGGGACGTGGCCCTCGACTTCGAGCGAAGCGGGAATAAGCGACGCCG	100	69	chr1R	82628368	82628437	-	0	0	0	1	1	0	0	0	1	0	0	0	0	0	0	0	0	0	0	0	0	0	0	0	0	0	0	0	0	0	0	0	0	0	0	0	0	0	0	0
3746148	SECCE1Rv1G0011840	c	TGCAGTTTGTGCCCAATATTCGGTCTGGAAGCTTTGCTGACATCGGACCTAGGAGGTACATGGAGGATG	100	69	chr1R	82804168	82804237	+	0	0	1	1	1	1	1	0	1	1	0	-	1	0	0	0	0	1	1	1	0	0	0	0	0	0	0	0	0	0	0	0	0	0	0	0	0	0	0	0
5224007	SECCE1Rv1G0011850	p	TGCAGGCCAGTGACTGGTCGATGCCGACGGCGGACCGCCGTCGCTGTATGGCTCAATACAACATTTGCG	100	69	chr1R	82806193	82806262	-	0	0	0	0	0	0	0	1	0	0	0	0	0	0	0	0	0	0	0	0	0	0	0	0	0	0	0	0	0	0	0	0	0	0	0	0	0	0	0	0
4486918	SECCE1Rv1G0011870	i	TGCAGGCATGTACAAGCGGCTCTTACTAGTGCTACTGTGCTGGAGGACGTTACGGAGGTACTTTTGCTG	100	69	chr1R	83011253	83011322	+	0	0	0	1	1	0	1	1	1	0	0	0	0	0	0	0	0	0	0	0	0	0	0	0	0	0	0	0	0	0	0	0	0	0	0	0	0	0	0	0
3350971	-	u	TGCAGATCGAGCAGGCTCGACGAACGACAAATTCTACTGCCTTTGTTTGGATCAACATTTGCATGAAAA	100	69	chr1R	83766687	83766756	+	0	0	0	1	1	0	1	1	1	0	0	0	0	0	0	0	0	0	0	0	0	0	0	0	0	0	0	0	0	0	0	0	0	0	0	0	0	0	0	0
5206518	-	u	TGCAGTTCGGGGGGCACGCAGCTGATACCGAAGAGTGTGCAGTTGCCATCCCAAATGCGAGTAGTATGC	100	69	chr1R	83772106	83772175	-	0	0	0	1	1	0	0	1	1	0	0	0	0	0	0	0	0	0	0	0	0	0	0	0	0	0	0	0	0	0	0	0	0	0	0	0	0	0	0	0
4093368	SECCE1Rv1G0011900	x	TGCAGACGTTCCTGATCTCGATCTTGGAAGGGTCGGTCGTGGCGGCGAGCTTGCTGAGCTTTTCCATGG	100	69	chr1R	84171552	84171621	-	0	0	-	1	1	0	1	1	1	1	1	0	0	0	1	1	-	0	0	0	0	0	0	0	0	0	0	0	0	0	0	0	0	0	0	0	0	0	0	0
5225684	SECCE1Rv1G0011910	x	TGCAGTCCTTTCTGATCTCGAAGCGGCTGCCCTCGGCGGGGATCTCGCTGAGCTTGGCCATGGCCTTCC	100	69	chr1R	84175956	84176025	-	0	0	0	1	1	1	1	1	1	0	0	0	0	0	0	0	0	0	0	0	0	0	0	0	0	0	0	0	0	0	0	0	0	0	0	0	0	0	0	0
3740914	-	u	TGCAGTGACTAATATTAGGAATATCTACCACAATCGGTCCAAAATATTTGTCCTTTCAGAATCATATTG	100	69	chr1R	87133853	87133922	-	0	0	0	1	1	0	1	1	0	0	0	0	0	0	0	0	0	0	0	0	0	0	0	0	0	0	0	0	0	0	0	0	0	0	0	0	0	0	0	0
3738900	-	u	TGCAGTACGGAAATTTCCATGTGGAGAAACTTGTCGCATCTACATTAATTTTCATCTTACCAGGAGGTG	100	69	chr1R	87988939	87989008	+	0	0	0	1	1	1	0	0	1	1	0	0	0	0	0	1	0	0	0	0	0	0	0	0	0	0	0	0	0	0	0	0	0	0	0	0	0	0	0	0
3579261	SECCE1Rv1G0012160	i	TGCAGGCAGATTGCGTTTGAGTTTTTGAACCAAGAAGCACAATATTTGCGTTTAAAAACCATGTGTCCG	100	69	chr1R	88019265	88019334	+	0	0	0	1	1	1	1	1	1	1	1	0	0	0	1	-	1	0	0	0	0	0	0	0	0	0	0	0	0	0	0	0	0	0	0	0	0	0	0	0
3586289	SECCE1Rv1G0012160	c	TGCAGCCGCCCAAGGAGTCGCCCACCACGGTGGCCGCGCCTCGTCCTCCGACGCCGCAAGTGCCTGTCC	100	69	chr1R	88019654	88019723	-	0	0	0	1	1	1	1	1	1	1	1	0	0	0	1	-	1	0	0	0	0	0	0	0	0	0	0	0	0	0	0	0	0	0	0	0	0	0	0	0
4493147	SECCE1Rv1G0012160	x	TGCAGCTGCTGCTTGGGGGGCGCAGCTGGCTCCGTCAGCGGCCGCACGACGACCGCTGCGTGAGACGTC	100	69	chr1R	88019914	88019983	+	0	0	0	1	1	1	1	1	1	1	1	0	0	0	1	-	-	0	0	0	0	0	0	0	0	0	0	0	0	0	0	0	0	0	0	0	0	0	0	0
100005049	-	u	TGCAGCTCCGCTCGTGACTCGTGTCGGGAAGAGGAAAATAAATAACACTACACCAACCGCGGCGAGGCG	100	69	chr1R	88020517	88020586	-	0	0	0	0	0	0	1	0	0	0	0	0	0	0	0	0	0	0	0	0	0	0	0	0	0	0	0	0	0	0	0	0	0	0	0	0	0	0	0	0
3895489	-	u	TGCAGCACCACCTGTCCAGGGCTCGCCCGCGTCACCTCCTTCCCCCGACACACTAGTCGCTCGACATGC	100	69	chr1R	88020968	88021037	+	0	0	0	1	1	1	0	1	1	1	0	0	0	0	-	-	0	0	0	0	0	0	0	0	0	0	0	0	0	0	0	0	0	0	0	0	0	0	0	0
3351099	SECCE1Rv1G0012170	i	TGCAGACTTGTAAATTGATCTCAGAAATTAAGCTTCTTGTACATCATTTGCATTGGTCGATATCTGGCT	100	69	chr1R	88877828	88877897	+	0	0	0	1	0	1	0	1	0	0	0	0	0	0	0	0	0	0	0	0	0	0	0	0	0	0	0	0	0	0	0	0	0	0	0	0	0	0	0	0
3733098	SECCE1Rv1G0012200	p	TGCAGACCGTCGACGACGAGTCCTGAAACTCTTTTTCCGTTTTGTTTCTGTTGAGCCTGAAATGAATCC	100	69	chr1R	89237856	89237925	+	0	0	0	1	1	1	1	1	1	-	1	0	0	0	1	1	-	0	0	0	0	0	0	0	0	0	0	0	0	0	0	0	0	0	0	0	0	0	0	0
3904444	-	u	TGCAGGGTCACGAAGCAGCCGTCGAACGTGAGTAAGACGGCCGTGGAGCGTGAGTAAGACGGTCGCCGC	100	69	chr1R	90396146	90396215	+	0	0	0	1	-	1	0	0	1	0	0	0	0	0	0	0	0	0	0	0	0	0	0	0	0	0	0	0	0	0	0	0	0	0	0	0	0	0	0	0
3598931_A	-	u	TGCAGCTCCACGCCATTGTCGCCGTCGACGACGAGCCGCTCGTACTCTCCGACGTAGTTGAGGTGGACC	100	69	chr1R	90702053	90702122	+	0	0	1	0	0	0	0	0	1	1	1	1	1	0	1	1	1	1	1	1	0	0	0	0	0	0	0	0	0	0	0	0	0	0	0	0	0	0	0	0
3352919	-	u	TGCAGAACTTGGAAAGAGAATCGGGAAGTAAAATCGAATATTGATAAGCAGCGGCGCATGATGAGAAGG	100	69	chr1R	91019514	91019583	-	0	0	0	1	1	1	0	1	1	0	0	0	0	0	0	0	0	0	0	0	0	0	0	0	0	0	0	0	0	0	0	0	0	0	0	0	0	0	0	0
3578605	SECCE1Rv1G0012310	e	TGCAGACCATGAAATCTTAATTTCTCTGTCAACATCCTGTGAATTCAGAGGTGACCTGCTGGATGATCA	100	69	chr1R	91135094	91135163	-	0	0	0	1	1	1	1	1	1	1	1	0	0	0	-	-	-	0	0	0	0	0	0	0	0	0	0	0	0	0	0	0	0	0	0	0	0	0	0	0
5203883	SECCE1Rv1G0012340	c	TGCAGCAGCGGGGAGGTGGCGGCGTGGGAGGTGGTGGACGTGGTGCGCGCGGTGCGGGACGCCAAGGCG	100	69	chr1R	91353683	91353752	-	0	0	0	0	1	1	0	0	1	0	0	0	0	0	0	0	0	0	0	0	0	0	0	0	0	0	0	0	0	0	0	0	0	0	0	0	0	0	0	0
3889886	-	u	TGCAGCGTAAGGCAGCAGCGCAGGAGGCTGTAGCAGCGCGCAGCAACTAGTGGGGCAGCAGCAAGAACG	100	69	chr1R	91977225	91977294	+	0	0	0	0	0	1	1	0	0	0	0	0	0	0	0	0	0	0	0	0	0	0	0	0	0	0	0	0	0	0	0	0	0	0	0	0	0	0	0	0
7086781	-	u	TGCAGTTCATTTATCTTCGGAGAAAGAAGTGTAGATTCGGAGGTGCCATCGTCGGAGGAGCTTCGCTTG	100	69	chr1R	92149145	92149214	-	0	0	0	1	0	1	1	1	0	1	1	0	0	0	1	1	1	0	0	0	0	0	0	0	0	0	0	0	0	0	0	0	0	0	0	0	0	0	0	0
3735359	SECCE1Rv1G0012380	i	TGCAGGCGCTACAGGCTACAATTATTGATAAGTGCTACTATGAACGTATGAAAACATATATAATGATGG	100	69	chr1R	92229145	92229214	-	0	0	0	1	1	1	1	1	1	1	1	0	0	0	1	-	-	0	0	0	0	0	0	0	0	0	0	0	0	0	0	0	0	0	0	0	0	0	0	0
3593057	SECCE1Rv1G0012460	p	TGCAGATGCGCAAAGGAACTGATGGACTGAATGGTTCTTCTGTCGAGGTTAGATTAGCTGATCGGATAG	100	69	chr1R	92751237	92751306	+	0	0	0	1	1	1	1	1	1	0	0	0	-	0	1	-	0	0	0	0	0	0	0	0	0	0	0	0	0	0	0	0	0	0	0	0	0	0	0	0
3586933_A	-	u	TGCAGGCAGGACGAGAGACGGACAAGAATCATCGGGATCGAGAAGAGTTTCATGCTGAAAGTGCATGTA	100	69	chr1R	93807922	93807991	+	0	0	0	0	0	1	0	0	0	0	0	0	0	0	0	0	0	0	0	0	0	0	0	0	0	0	0	0	0	0	0	0	0	0	0	0	0	0	0	0
3729948	-	u	TGCAGGTTGCTCTAGCTCTCCAAATTCGCAGTTAACACGGTAGAGATTGCTGTGGTGATGCGTTGATGG	100	69	chr1R	94328416	94328485	+	0	0	0	0	0	0	1	0	0	0	0	0	0	0	0	0	0	0	0	0	0	0	0	0	0	0	0	0	0	0	0	0	0	0	0	0	0	0	0	0
5035100	SECCE1Rv1G0012620	p	TGCAGTTTTATTAGCGCCGGAGATCCATCCATGCCCTGCTTAGCCTTGACATTTCTGCCGCCATTAAGA	100	69	chr1R	94645607	94645676	-	0	0	0	0	1	0	0	1	0	0	0	0	0	0	0	0	0	0	0	0	0	0	0	0	0	0	0	0	0	0	0	0	0	0	0	0	0	0	0	0
3355895	-	u	TGCAGAGATCGGTCGCGCCTACACGCATAAGAAGTCCGTTGTCCGTATGATCGTGTCTCGATCAGCCGA	98.5507	68	chr1R	96108604	96108672	+	0	0	0	1	0	0	0	0	1	0	0	0	0	0	0	0	0	0	0	0	0	0	0	0	0	0	0	0	0	0	0	0	0	0	0	0	0	0	0	0
5200472	SECCE1Rv1G0012760	i	TGCAGCACACGCACGGCGTTTTAACACCTCAAAAAGCAGCATGGGGGGTAGATAACGACGTGCGCGGGA	100	69	chr1R	96751853	96751922	+	0	0	0	1	0	0	0	0	0	0	0	0	0	0	0	0	0	0	0	0	0	0	0	0	0	0	0	0	0	0	0	0	0	0	0	0	0	0	0	0
3347815	-	u	TGCAGCGTCACTCCGTCGATGCCACTCCTCAGCTGACATCAATTCGATCTTGTGGGCCACCTAGCGATG	100	69	chr1R	97825223	97825292	+	0	0	1	1	1	0	0	0	1	1	1	1	-	0	1	1	1	0	1	1	0	0	0	0	0	0	0	0	0	0	0	0	0	0	0	0	0	0	0	0
100057273	SECCE1Rv1G0012950	c	TGCAGCGTCCGTTTCTCCAACCAGGACTTCTCGTCCAACCCCCTACAAGATAACAGGCCGAATTTCAAC	100	69	chr1R	98693721	98693790	-	0	0	1	0	0	0	0	0	0	0	0	0	0	0	0	0	0	0	0	0	0	0	0	0	0	0	0	0	0	0	0	0	0	0	0	0	0	0	0	0
3598857	SECCE1Rv1G0012950	x	TGCAGACTGATCCCCTTCCCGTCTGAGCAACAACGAAGGGCGTGTGGAGGAGTATGAAGATGATGAGGC	100	69	chr1R	98694056	98694125	+	0	0	1	1	1	1	0	0	1	1	-	0	0	0	-	1	1	0	0	0	0	0	0	0	0	0	0	0	0	0	0	0	0	0	0	0	0	0	0	0
5040896	-	u	TGCAGCCGCCAACTCTCGCCCTCTGCCCCTGTCTCCCGCGGCGGGGGATCTCATCCCGGCCATCCTCTG	98.5507	68	chr1R	99879839	99879907	-	0	0	0	1	1	1	1	1	1	1	1	0	0	0	1	1	-	0	0	0	0	0	0	0	0	0	0	0	0	0	0	0	0	0	0	0	0	0	0	0
3733076	SECCE1Rv1G0013030	c	TGCAGCACGTTTCAGTGCCTGCTTGCGCATGCGTGGAAGAAGATCACGGCGGCGCGGGATCTGGCGCCG	100	69	chr1R	100086069	100086138	+	0	0	1	0	0	1	0	0	0	0	0	0	0	0	0	0	0	0	0	0	0	0	0	0	0	0	0	0	0	0	0	0	0	0	0	0	0	0	0	0
3596652	SECCE1Rv1G0013110	o	TGCAGGAGGGCTTCTCTTCACGCGCGACTCAGTGAACATGCAGTACACGACCACGGCGGCCCTCGTGCT	100	69	chr1R	100735094	100735163	-	0	0	0	1	1	1	1	1	1	1	1	-	1	0	1	1	-	1	1	1	0	0	0	0	0	0	0	0	0	0	0	0	0	0	0	0	0	0	0	0
3750118	SECCE1Rv1G0013170	i	TGCAGACATCCTCACGTACCGTTGGAATGGAGCACGGCTTTATTTTGACTGACTGGTAAGAACTGATCG	100	69	chr1R	101126010	101126079	+	0	0	0	0	0	0	1	0	0	0	0	0	0	0	0	0	0	0	0	0	0	0	0	0	0	0	0	0	0	0	0	0	0	0	0	0	0	0	0	0
3602236	SECCE1Rv1G0013210	x	TGCAGCAGCACGTCCACCAAGTCCCACGCCGCAGGGGAGCTGGCCGTCGCTGCCTTGTGCTGCTCCTGG	100	69	chr1R	101368753	101368822	+	0	0	1	1	0	1	0	0	1	1	1	1	1	0	1	1	1	0	0	0	0	0	0	0	0	0	0	0	0	0	0	0	0	0	0	0	0	0	0	0
3350084	SECCE1Rv1G0013250	c	TGCAGAAGCTCGGGCTGCACAGCCACGACCATACCGTCCACTCCCTCATCACCATGTACTCCAACCTCG	100	69	chr1R	101669723	101669792	-	0	0	0	0	1	1	0	0	1	1	1	0	0	0	-	-	1	-	1	1	0	0	0	0	0	0	0	0	0	0	0	0	0	0	0	0	0	0	0	0
3602834	-	u	TGCAGCTTGCGGAAGTGCGAAATCTAGGAGCAGAGACCTCTTCTTGCCGCCGCCGCTGGTTCTTAGCTG	100	69	chr1R	102057599	102057668	+	0	0	1	1	1	1	1	1	1	1	1	1	1	0	1	-	-	0	0	0	0	0	0	0	0	0	0	0	0	0	0	0	0	0	0	0	0	0	0	0
3597298	-	u	TGCAGCTAGACTTGAGAATGTTGCGTATGCTGCTGGCTCTTTCTCCCCCTCCTAGTTCACATTGGAAAT	100	69	chr1R	104446206	104446275	-	0	0	1	1	0	1	1	0	0	0	0	1	1	0	0	0	0	0	0	0	0	0	0	0	0	0	0	0	0	0	0	0	0	0	0	0	0	0	0	0
3738844	-	u	TGCAGGGTAGTTGTCGTCAGCGAGATGCTACCTCAAGAAGGTCAAGGTGACTGCCGCAGGAAGGTCGAC	100	69	chr1R	104831824	104831893	+	0	0	1	0	1	0	0	0	1	0	0	0	0	0	0	0	0	0	0	0	0	0	0	0	0	0	0	0	0	0	0	0	0	0	0	0	0	0	0	0
3599280	-	u	TGCAGTAAGTGTTCACCACTTCGACAGCCATGGATGATGCCATCGCCACTATCAGCCAGACAAAACAGT	100	69	chr1R	105712646	105712715	+	0	0	1	1	1	0	1	1	1	1	-	0	0	0	-	1	1	0	0	0	0	0	0	0	0	0	1	0	0	0	0	0	0	0	0	0	0	0	0	0
3749739	SECCE1Rv1G0013500	x	TGCAGAGAGAATAGCCCAGGAGATGGGTCTGAGCTGCTCTTCCAAGAAACAAGCCTCTGGCTCAGACCT	100	69	chr1R	106153330	106153399	+	0	0	1	0	0	0	0	1	0	0	0	0	0	0	0	0	0	0	0	0	0	0	0	0	0	0	0	0	0	0	0	0	0	0	0	0	0	0	0	0
3730085	SECCE1Rv1G0013710	x	TGCAGCGATCGCTGCACCTCGCCGCTGCTCGCCATGGCGTCCGCCGACCTACCACTGCTTGTTCAGAGA	100	69	chr1R	107956766	107956835	-	0	0	0	0	0	0	0	1	0	0	0	1	1	0	0	0	0	0	0	0	0	0	0	0	0	0	0	0	0	0	0	0	0	0	0	0	0	0	0	0
3735280	SECCE1Rv1G0013880	x	TGCAGTGAGAGTGCTTCATGTCTTCACACTTACAGTCTCACTTATTAGCTACACTGTCTTTGAGACTTG	100	69	chr1R	108847781	108847850	-	0	0	1	1	0	1	1	1	1	0	0	0	0	0	0	0	0	0	0	0	0	0	0	0	0	0	0	0	0	0	0	0	0	0	0	0	0	0	0	0
3358976	-	u	TGCAGTTACATTGTTGTCGAATGAGTGGATGACACATGCTAGGGAGTAGGGACCAACGTAAGAATGCCA	100	69	chr1R	109040932	109041001	-	0	0	0	1	0	1	0	1	1	0	0	0	0	0	0	0	0	0	0	0	0	0	0	0	0	0	0	0	0	0	0	0	0	0	0	0	0	0	0	0
3350475	-	u	TGCAGAAGGAAGAAACGCATACCTCCATTCAACATTCAGACATTACGAACTGATCCGTGATGAATGACA	100	69	chr1R	109066239	109066308	-	0	0	0	1	1	0	0	0	0	0	0	0	0	0	0	0	0	0	0	0	0	0	0	0	0	0	0	0	0	0	0	0	0	0	0	0	0	0	0	0
3579337	-	u	TGCAGGGCAGTCCTGCACGTTGTGCCCAGTGGAGCCACAAGTACTGCATGCATATCGTGCTGCTGATGG	100	69	chr1R	109080217	109080286	-	0	0	1	0	0	0	0	0	1	0	0	0	0	0	0	0	0	0	0	0	0	0	0	0	0	0	0	0	0	0	0	0	0	0	0	0	0	0	0	0
3363709	-	u	TGCAGCCATGGATATCCAGCTACCAGCACCAGTTTGGGGCTTCACGCCGAGTTCATATGGCTCTTCTGC	100	69	chr1R	109080282	109080351	+	0	0	1	1	1	1	1	1	1	1	0	1	1	0	1	1	1	1	-	-	0	0	0	0	0	0	0	0	0	0	0	0	0	0	0	0	0	0	0	0
5799930	SECCE1Rv1G0014040	x	TGCAGGAAGTCAAACATCTTCTGCGGGACGAACCGCTCGCGTGCGGCCGTCACCTGCTGGGGGAGGTAC	100	69	chr1R	109692078	109692147	-	0	0	1	1	1	1	1	1	1	-	1	1	-	0	1	1	1	-	-	1	0	0	0	0	0	0	0	0	0	0	0	0	0	0	0	0	0	0	0	0
3351179	-	u	TGCAGATAACAACCATCTCATCTCATTGTAGCGAGATCAGATCAGTTCAGAGCCTGCCTAGCTAGTCTA	100	69	chr1R	109942475	109942544	-	0	0	0	0	0	0	1	0	0	0	0	0	0	0	0	0	0	0	0	0	0	0	0	0	0	0	0	0	0	0	0	0	0	0	0	0	0	0	0	0
3351990	-	u	TGCAGCGCGGCCAGTAGATCAGAAGCGCACGGTCGCCGTGAGACTTAGCCTGGACGGAGCAGATCCGCC	100	69	chr1R	111050583	111050652	-	0	0	0	1	0	0	0	0	0	0	0	1	1	0	0	0	0	0	0	0	0	0	0	0	0	0	0	0	0	0	0	0	0	0	0	0	0	0	0	0
5796776	SECCE1Rv1G0014330	p	TGCAGTGCTGGAGTGTGGTCGGGGCGTTACCTGCGTGTTGTTCCAGCTCCGGGGAGGCTGTGGTGCCGA	98.5507	68	chr1R	112445236	112445304	-	0	0	1	0	0	0	1	0	1	0	0	0	0	0	0	0	0	0	0	0	0	0	0	0	0	0	0	0	0	0	0	0	0	0	0	0	0	0	0	0
4489097	SECCE1Rv1G0014430	x	TGCAGCTTGGCCATGAGTTGGTCAGGTTTGCGCATGAGCTCGGCCATGGCGAACTCTAAGACCAAAGAC	100	69	chr1R	114518846	114518915	-	0	0	-	0	1	0	0	1	0	0	0	0	0	0	0	0	0	0	0	0	0	0	0	0	0	0	0	0	0	0	0	0	0	0	0	0	0	0	0	0
5201366	-	u	TGCAGAGAAGGGGTGAGGATTGATCGAGCCTAATTTAGGACTAGGAGGAGGCACTTTGTGTTTGTGTGA	100	69	chr1R	114606442	114606511	+	0	0	1	1	0	0	0	0	1	0	0	0	0	0	0	0	0	0	0	0	0	0	0	0	0	0	0	0	0	0	0	0	0	0	0	0	0	0	0	0
3749577	SECCE1Rv1G0014520	p	TGCAGTATATTTCATCAGGAGTAGGACAATTTGGTCAAGAACGCGGGCTTTGCATGCCTTCTCTGACCG	100	69	chr1R	115091538	115091607	+	0	0	0	0	1	0	0	0	0	0	0	0	0	0	0	0	0	0	0	0	0	0	0	0	0	0	0	0	0	0	0	0	0	0	0	0	0	0	0	0
3365190_A	SECCE1Rv1G0014540	c	TGCAGTTCCTGCTCAACCCCAAGTTCGTGGAAGCGGAGTGGTTCCTCCACGCCGCGCTGGGGCGCGGCA	100	69	chr1R	115176747	115176816	+	0	0	0	-	0	1	0	0	1	0	0	0	0	0	0	0	0	0	0	0	0	0	0	0	0	0	0	0	0	0	0	0	0	0	0	0	0	0	0	0
3597602	SECCE1Rv1G0014550	p	TGCAGCAGCGCCTGGGCAAAGGAGTCGCCGTGGTCGGGGACAGAGACGGCGAGCATGGAGGGTGGAGCT	100	69	chr1R	115190093	115190162	-	0	0	1	1	0	0	1	0	1	1	1	0	0	0	1	1	1	0	0	0	0	0	0	0	0	0	0	0	0	0	0	0	0	0	0	0	0	0	0	0
3601006	SECCE1Rv1G0014640	c	TGCAGTGAAGCCTGAGTCCGACAATGGTGGATTGGGCGAGGGGGATGCTTCCCTGCCATCCCCTGATGC	100	69	chr1R	115572854	115572923	-	0	0	1	1	1	1	1	1	1	0	0	-	-	0	0	0	0	0	0	0	0	0	0	0	0	0	0	0	0	0	0	0	0	0	0	0	0	0	0	0
3350813	SECCE1Rv1G0014660	p	TGCAGAGTGTATACCATAATGCCACACCGAGTCGGAAGAAAACCACCAAAAATAGCACGCGGGACTAAA	100	69	chr1R	115729452	115729521	-	0	0	0	1	0	0	1	1	0	1	1	0	0	0	1	1	1	0	0	0	0	0	0	0	0	0	0	0	0	0	0	0	0	0	0	0	0	0	0	0
4496369	SECCE1Rv1G0014660	c	TGCAGGACGGCTTCAACATCGTCGCCGTCGACTGCATCGGCGGTCCCTCCGAGCAAGACCGCCTGGAAT	100	69	chr1R	115731699	115731768	-	0	0	0	1	0	0	0	1	1	1	1	0	0	0	1	1	1	0	0	0	0	0	0	0	0	0	0	0	0	0	0	0	0	0	0	0	0	0	0	0
3904619	-	u	TGCAGCATCAACCACCGTGGCGACATGTGTCTCGGCCATAACCAGGAAACTACGTTTAAGGTAGGTTGC	100	69	chr1R	116441979	116442048	-	0	0	1	1	1	1	0	1	1	0	0	0	0	0	0	0	0	-	1	-	0	0	0	0	0	0	0	0	0	0	0	0	0	0	0	0	0	0	0	0
3598298	-	u	TGCAGCATCAACCACCGTGGCGATATGTGCCTCGGCCATAGCCAGGAAACTACGTTTAAAGTAGGATGC	100	69	chr1R	116602102	116602171	-	0	0	1	1	1	1	1	1	1	1	1	1	1	0	-	1	1	0	-	1	0	0	0	0	0	0	0	0	0	0	0	0	0	0	0	0	0	0	0	0
3899464	-	u	TGCAGACGACCTTGTCCGCACCGCACGCCTACCGTAGCTCGCGTAGTACCGAGTTCAGCTCATGCAGGC	100	69	chr1R	116612462	116612531	+	0	0	0	1	1	1	0	1	1	0	0	0	0	0	0	0	0	1	1	1	0	0	0	0	0	0	0	0	0	0	0	0	0	0	0	0	0	0	0	0
5212219	-	u	TGCAGTCTGGGCCTCTCCCAGGTCCGCCTCATTTGTCGCTGTCATTGGCGGGGTCAGCTCATCCACCGA	100	69	chr1R	117468509	117468578	-	0	0	0	1	0	0	0	0	1	0	0	0	0	0	0	0	0	0	0	0	0	0	0	0	0	0	0	0	0	0	0	0	0	0	0	0	0	0	0	0
5038181	-	u	TGCAGCTACAGCAAAATGCTGCATGGCAACGGCAGCTACAGCGATGCGGGCATGCAGCTATAGCTACAG	100	69	chr1R	118436855	118436924	+	0	0	1	0	0	0	0	0	0	0	0	0	0	0	0	0	0	0	0	0	0	0	0	0	0	0	0	0	0	0	0	0	0	0	0	0	0	0	0	0
3597643	SECCE1Rv1G0014930	x	TGCAGCTGCCGCATGTCGCTGACAGATGCTGCTGGTGCCGGCTTCAGCTCCGTCCTCCCGTCGATCATC	100	69	chr1R	118666784	118666853	+	0	0	0	0	0	0	0	0	1	1	1	0	0	0	-	1	1	0	0	0	0	0	0	0	0	0	0	0	0	0	0	0	0	0	0	0	0	0	0	0
7465171	-	u	TGCAGATGATTTGGCGGGCGCCACCACCGCAGTTTGCTCGAGCATGGTTTCTAAGGAGTTCGATTGCCG	100	69	chr1R	119218952	119219021	-	0	0	0	0	1	0	0	0	0	0	0	0	0	0	0	0	0	0	0	0	0	0	0	0	0	0	0	0	0	0	0	0	0	0	0	0	0	0	0	0
3344355	SECCE1Rv1G0015110	i	TGCAGTTGAAATGGACAGAGACCATCCAGCATCAACTCATCCTAGTGCAAAATTCACCCGTAGAACCAT	100	69	chr1R	121156798	121156867	+	0	0	1	1	1	1	1	1	1	1	-	1	-	0	1	1	1	-	1	1	0	0	0	0	0	0	0	0	0	0	0	0	0	0	0	0	0	0	0	0
3343893	SECCE1Rv1G0015170	i	TGCAGCAGTGTCATGGACGCACGTCAGAAAGAGGCAAGGAAGCAGAATCTCTTGACAAGCTTCAACGAT	100	69	chr1R	121442487	121442556	-	0	0	0	0	0	1	0	1	0	0	0	1	1	0	0	0	0	0	0	0	0	0	0	0	0	0	0	0	0	0	0	0	0	0	0	0	0	0	0	0
100014884	-	u	TGCAGCACAGAATGTATCCCTGAGTCGCAGTGGCTTAAACGCAAATACTCCAAGAGCTTGCAAGTGCTG	100	69	chr1R	121748493	121748562	+	0	0	0	1	0	0	0	0	0	0	0	0	0	0	0	0	0	0	0	0	0	0	0	0	0	0	0	0	0	0	0	0	0	0	0	0	0	0	0	0
3353169	SECCE1Rv1G0015220	p	TGCAGGTGTAATTCATGAACATGAACTTGAAGGCATTCATCGGATGAATGGCGTACTGGCGTATTTACA	100	69	chr1R	121854546	121854615	-	0	0	0	1	1	1	1	1	0	1	1	1	-	0	1	1	1	0	0	0	0	0	0	0	0	0	0	0	0	0	0	0	0	0	0	0	0	0	0	0
3736408	-	u	TGCAGCAGCAATTTTTTTAGGTAATAATAGCAGTGAGCTAATTCCATTCCATTTTCTAAATACAAGCAG	100	69	chr1R	123537263	123537332	-	0	0	0	0	0	1	0	0	1	0	0	0	0	0	0	0	0	0	0	0	0	0	0	0	0	0	0	0	0	0	0	0	0	0	0	0	0	0	0	0
100067910	SECCE1Rv1G0015360	o	TGCAGCAGCAGGTCGAGGTCTAGAGTCTAGACAGAGACCGGAAAATGATCTACACAGTGACTAGTAGGC	100	69	chr1R	124220849	124220918	-	0	0	0	0	1	0	0	0	0	0	0	0	0	0	0	0	0	0	0	0	0	0	0	0	0	0	0	0	0	0	0	0	0	0	0	0	0	0	0	0
5796725	SECCE1Rv1G0015470	c	TGCAGTCCGCGAGCCAGCAGCAGCAGCAGCAGTCCAAGTCACCGAGCCCGATCTTTCCGATGCGCTCCG	100	69	chr1R	125120238	125120307	+	0	0	0	1	1	0	1	0	0	0	0	0	0	0	0	0	0	-	-	1	0	0	0	0	0	0	0	0	0	0	0	0	0	0	0	0	0	0	0	0
3894361	-	u	TGCAGCTGTTTTTGCTGGAACACACCTGCCCGATGATGCAGATGACGAGGGCATAGTGTGCTCTGTGCT	100	69	chr1R	125875098	125875167	+	0	0	0	1	1	1	1	1	1	1	1	1	1	0	-	-	1	0	0	0	0	0	0	0	0	0	0	0	0	0	0	0	0	0	0	0	0	0	0	0
3882499	SECCE1Rv1G0015540	o	TGCAGTAACAGGTGTAGAACTTCTATATTCGATTTTCATAGAAGCTGCAAGCATTGTCTGTATGACTTG	100	69	chr1R	125877996	125878065	+	0	0	0	1	1	1	1	1	1	0	0	0	-	0	0	1	0	0	0	0	0	0	0	0	0	0	0	0	0	0	0	0	0	0	0	0	0	0	0	0
3585070	SECCE1Rv1G0015550	p	TGCAGGTCCTCGGAAATAACGGATCATCTCCTCTTTGATTGCTGCCGCGTCGCCAAGTTCCATCAGGGA	100	69	chr1R	125882148	125882217	-	0	0	0	0	1	0	0	0	1	0	0	0	0	0	0	0	0	0	0	0	0	0	0	0	0	0	0	0	0	0	0	0	0	0	0	0	0	0	0	0
5802015	SECCE1Rv1G0015670	c	TGCAGGCCAAGGCTGTCCACCATCTACTTTGCAGCCCCACCACTGCATGCACGAATCTCGGCGCTCCCC	98.5507	68	chr1R	127729882	127729950	+	0	0	0	0	1	1	0	0	0	0	0	0	1	0	0	0	0	0	0	0	0	0	0	0	0	0	0	0	0	0	0	0	0	0	0	0	0	0	0	0
3903972_Z	-	u	TGCAGACCCAAACTGATTCAACATTGTGAAACCAGATCTTCTTCGTCAGGAAAGCGACGGCCGATGGAA	100	69	chr1R	127861634	127861703	+	0	0	0	1	0	0	1	1	1	1	1	1	0	0	1	1	1	0	0	0	0	0	0	0	0	0	0	0	0	0	0	0	0	0	0	0	0	0	0	0
7097498	SECCE1Rv1G0015710	o	TGCAGCTTCTCATATCTGGCTCCCTGGAAAGTTTGGACATTGATGACTTGCGCTTAAACACCAACTATT	100	69	chr1R	128292759	128292828	+	0	0	0	0	0	0	1	1	0	0	0	0	0	0	0	0	0	0	0	0	0	0	0	0	0	0	0	0	0	0	0	0	0	0	0	0	0	0	0	0
3365345	SECCE1Rv1G0015730	c	TGCAGTACTACTGCGTGTTCGCGGCGGTGGGCGTGGCGGTCATCGTGCTCTCGCTCACCTTCCTCTCCC	100	69	chr1R	128642665	128642734	-	0	0	1	1	1	1	1	1	1	0	0	1	0	0	0	0	0	0	0	0	0	0	0	0	0	0	0	0	0	0	0	0	0	0	0	0	0	0	0	0
3905031	SECCE1Rv1G0015730	x	TGCAGGCGCAGGCTGACCACCTTCGCGCCGCCGTTGGGCCCGCCCGCCGCCATGGCCATCGACGGTCCC	100	69	chr1R	128642730	128642799	+	0	0	1	1	1	1	1	1	1	0	0	1	0	0	0	0	0	1	0	1	0	0	0	0	0	0	0	0	0	0	0	0	0	0	0	0	0	0	0	0
3733720	-	u	TGCAGGTGCCCGTTGAAGCCCAATTAGAGTGCTAGCACTATTTTCTTTTTCCCGATTTTCAACTCGGGA	100	69	chr1R	129461699	129461768	+	0	0	0	1	0	0	0	1	1	0	0	0	0	0	0	0	0	0	0	0	0	0	0	0	0	0	0	0	0	0	0	0	0	0	0	0	0	0	0	0
3601120	SECCE1Rv1G0015850	p	TGCAGTTGCCTTCAGGTTTCAGGACTTGCTTGTCGTCAACCTTCCATCACAACTTCCCACGGAAGCAGG	100	69	chr1R	130498103	130498172	-	0	0	0	1	0	0	1	0	1	1	0	1	1	0	1	1	1	0	0	0	0	0	0	0	0	0	0	0	0	0	0	0	0	0	0	0	0	0	0	0
3885329	-	u	TGCAGCCATCCGTTCTGTGTATAAGCCATTAATTAACCAACAAAGGAAACTGGACATACCCTCGTCTGT	100	69	chr1R	130788997	130789066	+	0	0	1	1	0	1	1	1	1	1	1	1	1	0	1	1	-	0	0	0	0	0	0	0	0	0	0	0	0	0	0	0	0	0	0	0	0	0	0	0
4490845	-	u	TGCAGCTGCGCACATCTGGTGGCCGCAGGACTCCCTCCGCTCCAAACGAGGTGGGTGCACAGGACCAAT	100	69	chr1R	130790159	130790228	+	0	0	-	1	1	1	1	1	1	1	1	1	1	0	1	1	1	0	0	0	0	0	0	0	0	0	0	0	0	0	0	0	0	0	0	0	0	0	0	0
7510907	SECCE1Rv1G0015900	c	TGCAGACAACTACCTCATCAACTGCGGCTCCACGGCCGACGCTAATCTCCCTGATAGGAGGGTCTTCAA	100	69	chr1R	132255602	132255671	+	0	0	1	1	1	1	1	1	1	-	1	1	1	0	1	1	1	1	1	1	0	0	0	0	0	0	0	0	0	0	0	0	0	0	0	0	0	0	0	0
3342250	SECCE1Rv1G0015900	c	TGCAGGACAGCACCAAGGTCGCAGTGAAGCGGGGCAACCAGAAGTCCCACCAAGGGCTCAAAGAATTCC	100	69	chr1R	132257077	132257146	+	0	0	1	1	0	0	0	1	1	0	0	1	1	0	0	0	0	0	0	0	0	0	0	0	0	0	0	0	0	0	0	0	0	0	0	0	0	0	0	0
4102073	SECCE1Rv1G0015900	x	TGCAGTTCCGATCTCCAGAGAGCCCATCCTTCTGGGGTCTGAAGGAAGTTCAGAGATCTGATTCATGCT	100	69	chr1R	132257883	132257952	-	0	0	1	1	1	1	1	1	1	1	0	1	1	0	0	-	-	1	1	-	0	0	0	0	0	0	0	0	0	0	0	0	0	0	0	0	0	0	0	0
3348386	-	u	TGCAGGTATCAAAACAATATTACATTGTTGATTACGCAAGATGAGGATCTCATATCTGGCCAAAATACT	100	69	chr1R	132816927	132816996	-	0	0	1	1	0	1	0	1	1	0	0	0	1	0	0	0	0	0	0	0	0	0	0	0	0	0	0	0	0	0	0	0	0	0	0	0	0	0	0	0
3362078	SECCE1Rv1G0015950	i	TGCAGCATGCGGTTCAATTCAACGTTCAGTGCCAGCCATCAGATTCAGATAAACGTAGGGGCCAGTGCA	100	69	chr1R	132826529	132826598	+	0	0	1	1	0	1	1	1	1	1	1	1	1	0	1	-	1	-	1	1	0	0	0	0	0	0	0	0	0	0	0	0	0	0	0	0	0	0	0	0
100127046	-	u	TGCAGTGAAGTGCGATGAACTGGGGTGCCTAGGAGCGCTCGCGTATATGTAGTGTTCCGTCGAGCACCG	100	69	chr1R	133009538	133009607	-	0	0	0	0	0	1	0	0	0	0	0	0	0	0	0	0	0	0	0	0	0	0	0	0	0	0	0	0	0	0	0	0	0	0	0	0	0	0	0	0
3357964	-	u	TGCAGTGAAGTGCGATGAACTGGGGTGGCTAGGAGCCTAGGAGCGCTCGCGTATATGTAGTGTTCCGTC	100	69	chr1R	133009546	133009615	-	0	0	0	1	1	1	1	1	1	1	1	0	0	0	1	-	-	0	0	0	0	0	0	0	0	0	0	0	0	0	0	0	0	0	0	0	0	0	0	0
5202625	-	u	TGCAGGCGGCGTGGGAGCGCGGGGATGGAAGGCAGGGCGGAGCAGGGCCACGCGGGTAGGGTGCCACGG	100	69	chr1R	133062828	133062897	-	0	0	0	0	0	0	1	0	0	1	1	0	0	0	1	1	1	0	0	0	0	0	0	0	0	0	0	0	0	0	0	0	0	0	0	0	0	0	0	0
3363774	SECCE1Rv1G0016020	x	TGCAGCACAAAAGCATCACTCATCAAACCCAAAGGAACAGAGGGGGAGCATCATGATCATCATACCGAG	97.1014	67	chr1R	133768444	133768511	-	0	0	1	1	1	1	1	1	1	1	1	1	1	0	1	1	-	0	0	0	0	0	0	0	0	0	0	0	0	0	0	0	0	0	0	0	0	0	0	0
100000276	-	u	TGCAGGGCAATCAATTTCTCTAGTTGTTGTACCTGAACATTTCCATAGTTAGGTCGGAAGATAGTTTCC	100	69	chr1R	134064275	134064344	-	0	0	0	0	0	1	0	0	0	0	0	0	0	0	0	0	0	0	1	1	0	0	0	0	0	0	0	0	0	0	0	0	0	0	0	0	0	0	0	0
3901486	SECCE1Rv1G0016040	x	TGCAGAACATGGGGCGTGGAGGGCGGAGAGGAGAAGTACGTATAGGATGGCAACAAGAGGCATTGCGGT	100	69	chr1R	134065299	134065368	-	0	0	0	0	0	0	0	1	0	0	0	0	0	0	0	0	0	0	0	0	0	0	0	0	0	0	0	0	0	0	0	0	0	0	0	0	0	0	0	0
100058015	-	u	TGCAGGATGTCGTCGATTTCGAATCCAACGGACGCAAGACATTCCAGCGATTCTTTTCGTTACTTCTGT	100	69	chr1R	134393488	134393557	+	0	0	1	0	0	0	0	0	0	0	0	0	0	0	0	0	0	0	0	0	0	0	0	0	0	0	0	0	0	0	0	0	0	0	0	0	0	0	0	0
3363086	SECCE1Rv1G0016320	c	TGCAGCTTCCGCACCGCCACATCTCCTTCGCCGTTCCCCTCGGCTCCGTCGTCCTCCTCCTCCCCTCGC	100	69	chr1R	137037066	137037135	-	0	0	1	1	1	1	1	1	1	1	1	1	1	0	1	1	1	-	1	1	0	0	0	0	0	0	0	0	0	0	0	0	0	0	0	0	0	0	0	0
5227694	-	u	TGCAGCTGGAGTGCACACCCTCGCGCTCGACGGCCCTGGTGACGCGGGAGAGCGGGTAGGAGGCGTCGA	100	69	chr1R	138982000	138982069	+	0	0	0	1	1	1	1	0	-	0	0	0	0	0	0	0	0	0	0	0	0	0	0	0	0	0	0	0	0	0	0	0	0	0	0	0	0	0	0	0
3350481	SECCE1Rv1G0016490	i	TGCAGGTATTGGCAAGAAACAGGTGAGAGGAAATTCAGAAGGGAAAAAGCAGTTGCCGCTTGATGCTGT	100	69	chr1R	138987959	138988028	-	0	0	1	1	1	1	1	1	0	0	0	0	0	0	0	0	0	0	0	0	0	0	0	0	0	0	0	0	0	0	0	0	0	0	0	0	0	0	0	0
3583997	SECCE1Rv1G0016560	o	TGCAGAGATGTGGGCTTAGTACTTGGATTTAGGAGGATGGCGAGGGATAATGGCGACGGGCTGGCGGCG	100	69	chr1R	139463608	139463677	+	0	0	1	1	1	1	1	1	1	1	1	1	1	0	1	1	1	1	1	-	0	0	0	0	0	0	0	0	0	0	0	0	0	0	0	0	0	0	0	0
5037964	SECCE1Rv1G0016680	e	TGCAGAGAAGGCCCTTACCAGAGTTCTGGCGGGACTGGGATAAACCTATTGTAAGTGAGACCCTTTAAC	100	69	chr1R	140619161	140619230	-	0	0	0	1	0	0	0	0	0	0	0	0	0	0	0	0	0	0	0	0	0	0	0	0	0	0	0	0	0	0	0	0	0	0	0	0	0	0	0	0
5041372	SECCE1Rv1G0016690	c	TGCAGTTGCAAAGCTGGTCGAGGGCGGACCGTGCCCTCCTCCGTGGTTGTTTGAGCTCGTCTCCGCCGA	100	69	chr1R	140831829	140831898	-	0	0	0	0	0	0	0	1	0	0	0	1	1	0	0	0	0	1	1	1	0	0	0	0	0	0	0	0	0	0	0	0	0	0	0	0	0	0	0	0
7062609	SECCE1Rv1G0016710	x	TGCAGGGATCAGCCCGGTGAGGGAGTTGGAGGACAGATCAATGAACTCCATGGATACCAGGCCAGCTAT	100	69	chr1R	140891934	140892003	-	0	0	1	1	1	1	1	1	1	1	1	1	-	0	1	1	1	1	-	1	0	0	0	0	0	0	0	0	0	0	0	0	0	0	0	0	0	0	0	0
5208297	SECCE1Rv1G0016710	x	TGCAGCTCCGATAGTTGCCCGAGCTCCGTGGGGATCGGCCCCTCTAGCGAGTTCTCCGACAGGCGCAGC	100	69	chr1R	140893901	140893970	-	0	0	0	1	0	1	0	1	1	1	1	0	0	0	1	1	1	0	0	0	0	0	0	0	0	0	0	0	0	0	0	0	0	0	0	0	0	0	0	0
3363079	SECCE1Rv1G0016710	c	TGCAGCTCACCAGCCTGAACCGCCTCAACCTGTCGGACAATCTCCTCTCAGGCGCGATACCCGCTGTGC	100	69	chr1R	140894098	140894167	+	0	0	1	1	1	1	1	1	1	1	1	0	0	0	1	1	-	-	1	0	0	0	0	0	0	0	0	0	0	0	0	0	0	0	0	0	0	0	0	0
3350465	-	u	TGCAGTTTGTCTTGCAGCCACCGTGAAGAGCCAGGCAGGCTGTGATGCGTGGTTGCATGCATCGCATGA	100	69	chr1R	141371597	141371666	+	0	0	1	1	1	0	0	0	0	0	0	0	0	0	0	0	0	-	1	1	0	0	0	0	0	0	0	0	0	0	0	0	0	0	0	0	0	0	0	0
3350135	-	u	TGCAGTTACTGAGAATATATATCTCATTCTTCAAAGATTTACTGGACCAGGCCAGCTGAGAAATCCCGA	97.1014	67	chr1R	141387072	141387139	+	0	0	0	1	0	1	1	0	0	0	0	0	0	0	0	0	0	0	0	0	0	0	0	0	0	0	0	0	0	0	0	0	0	0	0	0	0	0	0	0
3577187	-	u	TGCAGCCATGACGACGCCCACCTCCGTGCTGATCGAGCTTTTTGACCTGCCTCTAATGGAGATGGTCAT	100	69	chr1R	141480301	141480370	-	0	0	0	0	0	0	0	1	0	0	0	0	0	0	0	0	0	0	0	0	0	0	0	0	0	0	0	0	0	0	0	0	0	0	0	0	0	0	0	0
3745394	-	u	TGCAGCCATGTGCTAGCGTGCACCGCGTCCCCATCCTAGCACAGTGACACGCCAGGGCGCTATTATTAG	100	69	chr1R	142571725	142571794	+	0	0	1	1	1	1	1	1	1	1	-	1	1	0	-	1	1	-	1	1	0	0	0	0	0	0	0	0	0	0	0	0	0	0	0	0	0	0	0	0
3577685	SECCE1Rv1G0016900	x	TGCAGGTCCCGGTAGAGCAGCATGTCCAGCATCGCCCAAAGGTCCTGGTCTGTGTCCACGTCGCAGAGC	100	69	chr1R	144859994	144860063	-	0	0	0	0	0	1	1	1	1	1	1	0	0	0	1	1	1	0	0	0	0	0	0	0	0	0	0	0	0	0	0	0	0	0	0	0	0	0	0	0
3365220	SECCE1Rv1G0016910	x	TGCAGGTCCCGATAGACCATCAGGTCCAGCATCCCCCGCAGGTCCTGGTCCGTGTCCACGTGGCAGAGC	100	69	chr1R	144917573	144917642	-	0	0	1	1	1	1	1	1	1	1	1	1	1	0	1	1	1	0	0	0	0	0	0	0	0	0	0	0	0	0	0	0	0	0	0	0	0	0	0	0
3359777	-	u	TGCAGCTGGCAGTGTTCAGCTACCATAGATAAATAACAACCACAGCTAGGACAAGTGAATAATATACGG	100	69	chr1R	145492928	145492997	-	0	0	1	1	0	0	1	0	1	0	0	0	0	0	0	0	0	0	0	0	0	0	0	0	0	0	0	0	0	0	0	0	0	0	0	0	0	0	0	0
100016962	-	u	TGCAGTCGGAACACCACCTGGCAGGCTGGCAGGATGTTCAGACTGGAATGTAAGTCCCTCGAAGGTTGA	98.5507	68	chr1R	145847560	145847628	-	0	0	0	1	0	0	0	0	0	0	0	0	0	0	0	0	0	0	0	0	0	0	0	0	0	0	0	0	0	0	0	0	0	0	0	0	0	0	0	0
5046166	SECCE1Rv1G0017060	x	TGCAGACTTCGATCCAGCCTTGATCGGGGTCCCATTCGGGCAACGGCAGGCTGGTGCACGCCAATTCCC	100	69	chr1R	146934069	146934138	+	0	0	1	1	1	1	1	1	1	1	1	1	1	0	1	-	1	1	1	-	0	0	0	0	0	0	0	0	0	0	0	0	0	0	0	0	0	0	0	0
3895934	-	u	TGCAGCATGGCGCCCCCGCACGCACTGCACCGCAAAAGAAGCAGGCAGCCATGGCCGACATGGCCTGAG	100	69	chr1R	147343990	147344059	+	0	0	1	1	1	1	1	1	1	1	1	-	1	0	1	1	1	0	0	0	0	0	0	0	0	0	0	0	0	0	0	0	0	0	0	0	0	0	0	0
4101800	-	u	TGCAGCCGCGCAAGAGGAGGAGAGGAGTTGGTGGTGCTGCGGTGGGCTCGGTTTGTCGTCTGGCTCTCC	100	69	chr1R	147987687	147987756	+	0	0	1	1	1	1	1	1	1	1	1	1	1	0	-	-	1	-	1	1	0	0	0	0	0	0	0	0	0	0	0	0	0	0	0	0	0	0	0	0
3344422	-	u	TGCAGCTATGATTGTCCATGGCTGAAAGCAGCAAGGGCATGGAGATTAAAATGGATGTACATGGTACGA	100	69	chr1R	148031633	148031702	+	0	0	0	1	0	1	1	1	1	0	0	0	0	0	0	0	0	0	0	0	0	0	0	0	0	0	0	0	0	0	0	0	0	0	0	0	0	0	0	0
100057567	-	u	TGCAGCTGCATCTGCACGAGATGTGTGCGCCATCACGAGAAGGCTGTGAGAGCGATGCGCAAAGGCTAC	100	69	chr1R	150087269	150087338	-	0	0	1	0	0	0	0	0	0	0	0	0	0	0	0	0	0	0	0	0	0	0	0	0	0	0	0	0	0	0	0	0	0	0	0	0	0	0	0	0
3749142	-	u	TGCAGTCCAGTTTTTTCTTAGATCGTAGATTGGATGTCAGATTTGACAACTCCTCCGTAGCAACACAGA	100	69	chr1R	151413509	151413578	-	0	0	0	0	0	0	0	1	1	0	0	0	0	0	0	0	0	0	0	0	0	0	0	0	0	0	0	0	0	0	0	0	0	0	0	0	0	0	0	0
3353379	-	u	TGCAGCATCGATGCCTCCTCAAGGGCCGCCTCGTCCTCGTCCCACGACACTCTTCTCCGTCGGAAACCG	100	69	chr1R	151706281	151706350	-	0	0	0	1	0	0	1	0	1	0	0	0	0	0	0	0	0	0	0	0	0	0	0	0	0	0	0	0	0	0	0	0	0	0	0	0	0	0	0	0
3353908	-	u	TGCAGTCAACGCCCGAGGCCTCCTCCCCGAGACCCACCTCCATCCCGAGCGCCTCCTCCTGCTCGACCT	100	69	chr1R	151706503	151706572	-	0	0	0	1	0	0	1	0	1	0	0	0	0	0	0	0	0	0	0	0	0	0	0	0	0	0	0	0	0	0	0	0	0	0	0	0	0	0	0	0
3584363	-	u	TGCAGGAGCCGAAAAGTCAAGTTCGTCGCCGTCGACAAAAGAAGAGGAAGTTGTGAGCTCTGAGTTAAT	100	69	chr1R	151762132	151762201	-	0	0	0	1	0	1	1	0	1	0	0	0	0	0	0	0	0	0	0	0	0	0	0	0	0	0	0	0	0	0	0	0	0	0	0	0	0	0	0	0
3590541	-	u	TGCAGGTCGGCTTGGACTAACTGCCTCCGTCTCCTGAGTTGTCTGGTCGCTGGCTCGGATGTACTACCC	100	69	chr1R	151762262	151762331	-	0	0	0	1	0	1	1	0	1	0	0	0	0	0	0	0	0	0	0	0	0	0	0	0	0	0	0	0	0	0	0	0	0	0	0	0	0	0	0	0
5037349	SECCE1Rv1G0017290	x	TGCAGCTCCATTGGCGGTAATAACTCGAGCGATCTTGGACGCGCGCTTTGACAACACGAATAGGAGTGG	100	69	chr1R	152154708	152154777	-	0	0	1	1	1	1	1	1	1	1	1	1	1	0	1	1	1	1	1	1	0	0	0	0	0	0	0	0	0	0	0	0	0	0	0	0	0	0	0	0
3588625	SECCE1Rv1G0017290	c	TGCAGGGACAAGGACGAAGGCGAAGCGATCAAGGGGCTCCTCGCGACGGCGTCGGCGGCCACGTACGAC	100	69	chr1R	152155801	152155870	+	0	0	1	1	1	1	1	1	1	1	1	1	1	0	1	1	-	-	1	1	0	0	0	0	0	0	0	0	0	0	0	0	0	0	0	0	0	0	0	0
3902028	-	u	TGCAGGTACAGACGCCTGACTGCCTAATTAAGGTCGCTCTCATCTGAGTGAAAAGCACACAACCACCGC	100	69	chr1R	153433479	153433548	-	0	0	1	1	1	1	1	1	1	1	1	1	1	0	-	-	1	1	1	-	0	0	0	0	0	0	0	0	0	0	0	0	0	0	0	0	0	0	0	0
3585849	-	u	TGCAGTGCCGTGCAGCTATAGCCACTGCCCTGCCCCGCCCACTGATGGCCAACAGCTGCCATAGTGTTT	100	69	chr1R	153434189	153434258	-	0	0	-	1	1	1	1	1	1	1	1	0	0	0	1	1	1	0	0	0	0	0	0	0	0	0	0	0	0	0	0	0	0	0	0	0	0	0	0	0
3590070	SECCE1Rv1G0017400	p	TGCAGGTGAAGGGCCCTGCTAGTTCTTTGCTCTGCTGCTTCGCTCGAGCGGCTTTGATCTTGATCGGGT	100	69	chr1R	154169522	154169591	-	0	0	1	1	1	1	1	1	1	1	1	1	0	0	1	1	1	-	1	1	0	0	0	0	0	0	0	0	0	0	0	0	0	0	0	0	0	0	0	0
4092641	SECCE1Rv1G0017450	p	TGCAGTGTTTGTAGACGTCTTTGTCCCTCAAATAGCGGTTTTTTCTTTGACGACGTTTGGCAGATGCAT	100	69	chr1R	155444334	155444403	+	0	0	1	1	1	1	1	1	1	1	1	1	-	0	1	1	1	1	-	-	0	0	0	0	0	0	0	0	0	0	0	0	0	0	0	0	0	0	0	0
100057092	-	u	TGCAGCGCCTTCACATAGGCGACGGTGTCTTGGACAGGCCTCCTCCATCCTTCATGGCGGACAGGAGCA	100	69	chr1R	155487322	155487391	-	0	0	1	0	0	0	0	0	0	0	0	0	0	0	0	0	0	0	0	0	0	0	0	0	0	0	0	0	0	0	0	0	0	0	0	0	0	0	0	0
3909032	SECCE1Rv1G0017500	x	TGCAGCAACCGCTACTCCTCGAGCAGCTTGAGCTCGGCCTTGAGCTGCTCCATCTTAAGCCCCATGGAC	100	69	chr1R	156250271	156250340	-	0	0	1	1	1	1	1	1	1	1	1	1	1	0	1	1	1	0	1	1	0	0	0	0	0	0	0	0	0	0	0	0	0	0	0	0	0	0	0	0
1302197	SECCE1Rv1G0017540	i	TGCAGCCACCACCTCCCATTTCTTCCTCTCCAGTCAAAGTCGCTGGCTGTCATCGCCGTCACAGGGTGT	100	69	chr1R	156817005	156817074	-	0	0	1	1	0	1	0	0	0	0	0	1	0	0	0	0	-	0	0	0	0	0	0	0	0	0	0	0	0	0	0	0	0	0	0	0	0	0	0	0
3602933	SECCE1Rv1G0017680	x	TGCAGGGGCACGGTGTACTGGCGAAGGTTGTGCATGATCTTCTTCTCCTGGTGCTCCTGGGAGACGATG	100	69	chr1R	160025380	160025449	+	0	0	1	1	1	1	1	1	1	1	1	1	1	0	1	1	1	1	1	1	0	0	0	0	0	0	0	0	0	0	0	0	0	0	0	0	0	0	0	0
3343372	-	u	TGCAGAAATGCATGCTAGTTGAATAAAAGGATCAACTTATCCGACAATCCAGACACACACATGCAACAT	100	69	chr1R	160079159	160079228	+	0	0	1	1	1	1	1	1	1	1	1	1	-	0	0	-	-	0	-	0	0	0	0	0	0	0	0	0	0	0	0	0	0	0	0	0	0	0	0	0
3736080	-	u	TGCAGCCTAAAGGAAAATTTAAGTTCCACATAATTCGATTATAAAGAAATTACAGAGTATTCGAGCAAC	100	69	chr1R	163195733	163195802	-	0	0	1	0	0	0	1	1	0	0	0	0	0	0	0	0	0	0	0	0	0	0	0	0	0	0	0	0	0	0	0	0	0	0	0	0	0	0	0	0
3576396	-	u	TGCAGGGGTAAAGAGCAAGCAAGCAGGCCAAGGCCAGCACTTGATGATGCGAATTTGAACCCACAGAAT	100	69	chr1R	164691597	164691666	-	0	0	1	1	1	1	1	1	1	1	1	1	1	0	1	1	1	1	-	1	0	0	0	0	0	0	0	0	0	0	0	0	0	0	0	0	0	0	0	0
7092813	SECCE1Rv1G0017820	x	TGCAGCAGCGGCGACGACATGGGGTTGGCGGCGGCGCACCACTCCTCGCACGGGTCGAGCAGCGGGGAG	100	69	chr1R	164694952	164695021	-	0	0	1	1	1	1	1	1	1	1	1	-	1	0	1	-	-	1	1	1	0	0	0	0	0	0	0	0	0	0	0	0	0	0	0	0	0	0	0	0
5497873	-	u	TGCAGCTCTTCAGCGGCGGGCATCTCACCCAAGAAATCTCATGCACTTGCCGAGGAACCCGAGGTGTGG	100	69	chr1R	164974086	164974155	+	0	0	1	1	1	1	1	1	1	1	1	1	1	0	1	1	1	1	1	-	0	0	0	0	0	0	0	0	0	0	0	0	0	0	0	0	0	0	0	0
5043737	-	u	TGCAGGCAGGGAGGCCGGCGACGCAGGGACGGCAACGGCACGAGATCTGGCCAGGAAGGGTTGTGGCTG	100	69	chr1R	165579280	165579349	+	0	0	0	1	1	1	1	1	1	1	1	0	0	0	1	1	1	0	0	0	0	0	0	0	0	0	0	0	0	0	0	0	0	0	0	0	0	0	0	0
3359720	-	u	TGCAGGAAGACAGATGGCCAAAAAAAGTATAACAATTACGCAGTAGAAGATCGCCACCTCCCCGCAAAA	100	69	chr1R	167740486	167740555	-	0	0	1	1	1	1	1	1	1	-	1	1	-	0	1	1	-	0	0	0	0	0	0	0	0	0	0	0	0	0	0	0	0	0	0	0	0	0	0	0
3361722	-	u	TGCAGCGCAGAATGTGTAGCGCGGCTAGTGTTCCCGAGCCCCGCACCCCCTCCTTTCTCCTTGTCAGCC	100	69	chr1R	167754389	167754458	-	0	0	0	1	1	0	1	1	1	1	0	1	1	0	1	1	1	0	0	0	0	0	0	0	0	0	0	0	0	0	0	0	0	0	0	0	0	0	0	0
3590889	-	u	TGCAGAGGCAGGTGGGGAATAATGGCCAGCAGCTCTCCGTCTTGAATGCTGGCGTTGCTGCTTGTTGGC	100	69	chr1R	168929415	168929484	+	0	0	0	0	0	0	0	1	0	0	0	0	0	0	0	-	0	0	0	0	0	0	0	0	0	0	0	0	0	0	0	0	0	0	0	0	0	0	0	0
4098492	-	u	TGCAGTGCGTGCTCAGCCTCATGCCGTCGAACGCGGCCACGCCGCAGCTCGACTGCCTCAACATGCTGA	100	69	chr1R	172946118	172946187	-	0	0	1	0	0	1	0	0	0	0	0	0	0	0	0	0	0	0	1	1	0	0	0	0	0	0	0	0	0	0	0	0	0	0	0	0	0	0	0	0
3589699	-	u	TGCAGCTACCAGAAGGTATACTTGGTCAAACATCCCTTCCTCGCACACAAGTCAGCATATAAATTCAAC	100	69	chr1R	174605131	174605200	+	0	0	1	1	1	1	1	1	1	1	1	1	1	0	-	-	1	-	1	1	0	0	0	0	0	0	0	0	0	0	0	0	0	0	0	0	0	0	0	0
5487701	SECCE1Rv1G0018100	i	TGCAGGGATAGGCAATACCTTGTGGCCTCATATTTACCCCAGAGGCATATGCGTCAGACTCAGTCGATA	100	69	chr1R	176649467	176649536	+	0	0	0	0	0	1	0	0	0	0	0	0	0	0	0	0	0	0	0	0	0	0	0	0	0	0	0	0	0	0	0	0	0	0	0	0	0	0	0	0
5487242	-	u	TGCAGAACATAGGTAACAGAACAGTTGCATCACAGGTCACGGGACAAAAAATACTCTCTCATTGTCATA	100	69	chr1R	176708834	176708903	+	0	0	1	0	0	1	0	0	0	0	0	0	0	0	0	0	0	1	1	1	0	0	0	0	0	0	0	0	0	0	0	0	0	0	0	0	0	0	0	0
3587050	-	u	TGCAGCGCCGACGAAGCTCACCTCCATCGGAGCAGGGCGGCATGCCGTGCCCGAGCGGGAGTACGCATG	100	69	chr1R	180374456	180374525	-	0	0	1	1	1	1	1	1	1	1	1	1	1	0	1	-	1	0	0	0	0	0	0	0	0	0	0	0	0	0	0	0	0	0	0	0	0	0	0	0
5045719	-	u	TGCAGTGGGGGTTCGCGAGGAGACAGAGGCGACCCGTGGTGGAGCTTGGGAAGGCGGCGCCATGGAGGA	100	69	chr1R	182320717	182320786	+	0	0	0	0	0	0	1	0	0	0	0	0	0	0	0	0	0	0	0	0	0	0	0	0	0	0	0	0	0	0	0	0	0	0	0	0	0	0	0	0
3594106	-	u	TGCAGCAGAAAGGACAGATCGGGGTCGGAGATACCAGATTGGGGCGAGGTCGAGCTGCCCGCCTGCCCG	100	69	chr1R	189664888	189664957	+	0	0	1	1	1	1	1	1	1	1	1	1	1	0	-	1	1	-	1	1	0	0	0	0	0	0	0	0	0	0	0	0	0	0	0	0	0	0	0	0
3884699	-	u	TGCAGGCGCGCGTCGGGAGGAAGAAGAGTAGGAGCGGGAGGAGAGAGAGGGAGGAGCGGGACCCACCTG	100	69	chr1R	193431558	193431627	-	0	0	0	1	1	0	1	1	1	1	1	1	1	0	1	1	-	0	0	0	0	0	0	0	0	0	0	0	0	0	0	0	0	0	0	0	0	0	0	0
3585079	-	u	TGCAGGCGAGAGTGTGAGACAAAAGTGTGTACCTACAGCCTGAGGAAGAGGCAAAGGTGTCTCAAAAAT	100	69	chr1R	194956743	194956812	+	0	0	0	1	0	1	0	1	1	0	0	0	0	0	0	0	0	0	0	0	0	0	0	0	0	0	0	0	0	0	0	0	0	0	0	0	0	0	0	0
5757832	-	u	TGCAGGTTGCTCCCTCTGAAGGAAGGAGACGCGGTGAACAGTGGTAGGTGCCCGTGAAGGAGAAGCTGG	100	69	chr1R	194998231	194998300	+	0	0	0	0	0	0	0	1	0	0	0	0	0	0	0	0	0	0	0	0	0	0	0	0	0	0	0	0	0	0	0	0	0	0	0	0	0	0	0	0
5206971	-	u	TGCAGGCACCAATGGCGTCGGTACGCCATATTACATAGACTGACCAAGTAGCATCTCCTTCTGCCCAGT	100	69	chr1R	197020588	197020657	+	0	0	1	1	1	0	1	1	1	0	0	0	0	0	1	1	1	0	0	0	0	0	0	0	0	0	0	0	0	0	0	0	0	0	0	0	0	0	0	-
100089933	-	u	TGCAGGAGCAGCTGCGAGTACGAGGCCGTGGGCGCGCGGAGGAGGGGCGGCGCCGGAGCGAGGCCAACC	100	69	chr1R	198714489	198714558	+	0	0	0	0	0	1	0	0	0	0	0	0	0	0	0	0	0	0	0	0	0	0	0	0	0	0	0	0	0	0	0	0	0	0	0	0	0	0	0	0
4102164	SECCE1Rv1G0018550	x	TGCAGCCCGCGCAGTCATCCCTCACGCACAAACTCCAGCTGGAGTTTCCTGTCGACATCTCTGGGACGG	100	69	chr1R	199324867	199324936	+	0	0	1	1	1	1	1	1	1	1	1	1	1	0	1	1	1	-	1	1	0	0	0	0	0	0	0	0	0	0	0	0	0	0	0	0	0	0	0	0
3597945	-	u	TGCAGAGCTGAGCTTTCCTTTCTCTGAAACATAACTTGTCATTCCTGGATTTCCAAATACACACAAAAA	100	69	chr1R	199326055	199326124	-	0	0	1	1	1	1	1	1	1	1	1	1	1	0	-	1	1	0	1	-	0	0	0	0	0	0	0	0	0	0	0	0	0	0	0	0	0	0	0	0
3346829	-	u	TGCAGTGTACAAGATGGAGAGAAAACTCAATGCAAAAAGATTCAGAGAGGAAGCACGACACACAAAATG	100	69	chr1R	199405079	199405148	+	0	0	1	0	0	1	0	0	0	0	0	0	0	0	0	0	0	1	1	1	0	0	0	0	0	0	0	0	0	0	0	0	0	0	0	0	0	0	0	0
5035577	-	u	TGCAGTGTCGGTCCAACCAAGGCATGATGCTCTTCTTTAAGCTCCATCTCTTTGGTCCACCCCGTACTA	100	69	chr1R	200080072	200080141	+	0	0	0	1	0	0	0	0	0	0	0	0	0	0	0	0	0	0	0	0	0	0	0	0	0	0	0	0	0	0	0	0	0	0	0	0	0	0	0	0
100057158	-	u	TGCAGCGGAGCAGAGCAGCAGCAGTGAGTAGAGGCGGACAGTGGGCGAGCGTACACGAGCGCGTGACCA	100	69	chr1R	200276982	200277051	+	0	0	1	0	0	0	0	0	0	0	0	0	0	0	0	0	0	0	0	0	0	0	0	0	0	0	0	0	0	0	0	0	0	0	0	0	0	0	0	0
5226589	-	u	TGCAGGTGACCATTGCGTGGAGACGGTGATGACGGCGGGAGGGCGCATGCCTTGCCCTGTTCGAGGAGG	100	69	chr1R	200680299	200680368	-	0	0	0	1	0	1	0	0	1	0	0	0	0	0	0	0	0	0	0	0	0	0	0	0	0	0	0	0	0	0	0	0	0	0	0	0	0	0	0	0
3346999	-	u	TGCAGCTTTGTATCCAGAGAGTGGAAGAAGACAAAATTGGATTCAACTTATGAATTGTGATTTTCGTGT	100	69	chr1R	203548245	203548314	-	0	0	1	0	0	1	0	1	1	0	0	0	0	0	0	0	0	0	0	0	0	0	0	0	0	0	0	0	0	0	0	0	0	0	0	0	0	0	0	0
1752148	-	u	TGCAGGGCGCCTACCAGGACGACAATGACAAGCCCGTCATGATGGACTACGTGCGCGAGGCGGAGCGCC	100	69	chr1R	203920256	203920325	-	0	0	0	0	0	1	0	0	1	0	0	0	0	0	0	0	0	0	0	0	0	0	0	0	0	0	0	0	0	0	0	0	0	0	0	0	0	0	0	0
100026654	-	u	TGCAGGGGGGCGCGGCCGATTGAGGGGCAGATGCGCACGGCGGTAAGGCGCCGATGGGGGAGGTTGTCT	100	69	chr1R	204846381	204846450	-	0	0	0	0	0	0	0	1	0	0	0	0	0	0	0	0	0	0	0	0	0	0	0	0	0	0	0	0	0	0	0	0	0	0	0	0	0	0	0	0
7064774	-	u	TGCAGCAAATTATTGTCCGTGCATCGGACTATTTGTTTGCAGTACTAGATCAAGATCTAGGAGTGTTTT	100	69	chr1R	206292315	206292384	+	0	0	0	1	0	0	0	0	1	0	0	0	0	0	0	0	0	0	0	0	0	0	0	0	0	0	0	0	0	0	0	0	0	0	0	0	0	0	0	0
3594716	-	u	TGCAGGGTACGTCAGTCATGCCATTGATGACCACACAGCGGAGAGATTCATCCATGTACGTGAAAAATA	100	69	chr1R	207022540	207022609	-	0	0	1	1	1	1	1	1	1	-	1	1	1	0	1	1	-	1	1	-	0	0	0	0	0	0	0	0	0	0	0	0	0	0	0	0	0	0	0	0
5040609	-	u	TGCAGCGTGGGCTCGGCTTCTCGGCCGACGACGCTGTCCACGTGGCGGCGCGCAGCGTGGTGACCAACG	100	69	chr1R	207022605	207022674	+	0	0	1	1	1	1	1	1	1	1	1	1	1	0	1	1	1	0	1	-	0	0	0	0	0	0	0	0	0	0	0	0	0	0	0	0	0	0	0	0
3583774	-	u	TGCAGTTTTCCTAGAATACTTCAAAAAATACAAGCTATCAAACGGGGCCTTAGAAGGAAAAAAAACCGA	98.5507	68	chr1R	207565777	207565845	-	0	0	0	1	1	1	1	1	1	1	1	1	1	0	1	1	-	0	0	0	0	0	0	0	0	0	0	0	0	0	0	0	0	0	0	0	0	0	0	0
100035238	-	u	TGCAGGGCCGGGCAACGGTGCAGAAGAGGTCGCTGACGTGCACTGCATCCAGGGGAAGGTAGCACGGGC	100	69	chr1R	213481528	213481597	+	0	0	0	0	0	1	0	0	1	0	0	0	0	0	0	0	0	0	0	0	0	0	0	0	0	0	0	0	0	0	0	0	0	0	0	0	0	0	0	0
3597760	-	u	TGCAGAATACTGAACTTCCATGGGAAAATTGGTATCAAATGCAGGAAAGGGTAGGGTTTCAGCGGGTCG	100	69	chr1R	214224531	214224600	-	0	0	0	0	1	0	1	1	0	1	-	1	1	0	1	1	1	0	0	0	0	0	0	0	0	0	0	0	0	0	0	0	0	0	0	0	0	0	0	0
3576142	-	u	TGCAGTACGCCATTCGCTGCGTGCGCTGCTGGCTACAATGGGTCGGCCCAGTAGGGGCGTGCGCCTGTG	100	69	chr1R	214231912	214231981	+	0	0	0	1	0	1	0	0	1	0	0	0	0	0	0	0	0	0	0	0	0	0	0	0	0	0	0	0	0	0	0	0	0	0	0	0	0	0	0	0
100007141	-	u	TGCAGTTCTAATGGCCTGTAGTGCAGCATTGTACAGCAAGCACACAAACTGGAGCACGACAGTGGACAA	100	69	chr1R	217218052	217218121	-	0	0	0	0	0	0	1	0	0	0	0	0	0	0	0	0	0	0	0	0	0	0	0	0	0	0	0	0	0	0	0	0	0	0	0	0	0	0	0	0
3360372	-	u	TGCAGGAGGCACTGTGCCGCTATGCTGTTCATTGCTGCTGTGAGGCAGCACTCGTAAGGTTCTAAGCCG	100	69	chr1R	217269724	217269793	-	0	0	0	1	0	0	0	0	1	1	1	0	0	0	1	1	1	0	0	0	0	0	0	0	0	0	0	0	0	0	0	0	0	0	0	0	0	0	0	0
3885512	-	u	TGCAGCAAGCCTTGCTCGCCCAGATTGGCGGAGATGGAGCAGAAGTGGATTCAGTGGTGCACCGCGAAT	100	69	chr1R	222030521	222030590	-	0	0	1	1	0	1	1	-	1	0	0	1	1	0	0	0	0	1	1	1	0	0	0	0	0	0	0	0	0	0	0	0	0	0	0	0	0	0	0	0
3591073	-	u	TGCAGAAATAGGTTTACTAGATGCAAACCTAATTAAACAACATGAGCACCCTGATTGGAAGCGCGTGGA	100	69	chr1R	222078763	222078832	+	0	0	0	-	0	0	1	0	1	0	0	0	0	0	0	0	0	0	0	0	0	0	0	0	0	0	0	0	0	0	0	0	0	0	0	0	0	0	0	0
7063426	-	u	TGCAGGCTGTCATCGACGACTCTGGCAAGTTCTGGCGCTAGGGTAACCATGGATACATTGGCTGGACTG	100	69	chr1R	223165751	223165820	-	0	0	0	0	0	0	0	1	0	0	0	0	0	0	0	0	0	0	0	0	0	0	0	0	0	0	0	0	0	0	0	0	0	0	0	0	0	0	0	0
3889525	SECCE1Rv1G0019210	x	TGCAGGAGGCTTGTGACCTCGGCGAGAAAGAGCAGGACAAGGAGTGCGTATGCGCCATGATGAACCACG	100	69	chr1R	225124568	225124637	-	0	0	1	1	1	1	1	1	1	1	0	1	1	0	1	-	1	-	1	1	0	0	0	0	0	0	0	0	0	0	0	0	0	0	0	0	0	0	0	0
7509230	SECCE1Rv1G0019210	c	TGCAGAATGTGTGGACACTCGCTGGGATTTGGCGAGCCGAGGTTCCTGCCGCTGCAAGGGTGTACAACA	100	69	chr1R	225124633	225124702	+	0	0	1	1	1	1	1	1	1	1	1	1	1	0	-	1	1	-	-	1	0	0	0	0	0	0	0	0	0	0	0	0	0	0	0	0	0	0	0	0
3355981	-	u	TGCAGAGAGATGTTAGAGGAAGACGAGTACAAGACACGTTGTCCCAGGCCTGGGTCCTTCCTTTGAGGT	100	69	chr1R	227702800	227702869	+	0	0	0	-	0	1	1	0	1	0	0	0	0	0	0	0	0	0	0	0	0	0	0	0	0	0	0	0	0	0	0	0	0	0	0	0	0	0	0	0
3345568	-	u	TGCAGGTAGCAGCAAAACTGAATATTCGCTGTCAGTGATTGAATGAACATAGGAAAACTGAAATACTGA	100	69	chr1R	227704352	227704421	-	0	0	0	1	0	1	1	0	1	0	0	0	0	0	0	0	0	0	0	0	0	0	0	0	0	0	0	0	0	0	0	0	0	0	0	0	0	0	0	0
100068295	-	u	TGCAGTCGGCAATCTCCAGAGGCCGCTGCATCGTCGGTCAACCCCGCCTACCTATCCCCGCCGCGCCAA	100	69	chr1R	233998478	233998547	+	0	0	0	0	1	0	0	0	0	0	0	0	0	0	0	0	0	0	0	0	0	0	0	0	0	0	0	0	0	0	0	0	0	0	0	0	0	0	0	0
100048508	-	u	TGCAGCCACGACGCCAGCGCCGTCCCGAACCCCGTCGTCGCCGCCTCGCCATGGATCTGCGTCAGGTTT	97.1014	67	chr1R	239017387	239017454	+	0	0	0	0	0	1	0	0	0	0	0	0	0	0	0	0	0	0	0	0	0	0	0	0	0	0	0	0	0	0	0	0	0	0	0	0	0	0	0	0
100050061	-	u	TGCAGGCGGCGCGGGCTGTGGCAGCGCTGACACAGGATGAGGAGGCTGGAGGCGTACGGTGTGCAGGCG	100	69	chr1R	241198571	241198640	+	0	0	0	0	0	1	0	0	0	0	0	0	0	0	0	0	0	0	0	0	0	0	0	0	0	0	0	0	0	0	0	0	0	0	0	0	0	0	0	0
3587852	-	u	TGCAGCCATGGCGCTGTCGGCCCCTCTCGCGGCGCCGTGCCTCCTTTTCATCGAACCAGGAGGGAACGG	100	69	chr1R	241683282	241683351	-	0	0	0	1	1	1	1	1	1	1	1	1	1	0	1	-	1	0	0	0	0	0	0	0	0	0	0	0	0	0	0	0	0	0	0	0	0	0	0	0
100050480	-	u	TGCAGGTCGCCTGCCCGCCCCTCCTCATCGAGCGCCCAGGCCGCGACTCATGCCGACCACCCGCTCGAG	100	69	chr1R	244466592	244466661	-	0	0	0	0	0	1	0	0	0	0	0	0	0	0	0	0	0	0	0	0	0	0	0	0	0	0	0	0	0	0	0	0	0	0	0	0	0	0	0	0
3903964	-	u	TGCAGGATTGTCGCTGGATTTGCCTCTAATTTGGTTGGATGTGTGCAGGTGAGGAGAGCACTGGTGTGC	100	69	chr1R	244490480	244490549	-	0	0	1	0	0	0	0	0	0	1	1	0	0	0	1	-	1	0	0	0	0	0	0	0	0	0	0	0	0	0	0	0	0	0	0	0	0	0	0	0
100016665	-	u	TGCAGGTCTGCCCTGCATCTGAGTCGCTAGTCTACTGAGAGCTACCGTTATTTCAGTCAGCTGCTGGCC	100	69	chr1R	247141204	247141273	+	0	0	0	1	0	0	0	0	1	0	0	0	0	0	0	0	0	0	0	0	0	0	0	0	0	0	0	0	0	0	0	0	0	0	0	0	0	0	0	0
5225633	-	u	TGCAGCGCTCGATCGGCGGGACAACGCAGATGAGGCAGGGGTCGAGCGCTGCTAGACTAACGAAGAGGA	100	69	chr1R	247801904	247801973	+	0	0	0	0	1	0	1	0	0	-	0	0	0	0	0	-	1	0	0	0	0	0	0	0	0	0	0	0	0	0	0	0	0	0	0	0	0	0	0	0
100156480	-	u	TGCAGCAATAGAGAAGCGGCGGGGGTGTGGAAATAGGTGAGTGTACGCGCGTGCATGAGCTTGCGTGAG	100	69	chr1R	248053954	248054023	+	0	0	0	0	0	0	1	0	0	0	0	0	0	0	0	0	0	0	0	0	0	0	0	0	0	0	0	0	0	0	0	0	0	0	0	0	0	0	0	0
3582045	-	u	TGCAGTTTGCTTGCAGGGGCTCCGTTGGTGCGGCCGTGGAGTTCTGCCCATAGTTGCGTGATGTTGACT	100	69	chr1R	249167297	249167366	+	0	0	1	1	1	1	1	1	1	1	1	-	-	0	1	1	1	1	1	-	0	0	0	0	0	0	0	0	0	0	0	0	0	0	0	0	0	0	0	0
3357574	-	u	TGCAGGTGGGGTCGACACCGAGTCCAGCGTGGGATTACCACGGAAGGCTGGCGCTGGCTATGGGCTGGC	100	69	chr1R	262217158	262217227	-	0	0	0	1	1	0	1	1	1	1	0	0	0	0	1	1	1	0	0	0	0	0	0	0	0	0	0	0	0	0	0	0	0	0	0	0	0	0	0	0
7086926	SECCE1Rv1G0021080	c	TGCAGCAGCGGCGGCAGGCCCAGCCACGAGGTGGCCAACTACATCCAGACGCTCATTGCTTCCACGCTG	100	69	chr1R	263988819	263988888	-	0	0	1	1	1	1	1	1	1	1	1	1	1	0	1	-	1	-	1	1	0	0	0	0	0	0	0	0	0	0	0	0	0	0	0	0	0	0	0	0
16404257	SECCE1Rv1G0021080	c	TGCAGCTGTCCGAGTGCTCGTTTTCGCGGCGACGGCGGGAGCGCGGGTGTCGTCCATCGAGTCCGCGGC	100	69	chr1R	263991601	263991670	-	0	0	1	1	1	1	1	1	1	1	-	1	1	0	1	1	1	1	1	-	0	0	0	0	0	0	0	0	0	0	0	0	0	0	0	0	0	0	0	0
6210630	SECCE1Rv1G0021160	c	TGCAGCGGCGGTGGACCCGATGGTGCTTGGGCTGGGAACGAGCGGAGGTGCGAGCGGGAGCGGAGTGGT	100	69	chr1R	265273830	265273899	-	0	0	1	1	1	1	1	1	1	1	1	1	1	0	1	1	1	-	1	1	0	0	0	0	0	0	0	0	0	0	0	0	0	0	0	0	0	0	0	0
3359284	-	u	TGCAGCGGTGGTCCATGGCGCCTTCGCCGTCGTCCCCGGCTGGAGAAGCATGGGACGCAGAGACGGCCG	100	69	chr1R	265282041	265282110	-	0	0	1	1	1	1	1	1	1	0	0	0	0	0	0	0	0	0	0	0	0	0	0	0	0	0	0	0	0	0	0	0	0	0	0	0	0	0	0	0
3601933	-	u	TGCAGGCCTGCTGCGCTAGCCATGCCAATCAGAGGACGTGCCGCACAGACTCGAGAGGGGCTAGAGCGA	100	69	chr1R	266438830	266438899	-	0	0	1	1	1	1	1	1	1	1	-	1	0	0	1	1	1	0	0	-	0	0	0	0	0	0	0	0	0	0	0	0	0	0	0	0	0	0	0	0
3351742	-	u	TGCAGTTTGACCAAAACAAAGGCGTGGCTCAACTTGAACCCCATCAGAGGCGAGGCCTTCTTCGACGTC	100	69	chr1R	266581092	266581161	+	0	0	0	1	0	1	0	0	1	0	0	0	0	0	0	0	0	0	0	0	0	0	0	0	0	0	0	0	0	0	0	0	0	0	0	0	0	0	0	0
7063371	SECCE1Rv1G0021600	i	TGCAGATTTTGGTTGTACGGCTAGCCTGACATGCATCTACTATCTTGCTTTGCCTTTTGTGTTGAGTTT	100	69	chr1R	270517223	270517292	-	0	0	1	1	1	1	1	1	1	0	0	0	0	0	0	0	0	0	0	1	0	0	0	0	0	0	0	0	0	0	0	0	0	0	0	0	0	0	0	0
3359662	-	u	TGCAGTGCACTTGCTGCTGCCACACATGTTGTTGCCACCAAATATGGCTCAGGACACCATCTCTCATCC	100	69	chr1R	272131617	272131686	+	0	0	1	1	1	0	1	1	1	0	0	1	0	-	0	0	0	0	0	-	0	0	0	0	0	0	0	0	0	0	0	0	0	0	0	0	0	0	0	0
3734771	-	u	TGCAGTTGCGCTGCTCCTGGCCGCCATCGTGCGTGCCATTGCTAGCCATGGCCGCATGTGCCTATGTGT	100	69	chr1R	274584874	274584943	+	0	0	1	0	0	0	0	0	0	0	0	1	0	0	0	0	0	0	0	-	0	0	0	0	0	0	0	0	0	0	0	0	0	0	0	0	0	0	0	0
3582867	SECCE1Rv1G0021820	p	TGCAGGCACGCACCGCACTCTTCTTTGCTGACTTGTTCAGCCGCACCGCATCGCATCGCATGAGTTGTA	100	69	chr1R	274652553	274652622	-	0	0	1	1	1	1	1	1	1	0	0	-	0	-	0	0	0	0	0	-	0	0	0	0	0	0	0	0	0	0	0	0	0	0	0	0	0	0	0	0
7466283	-	u	TGCAGCGGTGAGATCGACAGAGAGGGTGTGGGTGGCTGGCTCGGTGACCATGTTGTGCGGCGGCACGAA	100	69	chr1R	274652618	274652687	+	0	0	1	1	1	1	1	1	1	0	0	0	0	-	0	0	0	0	0	0	0	0	0	0	0	0	0	0	0	0	0	0	0	0	0	0	0	0	0	0
3747811	-	u	TGCAGCGCCGCCACCCCTCCAGTTCGCTGGACGCAGCCCAGGACGGCCTTTACCCACAGCGAAAAAAGC	100	69	chr1R	280569193	280569262	-	0	0	0	1	1	1	1	1	1	0	0	0	0	-	0	0	0	0	0	0	0	0	0	0	0	0	0	0	0	0	0	0	0	0	0	0	0	0	0	0
3353471	-	u	TGCAGGCGGAATGTGGGCGAAGGTGAGCGGTCACTCATCATAGCTCTGCCCGTAACGCGTCACATCACT	100	69	chr1R	280687664	280687733	-	0	0	0	1	1	0	1	1	1	0	0	1	0	0	0	0	0	0	0	0	0	0	0	0	0	0	0	0	0	0	0	0	0	0	0	0	0	0	0	0
3904169	-	u	TGCAGCTCCAGTCAGTGTACCTAACCACTGATCACTCACTCATTTCCTGCGGGAGGGTTAATCCCATCC	100	69	chr1R	280687729	280687798	+	0	0	1	1	1	1	1	1	1	0	0	1	0	0	0	0	0	0	0	1	0	0	0	0	0	0	0	0	0	0	0	0	0	0	0	0	0	0	0	0
3734344	-	u	TGCAGGGCACACGGTGGTGGATCGAAATTGGCGATGACGAGGAGAGAGGGAGACAAATTGTGAGAGAAG	100	69	chr1R	281498838	281498907	-	0	0	1	1	1	1	1	1	1	0	0	-	0	-	0	0	0	0	0	-	0	0	0	0	0	0	0	0	0	0	0	0	0	0	0	0	0	0	0	0
3599415	-	u	TGCAGCAGAACGCGAGGCAGAGGATTCCCACCTTCGCACCCATCTCAATCCCCATGTGATGGAGGATAG	100	69	chr1R	281499160	281499229	+	0	0	1	1	1	1	1	1	1	0	0	1	0	-	0	0	0	0	0	-	0	0	0	0	0	0	0	0	0	0	0	0	0	0	0	0	0	0	0	0
7467567	-	u	TGCAGCCGCTCTCCATTGGCCGGTCAACTCCCTCGAGTCCCACCCCTCCCTTACGCACAGGAGTGCTTC	100	69	chr1R	281933108	281933177	-	0	0	1	1	1	1	1	1	1	0	0	1	0	-	0	0	0	0	0	1	0	0	0	0	0	0	0	0	0	0	0	0	0	0	0	0	0	0	0	0
3590233	-	u	TGCAGGGAGCGGCGCGACCACGGAGCGCGGGCGGGCACGGCCAGAGGCTGTGTAGCACGGGCGGGCATG	100	69	chr1R	285377957	285378026	-	0	0	0	1	1	1	1	1	1	0	0	1	0	1	0	0	0	0	0	0	0	0	0	0	0	0	0	0	0	0	0	0	0	0	0	0	0	0	0	0
7087112	SECCE1Rv1G0022640	i	TGCAGGAAGTATGCATTGACTGAATCTAGTGGATAGCGAAATGCAGCTCTACATAGTACAGTTGACGAG	100	69	chr1R	286999401	286999470	+	0	0	1	1	1	1	1	1	1	0	0	1	0	-	0	0	0	0	0	-	0	0	0	0	0	0	0	0	0	0	0	0	0	0	0	0	0	0	0	0
3360804	SECCE1Rv1G0022650	i	TGCAGAACAGAGAAGCAAAGGCAAACAGTCAGAAATCAGTCGTGGTAGCACAAAGGATGGAACCGTAAT	100	69	chr1R	287109007	287109076	-	0	0	1	0	0	1	0	0	1	0	0	0	0	0	0	0	0	0	0	1	0	0	0	0	0	0	0	0	0	0	0	0	0	0	0	0	0	0	0	0
3891733	-	u	TGCAGTTGCAGGGCTGTATCTCGTCACGTGGCGGTCATGCATGCCCCATGACTAGAAAGCCGACGTACA	100	69	chr1R	287646042	287646111	-	0	0	1	1	0	1	1	1	1	0	0	1	0	1	0	0	0	0	0	0	0	0	0	0	0	0	0	0	0	0	0	0	0	0	0	0	0	0	0	0
3746215	-	u	TGCAGGATGTGGAATGCACATTTTTACACCCCAAATCGTAAAACGATGATTATTTTATAGTTCAGAGAT	100	69	chr1R	289656449	289656518	-	0	0	1	-	1	1	1	1	1	0	0	0	0	0	0	0	0	0	0	1	0	0	0	0	0	0	0	0	0	0	0	0	0	0	0	0	0	0	0	0
6210716	SECCE1Rv1G0022910	c	TGCAGGGGCCTGCACGGTCACAGTCAGCGCGTTCCAACAGCAGCATGTCCACGGACCATGACGCGCGGC	100	69	chr1R	290329029	290329098	-	0	0	1	1	1	1	1	1	1	0	0	0	0	1	0	0	0	0	0	-	0	0	0	0	0	0	0	0	0	0	0	0	0	0	0	0	0	0	0	0
3748431	SECCE1Rv1G0022920	i	TGCAGCCGATCCTGGTGATCCCGGCGTTATTGACGAGCACGACGACCTGGTCGTGGTCGCGCAGCACGC	100	69	chr1R	290715748	290715817	+	0	0	0	1	0	1	0	0	0	0	0	0	0	0	0	0	0	0	0	0	0	0	0	0	0	0	0	0	0	0	0	0	0	0	0	0	0	0	0	0
5044317	-	u	TGCAGGTAGTTCAGAAAGGTGCCAAGTGGCGTTACCCTCTATCGAGGCCATCTCCTCAAGCATTGCCCG	100	69	chr1R	290735615	290735684	+	0	0	0	0	0	1	0	0	1	0	0	0	0	0	0	0	0	0	0	0	0	0	0	0	0	0	0	0	0	0	0	0	0	0	0	0	0	0	0	0
5208033	-	u	TGCAGGGTCGGCGACGGAGCCGTTGGTGAGGGAGGTGCTGGTGGCGATGACGAGCTTGGTGGAGTGCCT	100	69	chr1R	290735841	290735910	+	0	0	0	0	0	1	0	0	1	0	0	0	0	0	0	0	0	0	0	0	0	0	0	0	0	0	0	0	0	0	0	0	0	0	0	0	0	0	0	0
100016455	-	u	TGCAGGGCAGGGGCGGCGCAACGCTAGGGGGAGACATCGGGCACGCACGGGCGAGGCTAGGGCGCCGAG	97.1014	67	chr1R	291243319	291243386	-	0	0	0	1	0	0	0	0	0	0	0	0	0	0	0	0	0	0	0	0	0	0	0	0	0	0	0	0	0	0	0	0	0	0	0	0	0	0	0	0
3342407	-	u	TGCAGTCATCGTGTGGAACCATGTGTGCATCTGGAATGGCAAAAACTTACCTACATCTAGCTTCCTCCG	100	69	chr1R	291247876	291247945	+	0	0	1	1	0	0	0	1	0	0	0	1	0	-	0	0	0	0	0	0	0	0	0	0	0	0	0	0	0	0	0	0	0	0	0	0	0	0	0	0
3575922	SECCE1Rv1G0023140	o	TGCAGTATGTGGCACATAACTATCTATACATCTTCATTCTTCTTCTTATGTTCAATGCGTGTCAACACG	100	69	chr1R	296514899	296514968	+	0	0	1	1	1	1	1	0	1	0	0	1	0	-	0	0	0	0	0	-	0	0	0	0	0	0	0	0	0	0	0	0	0	0	0	0	0	0	0	0
7063848	-	u	TGCAGGCCTCGGGCGGAGGAGAACCAGAGGCGAGGAGAGGCCACGGCGCGCGGCTGCGGTCTAGTGGAC	100	69	chr1R	299618556	299618625	-	0	0	0	0	1	0	1	0	0	0	0	0	0	0	0	0	0	0	0	0	0	0	0	0	0	0	0	0	0	0	0	0	0	0	0	0	0	0	0	0
3576710	-	u	TGCAGAGTTCAGGGTCGCACCAAAAGACTAAACCAGCTTCTAAATTGCACAAAAGTGAGCTGACAAATG	100	69	chr1R	300859251	300859320	-	0	0	1	1	1	1	1	1	1	0	0	1	0	-	0	0	0	0	0	-	0	0	0	0	0	0	0	0	0	0	0	0	0	0	0	0	0	0	0	0
3735926	SECCE1Rv1G0023290	x	TGCAGATGCCGCATCCATCGCAGTGATACTGCTTCTTCGAGATCTGTAACAGGGTATCGAAAATGAAAA	100	69	chr1R	302030567	302030636	+	0	0	1	1	1	0	0	1	0	0	0	-	0	0	0	0	0	0	0	0	0	0	0	0	0	0	0	0	0	0	0	0	0	0	0	0	0	0	0	0
100024397	-	u	TGCAGAAGGGAGGGTGAGGAGCGGGGATTGCACCCGATGCAACGGCGAGGGGAGATACGCGCAGGCGGT	100	69	chr1R	302120369	302120438	+	0	0	0	0	0	0	0	1	0	0	0	1	0	1	0	0	0	0	0	0	0	0	0	0	0	0	0	0	0	0	0	0	0	0	0	0	0	0	0	0
3598246	-	u	TGCAGCCATAGTGTCTCCACCGTTGAACTTCACCCATGGACCTCGCTGGATTGGGCAGAGCGGGACCCG	100	69	chr1R	302754363	302754432	+	0	0	1	1	1	0	0	1	0	0	0	1	0	0	0	0	0	0	0	-	0	0	0	0	0	0	0	0	0	0	0	0	0	0	0	0	0	0	0	0
3590394	-	u	TGCAGGACGTCCACTAGCCCGTCGAGCAAGAACTGAAGGGAAGACTCCCTTGCTTCCATTCATCTTCCT	100	69	chr1R	302789213	302789282	-	0	0	0	1	1	1	1	1	1	0	0	-	0	-	0	0	0	0	0	-	0	0	0	0	0	0	0	0	0	0	0	0	0	0	0	0	0	0	0	0
3740989	-	u	TGCAGCTATAGTAGGCACTTTTTCCAGTGGGGAGAGAGGATTTTCGTAGGTTATTTCTGAATTTTGGGC	100	69	chr1R	305111327	305111396	-	0	0	0	0	0	1	0	0	0	0	0	0	0	0	0	0	0	0	0	0	0	0	0	0	0	0	0	0	0	0	0	0	0	0	0	0	0	0	0	0
3902120	-	u	TGCAGCTTGAACTAGCTGCCCGCTCGCTGCTTTGTCGAGCCAAGGCTCTTCTTTTCATGCTCTCGCGCC	100	69	chr1R	305798355	305798424	-	0	0	1	1	1	1	1	1	1	0	0	1	0	-	0	0	0	0	0	-	0	0	0	0	0	0	0	0	0	0	0	0	0	0	0	0	0	0	0	0
3743860	-	u	TGCAGCGAGCCTACACCGCGTAGACCATCGCCGTACAGCCGACGCCAGAGAATGGAGCCGCCGTGTGCG	100	69	chr1R	306558907	306558976	+	0	0	1	1	0	1	0	1	1	0	0	1	0	-	0	0	0	0	0	-	0	0	0	0	0	0	0	0	0	0	0	0	0	0	0	0	0	0	0	0
24843855	-	u	TGCAGATGGTGGTGGCGGCAGCACTAGCAGAAGCAGCAACGCAGCACGGCGCGGAGAGCTTCAGCAGTA	100	69	chr1R	306717356	306717425	-	0	0	1	0	0	1	0	0	0	0	0	0	0	0	0	0	0	0	0	0	0	0	0	0	0	0	0	0	0	0	0	0	0	0	0	0	0	0	0	0
7062716	-	u	TGCAGTTAGAAAGGAAAGTCAGTCCCAAAATTAACCTGCCTGCCAAATGGGCAACTGTGGGTGCGACTG	100	69	chr1R	307308427	307308496	-	0	0	1	1	1	1	1	1	1	0	0	-	0	0	0	0	0	0	0	-	0	0	0	0	0	0	0	0	0	0	0	0	0	0	0	0	0	0	0	0
1749477	SECCE1Rv1G0023560	x	TGCAGCTGCCTGCTCACCCTCACGATGTTAACCTGCACCACCACCACCAAATGCATTTTGTACAAGCTT	100	69	chr1R	307344678	307344747	-	0	0	1	1	1	1	1	1	1	0	0	0	0	0	0	0	0	0	0	-	0	0	0	0	0	0	0	0	0	0	0	0	0	0	0	0	0	0	0	0
4097186	SECCE1Rv1G0023560	c	TGCAGTACTTCGGCGAGTACCAGCGGAAGCTGCGCGCGCTGGTGGGCGCGTCCCAAGCGACGCAGATCG	100	69	chr1R	307344743	307344812	+	0	0	1	1	1	1	1	1	1	0	0	-	0	-	0	0	0	0	0	1	0	0	0	0	0	0	0	0	0	0	0	0	0	0	0	0	0	0	0	0
17380991	SECCE1Rv1G0023630	i	TGCAGTTGCTTGTGCAGTAGTAACACAGTTCTAGAGCGCTTTAGCCTTTAGGTGTCTCCAGGCTTGGAT	100	69	chr1R	308825326	308825395	+	0	0	1	1	1	1	1	1	1	0	0	0	0	0	0	0	0	0	0	-	0	0	0	0	0	0	0	0	0	0	0	0	0	0	0	0	0	0	0	0
3589610	-	u	TGCAGAAGTAGCAGCATCAGCAAGCAGTGTAGCAGTAGCAGAGCAGGAGCAGCACACTGCGGCAATAGC	100	69	chr1R	311940739	311940808	-	0	0	-	1	1	1	1	1	1	0	0	1	0	-	0	0	0	0	0	0	0	0	0	0	0	0	0	0	0	0	0	0	0	0	0	0	0	0	0	0
5044081	SECCE1Rv1G0023780	i	TGCAGGCGAAAAAACAAAAACAAAATGTTCAAAGAACTGGCGAGATACAGGCAGGCTCACCATTTGAAT	100	69	chr1R	312983669	312983738	-	0	0	1	1	1	-	1	1	1	0	0	-	0	-	0	0	0	0	0	1	0	0	0	0	0	0	0	0	0	0	0	0	0	0	0	0	0	0	0	0
3582013	-	u	TGCAGCGCGCATAGTTGGGTGAAGATCCGCGGCGGCTTGAGGCATATGCGGGGCAGCTCGGAAGAGAGC	100	69	chr1R	313966279	313966348	+	0	0	0	0	1	0	0	0	1	0	0	0	0	0	0	0	0	0	0	0	0	0	0	0	0	0	0	0	0	0	0	0	0	0	0	0	0	0	0	0
5208529	SECCE1Rv1G0023850	i	TGCAGTTTTTCGATCGGATGTCAGCGGCGTTTCAAGGTGATTGTTTCGTTTGGGGGTGGGGATTGGTCG	100	69	chr1R	314728672	314728741	-	0	0	0	1	1	1	1	1	1	0	0	-	0	0	0	0	0	0	0	0	0	0	0	0	0	0	0	0	0	0	0	0	0	0	0	0	0	0	0	0
3598137	SECCE1Rv1G0023910	i	TGCAGCAAGAAACGCGACGACAAATGTGAGCTTGCAAACAGTAATGGAGGGCAATTCGGTTGCTGTTCC	100	69	chr1R	316055076	316055145	+	0	0	1	1	1	1	1	1	1	0	0	-	0	-	0	0	0	0	0	-	0	0	0	0	0	0	0	0	0	0	0	0	0	0	0	0	0	0	0	0
7086744	SECCE1Rv1G0023910	x	TGCAGTCAGCGGCAGGCTGTCCTTCCATTCCAGGACCGCCTCTGCCTCGCCGCGCGCAGAGCTCGCGCC	100	69	chr1R	316057874	316057943	+	0	0	1	1	1	1	1	1	1	0	0	1	0	-	0	0	0	0	0	-	0	0	0	0	0	0	0	0	0	0	0	0	0	0	0	0	0	0	0	0
3897479	SECCE1Rv1G0023910	c	TGCAGCTGGCAGCTGCACTCCAAATGGTTCACGTACTCCCATGAGAAGGTTGACAAACGACCCTCATCC	100	69	chr1R	316058070	316058139	-	0	0	1	1	1	1	1	1	1	0	0	1	0	-	0	0	0	0	0	1	0	0	0	0	0	0	0	0	0	0	0	0	0	0	0	0	0	0	0	0
3905123	SECCE1Rv1G0023910	x	TGCAGCCATCGCGGGCATGGCATTGCCTGTGGTCCGAGCTCTTCTTCTACGGACAGTGGACATTTGATA	100	69	chr1R	316058135	316058204	+	0	0	1	1	1	-	1	1	1	0	0	0	0	0	0	0	0	0	0	0	0	0	0	0	0	0	0	0	0	0	0	0	0	0	0	0	0	0	0	0
4104839	SECCE1Rv1G0023940	x	TGCAGCTTGGTCAACTTGGCGAGGGACGCCGGTATCTCCCCCACGAGCTGGTTTGACGAAAGGTTGAGG	100	69	chr1R	316522378	316522447	-	0	0	1	1	1	1	1	1	1	0	0	0	0	-	0	0	0	0	0	1	0	0	0	0	0	0	0	0	0	0	0	0	0	0	0	0	0	0	0	0
3587663	SECCE1Rv1G0023940	x	TGCAGAATTGTAAGGTCGCCGATGCTGATAGCACCGAATGGCACGTCCAAGATAGACTGCCGTTGAGCA	100	69	chr1R	316525124	316525193	-	0	0	1	1	1	1	1	1	1	0	0	-	0	-	0	0	0	0	0	-	0	0	0	0	0	0	0	0	0	0	0	0	0	0	0	0	0	0	0	0
3586543	SECCE1Rv1G0023960	x	TGCAGCGTGAGGCCATCACACAGTCTCTGCGGCAGTTGGCCTGAGAAGCTGTTGTTCGCAAAGCTAGCA	100	69	chr1R	316919333	316919402	-	0	0	0	1	1	1	1	1	1	0	0	-	0	1	0	0	0	0	0	0	0	0	0	0	0	0	0	0	0	0	0	0	0	0	0	0	0	0	0	0
3597811	SECCE1Rv1G0023960	c	TGCAGAACTTCACGGCGAACCACAATAACTTCAGTGGCACGCTGCCACCGTGCCTCAAGAACTGCACGG	100	69	chr1R	316919398	316919467	+	0	0	1	1	1	1	1	1	1	0	0	1	0	-	0	0	0	0	0	1	0	0	0	0	0	0	0	0	0	0	0	0	0	0	0	0	0	0	0	0
7062908	SECCE1Rv1G0023960	x	TGCAGCCCAACCAGATTGCCTAGCTCACTTGGTATCTGCCCCGACAACTTGTTCTTGCTCATATCAAGA	100	69	chr1R	316919909	316919978	-	0	0	1	1	1	1	0	1	1	0	0	0	0	0	0	0	0	0	0	1	0	0	0	0	0	0	0	0	0	0	0	0	0	0	0	0	0	0	0	0
3591792	SECCE1Rv1G0023970	e	TGCAGAGTTCGATACTTCAAGGAAAATGGTCATACACTACTCTTGGTACGCTCACAATTCATCAAAGCG	100	69	chr1R	317182247	317182316	+	0	0	0	0	0	1	1	1	1	0	0	-	0	0	0	0	0	0	0	0	0	0	0	0	0	0	0	0	0	0	0	0	0	0	0	0	0	0	0	0
7093707	SECCE1Rv1G0023990	x	TGCAGGTTGGTTAGCTCTTCAGGGATGCACCAAGACAAGAGATTGCCTGACAGATCGATGCCGGTCAAT	100	69	chr1R	317207180	317207249	+	0	0	0	1	1	1	1	1	1	0	0	1	0	-	0	0	0	0	0	0	0	0	0	0	0	0	0	0	0	0	0	0	0	0	0	0	0	0	0	0
4104930	-	u	TGCAGTTATCTAATTCAAAAATTCAAGTTTCAAGTTTGAAAAATGATGTCACAGTGAAATGTATACATC	100	69	chr1R	318136210	318136279	+	0	0	1	1	1	1	1	1	1	0	0	1	0	0	0	0	0	0	0	1	0	0	0	0	0	0	0	0	0	0	0	0	0	0	0	0	0	0	0	0
3885764	SECCE1Rv1G0024040	i	TGCAGAAATGAAAAGGTTACAAAATTTGCTCAGTATATTTACCAGTTGTCTTCTTGAACAAAATTCAAA	100	69	chr1R	318342714	318342783	+	0	0	1	0	0	1	0	0	0	0	0	0	0	0	0	0	0	0	0	0	0	0	0	0	0	0	0	0	0	0	0	0	0	0	0	0	0	0	0	0
3578572	SECCE1Rv1G0024050	x	TGCAGGCTGGTGAGATGGGTGAGGTGAACCACATCTACGGCTTCCTCCTTGTTCTCGATCGATTTCTCA	100	69	chr1R	318465734	318465803	+	0	0	0	1	1	1	1	1	1	0	0	-	0	-	0	0	0	0	0	1	0	0	0	0	0	0	0	0	0	0	0	0	0	0	0	0	0	0	0	0
3891099	-	u	TGCAGAACATGAGCAACAACAGTTAGCGAGCAGCAGCCGCGGCAAAGCAGTAGCAGCTAGCAAGTAGAG	100	69	chr1R	319143275	319143344	-	0	0	1	1	1	-	1	1	1	0	0	1	0	-	0	0	0	0	0	0	0	0	0	0	0	0	0	0	0	0	0	0	0	0	0	0	0	0	0	0
3748139	-	u	TGCAGGTCATGTACGACTCCTAGATTCTAACAAAAAAAATCTGATCCTGCTGCTGTTGTTCCTCTGCAA	100	69	chr1R	319386239	319386308	+	0	0	1	1	0	1	0	1	1	0	0	0	0	-	0	0	0	0	0	0	0	0	0	0	0	0	0	0	0	0	0	0	0	0	0	0	0	0	0	0
7086448	SECCE1Rv1G0024150	x	TGCAGCAGAGAAGAACTCATTCATCTCTGCTGAACATGGGATAATATGGCGCGCTGGAGCTTGCACCCT	100	69	chr1R	320464154	320464223	+	0	0	1	1	1	1	1	1	1	0	0	-	0	-	0	0	0	0	0	-	0	0	0	0	0	0	0	0	0	0	0	0	0	0	0	0	0	0	0	0
3576668	SECCE1Rv1G0024150	i	TGCAGTTTTTGGCCAGAAACATTTTAGTACGTGTCACGAGCTAACAAATGTTTATGATTGTAATATCTT	100	69	chr1R	320465433	320465502	-	0	0	1	1	1	1	1	1	1	0	0	1	0	0	0	0	0	0	0	-	0	0	0	0	0	0	0	0	0	0	0	0	0	0	0	0	0	0	0	0
3584014	SECCE1Rv1G0024180	c	TGCAGCGGCGGCACATACGCAGCCTTCCATGAATAACATTCCGATACAGTCGAGATCAGTCGCCGCCGA	98.5507	68	chr1R	320936692	320936760	+	0	0	1	1	0	1	1	1	1	0	0	1	0	-	0	0	0	0	0	1	0	0	0	0	0	0	0	0	0	0	0	0	0	0	0	0	0	0	0	0
100000200	SECCE1Rv1G0024260	c	TGCAGCTCCGTGCGGCGTACGTGGCCGATCCCACCGTCCATACGCGGTCGTTGCTGAGGCGCCAGCCAA	100	69	chr1R	322533005	322533074	+	0	0	1	1	1	1	1	1	1	0	0	1	0	-	0	0	0	0	0	1	0	0	0	0	0	0	0	0	0	0	0	0	0	0	0	0	0	0	0	0
3589240	SECCE1Rv1G0024260	c	TGCAGAACCCACTGGAGCGCGACGGCGGCAAGGTGCTGATCACGGCGCGGCGTGGAAGCACCGCCCGCG	100	69	chr1R	322533455	322533524	+	0	0	1	1	0	1	1	1	1	0	0	-	0	1	0	0	0	0	0	1	0	0	0	0	0	0	0	0	0	0	0	0	0	0	0	0	0	0	0	0
3364934	SECCE1Rv1G0024340	x	TGCAGCTTGGGCAGTTTGGGGCAGTCGATGAAGGTCTCGCCGTTCTTGTCCACGCAGAGGTAGATCTGG	100	69	chr1R	324161158	324161227	-	0	0	0	1	1	1	0	1	0	0	0	0	0	0	0	0	0	0	0	0	0	0	0	0	0	0	0	0	0	0	0	0	0	0	0	0	0	0	0	0
3744914	SECCE1Rv1G0024340	c	TGCAGTGCCCTGAGGAGGTCCTCTTCCATCCCTTCCACACCTGGATGCTCAACGCCACATCACCTGCCA	100	69	chr1R	324161223	324161292	+	0	0	1	1	1	1	1	1	1	0	0	-	0	0	0	0	0	0	0	0	0	0	0	0	0	0	0	0	0	0	0	0	0	0	0	0	0	0	0	0
3362022	SECCE1Rv1G0024390	p	TGCAGCTGATTCATGACACATTTGTATGTAATTGTTCATGTTCAATTGTTTTCTTACTCACCAGGTGAA	100	69	chr1R	324546671	324546740	-	0	0	1	1	1	1	1	1	1	0	0	1	0	-	0	0	0	0	0	0	0	0	0	0	0	0	0	0	0	0	0	0	0	0	0	0	0	0	0	0
3903043	SECCE1Rv1G0024460	c	TGCAGGTCACCGTGCCGCTGAACAAGGTCGCCAAGACGGAAGCGTTGGCCATCGGCGACCCAACCCGTC	100	69	chr1R	327021381	327021450	-	0	0	1	1	1	1	1	1	1	0	0	1	0	-	0	0	0	0	0	-	0	0	0	0	0	0	0	0	0	0	0	0	0	0	0	0	0	0	0	0
4094327	-	u	TGCAGCACCCCCAACCCTCTTGAAGCACAGGCAGCGCATCGTTGTAGATCGACGGCACGCAGCTTTTCC	100	69	chr1R	327761369	327761438	+	0	0	1	1	1	1	1	1	-	0	0	0	0	-	0	0	0	0	0	0	0	0	0	0	0	0	0	0	0	0	0	0	0	0	0	0	0	0	0	0
3886973	SECCE1Rv1G0024490	p	TGCAGGTCTTAATTGACGGAGAACCTCAGCCGCTTTCTTCTCTACAAACCTCTAAATTGGCTGCGGCAC	100	69	chr1R	327776934	327777003	-	0	0	1	1	1	1	1	1	1	0	0	1	0	-	0	0	0	0	0	0	0	0	0	0	0	0	0	0	0	0	0	0	0	0	0	0	0	0	0	0
3898385	-	u	TGCAGCAAGGCTATCCACTGGTTGTCCGTCCCTGCACGAGTACATGACAATAGAAGAGTAGAGGTTAGA	100	69	chr1R	329277227	329277296	-	0	0	0	0	0	0	0	1	0	0	0	1	0	1	0	0	0	0	0	0	0	0	0	0	0	0	0	0	0	0	0	0	0	0	0	0	0	0	0	0
3361585	-	u	TGCAGCTGCGATGGACCATGAACTCGACGCAGCATGGAGCGATCAGAAAAAATAATCATTAAGGAGGAA	100	69	chr1R	332692528	332692597	+	0	0	0	1	1	1	1	1	1	0	0	1	0	-	0	0	0	0	0	0	0	0	0	0	0	0	0	0	0	0	0	0	0	0	0	0	0	0	0	0
3362029	-	u	TGCAGACAAAATACACGACGACAGTATGAGACAGACGCAGCAACAACACAACTAGGAGGCTACATGATG	100	69	chr1R	334094014	334094083	+	0	0	0	1	1	1	1	1	1	0	0	-	0	-	0	0	0	0	0	-	0	0	0	0	0	0	0	0	0	0	0	0	0	0	0	0	0	0	0	0
3904920	-	u	TGCAGCGGCCATATGAGGCAACAAAGCGGCCGAGGTTGTTTGCCGATCGATCACCTCGCCCCGATTAAT	100	69	chr1R	334396374	334396443	+	0	0	1	1	1	1	1	1	1	0	0	1	0	0	0	0	0	0	0	0	0	0	0	0	0	0	0	0	0	0	0	0	0	0	0	0	0	0	0	0
3883381	-	u	TGCAGTGGAGCAAAAGAGGAGGGAGAGCTGGCGCTGCGCCGCGACATGTCCCAATCGGTGTTCCGTGGG	100	69	chr1R	335776375	335776444	+	0	0	0	1	1	1	1	1	1	0	0	-	0	0	0	0	0	0	0	-	0	0	0	0	0	0	0	0	0	0	0	0	0	0	0	0	0	0	0	0
3348361	-	u	TGCAGATGGTTCAGCGGGAGACACTTTTCATCTCACTTAATGCGACAAATAGTCGTTGCGGCCAACTGG	100	69	chr1R	337767676	337767745	+	0	0	1	1	1	1	1	0	1	0	0	0	0	0	0	0	0	0	0	1	0	0	0	0	0	0	0	0	0	0	0	0	0	0	0	0	0	0	0	0
3882610	-	u	TGCAGTGGTCGACCTATTTCACCACGCCCAACCATACCAGTTTATTTTCGCTGAAGGGAGACCGAGTGG	100	69	chr1R	338208343	338208412	+	0	0	1	1	0	1	1	0	1	0	0	0	0	0	0	0	0	0	0	0	0	0	0	0	0	0	0	0	0	0	0	0	0	0	0	0	0	0	0	0
5042040	SECCE1Rv1G0024990	c	TGCAGCACGCGGCCGACCCGGCCCTGGAGCTCGACGAGGCCGACATCATCTGGGGCGGCGCCGCGCCGA	98.5507	68	chr1R	338215582	338215650	-	0	0	1	1	1	1	1	1	1	0	0	0	0	0	0	0	0	0	0	-	0	0	0	0	0	0	0	0	0	0	0	0	0	0	0	0	0	0	0	0
7096396	-	u	TGCAGGATACAAAGGTTTATCTTGATTCCTTTTTGAGGCTAGCACGATCAGCTAATCAATTCCTCGGCC	100	69	chr1R	339891596	339891665	+	0	0	1	1	0	1	1	0	1	0	0	1	0	1	0	0	0	0	0	0	0	0	0	0	0	0	0	0	0	0	0	0	0	0	0	0	0	0	0	0
100173168	-	u	TGCAGTAAACTTCAGAGGTAGATAATCTTTTAACCAGAGCCATTTTCACCATTCTACCACAGCAGTTGA	100	69	chr1R	341849966	341850035	+	0	0	1	0	0	1	0	0	0	0	0	0	0	0	0	0	0	0	0	0	0	0	0	0	0	0	0	0	0	0	0	0	0	0	0	0	0	0	0	0
3351384	-	u	TGCAGCAAGAAATAATTTTACAGGTAGCTAGCACAATTCTCAAAATAAACAGCTCTCGATGTTCATCTG	100	69	chr1R	348791815	348791884	+	0	0	0	1	0	1	1	0	1	0	0	-	0	0	0	0	0	0	0	0	0	0	0	0	0	0	0	0	0	0	0	0	0	0	0	0	0	0	0	0
3744511	-	u	TGCAGTACATCAGTTACTGAACCAACCTTCTGACCATGTCAATGTACTAACTGAATTACAACGTGGAGA	100	69	chr1R	349102934	349103003	+	0	0	1	1	1	1	1	0	1	0	0	0	0	0	0	0	0	0	0	0	0	0	0	0	0	0	0	0	0	0	0	0	0	0	0	0	0	0	0	0
4104656	SECCE1Rv1G0025270	p	TGCAGTGGAATCACGGTATGTAGTGTCGTAACGTCGAATACGTCTGTACTGTAATGTAATCTAACCTGC	100	69	chr1R	352832143	352832212	+	0	0	1	1	1	1	1	1	1	0	0	0	0	0	0	0	0	0	0	-	0	0	0	0	0	0	0	0	0	0	0	0	0	0	0	0	0	0	0	0
7355137	SECCE1Rv1G0025330	i	TGCAGCTGTAGCTCAATGCCACTTCCCAGTTCCACACGCCAAGTATATGACTGATTTCACTAATACGCT	100	69	chr1R	353966951	353967020	-	0	0	0	0	1	0	0	0	0	0	0	0	0	0	0	0	0	0	0	0	0	0	0	0	0	0	0	0	0	0	0	0	0	0	0	0	0	0	0	0
3903133	SECCE1Rv1G0025360	x	TGCAGCGCGCTGACTCCCGCGGCCTCTTTGCCGGCATTCGCGGCGCCGTCCGCACCGCCGCCGTTGCTC	100	69	chr1R	355411210	355411279	-	0	0	1	1	1	1	1	1	1	0	0	1	0	0	0	0	0	0	0	-	0	0	0	0	0	0	0	0	0	0	0	0	0	0	0	0	0	0	0	0
3350423	-	u	TGCAGAAGCTGCTGGCGGAAGCTACAGAGCAGCGGAGCAGCATCACCACCGCGCTCCTTGCGATCCAGA	100	69	chr1R	357651256	357651325	-	0	0	0	1	1	1	1	1	1	0	0	0	0	0	0	0	0	0	0	0	0	0	0	0	0	0	0	0	0	0	0	0	0	0	0	0	0	1	0	1
3345275	SECCE1Rv1G0025710	x	TGCAGCATTGGGTTCATGCCATCAAGGGATTATATATGCTGGCCAACCGTTGAGCTATCACCGTGAGTC	100	69	chr1R	358605264	358605333	+	0	0	1	1	1	0	0	1	1	0	0	0	0	0	0	0	0	0	0	0	0	0	0	0	0	0	0	0	0	0	0	0	0	0	0	0	0	0	0	0
3603065	-	u	TGCAGCTGCATGCTTCCGTTTGTTATCTTCGGCGATTTTCTGTATGTGCTTCATCTGTTGCACATCGCC	100	69	chr1R	359039556	359039625	-	0	0	1	1	1	1	1	0	1	0	0	-	0	0	0	0	0	0	0	1	0	0	0	0	0	0	0	0	0	0	0	0	0	0	0	0	0	0	0	0
3351645	-	u	TGCAGCACCAAGCTTTTCGGTGGCGTCGAGGATGGACCCCGTGACGATGTGCACCTTGCGCTTTTCAGG	100	69	chr1R	359543931	359544000	+	0	0	1	0	1	1	1	0	1	0	0	1	0	1	0	0	0	0	0	1	0	0	0	0	0	0	0	0	0	0	0	0	0	0	0	0	0	0	0	0
3888644	-	u	TGCAGTCGTGATGCCTAGAGCCTAGAGCGAGACCGCGTTTGTCCCCCCTTTGGAAAACCCTCACGATCG	100	69	chr1R	360460542	360460611	-	0	0	1	1	0	1	0	1	1	0	0	1	0	-	0	0	0	0	0	1	0	0	0	0	0	0	0	0	0	0	0	0	0	0	0	0	0	0	0	0
3901095	-	u	TGCAGGGGCGCGGATGGCGTCGTGGCGACAGAAGATCCGATGAGAGCATTGCAGCTTGCGGGACAGTCG	100	69	chr1R	360851866	360851935	+	0	0	0	1	0	1	1	0	1	0	0	0	0	0	0	0	0	0	0	0	0	0	0	0	0	0	0	0	0	0	0	0	0	0	0	0	0	0	0	0
5487252	-	u	TGCAGAAGCAGTAGCAGCAGCGCAGTATGCACGCGGGGAGGAGGTAGGCGACGGGGCAGTAGGGGTGGA	100	69	chr1R	361079101	361079170	+	0	0	1	1	1	1	0	0	1	0	0	1	0	1	0	0	0	0	0	-	0	0	0	0	0	0	0	0	0	0	0	0	0	0	0	0	0	0	0	0
3576589	-	u	TGCAGCGTAGGCATGGGGGCTCCATCCTGTGATGGAGACGACGGCGATTTGTGGTATGACGACGGCGGC	100	69	chr1R	361999055	361999124	-	0	0	1	1	1	1	1	1	1	0	0	1	0	-	0	0	0	0	0	1	0	0	0	0	0	0	0	0	0	0	0	0	0	0	0	0	0	0	0	0
3585059	-	u	TGCAGAACCAGATCCTTCAAATCTTTACCAAGTTTGAAGCCCAAATAAGCTGGAGTTGCATAACCCGAG	97.1014	67	chr1R	362154115	362154182	-	0	0	1	1	1	-	1	1	1	0	0	-	0	-	0	0	0	0	0	0	0	0	0	0	0	0	0	0	0	0	0	0	0	0	0	0	0	0	0	0
3347016	-	u	TGCAGCAGGAGTTCAGAGAGCTAGCACAAACACTCCCACAAACACCAACGCGCCGATGGTGGATGAGGG	100	69	chr1R	362759646	362759715	-	0	0	1	1	0	1	1	1	1	0	0	0	0	0	0	0	0	0	0	0	0	0	0	0	0	0	0	0	0	0	0	0	0	0	0	0	0	0	0	0
3889342	-	u	TGCAGCGAGCGCGCGCGTCCGCGTCAATCAAACCTCGGTCAAATTCGCCTCCCCCGCCCCTAGCCGCGC	100	69	chr1R	363081431	363081500	+	0	0	1	0	1	1	1	1	1	0	0	-	0	1	0	0	0	0	0	-	0	0	0	0	0	0	0	0	0	0	0	0	0	0	0	0	0	0	0	0
3734768	-	u	TGCAGCCATGCTCGTCCGCCAGCAGCTGCCATGAGGAGCTCGTGACCAGCAGCAATGGCGCCGCCGTGG	100	69	chr1R	363681157	363681226	-	0	0	1	0	0	1	0	0	0	0	0	0	0	0	0	0	0	0	0	1	0	0	0	0	0	0	0	0	0	0	0	0	0	0	0	0	0	0	0	0
7492769	-	u	TGCAGGTGGGGCTGGGCAAGTGGCAGCGGTGCTGTGGAAGAACAGAGAGATATCGTGAGGGAGAGAAGA	100	69	chr1R	364501310	364501379	-	0	0	1	1	1	1	1	1	1	0	0	-	0	1	0	0	0	0	0	-	0	0	0	0	0	0	0	0	0	0	0	0	0	0	0	0	0	0	0	0
6210616	-	u	TGCAGCCTCCTCGATATGGAACGAGAGAGGAGCTCCCGATCGAGTCCCTCATCGCCGGCTGGCCTAACC	100	69	chr1R	364501375	364501444	+	0	0	1	1	1	1	1	1	1	0	0	-	0	1	0	0	0	0	0	1	0	0	0	0	0	0	0	0	0	0	0	0	0	0	0	0	0	0	0	0
3591528	SECCE1Rv1G0026100	c	TGCAGGAGTCGGAGCAGCGCCAGGCCATGGAGCACGACCGCCGCCGCCCTGCTCCAATCCGCGTCTAGT	100	69	chr1R	365268719	365268788	+	0	0	0	0	0	0	0	1	0	0	0	0	0	0	0	0	0	0	0	0	0	0	0	0	0	0	0	0	0	0	0	0	0	0	0	0	0	0	0	0
3597034	SECCE1Rv1G0026120	x	TGCAGCGACCGCATCTGCTTCTGCCACATCTCCTCCATCGCCTTCATTTTCTGCTCGTACTCCAGCCAC	100	69	chr1R	365993918	365993987	-	0	0	1	1	1	1	1	1	1	0	0	1	0	-	0	0	0	0	0	-	0	0	0	0	0	0	0	0	0	0	0	0	0	0	0	0	0	0	0	0
3365013	SECCE1Rv1G0026120	c	TGCAGTCGAGCCTGTCGGTGGCCAAGAAGAGCCTGGCCCTGGACGAGACGCCGAGGATGTCCGACTCGT	100	69	chr1R	365993983	365994052	+	0	0	1	1	1	1	1	1	1	0	0	1	0	-	0	0	0	0	0	0	0	0	0	0	0	0	0	0	0	0	0	0	0	0	0	0	0	0	0	0
3737083	SECCE1Rv1G0026170	x	TGCAGGGAACCTTTTGAATTTGTTCCGTTGAGAGCAACATAGTCAATAGCTGCTGGTTCTGTCCCCTTT	100	69	chr1R	366836588	366836657	-	0	0	0	0	1	1	0	0	1	0	0	0	0	0	0	0	0	0	0	-	0	0	0	0	0	0	0	0	0	0	0	0	0	0	0	0	0	0	0	0
3364161	SECCE1Rv1G0026350	p	TGCAGAGACATCAGAGTTCAGTTGGACCTGAATCAGTTGATTTTTTTTAAAAAAAGGAGGTTGAAACCC	100	69	chr1R	369515003	369515072	+	0	0	0	0	0	1	1	1	1	0	0	1	0	0	0	0	0	0	0	0	0	0	0	0	0	0	0	0	0	0	0	0	0	0	0	0	0	0	0	0
3602871	-	u	TGCAGACACTCGTTGTTGACATGTTTCTCTTCGCCCTCACATCTTCAGTTGGAATAGAGTGGCATGCCA	100	69	chr1R	369759840	369759909	-	0	0	0	0	1	0	1	0	1	0	0	1	0	-	0	0	0	0	0	0	0	0	0	0	0	0	0	0	0	0	0	0	0	0	0	0	0	0	0	0
3365157	SECCE1Rv1G0026380	i	TGCAGTGACCATCGTCTATAGTAATTGTGAACGAAAAGAGACAGCCGCGGAACAACCGAGGGGGGCCGA	98.5507	68	chr1R	370207543	370207611	-	0	0	0	0	1	1	0	0	1	0	0	0	0	0	0	0	0	0	0	0	0	0	0	0	0	0	0	0	0	0	0	0	0	0	0	0	0	0	0	0
3736620	SECCE1Rv1G0026380	i	TGCAGAGATTCTTTACGATGACCCCTACTCCTACTCCTGCTCCTACCGAAACCAACTTTACTAATTTGT	100	69	chr1R	370208392	370208461	+	0	0	0	0	1	0	0	0	0	0	0	0	0	0	0	0	0	0	0	0	0	0	0	0	0	0	0	0	0	0	0	0	0	0	0	0	0	0	0	0
5209645	-	u	TGCAGAATACATGTGGAGACTCGGAGTCGTCGGACGTCAGGCAGGGAGTGGTTGATCCTACGGATAGGA	100	69	chr1R	370420744	370420813	-	0	0	1	0	0	0	0	0	0	0	0	0	0	0	0	0	0	0	0	0	0	0	0	0	0	0	0	0	0	0	0	0	0	0	0	0	0	0	0	0
3889753	-	u	TGCAGGTTCGTAGCACATGCACCGTCATGCCGCTGGGCTCGCGTCGCGTGACAGGAGCTTCAGCGCCAC	100	69	chr1R	371771247	371771316	-	0	0	1	1	0	1	1	1	1	0	0	-	0	-	0	0	0	0	0	-	0	0	0	0	0	0	0	0	0	0	0	0	0	0	0	0	0	0	0	0
3588061_A	SECCE1Rv1G0026650	c	TGCAGCAGGGGAGCCCCCTCTTCCTCGTCGCCGAGTCCTACGGTGGAAAGTACGCGGCCACGCTCGGCG	100	69	chr1R	372917824	372917893	-	0	0	0	1	0	1	0	0	1	0	0	0	0	0	0	0	0	0	0	0	0	0	0	0	0	0	0	0	0	0	0	0	0	0	0	0	0	0	0	0
100057172	SECCE1Rv1G0026660	c	TGCAGCGGCACGCCTGGCGTGATGACGGTGAACGGGTTCCAGAAAGGCGAGGACGGCGGCGCACCGTCG	98.5507	68	chr1R	373044097	373044165	+	0	0	1	0	0	0	0	0	0	0	0	0	0	0	0	0	0	0	0	0	0	0	0	0	0	0	0	0	0	0	0	0	0	0	0	0	0	0	0	0
3365187	SECCE1Rv1G0026720	x	TGCAGACCAACGGCTCCCCGCATCATGATCATGTAGTCGCGCGCCATGGTGGCCTCCCTGGCGGCAAGC	100	69	chr1R	373941560	373941629	+	0	0	1	1	1	1	1	1	1	0	0	1	0	-	0	0	0	0	0	-	0	0	0	0	0	0	0	0	0	0	0	0	0	0	0	0	0	0	0	0
3748748	SECCE1Rv1G0026850	p	TGCAGGAAACACCAAGAGCGCATCAAGCCAAAACGGCAGGGTCAAAGAGAGTGGGGACTGGGGAGCCAT	98.5507	68	chr1R	375404569	375404637	+	0	0	1	1	1	1	1	1	1	0	0	1	0	-	0	0	0	0	0	1	0	0	0	0	0	0	0	0	0	0	0	0	0	0	0	0	0	0	0	0
3360300	SECCE1Rv1G0026870	x	TGCAGAATGTGTACGGTGCTTATGAGACCGAGTGCAGGTGAAGCATAGAGCATATGTCAAGCCACAGGA	100	69	chr1R	375440663	375440732	-	0	0	0	1	0	0	0	0	1	0	0	0	0	0	0	0	0	0	0	0	0	0	0	0	0	0	0	0	0	0	0	0	0	0	0	0	0	0	0	0
3894995	SECCE1Rv1G0026900	x	TGCAGATTGGATGCCTTTGCCATTAGGCATGCTCGCTGCCATCCATGAGTATCCTTTGAACTCGAAAAC	100	69	chr1R	375847286	375847355	-	0	0	1	1	1	1	1	1	1	0	0	1	0	0	0	0	0	0	0	-	0	0	0	0	0	0	0	0	0	0	0	0	0	0	0	0	0	0	0	0
3749639	SECCE1Rv1G0026900	c	TGCAGGCTGCTTCCGTGTAGGAGGCTGCACCAGCTGGCACATCGACTTCTACCCCAACGGCGACCACCC	100	69	chr1R	375847351	375847420	+	0	0	1	1	0	-	1	1	1	0	0	1	0	-	0	0	0	0	0	1	0	0	0	0	0	0	0	0	0	0	0	0	0	0	0	0	0	0	0	0
3744961_A	SECCE1Rv1G0026960	o	TGCAGTGTCTTGGAAGCTCTTGATGAGATCTTGAGCGGCGCGCAGGTGCTCGCCGTCCCAATCCGCCCG	100	69	chr1R	376448619	376448688	+	0	0	1	0	0	1	0	-	1	0	0	0	0	0	0	0	0	0	0	-	0	0	0	0	0	0	0	0	0	0	0	0	0	0	0	0	0	0	0	0
3347673	SECCE1Rv1G0027030	i	TGCAGAGATTTGCCCAACTTTTATGATTTCTGCATAGGTCTACAAATACATCAGTTACTACTCTCAGTA	100	69	chr1R	377042108	377042177	-	0	0	0	1	0	1	1	1	1	0	0	1	0	-	0	0	0	0	0	-	0	0	0	0	0	0	0	0	0	0	0	0	0	0	0	0	0	0	0	0
7494143	-	u	TGCAGAGGTAGATAATCTTTTAACCAGAGCCCTTTTCACCATTCTACCGCAGTAGTTGCAACCTCCCCA	100	69	chr1R	378837884	378837953	-	0	0	0	0	0	1	0	0	0	0	0	0	0	0	0	0	0	0	0	0	0	0	0	0	0	0	0	0	0	0	0	0	0	0	0	0	0	0	0	0
3581645	SECCE1Rv1G0027200	p	TGCAGCAGGTCCTGTGTAATTCATAAAGATGAACTAGGGCATACTTTAATTAGTTCGGGCATGAAAAAT	100	69	chr1R	379568364	379568433	-	0	0	1	1	0	1	1	1	1	0	0	0	0	0	0	0	0	0	0	1	0	0	0	0	0	0	0	0	0	0	0	0	0	0	0	0	0	1	0	1
7086606	-	u	TGCAGGACCGGTGTGGACGAGTCTCTGTCGGCCCCTCCACCGATCAGCTCGTCGTTGTTCCTCACCGAG	97.1014	67	chr1R	380577841	380577908	-	0	0	1	1	1	1	1	1	1	0	0	1	0	0	0	0	0	0	0	1	0	0	0	0	0	0	0	0	0	0	0	0	0	0	0	0	0	0	0	0
3591683_Z	SECCE1Rv1G0027290	x	TGCAGGGCGTCGCCGAAGTGCTTCAGACGCACGTCGGCGTCGGCCTCGATGAACAGCACGCCCTCGCCG	100	69	chr1R	380742767	380742836	-	0	0	1	1	1	1	1	1	1	0	0	1	0	-	0	0	0	0	0	1	0	0	0	0	0	0	0	0	0	0	0	0	0	0	0	0	0	0	0	0
3362994	SECCE1Rv1G0027300	i	TGCAGCAGAAACAGACAATACCACCACACATACACATCAAACACCTCCTTGAGGTAATTACAAAAGACA	100	69	chr1R	381273498	381273567	-	0	0	1	1	1	1	1	1	1	0	0	1	0	-	0	0	0	0	0	-	0	0	0	0	0	0	0	0	0	0	0	0	0	0	0	0	0	0	0	0
4105635	SECCE1Rv1G0027350	x	TGCAGGCTTCTCAGCATCATCTGAAGGAGAGAAACATGGAAAGGGTTAGCACCCCTGACCTGACCATGT	100	69	chr1R	382221856	382221925	+	0	0	1	1	1	1	1	1	1	0	0	0	0	-	0	0	0	0	0	-	0	0	0	0	0	0	0	0	0	0	0	0	0	0	0	0	0	0	0	0
3586349	-	u	TGCAGACCAAATGTTCTCTGACGATGTAGAGCAATCTATTTAGTTCGCACTACATCTTGGAAAATTCCC	100	69	chr1R	382303315	382303384	+	0	0	0	1	1	1	1	1	1	0	0	-	0	1	0	0	0	0	0	0	0	0	0	0	0	0	0	0	0	0	0	0	0	0	0	0	0	0	0	0
3896472	SECCE1Rv1G0027430	i	TGCAGGAACGCGCGCTCCGTCCGTCACGCCTCAAATCGAACGCGAAAAACAAGAACCAAAAACGAAAAC	100	69	chr1R	382545453	382545522	-	0	0	0	1	0	0	0	0	1	0	0	0	0	0	0	0	0	0	0	0	0	0	0	0	0	0	0	0	0	0	0	0	0	0	0	0	0	0	0	0
3596327	SECCE1Rv1G0027430	i	TGCAGGAACGCGCGCTCCGTCCGTCACGCCTCAAATCGAACGCGAAAAAACAAGAACCAAAAACGAAAA	100	69	chr1R	382545454	382545523	-	0	0	1	-	1	1	1	1	1	0	0	-	0	-	0	0	0	0	0	0	0	0	0	0	0	0	0	0	0	0	0	0	0	0	0	0	0	0	0	0
3893457	SECCE1Rv1G0027430	c	TGCAGAGCCAGCTGAGCCGGTGCGAGGACGACGAAGCCGAGAAGGCGAGGTCGTTTGCTGCCGATTCGA	100	69	chr1R	382546444	382546513	+	0	0	0	1	1	0	0	1	1	0	0	0	0	0	0	0	0	0	0	0	0	0	0	0	0	0	0	0	0	0	0	0	0	0	0	0	0	0	0	0
3600737	SECCE1Rv1G0027470	i	TGCAGCCACACACGTATGCCATTTGCAAGTAAATCAACAATGAACTCGTAACGGGTATAGGAATGGCGA	100	69	chr1R	383378024	383378093	-	0	0	1	1	1	1	1	1	1	0	0	1	0	-	0	0	0	0	0	1	0	0	0	0	0	0	0	0	0	0	0	0	0	0	0	0	0	0	0	0
3350940	-	u	TGCAGAGCAACGGTTTCTTTATGTGATGCCAAAGAGAAGAGGAAAAGTGAGCGCCCGTTTGCTCGCTCG	100	69	chr1R	384704674	384704743	-	0	0	1	1	0	1	1	1	1	0	0	1	0	-	0	0	0	0	0	-	0	0	0	0	0	0	0	0	0	0	0	0	0	0	0	0	0	0	0	0
3364190	SECCE1Rv1G0027620	x	TGCAGGTGCAGGTAAGCCGCCTGGAAAGACGACGTCGTCGCGAGTGCCGCCTCCAAGGCGGCCTCCTCT	100	69	chr1R	384716170	384716239	-	0	0	1	1	1	1	1	1	1	0	0	-	0	-	0	0	0	0	0	1	0	0	0	0	0	0	0	0	0	0	0	0	0	0	0	0	0	0	0	0
3362543	SECCE1Rv1G0027620	p	TGCAGGCCGCCTTGTTATCCTTGTGTTCTTCTTTTCTTTTGATGGGAATGTTTTCCTTTTGTTCTGACG	100	69	chr1R	384718698	384718767	+	0	0	0	1	1	0	1	1	1	0	0	0	0	0	0	0	0	0	0	0	0	0	0	0	0	0	0	0	0	0	0	0	0	0	0	0	0	0	0	0
3348001	SECCE1Rv1G0027630	i	TGCAGGGAGAATCAAAGCCAAAGATAGATGTTAGTGCCATACGTTCATGACAAATTAATCGATCTAGCT	100	69	chr1R	384732840	384732909	+	0	0	1	1	0	0	1	1	1	0	0	0	0	0	0	0	0	0	0	0	0	0	0	0	0	0	0	0	0	0	0	0	0	0	0	0	0	0	0	0
3732206	SECCE1Rv1G0027630	c	TGCAGCAGCCTGCTCACCGTCGACATGAGGGGCCTCCTCTTCCCGACCACGACCACCACTGCCGCCGCC	100	69	chr1R	384733834	384733903	-	0	0	1	1	1	1	1	1	1	0	0	0	0	0	0	0	0	0	0	-	0	0	0	0	0	0	0	0	0	0	0	0	0	0	0	0	0	0	0	0
3585963	-	u	TGCAGTACATCACAACTCAATTGGGTTGGGTGGATTAGCTATGGAAGTCTAATTGCCTCTGCTATGGAA	100	69	chr1R	385320501	385320570	-	0	0	0	0	0	0	0	0	1	0	0	0	0	0	0	0	0	0	0	0	0	0	0	0	0	0	0	0	0	0	0	0	0	0	0	0	0	0	0	0
3579856	-	u	TGCAGAAAACGCACAAAAACAGTACTTGCAGTACATCACAACTCAATTGGGTTGGGTGGATTAGCTATG	100	69	chr1R	385320527	385320596	-	0	0	1	1	1	1	1	1	1	0	0	0	0	0	0	0	0	0	0	0	0	0	0	0	0	0	0	0	0	0	0	0	0	0	0	0	0	0	0	0
3362469	-	u	TGCAGCAGATTCTTCTTACCAAGCCGAGCGAGCTGTTTCGTGTAAAATCAAATCTTCGCGTCCGTCTGT	100	69	chr1R	385333838	385333907	-	0	0	1	1	1	1	1	1	1	0	0	1	0	-	0	0	0	0	0	-	0	0	0	0	0	0	0	0	0	0	0	0	0	0	0	0	0	0	0	0
3601956	-	u	TGCAGCTGCCTTGCACGAGTATGAATCATCGTCAAAACCGACACAAGCAACGGCAAAAAAGAGAAAAGA	100	69	chr1R	385772391	385772460	-	0	0	0	1	1	0	1	1	1	0	0	1	0	0	0	0	0	0	0	1	0	0	0	0	0	0	0	0	0	0	0	0	0	0	0	0	0	0	0	0
3887696	-	u	TGCAGTGCATTATCTGTCTGCTTGCCCATTTCTGTTAGTGTGATCTGTGATGGTTAGGTACATAATCGA	100	69	chr1R	386321105	386321174	+	0	0	0	1	0	0	1	1	1	0	0	1	0	-	0	0	0	0	0	0	0	0	0	0	0	0	0	0	0	0	0	0	0	0	0	0	0	0	0	0
3577451	SECCE1Rv1G0027700	p	TGCAGTGCCATGAAATTGCATCTCCTGAACCGAAATAAACCAAAAGACCAACACAAGACTCCCAGCTCC	100	69	chr1R	387050709	387050778	-	0	0	1	0	1	1	1	1	0	0	0	-	0	-	0	0	0	0	0	0	0	0	0	0	0	0	0	0	0	0	0	0	0	0	0	0	0	0	0	0
3593818	-	u	TGCAGTACGCAGTAGACGACACGGTACACACAGCCCCTTTATCTGTTCTTGATTGCAACTTGCAAGACA	100	69	chr1R	390057896	390057965	-	0	0	1	1	1	1	1	1	1	0	0	-	0	0	0	0	0	0	0	1	0	0	0	0	0	0	0	0	0	0	0	0	0	0	0	0	0	0	0	0
3882541	-	u	TGCAGCGATGCTGGCCAGATTGTGGAATAGTTCCAAAGAAATGAAGAGAACCGCAGGAGTTTGGCCACG	100	69	chr1R	390059978	390060047	+	0	0	1	1	1	1	1	1	1	0	0	-	0	-	0	0	0	0	0	-	0	0	0	0	0	0	0	0	0	0	0	0	0	0	0	0	0	0	0	0
3903669	-	u	TGCAGTCGCGCGCAGCCGCGCAGGCCACGAGAGGACGGGGCCCCGAATCCCACTCGGCTCTCCGCGGCG	100	69	chr1R	392139380	392139449	+	0	0	0	-	0	1	1	1	1	0	0	0	0	0	0	0	0	0	0	0	0	0	0	0	0	0	0	0	0	0	0	0	0	0	0	0	0	0	0	0
3575897	-	u	TGCAGCTGCGGAGGGAAAGCGGGAATGTGTCCAGGTTCAATGAACCAATCGGGCACGTTACGTGCCGAG	97.1014	67	chr1R	392199760	392199827	-	0	0	1	1	1	1	1	1	1	0	0	-	0	-	0	0	0	0	0	-	0	0	0	0	0	0	0	0	0	0	0	0	0	0	0	0	0	0	0	0
3734430	SECCE1Rv1G0028160	i	TGCAGTGGCTACCTTACATGATAGTGCAAAAACCATGAATACCTTTGTCACAAAATTGAGTTGCGGGTA	100	69	chr1R	394998462	394998531	-	0	0	1	1	0	1	0	1	1	0	0	-	0	-	0	0	0	0	0	-	0	0	0	0	0	0	0	0	0	0	0	0	0	0	0	0	0	0	0	0
3360383	-	u	TGCAGCCCTTTCGCTGAAGCGCGCAAAACGGGCCAGCCCACATTGAGCGCTGAAGCGAATATCCTATTT	100	69	chr1R	395458344	395458413	+	0	0	1	1	1	1	0	1	1	0	0	0	0	0	0	0	0	0	0	0	0	0	0	0	0	0	0	0	0	0	0	0	0	0	0	0	0	0	0	0
3905859	-	u	TGCAGGTTTCGTGGGTGCAGCAGATCGGTTCTGTAGAGGCGGCCAGCACGCAAGTATCATGGCGGACTT	100	69	chr1R	395480706	395480775	+	0	0	0	1	1	1	0	1	1	0	0	0	0	0	0	0	0	0	0	-	0	-	0	0	0	0	0	0	0	0	0	0	0	0	0	0	0	0	0	0
5042279	SECCE1Rv1G0028220	x	TGCAGGATCTTGATGAGGAGGTCGTTATCCTTGGCCTGGACATGAGACCCTTGCTGAGGAGGTACAAAT	100	69	chr1R	395806567	395806636	+	0	0	1	1	1	1	1	1	1	0	0	1	0	-	0	0	0	0	0	-	0	0	0	0	0	0	0	0	0	0	0	0	0	0	0	0	0	0	0	0
3354314	-	u	TGCAGCGTGGGGACTATCAGGCTATTGTGGGCTCGTTGCAATGGTTCGATCTGTTAAGACTCCCGCTAC	100	69	chr1R	396165577	396165646	+	0	0	1	1	1	1	0	1	1	0	0	-	0	-	0	0	0	0	0	-	0	0	0	0	0	0	0	0	0	0	0	0	0	0	0	0	0	0	0	0
3590658_Z	SECCE1Rv1G0028330	o	TGCAGAGGCCGCAGAGATGACAACAGAAGATGAGCCACTAAACCCTTGAAGCACACCAGCAGCCATTGA	100	69	chr1R	397801004	397801073	+	0	0	1	1	1	1	1	1	1	0	0	-	0	-	0	0	0	0	0	0	0	0	0	0	0	0	0	0	0	0	0	0	0	0	0	0	0	0	0	0
3359759	SECCE1Rv1G0028330	p	TGCAGAGCCCATGCGCCCCAAATGCAGGAGCAGTCAGAAAGCGGCATGCCAAAACAAGCTCAAATCGGG	100	69	chr1R	397802253	397802322	+	0	0	1	0	0	0	1	0	1	0	0	0	0	0	0	0	0	0	0	0	0	0	0	0	0	0	0	0	0	0	0	0	0	0	0	0	0	0	0	0
3346752	-	u	TGCAGGTATGCGTCAGTCCTCCTGTCAATGCGTGGTACATCGAGTACAATGAATACGAAGCATAACGCT	100	69	chr1R	401704098	401704167	+	0	0	0	1	0	1	0	0	1	0	0	0	0	0	0	0	0	0	0	0	0	0	0	0	0	0	0	0	0	0	0	0	0	0	0	0	0	0	0	-
3742543_A	-	u	TGCAGTGGCGACAACGTCTCCATGCCTACATCCTCCCCCAGCGCATCCACACGCACGAGGCGTGTTGCC	100	69	chr1R	402909635	402909704	+	0	0	1	1	1	1	0	1	0	0	0	1	0	-	0	0	0	0	0	1	0	0	0	0	0	0	0	0	0	0	0	0	0	0	0	0	0	0	0	0
3902576	-	u	TGCAGTACAAAAGGTGCCCACGGTAGAATGTGGTAGATCTGTGGACGGTTTCGAAAGTGTCTGCCTGGC	100	69	chr1R	405437279	405437348	+	0	0	1	1	1	1	1	1	1	0	0	1	0	-	0	0	0	0	0	0	0	0	0	0	0	0	0	0	0	0	0	0	0	0	0	0	0	0	0	0
3739254	SECCE1Rv1G0028730	e	TGCAGAACACAAACACCACATCAGTGGTATGTTTTTAGTGTTTCTCAGCCATATAGACTTGAATCAATA	100	69	chr1R	406062230	406062299	+	0	0	1	0	1	0	0	1	1	0	0	0	0	0	0	0	0	0	0	0	0	0	0	0	0	0	0	0	0	0	0	0	0	0	0	0	0	0	0	0
5035089	SECCE1Rv1G0028740	x	TGCAGCTTGCCAGCCTTGGGCGGCTCGCGGCAGAGCACGCCGAGCTCGGCCGCCTCGGCAAGCGTGGCG	100	69	chr1R	406074333	406074402	-	0	0	0	0	0	0	0	0	1	0	0	0	0	0	0	0	0	0	0	1	0	0	0	0	0	0	0	0	0	0	0	0	0	0	0	0	0	0	0	0
3365044_V	SECCE1Rv1G0028740	c	TGCAGCGTCTGTCAATGTCGCCCGAGATTGCTCGCGCAATCGTCGGCCACAGCGGCGTCCGTCCGCTCA	100	69	chr1R	406074866	406074935	+	0	0	1	0	0	0	0	0	1	0	0	0	0	0	0	0	0	0	0	-	0	0	0	0	0	0	0	0	0	0	0	0	0	0	0	0	0	0	0	0
3356952_A	SECCE1Rv1G0028740	x	TGCAGGCACTCCGCCGCGTACTCCTTGGAACCCAGCACGACGCCGCGGTCGAGCAGGCTGATCATCACG	100	69	chr1R	406075050	406075119	-	0	0	0	1	1	1	1	-	1	0	0	0	0	0	0	0	0	0	0	0	0	0	0	0	0	0	0	0	0	0	0	0	0	0	0	0	0	0	0	0
5213108	-	u	TGCAGTCTGCACTGCCTTCATAGAGGCTATGAACACAGATACTGCTTTTTACAGGTTCACGGAAAACAG	100	69	chr1R	406075780	406075849	-	0	0	0	0	0	0	0	0	1	0	0	0	0	0	0	0	0	0	0	0	0	0	0	0	0	0	0	0	0	0	0	0	0	0	0	0	0	0	0	0
3350693	-	u	TGCAGGTACCAGCGATATCACATTTTTATCAGTTCGTGCCGTCCTCAACATAGACAATGGACGAACAGT	100	69	chr1R	406837811	406837880	+	0	0	0	1	1	1	1	1	1	0	0	0	0	0	0	0	0	0	0	0	0	0	0	0	0	0	0	0	0	0	0	0	0	0	0	0	0	0	0	0
3594601_V	SECCE1Rv1G0028780	x	TGCAGGCCGTGCGCGAGGACGTCGAGGCCGTAGAGGTCGGCGGCGCGCGGGCTGGCGATGGCGGCGGTG	100	69	chr1R	407287445	407287514	+	0	0	1	1	0	1	1	1	1	0	0	0	0	0	0	0	0	0	0	-	0	0	0	0	0	0	0	0	0	0	0	0	0	0	0	0	0	0	0	0
17383421	-	u	TGCAGCAGAAACTACCGAAATCGATCCTTGCGGGGGTGCGGCTCGCCGATGTGGCGGTGACGCGCAGCG	100	69	chr1R	407837995	407838064	-	0	0	1	0	0	0	0	0	0	0	0	0	0	0	0	0	0	0	0	0	0	0	0	0	0	0	0	0	0	0	0	0	0	0	0	0	0	0	0	0
5228143	-	u	TGCAGCACGAAAACTCCCCCCGAATTCATTTCGTTTTCGTCTCGCAGCACGCGACCGCCACGACGGCGT	100	69	chr1R	408085510	408085579	-	0	0	-	1	1	0	1	1	1	0	0	0	0	0	0	0	0	0	0	0	0	0	0	0	0	0	0	0	0	0	0	0	0	0	0	0	0	0	0	0
3358258	-	u	TGCAGGAGCTACTGTTGCTCGTCGTCGTGTTGTCAGTGCGCCGCGCAATCATGGACGCGGGGGCGCGTC	100	69	chr1R	408085575	408085644	+	0	0	0	1	1	0	1	1	1	0	0	0	0	0	0	0	0	0	0	0	0	0	0	0	0	0	0	0	0	0	0	0	0	0	0	0	0	0	0	0
3362279_Z	SECCE1Rv1G0028970	x	TGCAGAGCCGCGCACACCTGAGCCGCCGCTTCGTCCTTGTCGCCGTCCAGCCTTCCCCTCAGGACCCGA	98.5507	68	chr1R	408847339	408847407	+	0	0	1	0	0	0	0	1	1	0	0	1	0	1	0	0	0	0	0	0	0	0	0	0	0	0	0	0	0	0	0	0	0	0	0	0	0	0	0	0
3749478	SECCE1Rv1G0028970	o	TGCAGAAACACCACACGATCTGAAAATTTTCGACAGAACCATGTCGTCGGAGAAACAGGAAACGGCGGC	100	69	chr1R	408847850	408847919	-	0	0	1	0	0	0	0	1	0	0	0	0	0	0	0	0	0	0	0	0	0	0	0	0	0	0	0	0	0	0	0	0	0	0	0	0	0	0	0	0
3732144	SECCE1Rv1G0029030	x	TGCAGGATAACCTGGGACTCGCAGACGGGCTTGCCGTTGTGGATGAGCACGGGCACCGTCTTGTGCACC	100	69	chr1R	409070151	409070220	-	0	0	1	1	0	0	1	1	0	0	0	0	0	0	0	0	0	0	0	0	0	0	0	0	0	0	0	0	0	0	0	0	0	0	0	0	0	0	0	0
3362242_Z	SECCE1Rv1G0029050	c	TGCAGATGAAAGGCGTCGGCTACGAGTACATGGAGCAGGACCTGTTCACCAAGGGCGAGCTGCTCCGCA	100	69	chr1R	409079136	409079205	+	0	0	0	1	1	0	0	1	1	0	0	0	0	0	0	0	0	0	0	-	0	0	0	0	0	0	0	0	0	0	0	0	0	0	0	0	0	0	0	0
3739904	SECCE1Rv1G0029070	i	TGCAGCGCATCCGTCCCTTCGAGCTTACTTCCACTTCCACACAAGAATCAAACAGAGAGCGCGCGGCGA	100	69	chr1R	409100375	409100444	-	0	0	0	1	1	0	0	0	0	0	0	0	0	0	0	0	0	0	0	0	0	0	0	0	0	0	0	0	0	0	0	0	0	0	0	0	0	0	0	0
3891316	SECCE1Rv1G0029120	i	TGCAGCAAAGAGGAGGACGAAGAAGATAAATTTAGCGCCACAAAAACTGTGGATCGTCGAGTGACCGAG	100	69	chr1R	409459676	409459745	+	0	0	0	1	1	1	1	1	0	0	0	1	0	1	0	0	0	0	0	0	0	0	0	0	0	0	0	0	0	0	0	0	0	0	0	0	0	0	0	0
5211842	-	u	TGCAGCGCCACGAAAACAACAAACACATGAACAGGCAATCACATGAACACGCCGTGCCCTGGCCGGCCA	100	69	chr1R	410041205	410041274	-	0	0	0	0	0	0	1	1	0	0	0	0	0	0	0	0	0	0	0	0	0	0	0	0	0	0	0	0	0	0	0	0	0	0	0	0	0	0	0	0
100035251	-	u	TGCAGGGCTAGCTTTTGCTCTGGAGCTTGATGAATTGATCGGAGGCACCTTTGGATCGTACTGAGGCAA	100	69	chr1R	413065987	413066056	-	0	0	0	0	0	0	0	0	1	0	0	0	0	0	0	0	0	0	0	0	0	0	0	0	0	0	0	0	0	0	0	0	0	0	0	0	0	0	0	0
5202569	-	u	TGCAGCAGGAGGCGCGGTGCGGCGGATGCAATCACGGGGTGCAGTAGCAGCAGCACGCTGTGTTCTGGG	100	69	chr1R	413485804	413485873	-	0	0	0	0	0	0	0	0	1	0	0	0	0	0	0	0	0	0	0	0	0	0	0	0	0	0	0	0	0	0	0	0	0	0	0	0	0	0	0	0
4495916	-	u	TGCAGCGCGTGCCCGCGCTCGCCTGCACCGCTTGCTGGTCGCGTCTGCTCCGCCTAGACCACCAGACTC	100	69	chr1R	413485869	413485938	+	0	0	0	0	0	0	0	0	1	0	0	0	0	0	0	0	0	0	0	0	0	0	0	0	0	0	0	0	0	0	0	0	0	0	0	0	0	0	0	0
3595339	-	u	TGCAGGGGCGAGGCGTTGTGTTGACGCATCAATGCAGGTCGCCTGCAAAAACGGTTTTTTGTTTGTTTG	100	69	chr1R	413760538	413760607	-	0	0	1	1	1	1	0	1	1	0	0	1	0	-	0	0	0	0	0	0	0	0	0	0	0	0	0	0	0	0	0	0	0	0	0	0	0	0	0	0
3579654	SECCE1Rv1G0029390	i	TGCAGAAGGACATGCATGTACAGTGAGAACTCGCGCGAAATGGCGACGGAGGGTTCAAGAATTGGTCGA	100	69	chr1R	413763422	413763491	-	0	0	1	-	0	1	1	1	1	0	0	1	0	1	0	0	0	0	0	-	0	0	0	0	0	0	0	0	0	0	0	0	0	0	0	0	0	0	0	0
3909579_Z	SECCE1Rv1G0029410	c	TGCAGCTCTTCTGTGGCGACACCGTCCTGCTCAAGGGCAAGAAGCGGAAGGACACGGTCTGCATTATGC	100	69	chr1R	414156657	414156726	+	0	0	1	0	1	0	0	1	1	0	0	1	0	-	0	0	0	0	0	0	0	0	0	0	0	0	0	0	0	0	0	0	0	0	0	0	0	0	0	0
4105058	SECCE1Rv1G0029430	c	TGCAGCAGCGGAAGGAAGCCGCGCACGTCGTCGAGCTCGAGAGGCGGTTCAAGGTGCTCGACGGTCTCA	100	69	chr1R	414228485	414228554	+	0	0	0	0	0	0	0	1	1	0	0	0	0	0	0	0	0	0	0	0	0	0	0	0	0	0	0	0	0	0	0	0	0	0	0	0	0	0	0	0
5799922	SECCE1Rv1G0029500	i	TGCAGGAAATGGCAGACATGGCAAGTTAGTTAGATTTATGCAAGAAGCGGCGGTGATTATAGTAGTAAT	100	69	chr1R	415364982	415365051	+	0	0	1	1	1	1	1	1	1	0	0	-	0	-	0	0	0	0	0	0	0	0	0	0	0	0	0	0	0	0	0	0	0	0	0	0	0	0	0	0
7087369	-	u	TGCAGCCGTGACCGTTGCCGCGAGTCAGTCCGCGGGCCCCGGCGCGCAGGGACGCGCCTCGGGAACCGA	98.5507	68	chr1R	415367160	415367228	-	0	0	1	1	1	1	1	1	1	0	0	-	0	-	0	0	0	0	0	-	0	0	0	0	0	0	0	0	0	0	0	0	0	0	0	0	0	0	0	0
5222566	-	u	TGCAGCCCGCGCAGGGCGTCTCTCGGCCGTCGGATGGCGGAGCCGCGGCGTGCACGCACGCATGCTTTG	100	69	chr1R	415367224	415367293	+	0	0	0	0	0	0	1	1	1	0	0	1	0	1	0	0	0	0	0	0	0	0	0	0	0	0	0	0	0	0	0	0	0	0	0	0	0	0	0	0
100056932	-	u	TGCAGCCTGTTCTCAATGCGCTCATAAATCAGGCATTGCTATCCGCTGTACATAAAGGGCTCCACCTTT	98.5507	68	chr1R	416208794	416208862	-	0	0	1	0	0	0	0	0	0	0	0	0	0	0	0	0	0	0	0	0	0	0	0	0	0	0	0	0	0	0	0	0	0	0	0	0	0	0	0	0
5789486	SECCE1Rv1G0029580	o	TGCAGTGCTACTGCTTTGTGTGTGACGTTGCTGCTCCGTGCGCGACCTGGAGAGGACATGCGAACTATG	100	69	chr1R	416302913	416302982	-	0	0	0	0	0	0	1	0	0	0	0	0	0	0	0	0	0	0	0	0	0	0	0	0	0	0	0	0	0	0	0	0	0	0	0	0	0	0	0	0
3359873	SECCE1Rv1G0029580	i	TGCAGAGACATCCAAATCGAAATCGCGCCGATCGCGGGCTCATTTGGGGAATGTACAATCTGAAAGGGG	100	69	chr1R	416305568	416305637	+	0	0	0	1	1	1	1	0	1	0	0	0	0	0	0	0	0	0	0	0	0	0	0	0	0	0	0	0	0	0	0	0	0	0	0	0	0	0	0	0
4099298	-	u	TGCAGTGTGTGGTTCACACTGTTCCTCTCGTGTTGAAGCTTCAGAAAGATGATCACACAGATGCATGTC	100	69	chr1R	419011503	419011572	+	0	0	1	1	1	1	1	1	1	0	0	1	0	-	0	0	0	0	0	-	0	0	0	0	0	0	0	0	0	0	0	0	0	0	0	0	0	0	0	0
3362104	-	u	TGCAGCCACAATGTGCATCAGCCATATACTTGGGTGCATGCGGAATTTGATCGAATGAGAAGAAAATGA	100	69	chr1R	419012558	419012627	-	0	0	-	1	1	1	-	1	1	0	0	1	0	0	0	0	0	0	0	0	0	0	0	0	0	0	0	0	0	0	0	0	0	0	0	0	0	0	0	0
3594031	-	u	TGCAGGTACCATTTGCCTTTTACTACATGTTTTTGGTTCCATAATAGTAGATCGACCAATAGATCACCT	100	69	chr1R	419138466	419138535	-	0	0	1	1	1	1	1	1	1	0	0	1	0	-	0	0	0	0	0	1	0	0	0	0	0	0	0	0	0	0	0	0	0	0	0	0	0	0	0	0
6210635	SECCE1Rv1G0029840	x	TGCAGCGTGCTCTGGATCGTGAAGCCGCCCTCGCTCGCCTCTAGCTGCGGCGAGCTCTGGCTCGGGAAG	100	69	chr1R	420972063	420972132	-	0	0	1	1	1	1	1	1	1	0	0	1	0	1	0	0	0	0	0	1	0	0	0	0	0	0	0	0	0	0	0	0	0	0	0	0	0	0	0	0
7091281	SECCE1Rv1G0029840	x	TGCAGCGTGCTGTGACTCGGGAAGCCGTGGCTCGCCTCCAACTGCGGCGAGCTCTGGCTCTGATACGGG	100	69	chr1R	420972237	420972306	-	0	0	0	1	1	1	1	1	1	0	0	-	0	1	0	0	0	0	0	-	0	0	0	0	0	0	0	0	0	0	0	0	0	0	0	0	0	0	0	0
4095026	SECCE1Rv1G0029840	x	TGCAGACAAGGGGGGATATGGTCATGGTGTGGCTCACTCCTGCTCCTAGTATGCCCAACGACCTTGCGG	100	69	chr1R	420972448	420972517	-	0	0	1	1	1	1	1	1	1	0	0	-	0	-	0	0	0	0	0	0	0	0	0	0	0	0	0	0	0	0	0	0	0	0	0	0	0	0	0	0
100049375	-	u	TGCAGCTGCAAGCAAAATTACCGAGAGGAAAGAGAGAGAGACTAGATCAGATTCCCCTGCCTTTGTTTA	100	69	chr1R	421992999	421993068	+	0	0	0	0	0	1	0	0	0	0	0	0	0	0	0	0	0	0	0	0	0	0	0	0	0	0	0	0	0	0	0	0	0	0	0	0	0	0	0	0
3741276	SECCE1Rv1G0030010	i	TGCAGCAGTACAGTACAGCTAGTCGTTGAGCATCTACTCTTCCTTTCTCCTTGGCGTGAGCTGGGCCTT	100	69	chr1R	422563489	422563558	-	0	0	0	1	0	0	1	0	0	0	0	0	0	0	0	0	0	0	0	0	0	0	0	0	0	0	0	0	0	0	0	0	0	0	0	0	0	0	0	0
3586767	-	u	TGCAGGCCAATCGTTTGCATGCACGGAGTAACTGCCTAGGGCCTCCTCGGTAGCAATTCAGGGGTAAAA	100	69	chr1R	422599751	422599820	+	0	0	1	1	1	1	1	1	1	0	0	-	0	0	0	0	0	0	0	0	1	0	0	0	0	0	0	0	0	0	0	0	0	0	0	0	0	0	0	0
5040289	-	u	TGCAGGCAAGTAAAGGGCTACGTTAGGACACGGGGACAGCATAACACAGCAAAGAAAGAAATCGAGCAC	100	69	chr1R	422944771	422944840	+	0	0	0	1	1	0	1	1	1	0	0	1	0	-	0	0	0	0	0	0	0	0	0	0	0	0	0	0	0	0	0	0	0	0	0	0	0	0	0	0
3347353	SECCE1Rv1G0030080	x	TGCAGTGGCAATGATCTAGAGTATGTTGTATTGCACGAATACGTATTTTAGCACCGAAATGACGCACAG	100	69	chr1R	423484773	423484842	+	0	0	0	1	0	1	1	1	1	0	0	-	0	-	0	0	0	0	0	0	0	0	0	0	0	0	0	0	0	0	0	0	0	0	0	0	0	0	0	0
3353393	-	u	TGCAGCGGCGTAGCTTCTGATTGTCCAGCAGTTATTGCCATCTAACTTGTGAACAATAGTCAATAGTCA	100	69	chr1R	423681226	423681295	+	0	0	0	1	0	1	0	0	0	0	0	1	0	0	0	0	0	0	0	0	0	0	0	0	0	0	0	0	0	0	0	0	0	0	0	0	0	0	0	0
3354265	-	u	TGCAGCCTCGACGTGCCAAATCCTGGTCACCTCAACGTGTGATTAATCTGCCTCCCCAAGGACGACCTC	100	69	chr1R	423729121	423729190	-	0	0	1	1	1	1	1	1	1	0	0	0	0	0	0	0	0	0	0	0	0	0	0	0	0	0	0	0	0	0	0	0	0	0	0	0	0	0	0	0
3346679	-	u	TGCAGCCTTGAACGCGCCCACATGATCACGGAGCACAACTCCTCCCCCTCCTTTGTCTCGATGCTTGGA	100	69	chr1R	426022201	426022270	-	0	0	0	1	1	0	0	-	1	0	0	0	0	0	0	0	0	0	0	0	0	0	0	0	0	0	0	0	0	0	0	0	0	0	0	0	0	0	0	0
12321711	-	u	TGCAGCGGAGGCGGCTTGGTAGGCTTGAAGGTCGCTGGCAAAGGCGGCGAGGTGGAGAGAGGCCCCAGC	100	69	chr1R	426284332	426284401	-	0	0	1	0	0	0	0	0	0	0	0	0	0	0	0	0	0	0	0	0	0	0	0	0	0	0	0	0	0	0	0	0	0	0	0	0	0	0	0	0
5206532	SECCE1Rv1G0030340	x	TGCAGCGTCGCCATGGCTGGGATGGGCTGCTAGGGTGGACGGACGGGCTGCTCGTCGCTGGGTTTGCCG	100	69	chr1R	427196430	427196499	+	0	0	0	0	0	0	1	0	0	0	0	0	0	0	0	0	0	0	0	0	0	0	0	0	0	0	0	0	0	0	0	0	0	0	0	0	0	0	0	0
3578630	SECCE1Rv1G0030370	x	TGCAGCTGCTCCAGCTCGCGCGCGTCATTCCGTGGCCCGATGAGCATCTCGCAGATGGCCCTGAAGGTG	100	69	chr1R	427368985	427369054	-	0	0	1	1	0	1	1	1	1	0	0	1	0	-	0	0	0	0	0	1	0	0	0	0	0	0	0	0	0	0	0	0	0	0	0	0	0	0	0	0
3346324_V	SECCE1Rv1G0030460	x	TGCAGGCAGTCTGGTCTTCCTCTTCTTGACGGACGCCACCACCACCCTGAGGATGTCCCTGAGCGGGCT	100	69	chr1R	427889685	427889754	-	0	0	0	0	0	1	0	1	1	0	0	0	0	0	0	0	0	0	0	0	0	0	0	0	0	0	0	0	0	0	0	0	0	0	0	-	0	0	0	0
7355084	-	u	TGCAGTAGCGGGCACCACCACGCCGACGAACTCACGAGCGATGCTGTGGGGGAATCGTCGCACAGATGG	98.5507	68	chr1R	428486430	428486498	-	0	0	1	0	0	1	0	0	0	0	0	0	0	0	0	0	0	0	0	0	0	0	0	0	0	0	0	0	0	0	0	0	0	0	0	0	0	0	0	0
5137719	-	u	TGCAGGCTTCATGACGAGCGCTAGCCTTGTCGGGCCGCTGCTCCCGTGGTTTTTTTGGGCATCGTAGAT	100	69	chr1R	428689602	428689671	-	0	0	0	0	0	0	0	1	1	0	0	0	0	0	0	0	0	0	0	0	0	0	0	0	0	0	0	0	0	0	0	0	0	0	0	0	0	0	0	0
100085614	SECCE1Rv1G0030590	c	TGCAGTCCCGCGACCGTGGCAGCGATGGCGGCTACGAGGAGAACGCAGAGGGAAGCAGGGATTCCGGCG	100	69	chr1R	429041854	429041923	-	0	0	0	0	0	0	1	0	0	0	0	0	0	0	0	0	0	0	0	0	0	0	0	0	0	0	0	0	0	0	0	0	0	0	0	0	0	0	0	0
3595490	SECCE1Rv1G0030650	i	TGCAGCAAAAGGAAGAACAAAAAGGAACGAAAAATTGGATCAGGTCCTGACATATATCTTGGGAAATTT	100	69	chr1R	430433555	430433624	-	0	0	1	1	1	1	1	1	1	0	0	1	0	-	0	0	0	0	0	0	0	0	0	0	0	0	0	0	0	0	0	0	0	0	0	0	0	0	0	0
3730916	-	u	TGCAGAAGATGGCATGGGGTGAGTGAATTTATAGTGTGCATTACGTCGGATTGGATCAATCAGTACGGT	100	69	chr1R	430837532	430837601	+	0	0	0	1	1	1	1	1	1	0	0	1	0	-	0	0	0	0	0	1	0	0	0	0	0	0	0	0	0	0	0	0	0	0	0	0	0	0	0	0
3346164	SECCE1Rv1G0030740	p	TGCAGAGAACCTCTGACGACTGGACTCAAGTTGAAACGCCCAGCACACCAATTGTTTCTTGGCCTGGCT	100	69	chr1R	431245482	431245551	-	0	0	0	1	1	1	1	1	1	0	0	0	0	0	0	0	0	0	0	-	0	0	0	0	0	0	0	0	0	0	0	0	0	0	0	0	0	0	0	0
3362666	-	u	TGCAGTCTACTTGGAATCCCATCCCCGCCTCTCTTTCTCCATCGATTAGCCATTTATCGTGTCATCGTC	100	69	chr1R	431554906	431554975	+	0	0	1	1	1	1	1	1	1	0	0	-	0	0	0	0	0	0	0	1	0	0	0	0	0	0	0	0	0	0	0	0	0	0	0	0	0	0	0	0
3575970	SECCE1Rv1G0030760	o	TGCAGGAGGGTCAAGACGTGATAGACGATTCAATTATTTGTTTCGTGATGTTTTTTTTATCGTTGATCC	100	69	chr1R	432005099	432005168	-	0	0	0	1	1	1	1	1	1	0	0	1	0	-	0	0	0	0	0	0	0	0	0	0	0	0	0	0	0	0	0	0	0	0	0	0	0	0	0	0
3349981	-	u	TGCAGGAGCACTGTGAGCCTGCGCTTCTTTCCCCTCTCCTCTGAGATCGATCTCGAGCTCCAAACTCAC	100	69	chr1R	433119803	433119872	+	0	0	0	1	1	1	1	1	1	0	0	1	0	-	0	0	0	0	0	0	0	0	0	0	0	0	0	0	0	0	0	0	0	0	0	0	0	0	0	0
3575835	-	u	TGCAGCGAGCCCCTGCTTTGTATGGAGATTTTATCTCTGTTATTTATATGTAAACCTAAGACATACATG	100	69	chr1R	436665844	436665913	+	0	0	0	1	1	1	1	1	1	0	0	0	0	0	0	0	0	0	0	0	0	0	0	0	0	0	0	0	0	0	0	0	0	0	0	0	0	0	0	0
3346743	-	u	TGCAGTTAGAAAATTCATCAATGTTCATCCCAAAAATTTGAGATATTTTTGAATTTTTTACTAGTTTTT	100	69	chr1R	437341381	437341450	-	0	0	0	0	1	0	0	0	1	0	0	0	0	0	0	0	0	0	0	0	0	0	0	0	0	0	0	0	0	0	0	0	0	0	0	0	0	0	0	0
3887337	-	u	TGCAGTTATTTTGAAACAGCGGAAGTACTCCATACATTTGCTTGGTCGGAGCTCGATGATGTGTGGCAC	100	69	chr1R	437418150	437418219	-	0	0	0	1	1	1	1	1	1	0	0	1	0	1	0	0	0	0	0	0	0	0	0	0	0	0	0	0	0	0	0	0	0	0	0	0	0	0	0	0
3353253	-	u	TGCAGGGGGTGCGCCGCGCGACTATATGAAGACTGAGCTCAAGCGGCGGCACGTCCTTCGGGCTTACGA	100	69	chr1R	438007127	438007196	-	0	0	1	1	0	1	0	1	1	0	0	0	0	0	0	0	0	0	0	-	0	0	0	0	0	0	0	0	0	0	0	0	0	0	0	0	0	0	0	0
3342213	-	u	TGCAGAGCACCCAGTGTGGCCATAGACCATAGTTGTGAACAGAGAAGAGCTACGATCCCGAACACGCCG	100	69	chr1R	438007192	438007261	+	0	0	1	1	0	1	0	1	1	0	0	0	0	0	0	0	0	0	0	0	0	0	0	0	0	0	0	0	0	0	0	0	0	0	0	0	0	0	0	0
3746066	SECCE1Rv1G0031030	x	TGCAGCCCGTGCCGCCGGGGCACGGGACGGTGCACCCGCACTTGTCGTCGCAGCCCATCTCGAATTCTG	98.5507	68	chr1R	438007268	438007336	-	0	0	1	1	1	1	1	1	1	0	0	1	0	0	0	0	0	0	0	-	0	0	0	0	0	0	0	0	0	0	0	0	0	0	0	0	0	0	0	0
3745412	-	u	TGCAGCAATGCATGTGACTGCACACTATGCCAAGAAGTCCGCGCGTATCGACAACGCCCTGGAAAGATT	100	69	chr1R	439201256	439201325	+	0	0	0	1	0	1	1	1	1	0	0	0	0	0	0	0	0	0	0	0	0	0	0	0	0	0	0	0	0	0	0	0	0	0	0	0	0	0	0	0
3897339	SECCE1Rv1G0031210	i	TGCAGAGCACAGCAGATGAAGAAACAAGGTAGGTAGGTGCCTGATGCAAAACGCACGAGCGGGCGAGTG	100	69	chr1R	439984547	439984616	+	0	0	0	1	0	1	0	1	0	0	0	1	0	-	0	0	0	0	0	0	0	0	0	0	0	0	0	0	0	0	0	0	0	0	0	0	0	0	0	0
3748025	-	u	TGCAGAAATATTTAGGTCTTGGATCTCAAATTCTCAATCCAAAAGCGTACAGACGGAGGAAGATTTGAT	100	69	chr1R	441592319	441592388	+	0	0	1	1	1	1	1	1	1	0	0	-	0	-	0	0	0	0	0	-	0	0	0	0	0	0	0	0	0	0	0	0	0	0	0	0	0	0	0	0
3898018	SECCE1Rv1G0031460	p	TGCAGAGACTTCGGTAAAAGTCACGGCGGCATATCATTGCTAGTTTGTACCACTGCTCTTTGCCTCTGC	100	69	chr1R	442830788	442830857	+	0	0	1	1	1	1	1	1	1	0	0	0	0	0	0	0	0	0	0	0	0	0	0	0	0	0	0	0	0	0	0	0	0	0	0	0	0	0	0	0
3344596	SECCE1Rv1G0031480	o	TGCAGGTAATATCTTTGACCACTGTAATTAAAATGCCTTCTTCAGTCAGTCAATCATAACTGCAATTAA	100	69	chr1R	443153152	443153221	-	0	0	0	1	1	1	0	1	0	0	0	0	0	0	0	0	0	0	0	-	0	0	0	0	0	0	0	0	0	0	0	0	0	0	0	0	0	0	0	0
5207772_A	SECCE1Rv1G0031480	x	TGCAGTGCCTTGGTCCTGATTTCCTCGGAGGTGGGTTGCGCCGCGACGGCGGACTGGTCCTCGACTCTC	100	69	chr1R	443153217	443153286	+	0	0	0	1	1	1	0	1	0	0	0	0	0	0	0	0	0	0	0	-	0	0	0	0	0	0	0	0	0	0	0	0	0	0	0	0	0	0	0	0
100034432	-	u	TGCAGCACGGGGAGGCATTGTCGAGGCCACGGCAGCAGCATGGCGAAGAAAAGGCAGGGCGGTCGGGCC	100	69	chr1R	445934576	445934645	-	0	0	0	0	0	0	0	0	1	0	0	0	0	0	0	0	0	0	0	0	0	0	0	0	0	0	0	0	0	0	0	0	0	0	0	0	0	0	0	0
3586141	-	u	TGCAGCAGGCCGCTGCTGTTCCTGACATGCCCTGCCCTGCCCTGATACATCACCGATTTCCCGTCCGAG	97.1014	67	chr1R	446124187	446124254	+	0	0	1	1	1	1	1	1	1	0	0	-	0	-	0	0	0	0	0	0	0	0	0	0	0	0	0	0	0	0	0	0	0	0	0	0	0	0	0	0
3584115	-	u	TGCAGCACTGTTCCATCTTTTGTTCGTGTGTACTGGTCATGCTAACAAATAGGCACACGACAGCTTAAC	100	69	chr1R	446210058	446210127	-	0	0	1	1	1	1	0	1	1	0	0	1	0	-	0	0	0	0	0	0	0	0	0	0	0	0	0	0	0	0	0	0	0	0	0	0	0	0	0	0
3597068	-	u	TGCAGCATACCAGTGTAGATGTTGCAGACAGGAGCGCAAAGCAACTACAGGGAAATGGATGGTACTGTA	100	69	chr1R	446210123	446210192	+	0	0	1	1	1	1	1	1	1	0	0	1	0	0	0	0	0	0	0	0	0	0	0	0	0	0	0	0	0	0	0	0	0	0	0	0	0	0	0	0
4104994	SECCE1Rv1G0031850	x	TGCAGGGAACTAATAAGAACATTGAACAACTAACCAACATGACCAGTTAGGTGTGACAAATAAAATGAG	100	69	chr1R	446994706	446994775	+	0	0	1	0	0	0	1	0	0	0	0	0	0	0	0	0	0	0	0	0	0	0	0	0	0	0	0	0	0	1	0	0	0	0	0	0	0	0	0	0
3341961	-	u	TGCAGTGAGCTGCCTCAACAACAAGAGACACCGCAACATGCCATGCCAATAACTCACGCCCTCATCCCC	100	69	chr1R	447694585	447694654	+	0	0	0	1	0	1	0	0	1	0	0	1	0	1	0	0	0	0	0	0	0	0	0	0	0	0	0	0	0	0	0	0	0	0	0	0	0	0	0	0
3351059	-	u	TGCAGCCAGCATAAATTGATTTGGAGGTTAGCATGCATGTGTCGACGTTGACGAGCAGATTAGTGACAA	100	69	chr1R	447697807	447697876	+	0	0	0	1	0	1	1	1	1	0	0	1	0	0	0	0	0	0	0	0	0	0	0	0	0	0	0	0	0	0	0	0	0	0	0	0	0	0	0	0
100048160	-	u	TGCAGCACGCCGTCCACGGGCCGAGGTAGTACTACAGAGCTTCAGATTGAGCATCATTAAGCATGCGTT	100	69	chr1R	447698876	447698945	-	0	0	0	0	0	1	0	0	0	0	0	0	0	0	0	0	0	0	0	0	0	0	0	0	0	0	0	0	0	0	0	0	0	0	0	0	0	0	0	0
3600128	-	u	TGCAGACAAGCCTACCAAGCCGTCCATGTATGGCACCAAACGGCTGCCCACTGAGGCATCATGCAATCG	100	69	chr1R	448861870	448861939	+	0	0	0	0	0	1	0	0	0	0	0	1	0	0	0	0	0	0	0	0	0	0	0	0	0	0	0	0	0	0	0	0	0	0	0	0	0	0	0	0
3888155	-	u	TGCAGACAATCGCAAGTTAGTTAGCTGTCGGTTGAGTGAAGTGAACACGATGAAGAGGGCCAAGCGCAA	100	69	chr1R	449234389	449234458	-	0	0	1	1	1	1	1	1	1	0	0	-	0	-	0	0	0	0	0	-	0	0	0	0	0	0	0	0	0	0	0	0	0	0	0	0	0	0	0	0
3345556	-	u	TGCAGCATGTGGCTGCACACAGCTGCACATCAAATGCTAGATCGATCCATTGCTGGTACAGGCAGGGCA	100	69	chr1R	449342398	449342467	+	0	0	1	0	0	1	1	1	1	0	0	1	0	1	0	0	0	0	0	0	0	0	0	0	0	0	0	0	0	0	0	0	0	0	0	0	0	0	0	0
3345882	SECCE1Rv1G0032020	p	TGCAGGCCTTTCTGTTTCTATTTGGGGACTTGGTACAGTTTGCTTATGTTTTCTAAAAAGAACCGCTGA	100	69	chr1R	449692395	449692464	+	0	0	1	0	0	1	1	1	1	0	0	1	0	0	0	0	0	0	0	0	0	0	0	0	0	0	0	0	0	0	0	0	0	0	0	0	0	0	0	0
100141384	SECCE1Rv1G0032060	c	TGCAGGGGCCATTCTCCATCCGCATCACCAGCGATACCGGAAAGACACTGATGGCCAACAATGCCATCC	100	69	chr1R	450284920	450284989	-	0	0	1	1	1	1	1	1	1	0	0	1	0	0	0	0	0	0	0	0	0	0	0	0	0	0	0	0	0	0	0	0	0	0	0	0	0	0	0	0
3893869	-	u	TGCAGGATACAACGTGGGGGCCTGATCTTAGGGCATAACGATGGTCTGACTTTCTCTGCAATCAACAAT	100	69	chr1R	450286381	450286450	-	0	0	1	1	1	1	1	1	1	0	0	-	0	-	0	0	0	0	0	-	0	0	0	0	0	0	0	0	0	0	0	0	0	0	0	0	0	0	0	0
3349358	-	u	TGCAGCAACCATCAAGCAACGAGAGTAGTAGATCAGCCGCTTTGACTGGCACACTAGCCACTGTAGAGT	100	69	chr1R	450961011	450961080	-	0	0	0	1	1	1	1	1	1	0	0	-	0	-	0	0	0	0	0	0	0	0	0	0	0	0	0	0	0	0	0	0	0	0	0	0	0	0	0	0
3895204	SECCE1Rv1G0032120	p	TGCAGATTTGCGTATGCTGCGGAGATATTTCCCCGCGTGGTGTGAGTGACGTGATGGTTTGCTCTCTTG	100	69	chr1R	450996369	450996438	-	0	0	1	1	1	1	1	1	1	0	0	-	0	-	0	0	0	0	0	0	0	0	0	0	0	0	0	0	0	0	0	0	0	0	0	0	0	0	0	0
3345095	SECCE1Rv1G0032120	e	TGCAGCAGCAGCAACAGCAAGCTCAACCGAACGGCATGGAGGCGTACAGCAGGATGATGGCCATGTACC	100	69	chr1R	450996932	450997001	-	0	0	1	1	0	1	1	1	1	0	0	1	0	-	0	0	0	0	0	1	0	0	0	0	0	0	0	0	0	0	0	0	0	0	0	0	0	0	0	0
3904131	SECCE1Rv1G0032140	x	TGCAGCTCCGCGTCTCCGTCCACCTCCTTGTCGCTGTGGTAGAAGTGCGCGCAGTAGCTGCGCACCCAC	100	69	chr1R	451675891	451675960	-	0	0	0	0	0	0	1	0	1	0	0	1	0	-	0	0	0	0	0	0	0	0	0	0	0	0	0	0	0	0	0	0	0	0	0	0	0	0	0	0
5489043	SECCE1Rv1G0032210	c	TGCAGTCCACCACTCTACTCCACGCCCACCTTGCATCACCAGCGTTCGGTCCAGCCGATACAAGAACCA	100	69	chr1R	452213850	452213919	+	0	0	1	0	1	0	0	1	0	0	0	0	0	0	0	0	0	0	0	0	0	0	0	0	0	0	0	0	0	0	0	0	0	0	0	0	0	0	0	0
5796433	SECCE1Rv1G0032210	c	TGCAGGAACTGTGCGCATGGATCGAAGGCCGCAACCTGAAGCGGGCGGCGGTGACGAACGCGCCGAGGG	100	69	chr1R	452214834	452214903	+	0	0	1	1	1	1	1	1	1	0	0	-	0	-	0	0	0	0	0	-	0	0	0	0	0	0	0	0	0	0	0	0	0	0	0	0	0	0	0	0
3346486	-	u	TGCAGGACATCAAACACCAAATGAGATTTTTCAATGACATCAAGTTTATCCATGAGAATAGGAAGCACA	100	69	chr1R	452375497	452375566	+	0	0	0	1	1	0	0	1	1	0	0	1	0	0	0	0	0	0	0	0	0	0	0	0	0	0	0	0	0	0	0	0	0	0	0	0	0	0	0	0
3901305	SECCE1Rv1G0032230	x	TGCAGCAGCTTCAACAGCAATTGAGCAAGATATCTCAGCTGAGCCCCCACCATAAACAATAGAGTTATT	100	69	chr1R	452599748	452599817	+	0	0	1	1	1	1	1	1	1	0	0	1	0	0	0	0	0	0	0	1	0	0	0	0	0	0	0	0	0	0	0	0	0	0	0	0	0	0	0	0
3362825_Z	-	u	TGCAGAGTCAAAGTCAAGTCTACTGAAGATAGAGTAGGTGACCAGAAAAAATATGCTCGATTTGTATCC	100	69	chr1R	452622493	452622562	-	0	0	1	1	1	1	0	1	1	0	0	0	0	0	0	0	0	0	0	-	0	0	0	0	0	0	0	0	0	0	0	0	0	0	0	0	0	0	0	0
3346014	-	u	TGCAGCACACAACCAACAAATCAAATCTGCACAAGAACTACCACGACATAAACTTATGGGAAACGTTGT	100	69	chr1R	452625309	452625378	-	0	0	0	1	1	-	0	1	1	0	0	0	0	0	0	0	0	0	0	0	0	0	0	0	0	0	0	0	0	0	0	0	0	0	0	0	0	0	0	0
5221967	-	u	TGCAGCTTGGATTCTTGTCGCCTTGGTTGGCTCGCTCGAGAGGGAGAGGGAGAGGGAGAGGGAGGACGG	100	69	chr1R	452730927	452730996	-	0	0	0	1	0	1	0	1	1	0	0	0	0	0	0	0	0	0	0	0	0	0	0	0	0	0	0	0	0	0	0	0	0	0	0	0	0	0	0	0
3362953	-	u	TGCAGTGCACGCTCCAGCAATCCGAGCCCACCCAACCACCGCACGCTCCGCGGATCCTCCTCGTGCTCC	100	69	chr1R	452730992	452731061	+	0	0	1	1	1	1	1	1	1	0	0	1	0	0	0	0	0	0	0	-	0	0	0	0	0	0	0	0	0	0	0	0	0	0	0	0	0	0	0	0
3908915	-	u	TGCAGCCAGCTTCATGCTTTGTCTAGATAAGAAAGTAGATCAAAATACAGTGGCTTCAACATGTCTGGG	100	69	chr1R	452910956	452911025	+	0	0	0	0	1	1	1	0	1	0	0	0	0	0	0	0	0	0	0	0	0	0	0	0	0	0	0	0	0	0	0	0	0	0	0	0	0	0	0	0
3886495	-	u	TGCAGGGCATGCATCCATCATGCATGGTCGCATCCCGCATGCATGGATGCACTAGCTAGCAATTCCTTC	100	69	chr1R	454266555	454266624	+	0	0	1	1	1	1	-	1	1	0	0	1	0	0	0	0	0	0	0	0	0	0	0	0	0	0	0	0	0	0	0	0	0	0	0	0	0	0	0	0
3586959	-	u	TGCAGCCAATGTGGCCCCACATGGATGAAATATAGCTCTTCAGACTCTTCTGCTACAGGTGAGTCGGAC	100	69	chr1R	455084029	455084098	-	0	0	1	1	1	1	1	1	-	0	0	1	0	0	0	0	0	0	0	0	0	0	0	0	0	0	0	0	0	0	0	0	0	0	0	0	0	0	0	0
7063999	-	u	TGCAGTCTGCCTCGCTGAACTGAACTGGACAAACAAGATTCAGAGTGACAAAGTCTCAAACCAGCAAGC	100	69	chr1R	455442925	455442994	+	0	0	0	0	0	0	1	1	0	0	0	1	0	1	0	0	0	0	0	0	0	0	0	0	0	0	0	0	0	0	0	0	0	0	0	0	0	0	0	0
100056278	SECCE1Rv1G0032490	p	TGCAGCACTAAACTTAGGACGACGACCTCGTCGTGAGCTCGTCGCAGCACTTCACTTGGACCACCACAG	100	69	chr1R	455854663	455854732	-	0	0	1	0	0	0	0	0	0	0	0	0	0	0	0	0	0	0	0	0	0	0	0	0	0	0	0	0	0	0	0	0	0	0	0	0	0	0	0	0
3890372	SECCE1Rv1G0032630	p	TGCAGGTTGCAGCTTCTATTTCCTCAGTGACTACGTGTCCTACAACGCCTTCGCATACCCGCATCGCAT	100	69	chr1R	458200600	458200669	-	0	0	1	1	1	1	1	1	1	0	0	0	0	0	0	0	0	0	0	-	0	0	0	0	0	0	0	0	0	0	0	0	0	0	0	0	0	0	0	0
7086521	-	u	TGCAGCGATGGAATTGAACCAGAGAGGGGCTGGGAGGAGCGGCTGCTCACCTAGGTCCCGTAGGACAAG	100	69	chr1R	458991375	458991444	+	0	0	1	1	1	1	1	1	1	0	0	-	0	-	0	0	0	0	0	-	0	0	0	0	0	0	0	0	0	0	0	0	0	0	0	0	0	0	0	0
3745727	-	u	TGCAGAGTACCAACACGAGCAACCGAGTGAAATATAATTGCACTGCCTCATCGTTGTCAAACTCGAACC	100	69	chr1R	459601524	459601593	-	0	0	1	1	1	1	1	1	1	0	0	-	0	-	0	0	0	0	0	-	0	0	0	0	0	0	0	0	0	0	0	0	0	0	0	0	0	0	0	0
5037315	SECCE1Rv1G0032850	c	TGCAGCTGCAAGAGCGGCAGCCCGATCGGCGGCAAGGCAAGCTCGGCGAATGTTTGGCAGCAAAGCCCA	100	69	chr1R	460406520	460406589	+	0	0	0	1	0	0	0	0	1	0	0	0	0	0	0	0	0	0	0	0	0	0	0	0	0	0	0	0	0	0	0	0	0	0	0	0	0	0	0	0
100025203	-	u	TGCAGCAGCCTTGCGCGCGCCGTCTAGCTGTAGTAGTATAGTCCCGTTTAGATCAAAAAATGAAATCTC	100	69	chr1R	460537562	460537631	-	0	0	0	0	0	0	0	1	0	0	0	0	0	0	0	0	0	0	0	0	0	0	0	0	0	0	0	0	0	0	0	0	0	0	0	0	0	0	0	0
3581731	SECCE1Rv1G0032890	x	TGCAGATACCCAGAGTACACTACACATGCATGCGATTGATCAACGTCACGAGGGACTGGCCAGGAAGCC	100	69	chr1R	460628522	460628591	+	0	0	1	-	1	-	1	1	1	0	0	0	0	0	0	0	0	0	0	0	0	0	0	0	0	0	0	0	0	0	0	0	0	0	0	0	0	0	0	0
3363092	-	u	TGCAGGGTGATCGCGTACGCATGTCGGGTATAAAGCGTGCAAGCCGCAAGTTTAGTGAATCGATTCCAC	100	69	chr1R	461334185	461334254	+	0	0	1	0	1	1	0	1	1	0	0	1	0	0	0	0	0	0	0	0	0	0	0	0	0	0	0	0	0	0	0	0	0	0	0	0	0	0	0	0
3360743	-	u	TGCAGATACGAACAGACACACACCACCGCAAGGCCAAGGCGGAGCAGCGAGAGCCGCACTCCTTCCCTC	100	69	chr1R	461907951	461908020	+	0	0	1	1	1	1	1	1	1	0	0	1	0	-	0	0	0	0	0	0	0	0	0	0	0	0	0	0	0	0	0	0	0	0	0	0	0	0	0	0
3884651	SECCE1Rv1G0033030	x	TGCAGCTCCTCCTCCTCCGCCTGCTCAGCGGCGCCGCTGCCGCTCGTAGCCGTGGCGGCAGACGACTCC	100	69	chr1R	461908702	461908771	-	0	0	0	1	0	0	1	0	0	0	0	0	0	0	0	0	0	0	0	0	0	0	0	0	0	0	0	0	0	0	0	0	0	0	0	0	0	0	0	0
3344268	-	u	TGCAGCAGAGTAAATGGCACGAGCAAGAACTCGCCATGCCATTGACATGGCAATAGCTTCGACTCCGCA	100	69	chr1R	463113088	463113157	-	0	0	1	1	0	1	1	1	1	0	0	1	0	-	0	0	0	0	0	0	0	0	0	0	0	0	0	0	0	0	0	0	0	0	0	0	0	0	0	0
3594952	-	u	TGCAGTGCGCGCGTCAGTGCATTAACGCGGCTCACCAACTCATTCGCTCCCGCGCAGTTACTCCTCCCG	100	69	chr1R	463113153	463113222	+	0	0	1	1	1	1	1	1	1	0	0	1	0	-	0	0	0	0	0	0	0	0	0	0	0	0	0	0	0	0	0	0	0	0	0	0	0	0	0	0
3742481	-	u	TGCAGAGTGCAGAGTTGCAGAGGAAGAGGAAGAGCGGGTCGGCGACGGAGAGCGACAGGCAGAGTGGAG	100	69	chr1R	463113247	463113316	-	0	0	0	1	1	1	1	1	1	0	0	1	0	-	0	0	0	0	0	0	0	0	0	0	0	0	0	0	0	0	0	0	0	0	0	0	0	0	0	0
3888649	-	u	TGCAGCGCGCCAGCGTCGCTGCCGCGGCAGCAGCAGTTTACTACCGCGTGCCATGTCGTATTAAACCGC	100	69	chr1R	463113312	463113381	+	0	0	1	0	1	1	0	1	0	0	0	1	0	-	0	0	0	0	0	-	0	0	0	0	0	0	0	0	0	0	0	0	0	0	0	0	0	0	0	0
3885839	SECCE1Rv1G0033140	i	TGCAGCGCAACGCAACGCAACTCCAGAGCTCAGCTCAGGCCTCGAGGGGATCAGTCAAGTATGGTGGCG	100	69	chr1R	463116833	463116902	-	0	0	0	1	1	0	0	1	1	0	0	0	0	0	0	0	0	0	0	0	0	0	0	0	0	0	0	0	0	0	0	0	0	0	0	0	0	0	0	0
5210275	SECCE1Rv1G0033140	x	TGCAGCAGGCAGCAGCGACGAAGGCGAGAACAATCTAGGCTAGCACCGCGGCGGCCTGCTTGTCGACCA	100	69	chr1R	463117228	463117297	-	0	0	0	0	1	1	0	1	1	0	0	0	0	0	0	0	0	0	0	0	0	0	0	0	0	0	0	0	0	0	0	0	0	0	0	0	0	0	0	0
3746872	-	u	TGCAGCAACCCCAATGAGCCAACACACTGGCTGGCGCTAACGAGAACGAGCAGACCGAACGCGCAGGCT	100	69	chr1R	464245129	464245198	-	0	0	0	1	0	1	1	1	0	0	0	0	0	0	0	0	0	0	0	1	0	0	0	0	0	0	0	0	0	0	0	0	0	0	0	0	0	0	0	0
3899230	SECCE1Rv1G0033230	p	TGCAGAGGAATCCAATCTGGTCCACCCTTTCATCTTCATTGGAGCGCAGCAGCGGACACCGAAGGGCAA	100	69	chr1R	464707776	464707845	+	0	0	1	0	0	1	0	0	0	0	0	0	0	0	0	0	0	0	0	-	0	0	0	0	0	0	0	0	0	0	0	0	0	0	0	0	0	0	0	0
17335998	SECCE1Rv1G0033280	x	TGCAGATTTCCGCACCTTTATCCCACTCTGTGATGAACGTTCCCAAAACCTTGGCTCAAAAAACGGCAA	100	69	chr1R	465056248	465056317	+	0	0	1	1	1	1	1	1	1	0	0	0	0	-	0	0	0	0	0	-	0	0	0	0	0	0	0	0	0	0	0	0	0	0	0	0	0	0	0	0
3355332	SECCE1Rv1G0033300	c	TGCAGCGGCGCGCATGTCATCGAGTTCCTCAAGTACCTGGACCAGTTCGGCAAGACCAAGGTGCACGCC	98.5507	68	chr1R	465575341	465575409	-	0	0	1	1	0	1	1	1	0	0	0	0	0	0	0	0	0	0	0	1	0	0	0	0	0	0	0	0	0	0	0	0	0	0	0	0	0	0	0	0
100056541	-	u	TGCAGCCAACAAGTCTTCTTCTACCTCCCCCTGAACCCATTCCATTCCCTTCTCTCTCTCCTCCACGCT	100	69	chr1R	465575808	465575877	-	0	0	1	0	0	0	0	0	0	0	0	0	0	0	0	0	0	0	0	0	0	0	0	0	0	0	0	0	0	0	0	0	0	0	0	0	0	0	0	0
4093272	SECCE1Rv1G0033320	x	TGCAGCTGCCCGCTGAGGCCGGTGGCCCACGGCCTGACGGTGACCACCTTATTGGACCTGTAGCACAGG	100	69	chr1R	466301554	466301623	-	0	0	0	0	1	0	0	0	1	0	0	1	0	-	0	0	0	0	0	0	0	0	0	0	0	0	0	0	0	0	0	0	0	0	0	0	0	0	0	0
5796567	SECCE1Rv1G0033320	x	TGCAGGCTCGCCATCTCCGCCCTCGTCGACGAGGCGTCGTCGGAGCAGAAGAAGACGTCCGCGATCTTG	100	69	chr1R	466302404	466302473	-	0	0	1	1	1	1	1	1	1	0	0	-	0	-	0	0	0	0	0	-	0	0	0	0	0	0	0	0	0	0	0	0	0	0	0	0	0	0	0	0
5038536	SECCE1Rv1G0033350	i	TGCAGCCTAACTATTTTATGCTTGAATGCAATTTGACTAGCAAAACACGTCTCAGTGAGGATAGTGGCT	100	69	chr1R	466621615	466621684	+	0	0	1	0	0	0	0	1	1	0	0	0	0	0	0	0	0	0	0	0	0	0	0	0	0	0	0	0	0	0	0	0	0	0	0	0	0	0	0	0
3362222	-	u	TGCAGGCTGGAGCACAATCGGTGACGTGCAGTCAATTTCTAGCCACCGTCAGATTTCAATCCAAGGGCT	100	69	chr1R	466698761	466698830	-	0	0	0	1	1	1	1	1	1	0	0	-	0	-	0	0	0	0	0	-	0	0	0	0	0	0	0	0	0	0	0	0	0	0	0	0	0	0	0	0
3904772	SECCE1Rv1G0033370	o	TGCAGACACAGATCGGAAACCAACCCGCCGGCATGTCGTCCTCCAACGACGCCCCCGTCAGCCCTCGCT	100	69	chr1R	466698826	466698895	+	0	0	1	1	1	1	1	1	1	0	0	1	0	-	0	0	0	0	0	1	0	0	0	0	0	0	0	0	0	0	0	0	0	0	0	0	0	0	0	0
3888933	-	u	TGCAGTCAAAGGGCGATGGCGGCGGCGCTCGATTTGATCTACAGGAGAGACAAAAGATGAGAGGGAGAT	100	69	chr1R	467376040	467376109	-	0	0	0	1	0	0	0	1	0	0	0	0	0	0	0	0	0	0	0	0	0	0	0	0	0	0	0	0	0	0	0	0	0	0	0	0	0	0	0	0
3360531	-	u	TGCAGCAAGAAAAGCTCGATGGTCCCCTACTTCGGTAGGGAGAGAAACGTAGTACGTGAGTTCGGGGCT	100	69	chr1R	467424777	467424846	+	0	0	0	1	1	0	1	1	0	0	0	-	0	0	0	0	0	0	0	0	0	0	0	0	0	0	0	0	0	0	0	0	0	0	0	0	0	0	0	0
3579333	-	u	TGCAGACGACTTGATGCGCGGTTCACGCCGTGGAAGGCTTGGTCCCCTGGCCGCTGCGCCGTTTTCTCG	100	69	chr1R	467993279	467993348	+	0	0	0	0	1	1	0	0	0	0	0	0	0	0	0	0	0	0	0	-	0	0	0	0	0	0	0	0	0	0	0	0	0	0	0	0	0	0	0	0
3601799	-	u	TGCAGTGTCGACGCGCGTCGTGCATGCAAGCCTGTGGTGGGACGACACGTGGTAGCTCGCATGGGCACC	100	69	chr1R	468167365	468167434	-	0	0	1	1	1	1	1	0	-	0	0	0	0	0	0	0	0	0	0	0	0	0	0	0	0	0	0	0	0	0	0	0	0	0	0	0	0	0	0	0
3591718	SECCE1Rv1G0033890	x	TGCAGTGTCTACAAGAAGAGCTATCGAAAGGATCAGCCATGGACAGAACATGATCATTATGGTTATTGC	100	69	chr1R	472535584	472535653	+	0	0	-	1	1	1	1	1	1	0	0	1	0	-	0	0	0	0	0	-	0	0	0	0	0	0	0	0	0	0	0	0	0	0	0	0	0	0	0	0
3342721	-	u	TGCAGCGGCATTTCATTATTAGCAACATATTGGTGGCATGTTTGTTAGAGCATCACTAGCACATCCGAG	97.1014	67	chr1R	474095757	474095824	-	0	0	0	1	1	1	0	1	1	0	0	0	0	0	0	0	0	0	0	-	0	0	0	0	0	0	0	0	0	0	0	0	0	0	0	0	0	0	0	0
100126306	SECCE1Rv1G0034010	x	TGCAGCAGCGACGACAGCTGCCGCATTCTCGCTAGCCCAAAGAAACAGCCCAAAAGAGTTTCTTCTCTC	100	69	chr1R	474320895	474320964	-	0	0	0	0	0	1	0	0	0	0	0	0	0	0	0	0	0	0	0	0	0	0	0	0	0	0	0	0	0	0	0	0	0	0	0	0	0	0	0	0
3742932	-	u	TGCAGGCTACCAGAGATGGCTGCCGCCGTCGCTGGAGACAGATCCGACGACAAGGGGAGGGGATGCCGA	98.5507	68	chr1R	476741357	476741425	-	0	0	0	0	1	0	1	0	0	0	0	0	0	0	0	0	0	0	0	0	0	0	0	0	0	0	0	0	0	0	0	0	0	0	0	0	0	0	0	0
100024941	-	u	TGCAGATTCATGGCGATGGCACTCGGCTGCCCCCTTCCGTAATTCTTGCTGGTTGTGGAGGTCCCATAC	100	69	chr1R	477379092	477379161	+	0	0	0	0	0	0	0	1	0	0	0	0	0	0	0	0	0	0	0	0	0	0	0	0	0	0	0	0	0	0	0	0	0	0	0	0	0	0	0	0
3597457	-	u	TGCAGCACTGACTGAGTTAAGGCAGTCCGCTGGCTGAAGCGATGAACTGCGATCATGGCGCGCGCACTG	100	69	chr1R	477660748	477660817	-	0	0	1	0	0	1	1	1	1	0	0	0	0	0	0	0	0	0	0	1	0	0	0	0	0	0	0	0	0	0	0	0	0	0	0	0	0	0	0	0
3345339	-	u	TGCAGCTCTGCTTCTGCGCACTGACTGAGTTAAGGCAGTCCGCTGGCTGAAGCGATGAACTGCGATCAT	100	69	chr1R	477660761	477660830	-	0	0	0	1	1	0	0	1	1	0	0	1	0	-	0	0	0	0	0	0	0	0	0	0	0	0	0	0	0	0	0	0	0	0	0	0	0	0	0	0
3585511	-	u	TGCAGAGAGGTAGTCATGCCTATGGCAGCAGCCAGCAGCAGTTGAAAATCTAGTGGAGTAGAGTGGAGT	100	69	chr1R	477660827	477660896	+	0	0	1	0	0	1	1	1	1	0	0	0	0	0	0	0	0	0	0	-	0	0	0	0	0	0	0	0	0	0	0	0	0	0	0	0	0	0	0	0
3580513	-	u	TGCAGTCCGAGTGCAGAGCTGCGGCACGGATCGGGCTTGCATGCGTTGGGAATGATTTATTGTTTGCAC	100	69	chr1R	477743428	477743497	+	0	0	1	-	0	0	1	0	1	0	0	0	0	0	0	0	0	0	0	0	0	0	0	0	0	0	0	0	0	0	0	0	0	0	0	0	0	0	0	0
3735758	-	u	TGCAGTGCTCTACTCTACCTCTACCACCGCCCCTTGGTGCGTCTGCGTCGGAACCAGAGCTACAAGTGG	100	69	chr1R	477743548	477743617	-	0	0	1	1	0	0	1	0	1	0	0	1	0	1	0	0	0	0	0	0	0	0	0	0	0	0	0	0	0	0	0	0	0	0	0	0	0	0	0	0
5489470	SECCE1Rv1G0034210	x	TGCAGCGCGGCGAGGACGGCGTCGTCGTCGTCGTCGGCCGAGGAGGCAGGGAGCGGGGAAGGCCCCGCG	100	69	chr1R	478451703	478451772	+	0	0	0	0	0	1	0	0	0	0	0	0	0	0	0	0	0	0	0	-	0	0	0	0	0	0	0	0	0	0	0	0	0	0	0	0	0	0	0	0
3893366	SECCE1Rv1G0034300	c	TGCAGGAGTGCGGGCTAGGTGTTTGCGATATTGCCAAGCTATGCCTCGTCGTGCCATGGCTGCTCAGCA	100	69	chr1R	480171650	480171719	-	0	0	1	1	1	1	1	1	1	0	0	1	0	1	0	0	0	0	0	0	0	0	0	0	0	0	0	0	0	0	0	0	0	0	0	0	0	0	0	0
3342069	-	u	TGCAGCTCATACTACAAAACATATCTCTGGGTAAGCAGAAAACTGAAGTGGCCACACACAGCACTCCAC	100	69	chr1R	481589480	481589549	+	0	0	0	1	1	0	1	0	1	0	0	1	0	1	0	0	0	0	0	0	0	0	0	0	0	0	0	0	0	0	0	0	0	0	0	0	0	0	0	0
3734804	-	u	TGCAGGGTCAGTCTCTATAACCTTGAATTCCACACTTGTCATCCCAGCTCTCACAAGGAAAAGGTCTCC	100	69	chr1R	481966042	481966111	-	0	0	1	1	1	1	1	1	1	0	0	1	0	-	0	0	0	0	0	-	0	0	0	0	0	0	0	0	0	0	0	0	0	0	0	0	0	0	0	0
5206091	-	u	TGCAGCCGCTGCTTTTGCTTCCGGGATCTCGCCTCCGTCCATCCCTCATCAATGACAGGCGGGATTTCC	98.5507	68	chr1R	482196645	482196713	-	0	0	0	0	1	0	1	0	1	0	0	0	0	0	0	0	0	0	0	0	0	0	0	0	0	0	0	0	0	0	0	0	0	0	0	0	0	0	0	0
3746799	-	u	TGCAGCGGCACGGGCGAAGAAACCAGGCGTAGCAAGCAAAGCGCCTCTTTGGCCAACGGACCGAGCCCG	100	69	chr1R	484253449	484253518	+	0	0	-	1	1	1	1	1	1	0	0	0	0	0	0	0	0	0	0	0	0	0	0	0	0	0	0	0	0	0	0	0	0	0	0	0	0	0	0	0
5496966	SECCE1Rv1G0034620	x	TGCAGCACCATCAACGGCGGCAGCATTTCATCTCTACTTACTATAATCGTCAGCGGACGTGGGGTGGGT	100	69	chr1R	486204111	486204180	-	0	0	1	1	1	1	1	1	1	0	0	-	0	0	0	0	0	0	0	-	0	0	0	0	0	0	0	0	0	0	0	0	0	0	0	0	0	0	0	0
3353864	SECCE1Rv1G0034620	x	TGCAGCTCCTCTGCTTCTTCCCCTTCTAATTGCAGGTGGTCTACTCGTTCTCGCTGCACCACCAGCGGT	100	69	chr1R	486205068	486205137	-	0	0	1	1	1	1	1	0	1	0	0	-	0	-	0	0	0	0	0	-	0	0	0	0	0	0	0	0	0	0	0	0	0	0	0	0	0	0	0	0
3595540	-	u	TGCAGCCGCCAGAGGAGCAAAGCAGCAGCAGACGATGGAGGAGGCTTGGGAGCTGGCCGATCTGGGGCA	100	69	chr1R	486654595	486654664	-	0	0	0	1	0	0	0	0	0	0	0	0	0	0	0	0	0	0	0	0	0	0	0	0	0	0	0	0	0	0	0	0	0	0	0	0	0	0	0	0
3341910	-	u	TGCAGACATGTAGACACTCGCACATAAACTCAAGCATCGCACATTCAAATTAATTAGGCTACTGTTATG	100	69	chr1R	487035462	487035531	-	0	0	0	1	1	0	1	1	1	0	0	1	0	-	0	0	0	0	0	0	0	0	0	0	0	0	0	0	0	0	0	0	0	0	0	0	0	0	0	0
5498095	SECCE1Rv1G0034700	c	TGCAGGCACCGCGGCGGGCCACTTCGTGGACGGCGTCTCGGCGTTCGGCCTCGGCAGGGGCACCGCCGC	100	69	chr1R	488106211	488106280	-	0	0	1	1	1	1	1	1	1	0	0	-	0	-	0	0	0	0	0	-	0	0	0	0	0	0	0	0	0	0	0	0	0	0	0	0	0	0	0	0
5044493	-	u	TGCAGGGCAAACGGGGATGGACGCCATGTTGCTGTACAGAGACGACGAGAGCTGAGAGAAGGAAACGAT	100	69	chr1R	491336038	491336107	+	0	0	1	1	1	1	1	1	1	0	0	1	0	-	0	0	0	0	0	-	0	0	0	0	0	0	0	0	0	0	0	0	0	0	0	0	0	0	0	0
3602483	SECCE1Rv1G0034820	x	TGCAGCCACCGCCGCCGCTCCATCCCCTCCAACCGCGGCACGAGAATCCACCGACCAAACACACCGAGC	100	69	chr1R	491627188	491627257	+	0	0	1	1	1	1	1	1	1	0	0	-	0	-	0	0	0	0	0	-	0	0	0	0	0	0	0	0	0	0	0	0	0	0	0	0	0	0	0	0
3364803	-	u	TGCAGATATAGAGGCCTTTCTGGAGATTGGGGAGTTTACAGAGGTGTACTGGAGTCTGAGATTCTTCCG	100	69	chr1R	491636059	491636128	+	0	0	1	1	1	1	1	1	1	0	0	-	0	-	0	0	0	0	0	-	0	0	0	0	0	0	0	0	0	0	0	0	0	0	0	0	0	0	0	0
3346741	-	u	TGCAGAAGTGCAGCGTGCAGACTTTTGTCAGCCAATTAAAGGGGTTGACGTTGAGTGTCTAAATCAGCA	100	69	chr1R	494039580	494039649	+	0	0	0	1	1	1	0	1	1	0	0	1	0	-	0	0	0	0	0	0	0	0	0	0	0	0	0	0	0	0	0	0	0	0	0	0	0	0	0	0
3588263	SECCE1Rv1G0034980	c	TGCAGCGGGTCGTCAACTCCCTGGCCGTCGAGATGTTCGCTGGGCTCGCGTCCGAGGACGCCAGCAAGG	100	69	chr1R	494043727	494043796	-	0	0	1	1	1	1	1	1	1	0	0	-	0	-	0	0	0	0	0	-	0	0	0	0	0	0	0	0	0	0	0	0	0	0	0	0	0	0	0	0
3742793	-	u	TGCAGGTCATCTCATGTGCGGGAGCATCAAATCAAATCCACTTCAAAGGCCTTAGGTGCGCCTAGAACA	100	69	chr1R	494527654	494527723	+	0	0	1	1	1	1	1	1	1	0	0	-	0	-	0	0	0	0	0	-	0	0	0	0	0	0	0	0	0	0	0	0	0	0	0	0	0	0	0	0
3739791	SECCE1Rv1G0035010	c	TGCAGGGCAAGCACAAGGCGGCGCTAGACGAGCATTGGCGCGCCGTGTGCGCCCGCGCTCGCAAGCTTG	100	69	chr1R	494707036	494707105	-	0	0	0	0	0	1	1	1	1	0	0	1	0	1	0	0	0	0	0	0	0	0	0	0	0	0	0	0	0	0	0	0	0	0	0	0	0	0	0	0
3584340	SECCE1Rv1G0035040	i	TGCAGAAGCATCGCTTTTCGTTTCAGGTTCGGCAGTTCAGACTTCAGAGTAACATTCTTGTCAGAGATG	100	69	chr1R	495001036	495001105	+	0	0	0	1	1	1	1	1	1	0	0	1	0	-	0	0	0	0	0	-	0	0	0	0	0	0	0	0	0	0	0	0	0	0	0	0	0	0	0	0
3348278	-	u	TGCAGCTTTAGCTCAACTGTCAATTTCATCAGAGGTATTGCAAGTTTGGGTTACATCTTGAGGTTTTGT	100	69	chr1R	496021040	496021109	+	0	0	1	1	1	-	1	1	1	0	0	0	0	0	0	0	0	0	0	-	0	0	0	0	0	0	0	0	0	0	0	0	0	0	0	0	0	0	0	0
5757100	-	u	TGCAGATGCGCGGCGTGTCGATCGCTTGCGTGGCGAGCATCACCAGGGTTCGATTTGCTTTTGAGCCTA	100	69	chr1R	496023162	496023231	+	0	0	1	1	0	0	0	0	0	0	0	1	0	1	0	0	0	0	0	-	0	0	0	0	0	0	0	0	0	0	0	0	0	0	0	0	0	0	0	0
5489444	-	u	TGCAGAGGGTACATAGGCGCTGGATGGAAGAGGAAACAGCAGTGGCAGGTGGATGCGCGATGTGTGTGG	100	69	chr1R	496084565	496084634	-	0	0	0	1	0	0	0	1	0	0	0	1	0	0	0	0	0	0	0	0	0	0	0	0	0	0	0	0	0	0	0	0	0	0	0	0	0	0	0	0
3883652	-	u	TGCAGTCTGCACTTGTCCAGCCGCCTTGGTTACCATGCCAGCAATTTTGGAGGTTTGCTCGGGGTTTTA	100	69	chr1R	496775376	496775445	+	0	0	1	1	1	1	1	1	1	0	0	-	0	0	0	0	0	0	0	1	0	0	0	0	0	0	0	0	0	0	0	0	0	0	0	0	0	0	0	0
100016441	SECCE1Rv1G0035170	x	TGCAGGGATATATTGATCAACCAAACTGTCCACGGCACCGTCATACTGTTCAAAAGCGTCTTCCACCGT	100	69	chr1R	496841543	496841612	-	0	0	0	1	0	0	0	1	0	0	0	0	0	-	0	0	0	0	0	0	0	0	0	0	0	0	0	0	0	0	0	0	0	0	0	0	0	0	0	0
100117325	SECCE1Rv1G0035170	p	TGCAGCCAAACTGTGTAGCGTGTGTGTGGAGTCGTCTGGAACAGTCGAGAGGAAATTAAAAGGCGTCGG	100	69	chr1R	496844160	496844229	+	0	0	0	0	1	0	0	0	1	0	0	0	0	0	0	0	0	0	0	0	0	0	0	0	0	0	0	0	0	0	0	0	0	0	0	0	0	0	0	0
100055598	-	u	TGCAGAGACCTCCCGTCCATCATCCCGTCCCACGCATGGCTACTGGCTAGTCCCACTCCACCACCCAAT	100	69	chr1R	498011896	498011965	-	0	0	1	0	0	0	0	0	0	0	0	0	0	0	0	0	0	0	0	0	0	0	0	0	0	0	0	0	0	0	0	0	0	0	0	0	0	0	0	0
3594304	SECCE1Rv1G0035490	c	TGCAGCTCCATTCTACCGTGGCAGTCCTCTGCCTCGTCTTCGTGGTTTCCTGCATCTTCCTCGTTGCTA	97.1014	67	chr1R	499187703	499187770	-	0	0	0	1	0	1	0	1	1	0	0	0	0	-	0	0	0	0	0	0	0	0	0	0	0	0	0	0	0	0	0	0	0	0	0	0	0	0	0	0
3602618	SECCE1Rv1G0035700	x	TGCAGGGAGGAGGAGGGGACGCCCATGGCGTCCTTGAGGAAGAAGTTGACGCCGAGCCAGGGGAAGAGC	100	69	chr1R	500402742	500402811	-	0	0	1	0	1	1	0	1	1	0	0	0	0	0	0	0	0	0	0	1	0	0	0	0	0	0	0	0	0	0	0	0	0	0	0	0	0	0	0	0
3908637	-	u	TGCAGCAGCGCGGGGATCAAAACGGCCCGCACTGACTCGTCCCGCATGTGGAGGCACGAGACGGAGACG	100	69	chr1R	500611277	500611346	-	0	0	0	1	1	0	1	1	1	0	0	1	0	0	0	0	0	0	0	0	0	0	0	0	0	0	0	0	0	0	0	0	0	0	0	0	0	0	0	0
3362884	SECCE1Rv1G0035740	c	TGCAGGACGAGCGGAAGAATCTGCCCGTGTACAAGTTCAAGGACGATCTGCTCAAGGCCATCGACAAGT	100	69	chr1R	500784866	500784935	-	0	0	1	1	1	1	1	1	1	0	0	-	0	-	0	0	0	0	0	-	0	0	0	0	0	0	0	0	0	0	0	0	0	0	0	0	0	0	0	0
5223354	SECCE1Rv1G0035750	c	TGCAGCTCGCCTCCGCGGCCACCAGGGACGACGCGCTCGCCTCCCTCGTAGGCCAGCTAGAGCAGAACC	100	69	chr1R	501115466	501115535	-	0	0	0	1	0	0	0	0	1	0	0	0	0	0	0	0	0	0	0	0	0	0	0	0	0	0	0	0	0	0	0	0	0	0	0	0	0	0	0	0
5206485	-	u	TGCAGCCAAGGCTGCAAGAACTCAAACCCGCGGCAAGCGCGTCGGCGAGTGGGTGATGCTGCTCCGATA	100	69	chr1R	502048910	502048979	+	0	0	0	0	0	0	0	1	0	0	0	0	0	0	0	0	0	0	0	0	0	0	0	0	0	0	0	0	0	0	0	0	0	0	0	0	0	0	0	0
6211188	-	u	TGCAGACGTGCTCTACTGGCTACAAAGTCTGAAGCTCTGTCTGCAATGCATACAGCAGAGTGCACGCAC	100	69	chr1R	502261553	502261622	+	0	0	1	1	1	1	1	1	1	0	0	1	0	1	0	0	0	0	0	1	0	0	0	0	0	0	0	0	0	0	0	0	0	0	0	0	0	0	0	0
3588190	SECCE1Rv1G0035890	x	TGCAGCCTCTGTTGGGGGACAGTGCAGGCACTGGCAACAGATGAAGAAGCTGCTGCCGCTGGCATGTCG	100	69	chr1R	502559188	502559257	-	0	0	1	1	1	1	1	1	1	0	0	0	0	-	0	0	0	0	0	1	0	0	0	0	0	0	0	0	0	0	0	0	0	0	0	0	0	0	0	0
3346918	-	u	TGCAGACACATCTAAACAGTAGAAGGACACACACAGGCGCAAGACGTTCGTGACAAGAGACAAAGCAGC	97.1014	67	chr1R	502962416	502962483	-	0	0	0	0	1	0	0	0	1	0	0	0	0	0	0	0	0	0	0	0	0	0	0	0	0	0	0	0	0	0	0	0	0	0	0	0	0	0	0	0
3576811	-	u	TGCAGACACATCTCTGGAGAAACAGTAGAAGGACACACACAGGCGCAAGACGTTCGTGACAAGAGACAA	97.1014	67	chr1R	502962422	502962489	-	0	0	0	0	0	0	0	1	0	0	0	0	0	0	0	0	0	0	0	0	0	0	0	0	0	0	0	0	0	0	0	0	0	0	0	0	0	0	0	0
3600549	SECCE1Rv1G0035910	p	TGCAGGATCGTCCCGGTGTTCTTAGACGCTAAGTAGTTCCCCAGTCGCAGAGAAAGCTCGCATATGTGT	100	69	chr1R	502968883	502968952	-	0	0	1	1	0	1	1	0	1	0	0	1	0	-	0	0	0	0	0	0	0	0	0	0	0	0	0	0	0	0	0	0	0	0	0	0	0	0	0	0
3355004	SECCE1Rv1G0035980	x	TGCAGCCTCCCCTTCCCGAAGGAAGGTCGTCTCGTCCCACCGCTGGGTCCCCGACGAGAACACATGCAT	100	69	chr1R	503821293	503821362	-	0	0	1	0	0	0	0	0	0	0	0	0	0	0	0	0	0	0	0	0	0	0	0	0	0	0	0	0	0	0	0	0	0	0	0	0	0	0	0	0
3733511	-	u	TGCAGTAGCACAAGTGCAGCAGATACATGCAGCGGGCGGCAGCAACGTAAGGGCAGCAGGTAGAGGCAG	100	69	chr1R	504280257	504280326	-	0	0	0	1	1	0	1	0	0	0	0	1	0	0	0	0	0	0	0	0	0	0	0	0	0	0	0	0	0	0	0	0	0	0	0	0	0	0	0	0
3353003	-	u	TGCAGCTCGAGAAGCACCCGATTGATTTTCCGTGTGTTGTGTCTGTCCATGTCCTTGAGCACCTCGACA	100	69	chr1R	504652637	504652706	-	0	0	0	1	1	1	1	0	1	0	0	1	0	-	0	0	0	0	0	0	0	0	0	0	0	0	0	0	0	0	0	0	0	0	0	0	0	0	0	0
100057191	-	u	TGCAGCGGCCGTGGGGTCAGCGGTAGAGCGTGCAGCAGCAGTAGGCGGCTGGCGGCGGCGAGGTGCAGG	100	69	chr1R	506144891	506144960	-	0	0	1	0	0	0	0	0	0	0	0	0	0	0	0	0	0	0	0	0	0	0	0	0	0	0	0	0	0	0	0	0	0	0	0	0	0	0	0	0
5227491	-	u	TGCAGGGGATCGAGCGGCGATGCTCGATGAAGCGAGTTGAGGGTAGGACGAGGAAGACGTCGGCAATGG	100	69	chr1R	506168707	506168776	-	0	0	0	0	0	0	0	1	0	0	0	0	0	0	0	0	0	0	0	0	0	0	0	0	0	0	0	0	0	0	0	0	0	0	0	0	0	0	0	0
3360570	-	u	TGCAGTAGCCACAGACAAGCAGGGCGATGCAGGCGACGATGATGTAGAGCTTCCCCTTCTGCTGCTGCG	100	69	chr1R	506927242	506927311	+	0	0	0	1	1	1	0	1	1	0	0	1	0	0	0	0	0	0	0	0	0	0	0	0	0	0	0	0	0	0	0	0	0	0	0	0	0	0	0	0
3345124	SECCE1Rv1G0036200	p	TGCAGCTCCATGTGCCTTGTAGCTCAAATCCCCAGCTTAACACTCTCGTGTCTCCTTAATATCAGTATT	100	69	chr1R	507127756	507127825	-	0	0	0	1	1	1	0	1	1	0	0	1	0	0	0	0	0	0	0	0	0	0	0	0	0	0	0	0	0	0	0	0	0	0	0	0	0	0	0	0
3348892	-	u	TGCAGTGACTGTCAAATAATACCACTACTAAATAAATCTGGCCACCTTTTCTGATGACCCCTCATAGGA	100	69	chr1R	507127967	507128036	+	0	0	0	1	0	0	0	0	1	0	0	0	0	0	0	0	0	0	0	0	0	0	0	0	0	0	0	0	0	0	0	0	0	0	0	0	0	0	0	0
3882431	-	u	TGCAGACAAGGAAATCATTGTGCAGCGGCTGGGGTCGCTGCGGATCAACTACTCAGGGCCGTATTCATT	100	69	chr1R	507825189	507825258	-	0	0	1	1	1	1	1	1	1	0	0	-	0	0	0	0	0	0	0	-	0	0	0	0	0	0	0	0	0	0	0	0	0	0	0	0	0	0	0	0
3342770	SECCE1Rv1G0036400	i	TGCAGGAACAAATCCAGAAATCATTGGCATAGAACGCAAACAAATGGGCCAGATATAATGGAGAGAACG	100	69	chr1R	509428880	509428949	-	0	0	1	1	0	0	0	1	0	0	0	0	0	0	0	0	0	0	0	0	0	0	0	0	0	0	0	0	0	0	0	0	0	0	0	0	0	0	0	0
100075022	-	u	TGCAGATCGCAAGTTCTCACTTGGGGCTTCATCGTCGCTGTGGTCGCCATCAGTGTAGAGAAACTTGTG	100	69	chr1R	509772634	509772703	-	0	0	0	1	-	0	0	0	1	0	0	0	0	0	0	0	0	0	0	0	0	0	0	0	0	0	0	0	0	0	0	0	0	0	0	0	0	0	0	0
3735404	-	u	TGCAGAAGGTTGGTTGGAGGCTTTTCGTTGGGCCTCTGTTTACTTATCGAGGCCGCGCACCAGGCCGAG	97.1014	67	chr1R	510303735	510303802	-	0	0	1	1	1	1	1	1	1	0	0	-	0	-	0	0	0	0	0	1	0	0	0	0	0	0	0	0	0	0	0	0	0	0	0	0	0	0	0	0
3733291	SECCE1Rv1G0036520	i	TGCAGAAAAGAAGATTCATTAATGGAGTACGTACTAGAAACAGAGACGTTCCTTCCGCTTGCTTAAGTG	100	69	chr1R	510348575	510348644	-	0	0	0	1	0	0	1	0	0	0	0	0	0	0	0	0	0	0	0	0	0	0	0	0	0	0	0	0	0	0	0	0	0	0	0	0	0	0	0	0
3344956	SECCE1Rv1G0036610	c	TGCAGCTCAAGGACGGGCCAGAATGGGATAAAATAGCTCACATCCCGATCAAACGGATCCATTGACCAG	100	69	chr1R	510726764	510726833	+	0	0	0	0	0	1	0	1	0	0	0	1	0	0	0	0	0	0	0	0	0	0	0	0	0	0	0	0	0	0	0	0	0	0	0	0	0	0	0	0
3345290	-	u	TGCAGTTCAACATCCTTTTATTCATCATTATATAGTACAGTACAATACAAACAGAACGCAAAGTACAGT	100	69	chr1R	511070621	511070690	-	0	0	0	1	0	1	1	1	1	0	0	0	0	0	0	0	0	0	0	0	0	0	0	0	0	0	0	0	0	0	0	0	0	0	0	0	0	0	0	0
3582785	-	u	TGCAGTTCAACATCCTTTTATTCATCATTACTATAGTACAGTACAATACAAACAGAACGCAAAGTACAG	100	69	chr1R	511070622	511070691	-	0	0	1	1	0	0	0	1	0	0	0	1	0	-	0	0	0	0	0	0	0	0	0	0	0	0	0	0	0	0	0	0	0	0	0	0	0	0	0	0
5224367	-	u	TGCAGCCGTTCCGCTGAGTATCTGGCCTGGTCGATTCAAGCCTCGAGGGAATCAACCGTACTGCTGCTG	100	69	chr1R	511356886	511356955	-	0	0	0	1	1	1	1	0	0	0	0	1	0	0	0	0	0	0	0	0	0	0	0	0	0	0	0	0	0	0	0	0	0	0	0	0	0	0	0	0
3900599	SECCE1Rv1G0036770	c	TGCAGGCCTTCAAGACGCAGCCCACCATTTTCCTTTTCACCGATGAGAGCATAAACAAGAAGGTCCGAG	97.1014	67	chr1R	512316582	512316649	-	0	0	1	1	-	1	1	1	1	0	0	1	0	-	0	0	0	0	0	-	0	0	0	0	0	0	0	0	0	0	0	0	0	0	0	0	0	0	0	0
7062360	SECCE1Rv1G0036770	x	TGCAGCAACTCGCCCTCTGACAGCCCGAAGCTCTGGTAAAATGCCATTTTCCGCAGCCATGACTCCCTC	100	69	chr1R	512316645	512316714	+	0	0	1	1	1	1	1	1	1	0	0	1	0	0	0	0	0	0	0	1	0	0	0	0	0	0	0	0	0	0	0	0	0	0	0	0	0	0	0	0
3348781	SECCE1Rv1G0036830	e	TGCAGAAAGAAATTATCAAGCTTTATCTGATACGGTTAGCCTCCTCCCCGACCAGGCAGTTCAGAAGAC	100	69	chr1R	512661607	512661676	-	0	0	1	1	1	1	1	1	0	0	0	0	0	0	0	0	0	0	0	0	0	0	0	0	0	0	0	0	0	0	0	0	0	0	0	0	0	0	0	0
100120962	SECCE1Rv1G0036830	x	TGCAGAACTGCAAATGGGTTCAGGGCTTAAGCAATTCCAACCTTCTTGAGCTCCTTCTCGATCTTGGGA	100	69	chr1R	512661672	512661741	+	0	0	0	0	0	0	0	1	0	0	0	0	0	0	0	0	0	0	0	0	0	0	0	0	0	0	0	0	0	0	0	0	0	0	0	0	0	0	0	0
3732697	SECCE1Rv1G0036850	x	TGCAGTTGCTCCTCCATGGCTCTTCCGCCCACGAGCAGGGCGGTGGGGACGGAGCGAAAAAGGAACAAG	100	69	chr1R	512946300	512946369	+	0	0	1	1	1	1	0	1	1	0	0	1	0	-	0	0	0	0	0	1	0	0	0	0	0	0	0	0	0	0	0	0	0	0	0	0	0	0	0	0
7411847	-	u	TGCAGCTCGGATGTACTCCTCAAAGGACTCGTGGTACTTGTCGTATAGCTTTTGCGATTATATAGTTTT	100	69	chr1R	513466322	513466391	-	0	0	0	0	0	0	0	1	0	0	0	0	0	0	0	0	0	0	0	0	0	0	0	0	0	0	0	0	0	0	0	0	0	0	0	0	0	0	0	0
3346719	-	u	TGCAGCAAGGCTATCCGCTGGTTGTCCGTCCCTGCACGATTACACGGGAATAGAAGAGCAGAAGTTAGA	100	69	chr1R	513511804	513511873	-	0	0	0	0	0	1	1	-	0	0	0	0	0	0	0	0	0	0	0	0	0	0	0	0	0	0	0	0	0	0	0	0	0	0	0	0	0	1	0	1
3730153	SECCE1Rv1G0036890	i	TGCAGTATATATGTGTTGTTTCGTTGTGCACTTTCGGACTGACTAAACTGAAACGGTGCTTCGCGCGAT	100	69	chr1R	514334822	514334891	+	0	0	1	1	1	0	1	1	1	0	0	1	0	-	0	0	0	0	0	0	0	0	0	0	0	0	0	0	0	0	0	0	0	0	0	0	0	0	0	0
3353240	-	u	TGCAGCTCAAAAGTCAACCGTCTCTCCATGTCCCCTTCCCTGAATCAGATCGTGCGCACACTGCTTCCG	100	69	chr1R	514563444	514563513	+	0	0	0	0	1	0	0	0	1	0	0	1	0	-	0	0	0	0	0	0	0	0	0	0	0	0	0	0	0	0	0	0	0	0	0	0	0	0	0	0
3360729	-	u	TGCAGGATCATCAGGACTAGTGCATTAACCTAGCTAGCTACCCCACGTCGTTCTAGCTTTAGGTAAAGA	100	69	chr1R	514565431	514565500	-	0	0	1	1	1	1	0	1	1	0	0	-	0	-	0	0	0	0	0	-	0	0	0	0	0	0	0	0	0	0	0	0	0	0	0	0	0	0	0	0
3750256_Z	-	u	TGCAGATAGCTGTAAAGAGAGGAGATATCACAATTTGAGCGGCCAATTGACCATGATGCTTTCCCTGTA	100	69	chr1R	514565496	514565565	+	0	0	0	1	1	0	0	1	1	0	0	1	0	-	0	0	0	0	0	0	0	0	0	0	0	0	0	0	0	0	0	0	0	0	0	0	0	0	0	0
3741713	SECCE1Rv1G0036910	x	TGCAGAAGAAACTCAAGATAAGTACGAATTGAACTTACCGACTGAAATGGCGTTCTGGATCTCCGCGCA	98.5507	68	chr1R	514657904	514657972	+	0	0	1	1	0	1	1	0	0	0	0	0	0	0	0	0	0	0	0	1	0	0	0	0	0	0	0	0	0	0	0	0	0	0	0	0	0	0	0	0
3355806	-	u	TGCAGCAAGCTGCTGCCCACGCGACCGCCCTGTGTTGTGCCGCGGACGCCATCCCACTTCCTCGTGTGG	100	69	chr1R	515271448	515271517	-	0	0	0	0	1	-	0	1	1	0	0	0	0	0	0	0	0	0	0	0	0	0	0	0	0	0	0	0	0	0	0	0	0	0	0	0	0	0	0	0
3738889	-	u	TGCAGCCACTTGCGCAAACCTCCAGCGCACATGCAGCTTATGTCCCGGCCCAGCTGCCCATTACTCCGA	100	69	chr1R	515284722	515284791	+	0	0	0	1	0	0	1	0	0	0	0	0	0	0	0	0	0	0	0	0	0	0	0	0	0	0	0	0	0	0	0	0	0	0	0	0	0	0	0	0
3902154	SECCE1Rv1G0037070	o	TGCAGCAGCTGCGAGCCGAGAGCCGAGAGCCGAGGACGAGAGGAGGCAGCGCCCGCCGACATGGCCGAG	97.1014	67	chr1R	517495878	517495945	+	0	0	0	0	1	0	0	1	1	0	0	0	0	0	0	0	0	0	0	0	0	0	0	0	0	0	0	0	0	0	0	0	0	0	0	0	0	0	0	0
3345687	-	u	TGCAGAACAATGTCACATTCACTCACACCAGCCGCAGCAGCGTGATCAGATCACAACAGCTACTACTAC	100	69	chr1R	517498790	517498859	-	0	0	1	0	1	1	0	0	1	0	0	0	0	0	0	0	0	0	0	-	0	0	0	0	0	0	0	0	0	0	0	0	0	0	0	0	0	0	0	0
100083500	SECCE1Rv1G0037130	x	TGCAGCTTGCTGAGGGCGCCGCTGAGCGCGCCCACGGGCGGTGCCGGCCCGTCGAGCGTCGCCGTCGGC	100	69	chr1R	519373427	519373496	+	0	0	1	0	0	0	0	0	0	0	0	0	0	0	0	0	0	0	0	0	0	0	0	0	0	0	0	0	0	0	0	0	0	0	0	0	0	0	0	0
100049620	SECCE1Rv1G0037210	c	TGCAGGAAGGCCACCCAGGTCTGAAGGAGCTTGATGTGAGCACAAACCTGTTTCAGAGGTCTGGAGCCC	100	69	chr1R	520242257	520242326	+	0	0	1	0	0	1	0	0	0	0	0	0	0	0	0	0	0	0	0	0	0	0	0	0	0	0	0	0	0	0	0	0	0	0	0	0	0	0	0	0
100016470	SECCE1Rv1G0037210	o	TGCAGGGCCTGAAGGTGGAGGAGGACTAGTCGTGTCTAGGGTGGTGGCAAGATTAGCCCCTGTCTTTTG	100	69	chr1R	520242587	520242656	+	0	0	0	1	0	0	0	0	0	0	0	0	0	0	0	0	0	0	0	0	0	0	0	0	0	0	0	0	0	0	0	0	0	0	0	0	0	0	0	0
3738854	SECCE1Rv1G0037240	o	TGCAGGTACGGTTCCGCCTCTCCTGTGGTTCCGTTTCGTGGCGCACGACTTTGGTGCTAGTTTCTTGTG	100	69	chr1R	520595118	520595187	+	0	0	0	1	0	0	0	1	0	0	0	0	0	0	0	0	0	0	0	0	0	0	0	0	0	0	0	0	0	0	0	0	0	0	0	0	0	0	0	0
5228277	SECCE1Rv1G0037260	c	TGCAGGCCGCCGCAGCCGCCGCGAGACCCGTTCACGCCGCGGAGCACTCCGTGGCGGCGGCAATGGCGA	100	69	chr1R	520635960	520636029	-	0	0	0	0	0	1	0	0	0	0	0	1	0	-	0	0	0	0	0	0	0	0	0	0	0	0	0	0	0	0	0	0	0	0	0	0	0	0	0	0
3745542	SECCE1Rv1G0037280	c	TGCAGGAGACGCCGGACTCGGTGTTCTTCACGCTGGACATGCTGGACAAGTTCATGGCCATGGCGCTGC	100	69	chr1R	520910002	520910071	+	0	0	1	1	1	1	1	1	1	0	0	1	0	-	0	0	0	0	0	-	0	0	0	0	0	0	0	0	0	0	0	0	0	0	0	0	0	0	0	0
100067329	-	u	TGCAGTATTAATATTGCAGTTTTTTGTTGTTGCCAAACAGCTCACAATAATTAAAACCATGGTATTCCT	100	69	chr1R	521212662	521212731	-	0	0	0	0	1	0	0	0	0	0	0	0	0	0	0	0	0	0	0	0	0	0	0	0	0	0	0	0	0	0	0	0	0	0	0	0	0	0	0	0
3349212	-	u	TGCAGATTGCCTGATAGCGAAAGACTTTGGACGCATATTTATTGATAATTAAGCGATGCGTGTTTATCG	100	69	chr1R	521331566	521331635	+	0	0	0	1	1	0	0	1	0	0	0	1	0	-	0	0	0	0	0	0	0	0	0	0	0	0	0	0	0	0	0	0	0	0	0	0	0	0	0	0
3733656	SECCE1Rv1G0037350	p	TGCAGACTTTGGCTTATCAATAGCAGAGAGGAGGTGATGACGTCCCTGATCGTGTACCAAAATTTCAAA	100	69	chr1R	521884384	521884453	-	0	0	0	0	1	0	0	1	0	0	0	0	0	0	0	0	0	0	0	0	0	0	0	0	0	0	0	0	0	0	0	0	0	0	0	0	0	0	0	0
3350753	SECCE1Rv1G0037350	x	TGCAGCCATGACAATCAGGCATCATCATCACCTCCTCTCCCTGCTATGATGATCAGTCAAGGCTGGCGG	100	69	chr1R	521884449	521884518	+	0	0	1	1	1	1	1	1	1	0	0	1	0	1	0	0	0	0	0	-	0	0	0	0	0	0	0	0	0	0	0	0	0	0	0	0	0	0	0	0
3887034	SECCE1Rv1G0037360	x	TGCAGCGGCGCACGGCGGGGGGCGGAGGGCAGTGGCGAGCGCGGACACGACGAGGCCGAGCATGCCGAG	100	69	chr1R	521998024	521998093	-	0	0	1	1	0	1	0	1	0	0	0	0	0	0	0	0	0	0	0	0	0	0	0	0	0	0	0	0	0	0	0	0	0	0	0	0	0	0	0	0
3883443	SECCE1Rv1G0037360	c	TGCAGCCCTGTCGACGCCCGCGTGCCAGCGCGCGAACGGTGGACAGCTCGCCGTGCTTTACGTGTCGCT	100	69	chr1R	521998089	521998158	+	0	0	1	1	0	1	0	1	0	0	0	0	0	0	0	0	0	0	0	0	0	0	0	0	0	0	0	0	0	0	0	0	0	0	0	0	0	0	0	0
3589970	SECCE1Rv1G0037410	c	TGCAGTGGGCGACGGCACAGCGGACGTTGCACGGCCTGCCGACGGCAACGCCAGACAACACGCAGCAAG	100	69	chr1R	522841287	522841356	-	0	0	1	1	1	1	1	1	1	0	0	-	0	1	0	0	0	0	0	-	0	0	0	0	0	0	0	0	0	0	0	0	0	0	0	0	0	0	0	0
3898080	SECCE1Rv1G0037410	e	TGCAGCTCAACTATTGCTGCTGTTGCCATTGCAGATCGCCACCGTCATCGCCGTGTACTGCAACTTGCC	100	69	chr1R	522841640	522841709	-	0	0	0	1	1	0	1	1	1	0	0	1	0	-	0	0	0	0	0	0	0	0	0	0	0	0	0	0	0	0	0	0	0	0	0	0	0	0	0	0
7062714	SECCE1Rv1G0037410	x	TGCAGTTACAGATGAATGCATGCGAGGCCGGATGGGGGTGAGCTTACTATCTGCGCGACGATGAAGGCG	100	69	chr1R	522841705	522841774	+	0	0	0	1	1	0	1	1	1	0	0	0	0	0	0	0	0	0	0	0	0	0	0	0	0	0	0	0	0	0	0	0	0	0	0	0	0	0	0	0
3591556	SECCE1Rv1G0037410	x	TGCAGGAAAACTAGCAAGGTTGGCTCACCAAGTCGACGGACTCGTTCTTGATTCGCTCCAGACCTTCGG	100	69	chr1R	522845193	522845262	+	0	0	0	-	1	1	1	1	1	0	0	0	0	0	0	0	0	0	0	0	0	0	0	0	0	0	0	0	0	0	0	0	0	0	0	0	0	0	0	0
3362300	-	u	TGCAGATTGCAGCTAGCATTGCGCTGCGCAGGTGCGCGTATCCCAACCACCCCTGCTCAGCTCTGCCCA	100	69	chr1R	523741115	523741184	+	0	0	1	1	1	1	1	1	1	0	0	-	0	-	0	0	0	0	0	1	0	0	0	0	0	0	0	0	0	0	0	0	0	0	0	0	0	0	0	0
3342324	-	u	TGCAGAAAAGCCATTCTTCTTCCCCTTCCCAACCCCGCAAGCTTTACACCAGCAAGTTGGCGATTCTGA	100	69	chr1R	523741875	523741944	-	0	0	0	1	1	1	1	1	1	0	0	-	0	-	0	0	0	0	0	0	0	0	0	0	0	0	0	0	0	0	0	0	0	0	0	0	0	0	0	0
100057333	-	u	TGCAGCTAAAGTTCAAAAGCGGCCATGTTTGAGGTGACGTCGTGAGTCACAGCACGGCACAACTTCTCG	98.5507	68	chr1R	524622672	524622740	-	0	0	1	0	0	0	0	0	0	0	0	0	0	0	0	0	0	0	0	0	0	0	0	0	0	0	0	0	0	0	0	0	0	0	0	0	0	0	0	0
3597208	SECCE1Rv1G0037490	p	TGCAGGGTAACTCCAATGGCGAGTCGTCAAAACGGACGCCCTGAAATGTCCCAGACACGTCCCATGCCT	100	69	chr1R	524854528	524854597	-	0	0	1	1	1	1	1	1	1	0	0	1	0	1	0	0	0	0	0	-	0	0	0	0	0	0	0	0	0	0	0	0	0	0	0	0	0	0	0	0
3364518	SECCE1Rv1G0037490	p	TGCAGATTTCATACGCACGCCGATCTGGGCGCTGGCGGGCACGCAGAGCTCAGAGCCGAGCATCGCCGC	100	69	chr1R	524855252	524855321	-	0	0	1	1	1	1	1	1	1	0	0	1	0	1	0	0	0	0	0	1	0	0	0	0	0	0	0	0	0	0	0	0	0	0	0	0	0	0	0	0
3344511	-	u	TGCAGGTCGTGAGAAGGTGTGGTCAAAGCAAGTTTACATTAGAAAACCCGAGCCTTGGTCGATGCGCCC	98.5507	68	chr1R	524857811	524857879	+	0	0	1	1	1	1	1	1	1	0	0	1	0	-	0	0	0	0	0	-	0	0	0	0	0	0	0	0	0	0	0	0	0	0	0	0	0	0	0	0
5227973	SECCE1Rv1G0037580	c	TGCAGCTCAGCTGCGTCGCCAGCGGAGCTGCGCCAAGGAGTAGGAGACGGAGCGGCCGCCTGGAGGTGG	100	69	chr1R	526568330	526568399	-	0	0	1	1	0	1	1	1	1	0	0	0	0	0	0	0	0	0	0	-	0	0	0	0	0	0	0	0	0	0	0	0	0	0	0	0	0	0	0	0
3362669	SECCE1Rv1G0037590	x	TGCAGTCAAAAGAGTCGATAGGCAGTGGTTGAGCATAGCATTCTGTACTAACCTCAATTCGGGCATATA	100	69	chr1R	526676853	526676922	-	0	0	1	1	1	1	1	1	1	0	0	0	0	0	0	0	0	0	0	0	0	0	0	0	0	0	0	0	0	0	0	0	0	0	0	0	0	0	0	0
3890170	-	u	TGCAGGGGCGTGCATGCATAGATATTGATAGACTTATGCAGTAGTACGTAGTAGTAGGTTTGCTTGCTA	100	69	chr1R	528577402	528577471	-	0	0	1	1	1	1	1	1	1	0	0	-	0	-	0	0	0	0	0	0	0	0	0	0	0	0	0	0	0	0	0	0	0	0	0	0	0	0	0	0
3346885	-	u	TGCAGGAAGCAAAGTGTAGTTGCAGCATCTCCATATTCATGTTTCTACAAGGTCCCCGAGTAGATCGTC	100	69	chr1R	528577467	528577536	+	0	0	-	1	1	1	1	1	1	0	0	1	0	0	0	0	0	0	0	0	0	0	0	0	0	0	0	0	0	0	0	0	0	0	0	0	0	0	0	0
7497693	-	u	TGCAGAACAGATTCACCTCTCCACGACAGGGGGACGCGCGCAGGCGAAGCACTCTCTCGTGGTCTCGCT	100	69	chr1R	528600496	528600565	-	0	0	1	0	0	0	0	0	0	0	0	0	0	0	0	0	0	0	0	0	0	0	0	0	0	0	0	0	0	0	0	0	0	0	0	0	0	0	0	0
5039868	-	u	TGCAGTGAGATGAAAGTTGGATCTTGACTTCAGTAGTAAAATTGATTGCTGATGAGCGGATATGACTCT	100	69	chr1R	528996832	528996901	+	0	0	0	0	0	1	0	1	0	0	0	0	0	0	0	0	0	0	0	0	0	0	0	0	0	0	0	0	0	0	0	0	0	0	0	0	0	0	0	0
3358329_V	-	u	TGCAGAGCTCGACCTCCTCGGCGTTCGAGGACTTGTCCACGTCGGAGGCTCTGGAGGCGCTCCCGTATG	100	69	chr1R	530866286	530866355	-	0	0	0	1	0	1	1	1	1	0	0	1	0	-	0	0	0	0	0	0	0	0	0	0	0	0	0	0	0	0	0	0	0	0	0	0	0	0	0	0
5036772	-	u	TGCAGCGTCGGCGGGAACGACTCTCCGATGGCACGTGAGGACTCCACAGTGGTTTGTACCACTTTTATC	100	69	chr1R	530866562	530866631	+	0	0	0	1	0	1	1	1	1	0	0	-	0	-	0	0	0	0	0	0	0	0	0	0	0	0	0	0	0	0	0	0	0	0	0	0	0	0	0	0
3344928	-	u	TGCAGAAAGCGGCGAATAGGAGCTCCCACTGACAATAGTTGGACCACATGTCCTCACAGCCCATGCGCC	100	69	chr1R	531222686	531222755	+	0	0	0	1	1	0	1	0	1	0	0	0	0	0	0	0	0	0	0	0	0	0	0	0	0	0	0	0	0	0	0	0	0	0	0	0	0	0	0	0
3586239	-	u	TGCAGAGGAGATGTGGTCGCGCGGACGGAGAAGAGGACGTCGCGAAGACGAATGCGGCGCTGGAGGTCG	100	69	chr1R	531293888	531293957	-	0	0	0	-	1	0	1	0	1	0	0	1	0	0	0	0	0	0	0	0	0	0	0	0	0	0	0	0	0	0	0	0	0	0	0	0	0	0	0	0
3598404	SECCE1Rv1G0037930	e	TGCAGTGACATGCAAACTAACGACTCTCGTTTTTTTCCACAGGGATGGATAATGTCTGACTCGCTACTG	100	69	chr1R	532443408	532443477	-	0	0	0	1	1	1	1	1	1	0	0	1	0	-	0	0	0	0	0	1	0	0	0	0	0	0	0	0	0	0	0	0	0	0	0	0	0	0	0	0
7494695	SECCE1Rv1G0037980	x	TGCAGGGACTGTATCTGATGGCGCAGTTTCGCTGATTCTTGCTGAAAGTATTGCTGGTGTACGTACAAA	100	69	chr1R	533626033	533626102	+	0	0	1	0	0	0	0	0	0	0	0	0	0	0	0	0	0	0	0	0	0	0	0	0	0	0	0	0	0	0	0	0	0	0	0	0	0	0	0	0
3362719	-	u	TGCAGGTGCACGGATTTGCCATCTCTTCCTCAACAGGGAGCTTTGCTTCTGCCGTGAGGCCGCCCCGTT	100	69	chr1R	533631717	533631786	+	0	0	1	1	1	1	1	1	1	0	0	1	0	0	0	0	0	0	0	1	0	0	0	0	0	0	0	0	0	0	0	0	0	0	0	0	0	0	0	0
3357226	-	u	TGCAGACAAGCAGTGGAAAGCGGTAGACTTTCCGCACCAAAGCTGGCAATGGCATGGCCGTTTGGTCAG	100	69	chr1R	534163993	534164062	-	0	0	0	1	0	1	1	1	1	0	0	1	0	-	0	0	0	0	0	-	0	0	0	0	0	0	0	0	0	0	0	0	0	0	0	0	0	0	0	0
3590508	-	u	TGCAGAGGAGACAGAGACCATCAGCGAGAGTCAATGGGCACTTGCGTGAGCACATGCTACCCCTGCTCG	100	69	chr1R	534164211	534164280	+	0	0	1	1	1	-	1	1	1	0	0	1	0	0	0	0	0	0	0	0	0	0	0	0	0	0	0	0	0	0	0	0	0	0	0	0	0	0	0	0
5486891	-	u	TGCAGGGTCGTGGAGGTCGTCGTCCAGAGGATGGTCCAAGCACGGCGAGGGCGGCGCCGTCGCCATGGC	98.5507	68	chr1R	534176630	534176698	+	0	0	0	0	0	0	0	0	1	0	0	0	0	0	0	0	0	0	0	0	0	0	0	0	0	0	0	0	0	0	0	0	0	0	0	0	0	0	0	0
3579121	-	u	TGCAGCTCCCAGCCTCCACTGCCACTCGCCTCATCAGAAGCTCCATCAAAATTCACCTTGAGAGTGCCC	100	69	chr1R	534845989	534846058	-	0	0	0	1	1	1	1	1	1	0	0	1	0	-	0	0	0	0	0	0	0	0	0	0	0	0	0	0	0	0	0	0	0	0	0	0	0	0	0	0
3905126	-	u	TGCAGTGCGGGTAGGCACCAGATATGTCTCCTTCCCTCGCCTCGAAAGGGAAAAAGGAGGGGAGATGGT	100	69	chr1R	535081773	535081842	-	0	0	0	1	1	1	1	1	1	0	0	-	0	-	0	0	0	0	0	0	0	0	0	0	0	0	0	0	0	0	0	0	0	0	0	0	0	0	0	0
3355842	-	u	TGCAGCGGGGAAGGGTCGGCATCGCAGAGGCGTCAAGGATACTGTGTTGCCACCCGACGAGACGTTGCC	100	69	chr1R	535195109	535195178	-	0	0	0	0	0	0	0	0	1	0	0	0	0	0	0	0	0	0	0	0	0	0	0	0	0	0	0	0	0	0	0	0	0	0	0	0	0	0	0	0
3750424	SECCE1Rv1G0038110	c	TGCAGGACGGCGACGTGGACGGGCTCCAGGTGCTTGTCGACGGCGCATGGCGCTTCGTGCGGCCCAAGA	100	69	chr1R	535425269	535425338	+	0	0	1	0	0	0	0	0	1	0	0	0	0	0	0	0	0	0	0	0	0	0	0	0	0	0	0	0	0	0	0	0	0	0	0	0	0	0	0	0
3360325	-	u	TGCAGTGCACCAGAGCCATATCTCCGAACTGAACAAACTACCACTAGAACTGCATGCGACTAAAATCAC	100	69	chr1R	536396701	536396770	-	0	0	0	1	1	1	1	0	0	0	0	1	0	1	0	0	0	0	0	0	0	0	0	0	0	0	0	0	0	0	0	0	0	0	0	0	0	0	0	0
3742837	SECCE1Rv1G0038330	c	TGCAGGGCAGGAGCCTGCAAAGCAGCATGTGGATACTGCCCAGCCCGGCCGCCTTCGGCACCGCGACGC	100	69	chr1R	537791940	537792009	+	0	0	1	1	1	1	1	1	1	0	0	1	0	-	0	0	0	0	0	1	0	0	0	0	0	0	0	0	0	0	0	0	0	0	0	0	0	0	0	0
3351941	-	u	TGCAGTTGTCGCAGCACTTGGGAAAATAGTCGGCTGCACGCACGCAAGACACCGACGGCATCAGATAAT	100	69	chr1R	538312635	538312704	-	0	0	1	0	1	1	0	1	0	0	0	0	0	0	0	0	0	0	0	-	0	0	0	0	0	0	0	0	0	0	0	0	0	0	0	0	0	0	0	0
3600701	-	u	TGCAGCTGGAGGAGCCATAGGAGGTGGGATCGCCAGAGATGCATTTCCCTCAGCTCAACATCACTCAGG	100	69	chr1R	538554345	538554414	+	0	0	0	0	1	1	0	0	0	0	0	0	0	0	0	0	0	0	0	-	0	0	0	0	0	0	0	0	0	0	0	0	0	0	0	0	0	0	0	0
3591402	-	u	TGCAGGAATTTGTCTCAAAAAAAAAGCAGGATGCAGGAAAATGTTGGGGAGAGAGAGGAAGTAATAGGC	100	69	chr1R	539284861	539284930	+	0	0	1	1	1	1	0	0	0	0	0	0	0	0	0	0	0	0	0	0	0	0	0	0	0	0	0	0	0	0	0	0	0	0	0	0	0	0	0	0
3364777	SECCE1Rv1G0038470	x	TGCAGTTGTTGGACCTTGCCGAGGAGCTGCTCCAGCGTCATCTCGCTCGTCGGCGTCTCCCTCGGCACG	100	69	chr1R	539701936	539702005	-	0	0	1	1	1	1	1	1	1	0	0	0	0	0	0	0	0	0	0	-	0	0	0	0	0	0	0	0	0	0	0	0	0	0	0	0	0	0	0	0
3586229	SECCE1Rv1G0038470	e	TGCAGCATCTCCTCGACCGATTCATCGCTTGCCGACCCGTAGGTGAGTCCATCCGTGCGTGCACGCAAC	100	69	chr1R	539702001	539702070	+	0	0	1	1	1	1	1	1	1	0	0	1	0	-	0	0	0	0	0	-	0	0	0	0	0	0	0	0	0	0	0	0	0	0	0	0	0	0	0	0
3739026	-	u	TGCAGGTGCAGGGGTTTGTTTATATCTAGTACTATTTGTTTCGGGTGCGTTCAGGCTTAATCAGTTGCC	100	69	chr1R	539703386	539703455	-	0	0	0	0	0	0	0	1	0	0	0	0	0	0	0	0	0	0	0	0	0	0	0	0	0	0	0	0	0	0	0	0	0	0	0	0	0	0	0	0
3741986	-	u	TGCAGTTAGTACTGCCTATGTTGCTTGATGATATGGTGGTATTTTTATAGGGAACCCACTATAATCTGA	100	69	chr1R	540704110	540704179	-	0	0	0	0	0	1	0	1	1	0	0	0	0	0	0	0	0	0	0	-	0	0	0	0	0	0	0	0	0	0	0	0	0	0	0	0	0	0	0	0
3355471	-	u	TGCAGTACAAATTCACAATTCACACATGCTAATCTCGCTTGAAACCTAGCTTGACGGTGGGCTCGGTCG	100	69	chr1R	540705255	540705324	+	0	0	0	0	0	0	0	1	0	0	0	0	0	0	0	0	0	0	0	0	0	0	0	0	0	0	0	0	0	0	0	0	0	0	0	0	0	0	0	0
3588292	SECCE1Rv1G0038610	i	TGCAGCATAGCCTTAATCTCATCCACACCCTGAAAAACATGACAGGTTGCCATCTCTGCTTGACCTCCG	100	69	chr1R	541468362	541468431	-	0	0	1	1	1	1	1	1	1	0	0	-	0	-	0	0	0	0	0	0	0	0	0	0	0	0	0	0	0	0	0	0	0	0	0	0	0	0	0	0
3348604	-	u	TGCAGCACAGCAGCAGGCCCCTTGTTGCGGTCAAAGGAATTGCAACAGGGGCCAAATCGCAAATCTGAA	100	69	chr1R	542149698	542149767	+	0	0	1	1	1	1	0	1	1	0	0	0	0	0	0	0	0	0	0	-	0	0	0	0	0	0	0	0	0	0	0	0	0	0	0	0	0	0	0	0
4493691	SECCE1Rv1G0038850	x	TGCAGTCCGACCATGGTGAACACGTCCGCCGCGCCGAACAGCACGTACTGCGGTACCATCCACCACAGG	100	69	chr1R	543356628	543356697	+	0	0	0	1	0	0	0	1	0	0	0	1	0	-	0	0	0	0	0	0	0	0	0	0	0	0	0	0	0	0	0	0	0	0	0	0	0	0	0	0
3731922	SECCE1Rv1G0038920	c	TGCAGAAGTTTGCCTCTGTTCTCGCTTCTGCACCCGCTGGGAAGAAGTGGGTTGCAGATGAGCTTGCAG	100	69	chr1R	543942140	543942209	+	0	0	1	-	-	1	1	1	1	0	0	1	0	0	0	0	0	0	0	1	0	0	0	0	0	0	0	0	0	0	0	0	0	0	0	0	0	0	0	0
3907774	SECCE1Rv1G0038960	i	TGCAGTAATAAGCACAGGAAAGAAAAAAAAAACACTAACAGTAAATTGACTCTGGATTTCGTACTTCTG	100	69	chr1R	544361804	544361873	+	0	0	0	1	1	1	1	1	1	0	0	0	0	0	0	0	0	0	0	0	0	0	0	0	0	0	0	0	0	0	0	0	0	0	0	0	0	0	0	0
3890730	-	u	TGCAGGCAGCCCAAAAGAGGTCGGGAATCGATCGAGAGCGGTGACCATGAAAATGGATCAGCGGATGAT	100	69	chr1R	544773051	544773120	+	0	0	0	0	1	0	1	0	0	0	0	0	0	0	0	0	0	0	0	0	0	0	0	0	0	0	0	0	0	0	0	0	0	0	0	0	0	0	0	0
3887128	-	u	TGCAGCCCAAAAGAGGTCGGGAATCGATCGAGAGCGGTGACCATGAAAATGGATCAGCGGATGATCATC	98.5507	68	chr1R	544773056	544773124	+	0	0	0	1	0	1	0	1	1	0	0	1	0	0	0	0	0	0	0	0	0	0	0	0	0	0	0	0	0	0	0	0	0	0	0	0	0	0	0	0
7464930	-	u	TGCAGTACCAACAGACCACCTTAGCAGTTGTGGCAGGTTCAGGTATGTCCGTCCTCTAGTACTCTGGGT	100	69	chr1R	544816019	544816088	+	0	0	0	0	0	0	0	1	1	0	0	1	0	0	0	0	0	0	0	0	0	0	0	0	0	0	0	0	0	0	0	0	0	0	0	0	0	0	0	0
3739492	-	u	TGCAGGTGAAACTTTTTGCTAATGGCAAACACCAGACACATTTTTCTCCCTACTCAAGGTGAACACTCC	100	69	chr1R	545385483	545385552	-	0	0	0	1	1	-	0	1	1	0	0	0	0	0	0	0	0	0	0	0	0	0	0	0	0	0	0	0	0	0	0	0	0	0	0	0	0	0	0	0
3591308	SECCE1Rv1G0039090	i	TGCAGACAGCAAACCAACCATTTCACACCCCGCACATTGCAAGAAAATTCCACATCTTCAGCACACGGC	100	69	chr1R	545425438	545425507	-	0	0	0	0	0	0	1	0	0	0	0	0	0	0	0	0	0	0	0	0	0	0	0	0	0	0	0	0	0	0	0	0	0	0	0	0	0	0	0	0
3599542	SECCE1Rv1G0039090	x	TGCAGTGAACTCACATAGATCATGAACCCCACTGCCACCGCAGGAATCGCGTATCCTGTGTTGTAGCCG	100	69	chr1R	545425639	545425708	-	0	0	0	0	0	1	1	0	0	0	0	0	0	0	0	0	0	0	0	1	0	0	0	0	0	0	0	0	0	0	0	0	0	0	0	0	0	0	0	0
3344916	SECCE1Rv1G0039090	o	TGCAGGTGCTTCTGTTGCTGCTGATCACCTCAGCTCAGGATCCTGGAATCGTCCCTCGCGCATCGCATC	100	69	chr1R	545425793	545425862	+	0	0	0	1	1	1	1	1	1	0	0	1	0	-	0	0	0	0	0	0	0	0	0	0	0	0	0	0	0	0	0	0	0	0	0	0	0	0	0	0
3359771	SECCE1Rv1G0039220	p	TGCAGGCTCACGAGACACCGCATAGCTTGAGTTAATCATCCATGTATCCTGATACAAAGAACAAAAAAA	100	69	chr1R	546667411	546667480	+	0	0	0	0	0	1	0	1	0	0	0	1	0	1	0	0	0	0	0	0	0	0	0	0	0	0	0	0	0	0	0	0	0	0	0	0	0	0	0	0
3362587	SECCE1Rv1G0039250	i	TGCAGACGCAAGGGCATAGTTAGCTCCTCAGTTAAATATATGGATCCGCCATGACCAAGGTTGCAAGGT	100	69	chr1R	546960346	546960415	+	0	0	1	1	1	1	0	1	1	0	0	1	0	-	0	0	0	0	0	0	0	0	0	0	0	0	0	0	0	0	0	0	0	0	0	0	0	0	0	0
7467470	SECCE1Rv1G0039250	x	TGCAGAGTGCCCTGAACCACACAAAGTCGATCGATCGTTAAGTTCGGGAATTGCGAATTGATTTGTCAT	100	69	chr1R	546961205	546961274	+	0	0	0	1	1	1	0	1	1	0	0	1	0	0	0	0	0	0	0	0	0	0	0	0	0	0	0	0	0	0	0	0	0	0	0	0	0	0	0	0
7087211	SECCE1Rv1G0039270	x	TGCAGGGCCCGACTGATCGCTGCCGTTTACTGCTGGCGGCGGCGGTGGCGGCGGGGACATCGCCGCCTC	100	69	chr1R	547169121	547169190	+	0	0	1	1	1	1	1	1	1	0	0	1	0	-	0	0	0	0	0	0	0	0	0	0	0	0	0	0	0	0	0	0	0	0	0	0	0	0	0	0
3901759	SECCE1Rv1G0039280	x	TGCAGAACGGGCTAAGGGGTGGATTCAGCAACATCTCAGTGGGGTATCCACCTGCTATGAAGCCTGCCG	100	69	chr1R	547268197	547268266	-	0	0	1	1	1	1	1	1	1	0	0	0	0	0	0	0	0	0	0	0	0	0	0	0	0	0	0	0	0	0	0	0	0	0	0	0	0	0	0	0
3577847	-	u	TGCAGCCCGAACTGAGTTTTCAACCGAGCTCCATCCCGACCGAACGCAGCGCACGTCGGTCGCAGAATC	100	69	chr1R	547667974	547668043	-	0	0	1	1	1	1	1	1	1	0	0	-	0	-	0	0	0	0	0	-	0	0	0	0	0	0	0	0	0	0	0	0	0	0	0	0	0	0	0	0
3363967	-	u	TGCAGCTCAACCTTACTACCAGCAGAGGGAGCCGCCTCGGGCGCAGTTTCCTTCTCCTGCGGCCGTCGA	100	69	chr1R	547755071	547755140	+	0	0	1	1	1	1	1	1	1	0	0	-	0	-	0	0	0	0	0	0	0	0	0	0	0	0	0	0	0	0	0	0	0	0	0	0	0	0	0	0
3346800	SECCE1Rv1G0039420	p	TGCAGTCTGTACAGCTACCATGCCTCAAGCCGACCCATTTTGCGGCCGTTTGTTTGTACGGTAAACTTC	100	69	chr1R	548038792	548038861	-	0	0	0	1	0	0	1	1	0	0	0	1	0	0	0	0	0	0	0	0	0	0	0	0	0	0	0	0	0	0	0	0	0	0	0	0	0	0	0	0
100048981	-	u	TGCAGCGCGGTTTTTGGCGGCCCGTCTCGTGACGCCAACGGGGCAGCTACCTTGGATAGGTTTCGTGCA	100	69	chr1R	548055476	548055545	+	0	0	0	0	0	1	0	0	0	0	0	0	0	0	0	0	0	0	0	0	0	0	0	0	0	0	0	0	0	0	0	0	0	0	0	0	0	0	0	0
3592104	-	u	TGCAGTAGCTGATACGATGCGCTCCGTCAGCACAGCGGTGCGGGTTGTGGTGGCGGATCACGGACCCCA	100	69	chr1R	549488848	549488917	-	0	0	0	1	0	0	1	0	1	0	0	1	0	1	0	0	0	0	0	0	0	0	0	0	0	0	0	0	0	0	0	0	0	0	0	0	0	0	0	0
16523294	-	u	TGCAGCGTGGGCACTCGGGGACGAGACTGAGCAGGGAGCAGCAGGGGAAAGACGGGCATGCGCGGGCCA	98.5507	68	chr1R	549646533	549646601	-	0	0	1	0	0	0	0	0	0	0	0	0	0	0	0	0	0	0	0	0	0	0	0	0	0	0	0	0	0	0	0	0	0	0	0	0	0	0	0	0
3904992	SECCE1Rv1G0039620	p	TGCAGCAGCAGAGAGTCTGCCTGCCCGCCTCCCCTATTAATAAGGCGCCGTGCGCGTGCTGGCCACCTC	100	69	chr1R	550811655	550811724	-	0	0	1	0	1	1	0	0	1	0	0	0	0	0	0	0	0	0	0	-	0	0	0	0	0	0	0	0	0	0	0	0	0	0	0	0	0	0	0	0
3887547	SECCE1Rv1G0039640	p	TGCAGCTGACCCGACGGATGGTGACCACCCAGAAGGGCAGAACAAAGCTTAGGTGCCTAGAAGGCTAGA	100	69	chr1R	551138043	551138112	+	0	0	0	0	0	1	0	0	0	0	0	0	0	0	0	0	0	0	0	0	0	0	0	0	0	0	0	0	0	0	0	0	0	0	0	0	0	0	0	0
3364956	-	u	TGCAGTTCTGCATCGGACAAGAGCTAGCAACCTTCGTTTACACATTGCGTTGCTGGTTTTGGGGTCAGC	100	69	chr1R	551450025	551450094	+	0	0	0	1	1	1	1	1	1	0	0	0	0	-	0	0	0	0	0	0	0	0	0	0	0	0	0	0	0	0	0	0	0	0	0	0	0	0	0	0
3898229	-	u	TGCAGCGCTGGCGGCTGCGGCGATTGGGGAATAAGATGTGGGCGTTCTACGGTCGGAGGGCTTCGGGAA	100	69	chr1R	551880552	551880621	+	0	0	1	1	1	1	1	1	1	0	0	0	0	0	0	0	0	0	0	0	0	0	0	0	0	0	0	0	0	0	0	0	0	0	0	0	0	0	0	0
3342414	-	u	TGCAGCAGATCTAACGTCCTTTATCCGCACAGTGCTCCCCCACACCACACTGTTGTCGGACTGATCCGA	98.5507	68	chr1R	552013829	552013897	+	0	0	0	0	0	0	1	0	1	0	0	0	0	0	0	0	0	0	0	0	0	0	0	0	0	0	0	0	0	0	0	0	0	0	0	0	0	0	0	0
3344684	-	u	TGCAGAGCCCCTGCATGAAGCTGATAAGGTCCGTGAAATGTGCAGCAAGATCTGTCATGTGCAAGGCAT	100	69	chr1R	552230588	552230657	-	0	0	0	0	0	1	0	0	0	0	0	0	0	0	0	0	0	0	0	-	0	0	0	0	0	0	0	0	0	0	0	0	0	0	0	0	0	0	0	0
3902796	-	u	TGCAGTGATTTGCCACATGCCCGAAATCCTTTTCGGGGCGCGCTGGGCTGGTGGCACGCGACGTGAGCC	100	69	chr1R	552231746	552231815	+	0	0	0	1	1	1	0	1	1	0	0	1	0	0	0	0	0	0	0	-	0	0	0	0	0	0	0	0	0	0	0	0	0	0	0	0	0	0	0	0
3582672	-	u	TGCAGTTCGACCCAGCGGCGTCGTTGAAGATCACTTACGACGTCATCAACACAAAGTACTTGAAGTTCC	100	69	chr1R	552936252	552936321	-	0	0	1	1	1	1	1	1	1	0	0	1	0	-	0	0	0	0	0	-	0	0	0	0	0	0	0	0	0	0	0	0	0	0	0	0	0	0	0	0
3593161	-	u	TGCAGCGGGAACAACAAGAGAGAGACTTGTACGCATGCGCTTTCCGCTGTGACAATCTCAACAACCATA	100	69	chr1R	553536922	553536991	+	0	0	1	1	1	1	0	1	1	0	0	1	0	0	0	0	0	0	0	0	0	0	0	0	0	0	0	0	0	0	0	0	0	0	0	0	0	0	0	0
3586782	SECCE1Rv1G0039810	i	TGCAGCAGCAGCAACCTTATAGCCATCAGTCAAACACAGTGGACCAAAAGAGGGGAAACACGCCACATT	100	69	chr1R	553547533	553547602	+	0	0	0	1	0	1	0	1	0	0	0	1	0	-	0	0	0	0	0	0	0	0	0	0	0	0	0	0	0	0	0	0	0	0	0	0	0	0	0	0
3579846	SECCE1Rv1G0039810	i	TGCAGCAACCTTAGCCATCAGTCAAACACAGTGGACCAAAAGAGGGGAAACACGCCACATTGTCGCGCG	98.5507	68	chr1R	553547540	553547608	+	0	0	1	1	1	0	1	1	1	0	0	0	0	0	0	0	0	0	0	0	0	0	0	0	0	0	0	0	0	0	0	0	0	0	0	0	0	0	0	0
7063336	-	u	TGCAGTTTCGGCCGCGGGCGGCTTTGCCAGATAGCAGCACAGTTAATTCCGCCGGCGCCTTGCAGCTTT	100	69	chr1R	553940889	553940958	-	0	0	1	1	1	1	1	1	1	0	0	1	0	-	0	0	0	0	0	1	0	0	0	0	0	0	0	0	0	0	0	0	0	0	0	0	0	0	0	0
5205379	-	u	TGCAGAAAGTTAGTGAGACTGGCGTCTCGCTCGTCCGCGGGGTCCCACACGCTAGAGAGAAATATCGAG	100	69	chr1R	553967520	553967589	+	0	0	0	1	1	0	1	1	1	0	0	0	0	0	0	0	0	0	0	0	0	0	0	0	0	0	0	0	0	0	0	0	0	0	0	0	0	0	0	0
5043681	-	u	TGCAGCACCATGACAAATTTCTCTGTTGTGTCATGACAAATTTTTTACCTTTTTAGCATGGCAAATCGT	100	69	chr1R	554877302	554877371	+	0	0	0	1	1	-	0	0	1	0	0	0	0	0	0	0	0	0	0	0	0	0	0	0	0	0	0	0	0	0	0	0	0	0	0	0	0	0	0	0
3596193	SECCE1Rv1G0039950	o	TGCAGGTACTGCACCTTCTCGATTTGCTAACTCCTTTTGGGCTCTGATCTGCGAGTGGGAGAAGTAACC	100	69	chr1R	555028477	555028546	-	0	0	0	1	1	1	1	1	1	0	0	1	0	1	0	0	0	0	0	1	0	0	0	0	0	0	0	0	0	0	0	0	0	0	0	0	0	0	0	0
3908755	-	u	TGCAGGAATGAATGATCTATCACATGGAGATGGTAGTTTGTCCGAAACAAACGCCCAAACGCCCAATGG	100	69	chr1R	555103628	555103697	-	0	0	0	1	0	1	1	1	0	0	0	1	0	0	0	0	0	0	0	0	0	0	0	0	0	0	0	0	0	0	0	0	0	0	0	0	0	0	0	0
100127995	-	u	TGCAGCAAAATCCTCCTATTTTTGTTCGGCCAGAGATTGTTCTTGGGATTTAGTTCGTGTGGAGACTAT	100	69	chr1R	555237882	555237951	+	0	0	1	0	1	0	0	0	1	0	0	0	0	0	0	0	0	0	0	0	0	0	0	0	0	0	0	0	0	0	0	0	0	0	0	0	0	0	0	0
3746213	SECCE1Rv1G0039970	p	TGCAGCAAACAACATTGTTGGATGAGTGAGCAATGGTTGTCACGTTGAAAGGAACTGATGCTGGTGTTG	100	69	chr1R	555412227	555412296	+	0	0	0	1	1	1	1	1	1	0	0	1	0	0	0	0	0	0	0	0	0	0	0	0	0	0	0	0	0	0	0	0	0	0	0	0	0	0	0	0
7412311	-	u	TGCAGGGGAGATGGATCGCTAGCTCGCTAGCTAAGAGTGGATGGAGGTGGTGAGTGACATGAGTAGCTA	100	69	chr1R	556634396	556634465	-	0	0	0	0	0	0	0	0	1	0	0	0	0	0	0	0	0	0	0	0	0	0	0	0	0	0	0	0	0	0	0	0	0	0	0	0	0	0	0	0
3578505	-	u	TGCAGACTACAGTGCACACAATCAACAATCCGCCGCTTTCTGTCTGCACCACGTTCTTCACGCGGTGGG	100	69	chr1R	556737224	556737293	-	0	0	1	1	1	1	1	1	1	0	0	-	0	-	0	0	0	0	0	1	0	0	0	0	0	0	0	0	0	0	0	0	0	0	0	0	0	0	0	0
3578561	SECCE1Rv1G0040190	e	TGCAGACCGACTACGTGGACCTTTACCTCGTGAGCCCGCGCGCCATCTGACCGACTGCATTATTGCTGC	100	69	chr1R	557138868	557138937	+	0	0	1	1	1	1	1	1	1	0	0	-	0	-	0	0	0	0	0	1	0	0	0	0	0	0	0	0	0	0	0	0	0	0	0	0	0	0	0	0
5200854	-	u	TGCAGAACGAATAGATATACCCCCACCATCAACCCCAAGGCCACCGTACCCATCTTCTTCCATAGTCTA	100	69	chr1R	557173190	557173259	+	0	0	0	1	1	1	1	0	1	0	0	0	0	0	0	0	0	0	0	1	0	0	0	0	0	0	0	0	0	0	0	0	0	0	0	0	0	0	0	0
3904915	SECCE1Rv1G0040290	e	TGCAGGGATTGGCTGGTGAGTGGAAATCTTGCATGGCTGGGAATTATCCGTTGATCACTCTCTTACATT	100	69	chr1R	557413299	557413368	+	0	0	0	1	1	0	0	1	1	0	0	0	0	0	0	0	0	0	0	0	0	0	0	0	0	0	0	0	0	0	0	0	0	0	0	0	0	0	0	0
3908309	SECCE1Rv1G0040290	i	TGCAGTTAAATGTTTAAAAATACACGCAAAATAGGTCGGATAAGAAGTGTGGATGGAAATATTATGAGC	100	69	chr1R	557413500	557413569	-	0	0	0	1	1	0	0	1	1	0	0	0	0	0	0	0	0	0	0	0	0	0	0	0	0	0	0	0	0	0	0	0	0	0	0	0	0	0	0	0
3360185	-	u	TGCAGCAAATAAGCCTCCAGCCTCGCGTGAGGATTGCTTCGGTTGGTGAACTAGCCAACTAGCATGCAC	100	69	chr1R	557616713	557616782	+	0	0	0	1	0	1	0	1	0	0	0	0	0	0	0	0	0	0	0	0	0	0	0	0	0	0	0	0	0	0	0	0	0	0	0	0	0	0	0	0
4096091	SECCE1Rv1G0040330	i	TGCAGATACACACAGAATTATAAATTCAGATTAGGCTCATGCTTACAACAAGACTTTGGTCTTAAAATT	100	69	chr1R	557859078	557859147	-	0	0	1	1	0	1	0	1	0	0	0	0	0	0	0	0	0	0	0	1	0	0	0	0	0	0	0	0	0	0	0	0	0	0	0	0	0	0	0	0
3883763	-	u	TGCAGAAGCTCCGCATCCGTCTTCTTCCTCCTAGGCCGCACTCCCGACCAGGGTCCCTCCGAGAGATCG	100	69	chr1R	557913772	557913841	-	0	0	0	1	1	0	0	0	1	0	0	1	0	0	0	0	0	0	0	0	0	0	0	0	0	0	0	0	0	0	0	0	0	0	0	0	0	0	0	0
3343799	-	u	TGCAGCCCGATGCGTCATCGTTTGAACAGGAGCGCCTGTTTCTTCCACTTGACTGGTCATCGCCGATGA	100	69	chr1R	557914135	557914204	-	0	0	0	1	1	0	0	1	1	0	0	-	0	-	0	0	0	0	0	0	0	0	0	0	0	0	0	0	0	0	0	0	0	0	0	0	0	0	0	0
3582858	SECCE1Rv1G0040350	x	TGCAGAGCGCGGTCCCGAAAGACGGACACCACCATCTCGTGGTCTGGTGGTGCAACAACCAGACAAAAC	100	69	chr1R	558140362	558140431	-	0	0	1	1	1	1	0	1	1	0	0	1	0	0	0	0	0	0	0	-	0	0	0	0	0	0	0	0	0	0	0	0	0	0	0	0	0	0	0	0
3739984	SECCE1Rv1G0040350	c	TGCAGCTGCACACCACGCGGTCGTGGGACTTCCTCGACACGCAGTCCGGCCTCAGCACCGACCGCCTCG	100	69	chr1R	558140427	558140496	+	0	0	1	1	1	1	1	1	1	0	0	-	0	-	0	0	0	0	0	1	0	0	0	0	0	0	0	0	0	0	0	0	0	0	0	0	0	0	0	0
5216616	-	u	TGCAGAGCTATAGATAAAGTTGTGAACTGGTAGAGTCCTTTATCATACCCTACGGCCTACGCTACACAC	100	69	chr1R	558771519	558771588	-	0	0	0	1	0	0	0	0	1	0	0	0	0	0	0	0	0	0	0	0	0	0	0	0	0	0	0	0	0	0	0	0	0	0	0	0	0	0	0	0
3597279	-	u	TGCAGGCCGCTTTGAAAGGCAGGTGGATAAAAAGGGTGTGGGCACGTACGCCTTGCCGTCGTCGCGGCG	100	69	chr1R	559717385	559717454	+	0	0	1	1	0	0	0	0	1	0	0	0	0	0	0	0	0	0	0	0	0	0	0	0	0	0	0	0	0	0	0	0	0	0	0	0	0	0	0	0
3347936	SECCE1Rv1G0040430	i	TGCAGCCCGACGAAAGCGTCAGAATTTATCTTTTGTCCCCATCTCTCCGCTAATGACACTGCACGGCGA	100	69	chr1R	559911867	559911936	+	0	0	0	1	0	0	0	1	0	0	0	0	0	0	0	0	0	0	0	0	0	0	0	0	0	0	0	0	0	0	0	0	0	0	0	0	0	0	0	0
3587286	-	u	TGCAGGAGAGAAAGAATCCTTTTGGAAAGGACTACCAATCTCATACGGAGAGACCAGGTGCACAGGGCA	100	69	chr1R	560284571	560284640	+	0	0	1	1	1	0	0	0	1	0	0	0	0	0	0	0	0	0	0	0	0	0	0	0	0	0	0	0	0	0	0	0	0	0	0	0	0	0	0	0
3884002	SECCE1Rv1G0040490	c	TGCAGCACGCGCCTCCACCCCACCCTACCCATCCCGCTGCCGCCGGCATGCGGGCCGTGTTCCTCACGC	100	69	chr1R	560611270	560611339	+	0	0	0	1	1	1	1	1	1	0	0	1	0	-	0	0	0	0	0	0	0	0	0	0	0	0	0	0	0	0	0	0	0	0	0	0	0	0	0	0
4094196	-	u	TGCAGTGTCGCGCGGCGGCACAGCTAGATATCTCGGTCCCCCAGGCTCGCGGTCTTTGAGAAGAAGAAA	100	69	chr1R	560800531	560800600	-	0	0	1	1	1	1	1	1	1	0	0	1	0	0	0	0	0	0	0	-	0	0	0	0	0	0	0	0	0	0	0	0	0	0	0	0	0	0	0	0
3363856	-	u	TGCAGAGCGCGGGTGTAGTATGTACTATGAATTATGATGGTCGTGTCAGGGCGTAGACGAGGCGTGCAC	100	69	chr1R	561058193	561058262	+	0	0	0	1	0	1	0	1	0	0	0	0	0	0	0	0	0	0	0	0	0	0	0	0	0	0	0	0	0	0	0	0	0	0	0	0	0	0	0	0
5202922	SECCE1Rv1G0040540	i	TGCAGCACGAGAAGCAGCGTTAGCGTTTGCGGCTGGGGGTTAGCGTCGGGGTCGGGATCAGGGATAAGA	100	69	chr1R	561707878	561707947	-	0	0	0	0	0	0	0	1	0	0	0	1	0	1	0	0	0	0	0	0	0	0	0	0	0	0	0	0	0	0	0	0	0	0	0	0	0	0	0	0
5037575_Z	SECCE1Rv1G0040540	o	TGCAGGGCTGGTGATAATGCTGGACATGGGCAGGGGCCGCCTCAAGGAGACGGTGGAGGCGCTGAGGGT	100	69	chr1R	561708095	561708164	+	0	0	0	0	1	0	1	1	1	0	0	1	0	1	0	0	0	0	0	0	0	0	0	0	0	0	0	0	0	0	0	0	0	0	0	0	0	0	0	0
3602169	SECCE1Rv1G0040540	x	TGCAGTTCCCCGACCAGGTACCTGCACACCTCCAGCCTCCCTCGGTTAGCGGCGACGTGCAGTGCCCCG	100	69	chr1R	561708191	561708260	-	0	0	1	1	1	1	1	1	1	0	0	-	0	-	0	0	0	0	0	-	0	0	0	0	0	0	0	0	0	0	0	0	0	0	0	0	0	0	0	0
3578932	SECCE1Rv1G0040580	c	TGCAGGTGCGGCAGCTCTGCGGGCTCCATGCCCTCAACGCGGCCTTGCAGGGGCCGTTCTTCAGCGAGT	100	69	chr1R	562166961	562167030	-	0	0	1	1	1	1	1	1	1	0	0	0	0	-	0	0	0	0	0	0	0	0	0	0	0	0	0	0	0	0	0	0	0	0	0	0	0	0	0	0
3595213	SECCE1Rv1G0040600	c	TGCAGCCAGCACCTGGGGCTCCTGGCGCACGGCCTTGTTCTCAGGCTGGGCCTCCAGCTGGACCTTGTC	100	69	chr1R	562210070	562210139	-	0	0	1	1	1	1	1	1	1	0	0	1	0	1	0	0	0	0	0	-	0	0	0	0	0	0	0	0	0	0	0	0	0	0	0	0	0	0	0	0
5039037	-	u	TGCAGTGGGGACCTTTTGCAGATCGCGGTGTACCTCGACACTCACGAGTGGGAGGTCATGTCCCGCGCC	100	69	chr1R	562767377	562767446	-	0	0	0	1	0	1	1	0	1	0	0	0	0	-	0	0	0	0	0	0	0	0	0	0	0	0	0	0	0	0	0	0	0	0	0	0	0	0	0	0
3345522	-	u	TGCAGCTCGTCTTCGAGAAGAAGATAACTGAGCCGTTTTTTCTGGGCCTTCGTCCTTGCTTCTGCTTTC	100	69	chr1R	562768145	562768214	+	0	0	0	1	1	1	1	1	1	0	0	1	0	0	0	0	0	0	0	0	0	0	0	0	0	0	0	0	0	0	0	0	0	0	0	0	0	0	0	0
3345150	-	u	TGCAGGATTCGACCTTAAGGAAAAAGAAATGGGATCGCCAATGTAGCCAAACAGAATGTAAAAAAATGG	100	69	chr1R	562768244	562768313	-	0	0	0	1	0	1	1	0	1	0	0	1	0	0	0	0	0	0	0	0	0	0	0	0	0	0	0	0	0	0	0	0	0	0	0	0	0	0	0	0
3593392	-	u	TGCAGCAACTTTTTAAATGTGCATGCAACTGCAACGACAATGGATTCCATTACTAGCCACCGTACACAA	100	69	chr1R	563037689	563037758	+	0	0	0	1	0	-	1	0	1	0	0	1	0	1	0	0	0	0	0	0	0	0	0	0	0	0	0	0	0	0	0	0	0	0	0	0	0	0	0	0
3730151	-	u	TGCAGTATGAAACAAGCAGGTAGTTCATCACTCAGAAACAAACAGCCCCTATTTTGGTCCACATCCTGA	100	69	chr1R	564889948	564890017	+	0	0	0	1	0	0	1	0	1	0	0	1	0	-	0	0	0	0	0	0	0	0	0	0	0	0	0	0	0	0	0	0	0	0	0	0	0	0	0	0
100143516	SECCE1Rv1G0040800	i	TGCAGCATGCCGAATTGTATTGCCCATGTATCTAGGTGTCATTCTGTGGGATTGCACAGTCGTTGCCTT	100	69	chr1R	566189413	566189482	+	0	0	0	0	0	0	0	1	1	0	0	0	0	0	0	0	0	0	0	0	0	0	0	0	0	0	0	0	0	0	0	0	0	0	0	0	0	0	0	0
3735383	SECCE1Rv1G0040830	x	TGCAGCAAAGGCTATTGACCATAAGATTTTTACCACTGTCACTGTGGAAGCAGCAGCTGAAATGTCGCC	100	69	chr1R	566397129	566397198	+	0	0	1	0	0	0	0	0	0	0	0	0	0	0	0	0	0	0	0	0	0	0	0	0	0	0	0	0	0	0	0	0	0	0	0	0	0	0	0	0
3902156	SECCE1Rv1G0040850	o	TGCAGGTCAGTCGCCCTGCTCCGTCTCCTGCCCTGCTTCGCCCCTCCCGTCTCCGTCCGCCCCGCGTAC	100	69	chr1R	566404173	566404242	-	0	0	0	1	0	1	0	0	0	0	0	1	0	-	0	0	0	0	0	1	0	0	0	0	0	0	0	0	0	0	0	0	0	0	0	0	0	0	0	0
5227977	-	u	TGCAGCCACTTCTGGTATCCTAGGACAAACCCTCTCTGTTCCAACTTCCAACACGAAGCGTCTCGGCTG	100	69	chr1R	566404463	566404532	-	0	0	0	0	0	1	0	0	0	0	0	1	0	1	0	0	0	0	0	0	0	0	0	0	0	0	0	0	0	0	0	0	0	0	0	0	0	0	0	0
3737857	-	u	TGCAGGCCGGTAAAGCTATCTTGCATATTCAATCGGCAATCATCATCTGGTTCTGGGCAGGTGAAGGTC	100	69	chr1R	566764457	566764526	-	0	0	1	0	1	0	0	1	1	0	0	0	0	0	0	0	0	0	0	0	0	0	0	0	0	0	0	0	0	0	0	0	0	0	0	0	0	0	0	0
3746034	SECCE1Rv1G0040880	p	TGCAGCCCCGAAAACTTAAACATTGAATAAAGCTCTCAAAGGACAAGATACAGTAATCACCTCAGACGA	100	69	chr1R	566774975	566775044	+	0	0	1	0	0	1	0	1	0	0	0	0	0	0	0	0	0	0	0	0	0	0	0	0	0	0	0	0	0	0	0	0	0	0	0	0	0	0	0	0
3735044	-	u	TGCAGGCCAGTTAAGCTATCATATTAATTCAATCAGCAGCGCAACAGCCATCAATTCGATGCGTGGAAG	100	69	chr1R	566777444	566777513	-	0	0	1	1	1	1	0	1	1	0	0	0	0	0	0	0	0	0	0	1	0	0	0	0	0	0	0	0	0	0	0	0	0	0	0	0	0	0	0	0
5041399	-	u	TGCAGCGCCACCTGCCTCCTACATGCGTGCGTGCGTGTGAGCACACGCACAGCCACCCAGCTCCCTCAT	100	69	chr1R	566961117	566961186	-	0	0	0	1	0	0	1	0	0	0	0	0	0	0	0	0	0	0	0	0	0	0	0	0	0	0	0	0	0	0	0	0	0	0	0	0	0	0	0	0
3593204	-	u	TGCAGCCTTGTCCCCTTCTCCCCATCGCCACACCTCCCGTGCTCGAGCACGCGGCCCCGCGCTCGATCC	100	69	chr1R	566961731	566961800	-	0	0	0	1	0	0	1	0	0	0	0	-	0	-	0	0	0	0	0	0	0	0	0	0	0	0	0	0	0	0	0	0	0	0	0	0	0	0	0	0
3599628	SECCE1Rv1G0040940	p	TGCAGTTTTGAGGTGCTTCGGTTGTTTCTACCTCCCTTCCGCATGACTTCAAGGGAGCAGTTACTTTGT	100	69	chr1R	567336814	567336883	-	0	0	0	1	0	0	1	0	0	0	0	0	0	0	0	0	0	0	0	0	0	0	0	0	0	0	0	0	0	0	0	0	0	0	0	0	0	0	0	0
3350973	-	u	TGCAGGATGTCACGTTGGCGTGAGCCGAACAAGGAAGTTAAAGGAAGGAAGAAACGAAGACGCCTGCTG	100	69	chr1R	568615804	568615873	-	0	0	1	0	1	0	1	1	1	0	0	0	0	0	0	0	0	0	0	-	0	0	0	0	0	0	0	0	0	0	0	0	0	0	0	0	0	0	0	0
3593225	-	u	TGCAGAGGGAAGGCAGCTCGGGCGATCTCTCTCTCTCTGGCTGCAACGATCTCTGCGCGACGTGGCGGC	100	69	chr1R	568629694	568629763	-	0	0	0	1	0	1	1	1	1	0	0	0	0	0	0	0	0	0	0	0	0	0	0	0	0	0	0	0	0	0	0	0	0	0	0	0	0	0	0	0
3344188	-	u	TGCAGTTGTCGTCCGCGTCCTCATTTTAAAATCCGAATCATGAGATGCGTTACTGAAGAAGGAGACATG	100	69	chr1R	568629759	568629828	+	0	0	1	1	0	1	0	1	1	0	0	0	0	0	0	0	0	0	0	0	0	0	0	0	0	0	0	0	0	0	0	0	0	0	0	0	0	0	0	0
7468643	-	u	TGCAGGTTCGCGTCTCCATGCTCCTTCGCTCTTCTCGCCTCAGCGGGGCAGGACGAGGACTCCGGCATC	100	69	chr1R	570723311	570723380	+	0	0	0	1	1	0	1	0	1	0	0	0	0	0	0	0	0	0	0	0	0	0	0	0	0	0	0	0	0	0	0	0	0	0	0	0	0	0	0	0
3592735	-	u	TGCAGGGGTAGGACAGGGGCCGTGCCGAACAGGGCTCGGGCATGACAAAAGTAATAGGTGAGGCGCGCG	100	69	chr1R	570724459	570724528	-	0	0	0	1	1	0	1	1	1	0	0	0	0	0	0	0	0	0	0	0	0	0	0	0	0	0	0	0	0	0	0	0	0	0	0	0	0	0	0	0
3352539	-	u	TGCAGGTTGTGCACATCGACATGCACCAACAGTGGATCTCGCGAATGGTCACCCAGGCGGCTCCTGTCA	100	69	chr1R	570724524	570724593	+	0	0	0	1	1	0	1	-	1	0	0	0	0	0	0	0	0	0	0	0	0	0	0	0	0	0	0	0	0	0	0	0	0	0	0	0	0	0	0	0
5200360	-	u	TGCAGCCGCACGGGCGTGCTGGCAGGCCGCCGAGCCGCGCGGGCATGCTGGCTTGCGTGCGTGCGTGCG	100	69	chr1R	570729998	570730067	+	0	0	0	1	1	0	1	0	1	0	0	0	0	0	0	0	0	0	0	0	0	0	0	0	0	0	0	0	0	0	0	0	0	0	0	0	0	0	0	0
3588736	SECCE1Rv1G0041320	x	TGCAGAAACCACAGACTTGGTCCATCTGAAGGGTACTCGTCCAGTGGCCGGTCTCCAGCAATCAGCTCC	100	69	chr1R	570782818	570782887	+	0	0	1	-	1	1	1	0	1	0	0	1	0	1	0	0	0	0	0	0	0	0	0	0	0	0	0	0	0	0	0	0	0	0	0	0	0	0	0	0
1763240	-	u	TGCAGTACAAATCAGTGAGCCGTCACGGTCACATGCATCCCTCCTCTCGGACGAAATAGTAAGGGGCAG	100	69	chr1R	571281710	571281779	+	0	0	1	0	0	0	0	1	0	0	0	0	0	0	0	0	0	0	0	0	0	0	0	0	0	0	0	0	0	0	0	0	0	0	0	0	0	0	0	0
3603135	SECCE1Rv1G0041490	c	TGCAGTTCGCCGACTTCGGCCCCAGGCTCGCGCTCAACCAGCCGTCTGCCGACCACGACGACGCCCGTG	100	69	chr1R	571619485	571619554	-	0	0	1	1	1	1	0	1	1	0	0	1	0	1	0	0	0	0	0	0	0	0	0	0	0	0	0	0	0	0	0	0	0	0	0	0	0	0	0	0
3599112	SECCE1Rv1G0041490	x	TGCAGCACGTCCGAGAAGCTGAGCTTGTCCAAGGACACCTGGCCGTGCGGCACACCCTGAGGCAGCGGC	100	69	chr1R	571619550	571619619	+	0	0	1	0	0	1	0	1	1	0	0	-	0	0	0	0	0	0	0	0	0	0	0	0	0	0	0	0	0	0	0	0	0	0	0	0	0	0	0	0
3348613	-	u	TGCAGCCAGATTTGTATCTTGTAGTCTTGGGATGACTCATGGCAAATTGGCAATACATGCGTGTGTGCG	100	69	chr1R	572337318	572337387	+	0	0	0	1	0	1	1	1	0	0	0	0	0	0	0	0	0	0	0	-	0	0	0	0	0	0	0	0	0	0	0	0	0	0	0	0	0	0	0	0
5219735	-	u	TGCAGTGCAAGCTTTGGCGTTGGTCTTGTCACTTTTGTCTTCTTGTCCTGTTGGCCCTGGCATCTTAGT	100	69	chr1R	573218523	573218592	-	0	0	0	1	0	0	1	0	0	0	0	0	0	0	0	0	0	0	0	0	0	0	0	0	0	0	0	0	0	0	0	0	0	0	0	0	0	0	0	0
3601263	-	u	TGCAGAAGCAGAGGAGGTGGCGTGACCGATGGATCGAATCGGAAGTTTGGAACAGACAGCTCGGTCAAA	100	69	chr1R	573639627	573639696	+	0	0	0	0	0	1	1	1	0	0	0	1	0	1	0	0	0	0	0	0	0	0	0	0	0	0	0	0	0	0	0	0	0	0	0	0	0	0	0	0
3363023	SECCE1Rv1G0041720	x	TGCAGATGGAATTTGGCTGGATTCCAGCCACGTTGGGAGCACACATGGTAGTAAGGGATGATCTGGTAC	100	69	chr1R	573641081	573641150	-	0	0	1	1	1	1	1	1	1	0	0	1	0	-	0	0	0	0	0	0	0	0	0	0	0	0	0	0	0	0	0	0	0	0	0	0	0	0	0	0
3577073	-	u	TGCAGACCTAGTGGGTGCCTCCGTTCCAACATAATTCGTGCGATTGACACGGCGGTGAGCGATGGGGTA	100	69	chr1R	573783406	573783475	+	0	0	1	1	1	1	1	1	1	0	0	-	0	-	0	0	0	0	0	-	0	0	0	0	0	0	0	0	0	0	0	0	0	0	0	0	0	0	0	0
3588762	-	u	TGCAGCTACCAGACCTCCCGATCAGCCAGTACTTGATTCATCAGCATTATATGGTACGTCCGCTACCGA	100	69	chr1R	575297320	575297389	-	0	0	1	0	0	0	1	1	1	0	0	1	0	1	0	0	0	0	0	-	0	0	0	0	0	0	0	0	0	0	0	0	0	0	0	0	0	0	0	0
3587572	-	u	TGCAGTAATTTTCTCGCTCTTTCCGTTCGTCTTCTCAAATCCAAATGCATCCAAAACCACCACAACCCT	100	69	chr1R	575499652	575499721	-	0	0	-	0	0	0	1	1	0	0	0	0	0	0	0	0	0	0	0	0	0	0	0	0	0	0	0	0	0	0	0	0	0	0	0	0	0	0	0	0
3733699	-	u	TGCAGACAACTGCCGCCACGGTGACTGCCAATCGGGCCCATTCCGCGTCGTTTTCGTCTTCCTTCACCA	100	69	chr1R	575702752	575702821	-	0	0	1	1	1	1	1	1	1	0	0	1	0	0	0	0	0	0	0	-	0	0	0	0	0	0	0	0	0	0	0	0	0	0	0	0	0	0	0	0
3595120	SECCE1Rv1G0042130	p	TGCAGTCACTATAGCGTTCAATTATCTTCTTGAGCTATAGTATTTCTCACAAACCATGATCTCTTACAA	100	69	chr1R	577209339	577209408	+	0	0	0	0	1	0	0	0	0	0	0	1	0	1	0	0	0	0	0	1	0	0	0	0	0	0	0	0	0	0	0	0	0	0	0	0	0	0	0	0
3363995	SECCE1Rv1G0042240	p	TGCAGAGCTAGCAAGCATCACGCGGTTTGGAGTTCGACTCCCATCACCTGCGCTTTTCTTTTTTCGATT	100	69	chr1R	578669711	578669780	-	0	0	1	1	0	1	1	-	1	0	0	1	0	0	0	0	0	0	0	1	0	0	0	0	0	0	0	0	0	0	0	0	0	0	0	0	0	0	0	0
3732539	-	u	TGCAGGCACCCCCGACCCCTCGTCGCTTTGTTCTTTCCTGTCCTAGCTAGTAAGTACGTCGGTCATGTT	100	69	chr1R	579095600	579095669	+	0	0	0	1	0	0	1	1	0	0	0	0	0	0	0	0	0	0	0	0	0	0	0	0	0	0	0	0	0	0	0	0	0	0	0	0	0	0	0	0
3596668	SECCE1Rv1G0042320	x	TGCAGCCTTCCGTTGCCCTGCACCCTAGGGTTCATGAAATCTTCGGCGAGGAGGTCGACGAGGGCCATG	100	69	chr1R	579384427	579384496	-	0	0	0	1	1	1	1	1	1	0	0	1	0	-	0	0	0	0	0	0	0	0	0	0	0	0	0	0	0	0	0	0	0	0	0	0	0	0	0	0
3357622	SECCE1Rv1G0042420	o	TGCAGCAAACCCTTCCCGATTGTTGGAGAGCACGCCGAGATCTGCCCCCCATGGCTTCCGCGCCGACGC	98.5507	68	chr1R	580275202	580275270	+	0	0	1	0	0	1	1	0	0	0	0	0	0	0	0	0	0	0	0	0	0	0	0	0	0	0	0	0	0	0	0	0	0	0	0	0	0	0	0	0
3906577	SECCE1Rv1G0042450	p	TGCAGCGTCGTTGTTGTTTGCTACAACCTGCGAGAATTTTTGCTACATCCATTTAAATGGAGTTCATTG	100	69	chr1R	580294898	580294967	+	0	0	0	1	0	0	1	0	0	0	0	1	0	0	0	0	0	0	0	0	0	0	0	0	0	0	0	0	0	0	0	0	0	0	0	0	0	0	0	0
5219132	-	u	TGCAGCGGTGTAGTGCCTCCGCCGTCAGAAAGTGGACTCGTTTCTGCCACGAGGCAGAGTCCCTACCTA	100	69	chr1R	580948098	580948167	+	0	0	0	0	0	0	1	1	0	0	0	1	0	1	0	0	0	0	0	0	0	0	0	0	0	0	0	0	0	0	0	0	0	0	0	0	0	0	0	0
3592721	SECCE1Rv1G0042540	x	TGCAGCCAGACGCTCCCCACCAGGCTCAGCCAGTGCACTGAGGTCGGAGACGACGGCATGATTTTTTTC	100	69	chr1R	581550381	581550450	-	0	0	1	1	0	0	0	0	0	0	0	1	0	-	0	0	0	0	0	0	0	0	0	0	0	0	0	0	0	0	0	0	0	0	0	0	0	0	0	0
3598026	-	u	TGCAGCCGTCAGGTGCTGCTCATCGTTTACTGGCCCGTACGTGGCGTTCACATCACAGGCAAAACTACC	100	69	chr1R	582389967	582390036	+	0	0	0	1	0	1	1	0	1	0	0	1	0	-	0	0	0	0	0	1	0	0	0	0	0	0	0	0	0	0	0	0	0	0	0	0	0	0	0	0
4494158	-	u	TGCAGCTCTATGAGGAGTTCACGTTTGCCTCTGCGTCCGCGCATGCGTGCATGCACTGGCTGGCCCGAT	100	69	chr1R	582539821	582539890	+	0	0	0	1	1	1	1	0	1	0	0	0	0	0	0	0	0	0	0	0	0	0	0	0	0	0	0	0	0	0	0	0	0	0	0	0	0	0	0	0
3906287	-	u	TGCAGTGAGCAGCAGCATGTGGCACTGTTGAGGCACATGACCTCCTCTCCTCGCCCATGGAGACGGAGA	100	69	chr1R	582542394	582542463	-	0	0	1	1	1	1	1	1	1	0	0	1	0	-	0	0	0	0	0	-	0	0	0	0	0	0	0	0	0	0	0	0	0	0	0	0	0	0	0	0
3589695	-	u	TGCAGTGATGGGTTGGTGAGTAGGGCCATAGACGGGCAGATGATGCCGAGTAGCCTTAATCGCAAGTTC	100	69	chr1R	582543290	582543359	-	0	0	1	0	0	0	0	0	1	0	0	0	0	0	0	0	0	0	0	0	0	0	0	0	0	0	0	0	0	0	0	0	0	0	0	0	0	0	0	0
3883330	SECCE1Rv1G0042690	i	TGCAGCAGTGCGGCCCGCCTAAACTTATGGACCGAACCGACCGCGGTCCCCCGCGTATCTTCAAGCCGA	100	69	chr1R	583430941	583431010	+	0	0	1	1	1	1	1	1	1	0	0	1	0	-	0	0	0	0	0	-	0	0	0	0	0	0	0	0	0	0	0	0	0	0	0	0	0	0	0	0
3346020	-	u	TGCAGTCTTCAGGAGCCCACACCAAGGTTTTGCCTGTTCAAACCTTAATTGGGCGTCGATCCTTAAAGC	100	69	chr1R	583433046	583433115	-	0	0	0	0	0	0	0	1	0	0	0	0	0	0	0	0	0	0	0	0	0	0	0	0	0	0	0	0	0	0	0	0	0	0	0	0	0	0	0	0
3589220	-	u	TGCAGGGCACGTACGTCGTACAGTAGATACTCCATCGACTCATGGAGTATCTTGTGGCATCGCATCACG	100	69	chr1R	583561884	583561953	-	0	0	0	1	1	1	1	1	1	0	0	0	0	0	0	0	0	0	0	0	0	0	0	0	0	0	0	0	0	0	0	0	0	0	0	0	0	0	0	0
5487689	-	u	TGCAGGCTCGTGACAGACGGAAACAACAAACACGATTTGCACATGTGTCTATCGTTGTGTGTTTCTACA	100	69	chr1R	583581753	583581822	-	0	0	0	0	1	1	1	-	0	0	0	0	0	0	0	0	0	0	0	0	0	0	0	0	0	0	0	0	0	0	0	0	0	0	0	0	0	0	0	0
3732256	-	u	TGCAGCTAGGTCTTTTGGTCGCTTTGGAGGCAAAGTGGGGGCTACTTACTAGTATCTCCTTGGTGTGGG	100	69	chr1R	583888538	583888607	-	0	0	1	0	0	0	0	0	0	0	0	0	0	0	0	0	0	0	0	0	0	0	0	0	0	0	0	0	0	0	0	0	0	0	0	0	0	0	0	0
3902380	SECCE1Rv1G0042790	x	TGCAGATGTGGTCGCCGAAGTAGGTGATGACGTAGAGGGAGAGGTCGTCGTCCGACTGCTGGACCTGCC	100	69	chr1R	584196019	584196088	+	0	0	0	1	1	1	1	1	1	0	0	-	0	-	0	0	0	0	0	-	0	0	0	0	0	0	0	0	0	0	0	0	0	0	0	0	0	0	0	0
3738755	SECCE1Rv1G0042810	x	TGCAGAACAAGACACTAAAGCTATTGGAACAAAGAAATGGCGTCAAAATCCATGAACTCGCTAAAGCAA	100	69	chr1R	584374989	584375058	+	0	0	1	1	0	1	0	1	0	0	0	0	0	0	0	0	0	0	0	1	0	0	0	0	0	0	0	0	0	0	0	0	0	0	0	0	0	0	0	0
3888211	-	u	TGCAGGCCCAGTTCGCTGTGGATGACCTTGATGCGTCCACGTCCGCTGCCTCGTTCGTGCGGGAGCTCG	100	69	chr1R	584489799	584489868	+	0	0	1	0	0	0	0	1	0	0	0	0	0	0	0	0	0	0	0	0	0	0	0	0	0	0	0	0	0	0	0	0	0	0	0	0	0	0	0	0
3584398	-	u	TGCAGTGTGTGTGTGTGCGGTGTGTGAGTGCAGTGTGTGTGCGCTGAGTGTGTGGCCGCGCCCACCTCC	100	69	chr1R	584550096	584550165	+	0	0	0	0	0	0	0	1	0	0	0	0	0	0	0	0	0	0	0	0	0	0	0	0	0	0	0	0	0	0	0	0	0	0	0	0	0	0	0	0
7509308	-	u	TGCAGTCGCGGCAGGGGCGCGCGGGAGTTCCTCGCTGAGGTGAGGTTGCTGCTCAAGTTGCAGCACCGA	98.5507	68	chr1R	584579366	584579434	-	0	0	0	0	0	0	0	1	0	0	0	0	0	0	0	0	0	0	0	0	0	0	0	0	0	0	0	0	0	0	0	0	0	0	0	0	0	0	0	0
4490762	SECCE1Rv1G0042940	i	TGCAGCGGGGACAGATGAACATAGGAGCGTCAGAGGAGATCGAGCCGACGGGAAACCCGCCGCATTGGG	100	69	chr1R	586222781	586222850	+	0	0	0	1	0	0	0	0	0	0	0	1	0	1	0	0	0	0	0	0	0	0	0	0	0	0	0	0	0	0	0	0	0	0	0	0	0	0	0	0
5758219	-	u	TGCAGCTCTGTTCAATAGTGCCAACATTACTTAAGATCCAAGGAACCTAGATACAGTATCTCTCAGTGT	100	69	chr1R	586722798	586722867	+	0	0	1	0	1	1	0	1	1	0	0	0	0	0	0	0	0	0	0	-	0	0	0	0	0	0	0	0	0	0	0	0	0	0	0	0	0	0	0	0
3909496	-	u	TGCAGGCTGAATCTACTAGCACTAGAAATGAATCAGTGTTGAAGGTTGCTCTTGACCATGGCAAAGCAT	100	69	chr1R	587446327	587446396	-	0	0	1	1	1	1	1	1	1	0	0	1	0	-	0	0	0	0	0	-	0	0	0	0	0	0	0	0	0	0	0	0	0	0	0	0	0	0	0	0
3584044	SECCE1Rv1G0043020	c	TGCAGGCGCAGGACGACATCGTGGCGGAGATGAAGGAGAACGCGTGCAAGGCGCTGCTCCGCGTCACCA	100	69	chr1R	587987372	587987441	+	0	0	1	1	0	1	0	1	0	0	0	1	0	1	0	0	0	0	0	1	0	0	0	0	0	0	0	0	0	0	0	0	0	0	0	0	0	0	0	0
3590252	SECCE1Rv1G0043070	i	TGCAGCGCATCAATACCATTTTGCTTCGGCGACGTATCCAGGAAAGTGGATGTTCCGTTCATAGCCGAG	97.1014	67	chr1R	588574279	588574346	+	0	0	1	1	-	0	1	1	1	0	0	1	0	1	0	0	0	0	0	0	0	0	0	0	0	0	0	0	0	0	0	0	0	0	0	0	0	0	0	0
3742118	-	u	TGCAGGGGTGGCCGAAACGGATAGCCGCAAGATCGGGTCAAGAACGCACGCGCGCTGACCGCATGCGGG	100	69	chr1R	588575090	588575159	-	0	0	0	1	0	1	1	1	0	0	0	1	0	-	0	0	0	0	0	0	0	0	0	0	0	0	0	0	0	0	0	0	0	0	0	0	0	0	0	0
3361117	-	u	TGCAGTTTGTTTTGCGTGAAGCAAGACATAGAAGTGCCCGTTCGTGTCTCTGGGCGCGTCTATGTCTCG	100	69	chr1R	589270808	589270877	+	0	0	0	1	1	0	1	1	1	0	0	0	0	0	0	0	0	0	0	0	0	0	0	0	0	0	0	0	0	0	0	0	0	0	0	0	0	0	0	0
5137913	SECCE1Rv1G0043190	o	TGCAGCATCTCCGCCATCCTAGATCGATTGGTTGATTGTGACATGTGCTGTGCTTGACAGGAGCTGGAC	100	69	chr1R	589811706	589811775	+	0	0	1	1	0	1	1	1	0	0	0	1	0	-	0	0	0	0	0	0	0	0	0	0	0	0	0	0	0	0	0	0	0	0	0	0	0	0	0	0
5224589	-	u	TGCAGCAGGCAGCGGCACACTAGGCCTAGCACCAGCCGCTCGCAATCTGGCATCGCACAACCAGGGGCC	100	69	chr1R	590325461	590325530	-	0	0	1	1	0	1	0	1	0	0	0	1	0	1	0	0	0	0	0	0	0	0	0	0	0	0	0	0	0	0	0	0	0	0	0	0	0	0	0	0
3731002	-	u	TGCAGAAGAAAGCAAAGCGAAAAGGATTGGTTCATTCTATAAAATTGTGACGAGGACACCTACAAGTTT	100	69	chr1R	590327181	590327250	-	0	0	0	1	0	0	0	0	0	0	0	0	0	0	0	0	0	0	0	0	0	0	0	0	0	0	0	0	0	0	0	0	0	0	0	0	0	0	0	0
100138654	-	u	TGCAGACATAAAGATATGATCACATGCTGATTAATCCCAGCACCACCCAAGGATCACATAATTTCGTCT	100	69	chr1R	590574614	590574683	-	0	0	0	0	0	1	0	0	0	0	0	0	0	0	0	0	0	0	0	0	0	0	0	0	0	0	0	0	0	0	0	0	0	0	0	0	0	0	0	0
5487258	-	u	TGCAGAATATGGGGGCGCGAGACCATGCGGCGGGAGGGAGCAGCCTGTGGGGGCAAAAGGAGGAGGAGG	100	69	chr1R	590681588	590681657	+	0	0	0	1	0	0	1	0	0	0	0	0	0	0	0	0	0	0	0	0	0	0	0	0	0	0	0	0	0	0	0	0	0	0	0	0	0	0	0	0
3738186	-	u	TGCAGCGGCGTCTCCGACGACGGTGGTGGGCGGATGCGGCGCGTGGAGGGCTGTGTGCCGATGGGGCGT	100	69	chr1R	591287261	591287330	-	0	0	0	1	0	0	1	1	0	0	0	0	0	0	0	0	0	0	0	0	0	0	0	0	0	0	0	0	0	0	0	0	0	0	0	0	0	0	0	0
5201834	-	u	TGCAGAGAAAGGAACACCGCCGTTCGCCACAAGATCCCGTCGAAGGGTGGTGAGAGAGGAGCGACGGCG	100	69	chr1R	591684774	591684843	-	0	0	0	1	0	0	1	0	0	0	0	0	0	0	0	0	0	0	0	0	0	0	0	0	0	0	0	0	0	0	0	0	0	0	0	0	0	0	0	0
5486874	SECCE1Rv1G0043400	x	TGCAGGGGAAAAGGGAGCAAGAGAAGGCAAGCAACACCTATGTGGCCGATGAAGGCGGTGTCGACGAGC	100	69	chr1R	592157974	592158043	+	0	0	1	0	0	1	0	1	0	0	0	0	0	0	0	0	0	0	0	0	0	0	0	0	0	0	0	0	0	0	0	0	0	0	0	0	0	0	0	0
3581170	SECCE1Rv1G0043410	x	TGCAGAGAAGAGAGCTTCAGAGACGGCGGAAGCTGCTGGTTCCCCAGGTGCATGCTCCCTGCAAGACCA	100	69	chr1R	592461177	592461246	-	0	0	0	1	1	1	0	1	1	0	0	0	0	0	0	0	0	0	0	0	0	0	0	0	0	0	0	0	0	0	0	0	0	0	0	0	0	0	0	0
5224491	SECCE1Rv1G0043410	x	TGCAGAGAAGAGAGCTTCAGAGACGGCGGAAGCTGCTGGTTCCCCAGGTGCATGCTCCCTGCAAGACGG	97.1014	67	chr1R	592461179	592461246	-	0	0	1	0	0	0	1	0	0	0	0	1	0	0	0	0	0	0	0	1	0	0	0	0	0	0	0	0	0	0	0	0	0	0	0	0	0	0	0	0
3353340_A	-	u	TGCAGTTGCTCGCTCTGTCACTCGCTGTGGATCAGTGGGCTCCTGTATCGTGCGTTTGGTGGCGATTTG	100	69	chr1R	592488805	592488874	+	0	0	0	1	0	0	0	1	0	0	0	0	0	0	0	0	0	0	0	0	0	0	0	0	0	0	0	0	0	0	0	0	0	0	0	0	0	0	0	0
5208323	SECCE1Rv1G0043500	x	TGCAGCAGAAGGGCTCGAGTTACTAGTTTATTACCTGCGCAGGTGCTGATTGGCGGGGTGGCTACGCGG	100	69	chr1R	593183678	593183747	+	0	0	0	1	0	0	0	0	0	0	0	1	0	-	0	0	0	0	0	0	0	0	0	0	0	0	0	0	0	0	0	0	0	0	0	0	0	0	0	0
3602471	-	u	TGCAGCATGATGCAGTGTCGTGTGGCTCCCATGTTAGACGCAACGGAAGGATCAGCCCCGCGGCCGAGA	100	69	chr1R	593810077	593810146	+	0	0	0	1	0	0	0	0	0	0	0	0	0	0	0	0	0	0	0	0	0	0	0	0	0	0	0	0	0	0	0	0	0	0	0	0	0	0	0	0
24168180	-	u	TGCAGATCGGGGTGCTGGAGGGGAAAAAAAATTCATTTTCACCGATGCGGAGGGACATGCGAGAGTAAG	100	69	chr1R	594023011	594023080	-	0	0	0	0	0	0	0	1	0	0	0	0	0	0	0	0	0	0	0	0	0	0	0	0	0	0	0	0	0	0	0	0	0	0	0	0	0	0	0	0
3361140	SECCE1Rv1G0043560	p	TGCAGCAGCGCCTGTTTTGTTTCACACAACCCATGTTTGTTCCATACATCCCAAGCCCCGCAGGTAACG	100	69	chr1R	594236236	594236305	+	0	0	1	1	1	1	1	1	1	0	0	0	0	0	0	0	0	0	0	0	0	0	0	0	0	0	0	0	0	0	0	0	0	0	0	0	0	0	0	0
3594375	-	u	TGCAGGAGAAGGAGCGCACGCTGCGGGAGATCGCAAGGAAGAAGGAGGAGGAGAGAGCCAAGGAGAAGA	100	69	chr1R	594296345	594296414	+	0	0	0	1	0	1	0	0	0	0	0	0	0	0	0	0	0	0	0	0	0	0	0	0	0	0	0	0	0	0	0	0	0	0	0	0	0	0	0	0
3588695	SECCE1Rv1G0043650	p	TGCAGTGCACTGGATCAAGCGACAACTGCCGTTATTTTTCATCAGCATCGCCAGCGGCGCCCGCGTCCA	100	69	chr1R	594651578	594651647	-	0	0	0	1	0	0	0	0	0	0	0	0	0	0	0	0	0	0	0	0	0	0	0	0	0	0	0	0	0	0	0	0	0	0	0	0	0	0	0	0
3893950	-	u	TGCAGGGGAGGCGGCGGCTGCTGCCGCCGCTAACGCTGCTGCTGCGATGGTGGCACTGCAAGCTTCAAA	100	69	chr1R	594654462	594654531	-	0	0	-	1	1	1	0	1	1	0	0	1	0	-	0	0	0	0	0	0	0	0	0	0	0	0	0	0	0	0	0	0	0	0	0	0	0	0	0	0
3576299	-	u	TGCAGCTCCGCCTCGCAGAACGCATCGGAGCAAGCCACTATCTCGTGTAGTGCGGCGGCGCTGTTTGCA	100	69	chr1R	595055725	595055794	+	0	0	1	1	1	1	0	1	1	0	0	1	0	1	0	0	0	0	0	0	0	0	0	0	0	0	0	0	0	0	0	0	0	0	0	0	0	0	0	0
3890343	-	u	TGCAGTGTGGTAAATACAAAGGGCAAGCAATGTCATTAGAAAGAGGAAACCAACACTACATGTGGTTTC	100	69	chr1R	595968498	595968567	+	0	0	0	1	0	0	0	0	0	0	0	0	0	0	0	0	0	0	0	0	0	0	0	0	0	0	0	0	0	0	0	0	0	0	0	0	0	0	0	0
3349690	-	u	TGCAGACATTGCGGGGCGTGCATGCAACAAACATGGAAACATGCACATTGATCGACCCTGACACGACCG	100	69	chr1R	595975991	595976060	-	0	0	0	1	0	0	0	0	0	0	0	0	0	0	0	0	0	0	0	0	0	0	0	0	0	0	0	0	0	0	0	0	0	0	0	0	0	0	0	0
3343240	-	u	TGCAGCCCTGTTTCCCTCAGATGCAGAGAAGACGGGCAGCAAATAATAGTTTCACTGCTTGGAGCATTC	100	69	chr1R	595976056	595976125	+	0	0	0	1	0	0	0	0	0	0	0	0	0	0	0	0	0	0	0	0	0	0	0	0	0	0	0	0	0	0	0	0	0	0	0	0	0	0	0	0
6211267	SECCE1Rv1G0043780	o	TGCAGGTGAGGAGGGAGTCGCTGCGGCAGGCCGCGGCGCTGGACGAGATGAGGCGGCGGCTCGAGCGGC	100	69	chr1R	595987325	595987394	-	0	0	1	1	1	1	1	-	1	0	0	1	0	-	0	0	0	0	0	1	0	0	0	0	0	0	0	0	0	0	0	0	0	0	0	0	0	0	0	0
3346629	-	u	TGCAGTTTTAGGTGTCATTTTCTTCAGCACATGGTCACGGGATCAGACTGTAGAAGAATACATCAGTTA	100	69	chr1R	596711260	596711329	+	0	0	1	1	0	0	0	1	0	0	0	0	0	0	0	0	0	0	0	0	0	0	0	0	0	0	0	0	0	0	0	0	0	0	0	0	0	0	0	0
100024720	-	u	TGCAGAGGTAGGCCAGGTGGAGATGATCTTGTAGTACTTCCTTTCCTATCCTTCTTCTACGATCCACGG	100	69	chr1R	596711583	596711652	+	0	0	0	0	0	0	0	1	0	0	0	0	0	0	0	0	0	0	0	0	0	0	0	0	0	0	0	0	0	0	0	0	0	0	0	0	0	0	0	0
100034713	SECCE1Rv1G0043850	p	TGCAGCGCAGAGCCCCAGAGTAGCCGCTGTGCTGTTGTGTGCTGTGGCTGTGGCCTCTCGCCGACTCGC	100	69	chr1R	596718431	596718500	-	0	0	0	0	1	0	0	0	1	0	0	0	0	0	0	0	0	0	0	0	0	0	0	0	0	0	0	0	0	0	0	0	0	0	0	0	0	0	0	0
3362332	-	u	TGCAGGGCAAAAACCGAGATTTGCACAAAGCCCCTAAATTCCAAGATAATACGAAGCCCAACAGGAAGA	100	69	chr1R	596721352	596721421	+	0	0	0	0	0	0	1	1	0	0	0	0	0	0	0	0	0	0	0	0	0	0	0	0	0	0	0	0	0	0	0	0	0	0	0	0	0	0	0	0
5045573	SECCE1Rv1G0043940	x	TGCAGCACGCCAGTGGTTCAGAATTTTGAATATTCAGAAACCATTAGTACTATATACGTACCCGCTGTT	100	69	chr1R	598105502	598105571	+	0	0	0	1	1	1	0	0	1	0	0	0	0	0	0	0	0	0	0	0	0	0	0	0	0	0	0	0	0	0	0	0	0	0	0	0	0	0	0	0
3354786	SECCE1Rv1G0043940	o	TGCAGGCGGACGCGGACGGGAACGGGATGATCGACTACGACGAGTTCATCACGGCGACGATGCACATGA	100	69	chr1R	598105627	598105696	-	0	0	0	1	1	1	0	1	1	0	0	1	0	-	0	0	0	0	0	0	0	0	0	0	0	0	0	0	0	0	0	0	0	0	0	0	0	0	0	0
3735853	-	u	TGCAGCAGTAGTACAGCGTGCGAAATGATTGATACAGCTAGATTTCTTCACTCAAAACAAAACAAGATC	100	69	chr1R	598582750	598582819	+	0	0	0	1	0	1	0	0	0	0	0	0	0	0	0	0	0	0	0	0	0	0	0	0	0	0	0	0	0	0	0	0	0	0	0	0	0	0	0	0
4498054	SECCE1Rv1G0044020	o	TGCAGCTCCTGTGAGTGATCCATTCACTTGTCTGTCTGTTGTAACTCAAAGCTCCTGGTGAACTTTGCT	98.5507	68	chr1R	598672008	598672076	+	0	0	0	0	1	0	0	0	1	0	0	0	0	0	0	0	0	0	0	0	0	0	0	0	0	0	0	0	0	0	0	0	0	0	0	0	0	0	0	0
3353591	-	u	TGCAGCTGTTTGCTCGCGCTCGTGCATGTACATACAGAAGAAAAAACAACCATTGATAGATTAAAGATC	100	69	chr1R	598812409	598812478	-	0	0	0	0	0	0	1	0	0	0	0	0	0	0	0	0	0	0	0	0	0	0	0	0	0	0	0	0	0	0	0	0	0	0	0	0	0	0	0	0
5041337	-	u	TGCAGGGTTGGGGACGTCGGAGGCCTGCGGGGCATAGATGAAGGGGCCGGCGGCGGTGAGGAGGGCCGA	98.5507	68	chr1R	598824123	598824191	-	0	0	0	0	0	0	1	0	0	0	0	0	0	0	0	0	0	0	0	0	0	0	0	0	0	0	0	0	0	0	0	0	0	0	0	0	0	0	0	0
3898679	-	u	TGCAGCGTCGGACGACGGCGTGTTCCCGACGCAGTGGTGCAACCCCCGCCCACAGCACCTCAAGGCCGA	100	69	chr1R	599006839	599006908	+	0	0	1	1	1	1	1	1	1	0	0	-	0	-	0	0	0	0	0	0	0	0	0	0	0	0	0	0	0	0	0	0	0	0	0	0	0	0	0	0
3350303	SECCE1Rv1G0044080	o	TGCAGCTGATTGACATGTGCACAATTTTCTTCTTGTAATCATGCATGTCTGCACTTATGTGTATGCTGC	98.5507	68	chr1R	599664215	599664283	+	0	0	1	0	0	0	1	0	0	0	0	0	0	0	0	0	0	0	0	0	0	0	0	0	0	0	0	0	0	0	0	0	0	0	0	0	0	0	0	0
3600308	SECCE1Rv1G0044100	i	TGCAGTTCCGAGAGAATATTCGTACTGATTTTCCCATGTCAAGTCATCCAGTCCTCACTAACAACGACC	100	69	chr1R	599740315	599740384	+	0	0	0	1	1	1	1	1	1	0	0	-	0	-	0	0	0	0	0	-	0	0	0	0	0	0	0	0	0	0	0	0	0	0	0	0	0	0	0	0
3347364	-	u	TGCAGCATAGCCAGACACCATAGCCCTCTTCTATATAAGAAACTCAAGTTCTCACAGGACTTTCAGGTA	98.5507	68	chr1R	599741281	599741349	-	0	0	0	0	0	0	1	0	0	0	0	0	0	0	0	0	0	0	0	0	0	0	0	0	0	0	0	0	0	0	0	0	0	0	0	0	0	0	0	0
3581841	-	u	TGCAGCCGACGATAGCACATGGGCTACTGATTCCACGAAAAATCAAGCTGCGCTATCATTAACCAAGTC	100	69	chr1R	599741853	599741922	-	0	0	0	1	1	1	1	1	1	0	0	-	0	0	0	0	0	0	0	0	0	0	0	0	0	0	0	0	0	0	0	0	0	0	0	0	0	0	0	0
3345815	-	u	TGCAGAAATCTCGTGCGTGTGTGGTGTTAGCTTTGATAGCTTGGGCAAGAGGCCAATCGACTCGGCTGG	100	69	chr1R	600001613	600001682	-	0	0	0	0	0	1	0	0	1	0	0	0	0	-	0	0	0	0	0	1	0	0	0	0	0	0	0	0	0	0	0	0	0	0	0	0	0	0	0	0
3748706	SECCE1Rv1G0044230	x	TGCAGCTTGATATGGTTGTAGTAGGCAACCCCCAAGAAGGCGATGCCGTAGCCGAAGAGGTTGATGGGG	100	69	chr1R	601134533	601134602	-	0	0	1	1	1	1	0	1	1	0	0	0	0	-	0	0	0	0	0	0	0	0	0	0	0	0	0	0	0	0	0	0	0	0	0	0	0	0	0	0
3587018	-	u	TGCAGCCCAACCCGCGCAGCAGCAGCAGCCAATCCAGCTCGTTAGCAATAGGGGCGTCGTCTCCCCTGT	100	69	chr1R	601765406	601765475	-	0	0	0	1	0	1	0	0	0	0	0	0	0	0	0	0	0	0	0	0	0	0	0	0	0	0	0	0	0	0	0	0	0	0	0	0	0	0	0	0
100016543	SECCE1Rv1G0044290	c	TGCAGGGTCCTCTTCCCGTGGTCGGCGCTGTGCCGGTGCCTGGCCTCCACCCACGGAGCGCTGCTGCAC	100	69	chr1R	602098316	602098385	+	0	0	0	1	0	1	0	0	0	0	0	0	0	0	0	0	0	0	0	0	0	0	0	0	0	0	0	0	0	0	0	0	0	0	0	0	0	0	0	0
100026175	-	u	TGCAGGAAGACGGTGAGGGGGAGGAGAAGATGCTACCAGGATGGACAGCAGCTTGAGAGAGGTTCAGCG	100	69	chr1R	602426477	602426546	+	0	0	0	0	0	0	0	1	0	0	0	0	0	0	0	0	0	0	0	0	0	0	0	0	0	0	0	0	0	0	0	0	0	0	0	0	0	0	0	0
5041755	-	u	TGCAGTTTGTGTAGCTATGGATGTCCGTGGTCAAACATGTGCCTACAGTTTCTACACATGACCTTTAGT	98.5507	68	chr1R	603046097	603046165	-	0	0	0	0	0	0	1	0	0	0	0	0	0	0	0	0	0	0	0	0	0	0	0	0	0	0	0	0	0	0	0	0	0	0	0	0	0	0	0	0
3344914	-	u	TGCAGTTGTTTTTTAGACGGTTTAGAAAAGACAGCTCTAACCTTTTGTATGAGCACCAAACTAAATGAA	100	69	chr1R	603167969	603168038	-	0	0	1	1	0	1	0	0	1	0	0	1	0	1	0	0	0	0	0	-	0	0	0	0	0	0	0	0	0	0	0	0	0	0	0	0	0	0	0	0
5497398	SECCE1Rv1G0044500	o	TGCAGCAGCCCATGGAAGAGGCGGCGGCGGCGGGAAAGCTCGGCAGGTTGGAGCACCACCACGGCGCCG	100	69	chr1R	603251183	603251252	+	0	0	1	1	1	1	1	1	1	0	0	-	0	-	0	0	0	0	0	0	0	0	0	0	0	0	0	0	0	0	0	0	0	0	0	0	0	0	0	0
3890445	-	u	TGCAGAAAAAGACTCCTAACTTTACATGAACGCTACTCATATGGATCTATCCATACGATGCTACAAAGA	100	69	chr1R	603258599	603258668	-	0	0	0	1	1	1	1	0	1	0	0	0	0	0	0	0	0	0	0	0	0	0	0	0	0	0	0	0	0	0	0	0	0	0	0	0	0	0	0	0
3348131	-	u	TGCAGAGTTCATGGAATGATGATAACACGCATCCATGGCTCAGAGTATCACCGTTAAGAAATTTATCAT	100	69	chr1R	603446637	603446706	-	0	0	0	1	1	1	1	1	1	0	0	0	0	0	0	0	0	0	0	0	0	0	0	0	0	0	0	0	0	0	0	0	0	0	0	0	0	0	0	0
3595284	-	u	TGCAGATTCTGACACAAGAAATCTGACTTCAGTGAGTGGTTAGAACTCAGAAAGCTATATATATGAACA	100	69	chr1R	603446986	603447055	+	0	0	0	1	1	1	1	1	1	0	0	-	0	-	0	0	0	0	0	0	0	0	0	0	0	0	0	0	0	0	0	0	0	0	0	0	0	0	0	0
5225927	-	u	TGCAGGCGCCAGTCTGCGAAATGCACACAACGGGCGCGTGCCTCCATCTGTCGCGCTGCACAACTGCAT	100	69	chr1R	603597052	603597121	+	0	0	0	1	1	1	1	1	1	0	0	0	0	0	0	0	0	0	0	0	0	0	0	0	0	0	0	0	0	0	0	0	0	0	0	0	0	0	0	0
3741772	-	u	TGCAGCTGCGTGTGCTTGTACTAGCAGAAAACTGTAATGCGTCTGCCGTAACACTAGCAGAGACAATAA	100	69	chr1R	603928167	603928236	+	0	0	0	1	0	1	1	1	0	0	0	0	0	0	0	0	0	0	0	0	0	0	0	0	0	0	0	0	0	0	0	0	0	0	0	0	0	0	0	0
3900587	SECCE1Rv1G0044670	x	TGCAGAACAAGGGTGCACGAACGAGAGATCTCTTCAGCCAGGGGGGCGCCGCCCCGGTCAGAGAGCTGC	100	69	chr1R	603966058	603966127	+	0	0	0	0	0	0	0	0	1	0	0	1	0	0	0	0	0	0	0	0	0	0	0	0	0	0	0	0	0	0	0	0	0	0	0	0	0	0	0	0
3884016	-	u	TGCAGGACGCGACTAGGCTGGTTGGGTGGCGAGCTGTGTGTTGGCGGTCTGATCTGGCAGGCACTAGTA	100	69	chr1R	604429042	604429111	+	0	0	0	1	0	1	0	0	0	0	0	0	0	0	0	0	0	0	0	0	0	0	0	0	0	0	0	0	0	0	0	0	0	0	0	0	0	0	0	0
5221579	SECCE1Rv1G0044710	x	TGCAGCTTGGCCTTGAGCAGCTCCTGCGCCAGGGCACCCACGAAGCCCACCACGCCGCCGTGCTGCCCC	100	69	chr1R	604431354	604431423	+	0	0	0	1	0	1	0	0	0	0	0	0	0	0	0	0	0	0	0	0	0	0	0	0	0	0	0	0	0	0	0	0	0	0	0	0	0	0	0	0
1748903	SECCE1Rv1G0044730	e	TGCAGAACAGCAAGATACCCTGATGAGGTAAGAGCTACAATGTTTCTGTAGCTACAGTGTGTATGTGTT	100	69	chr1R	604476008	604476077	+	0	0	0	0	0	0	1	0	0	0	0	0	0	0	0	0	0	0	0	0	0	0	0	0	0	0	0	0	0	0	0	0	0	0	0	0	0	0	0	0
1146853	SECCE1Rv1G0044730	x	TGCAGATATGTCATGAGTTTTAGGGAACAGCAAGTCCACTTTGACTATCCTGCGCAAAATTAATGTTCC	100	69	chr1R	604476108	604476177	-	0	0	0	0	0	0	1	0	0	0	0	0	0	0	0	0	0	0	0	0	0	0	0	0	0	0	0	0	0	0	0	0	0	0	0	0	0	0	0	0
5210964	-	u	TGCAGTGCAGGGCGGCAGGGCCCCGCGCAGCGTCAAATCGCGCGGCGGCTGAGGCGGAGGCACCGCACG	98.5507	68	chr1R	604836250	604836318	-	0	0	0	0	0	0	0	1	1	0	0	0	0	0	0	0	0	0	0	0	0	0	0	0	0	0	0	0	0	0	0	0	0	0	0	0	0	0	0	0
6211281	-	u	TGCAGTGCAGGGCAGTGCAGGGCGGCAGGGCCCCGCGCAGCGTCAAATCGCGCGGCGGCTGAGGCGGAG	100	69	chr1R	604836260	604836329	-	0	0	1	1	1	1	0	0	1	0	0	0	0	0	0	0	0	0	0	-	0	0	0	0	0	0	0	0	0	0	0	0	0	0	0	0	0	0	0	0
3363238	-	u	TGCAGCTGGCTAGCTACTCTCGGTTGGTGAGCGTGCGCATCGCATTCGCACGGGCGCGTTCTCCAGGGC	100	69	chr1R	604964926	604964995	+	0	0	1	1	1	1	1	1	1	0	0	-	0	0	0	0	0	0	0	1	0	0	0	0	0	0	0	0	0	0	0	0	0	0	0	0	0	0	0	0
5209528	SECCE1Rv1G0044810	c	TGCAGGGCCAGAGCGTGGAGAGCAAGTCCAGCGGCTTCTGGAGCGCGGACGCCGAGCTCTGGAACGGAC	100	69	chr1R	605612761	605612830	-	0	0	1	1	1	1	0	1	1	0	0	0	0	0	0	0	0	0	0	1	0	0	0	0	0	0	0	0	0	0	0	0	0	0	0	0	0	0	0	0
3357531	SECCE1Rv1G0044910	c	TGCAGGGCCAGAGCGTGGAGAGCAAGTCCAGCGGCGTCTGGAGCGCCGACGCGGAGCTCTTGAACGGGC	100	69	chr1R	606003902	606003971	-	0	0	0	1	1	1	1	1	1	0	0	1	0	-	0	0	0	0	0	0	0	0	0	0	0	0	0	0	0	0	0	0	0	0	0	0	0	0	0	0
3902138	SECCE1Rv1G0044940	i	TGCAGGAAACACGAAGAGGCTCCCAACAGACGAAGGCGGCACCTGCTACAAAACTGAGAAAATCCACTC	100	69	chr1R	606346464	606346533	-	0	0	0	0	1	1	0	1	1	0	0	0	0	0	0	0	0	0	0	1	0	0	0	0	0	0	0	0	0	0	0	0	0	0	0	0	0	0	0	0
3887465	SECCE1Rv1G0044940	i	TGCAGGAAACACGAAGAGGCTCCCAATACAGACGAAGGCGGCACCTGCTACAAAACTGAGAAAATCCAC	100	69	chr1R	606346466	606346535	-	0	0	1	1	0	1	1	1	1	0	0	-	0	0	0	0	0	0	0	0	0	0	0	0	0	0	0	0	0	0	0	0	0	0	0	0	0	0	0	0
100055404	SECCE1Rv1G0044940	x	TGCAGACACAAAAAAAAAACAAGGGATCATACCCAAGCCGCATGGATTTATCAATGCAGTCCCTACAAA	100	69	chr1R	606347737	606347806	-	0	0	1	0	0	0	0	0	0	0	0	0	0	0	0	0	0	0	0	0	0	0	0	0	0	0	0	0	0	0	0	0	0	0	0	0	0	0	0	0
7497741	SECCE1Rv1G0044950	p	TGCAGACGCTAAAAAAACATTGGTGGTACAACTCACACACAAATGGCAGAAGATTATCTTTTCAGTTTG	100	69	chr1R	606462306	606462375	+	0	0	0	0	0	1	0	0	0	0	0	0	0	0	0	0	0	0	0	0	0	0	0	0	0	0	0	0	0	0	0	0	0	0	0	0	0	0	0	0
3598346	-	u	TGCAGGTACAACAAGAGCTCACTTGTCTGAAGAAATCAAGGGGAAGACCAGGAGAGCAACCTGTATGCC	100	69	chr1R	606598658	606598727	-	0	0	1	1	1	0	1	1	1	0	0	1	0	1	0	0	0	0	0	0	0	0	0	0	0	0	0	0	0	0	0	0	0	0	0	0	0	0	0	0
3750308	-	u	TGCAGTAAACTTCAGAGCTCAATTATAGTTTAACAAGAGCCGTTTTCACCTAGCTACCACCGTAGTTAA	100	69	chr1R	606875297	606875366	+	0	0	1	1	0	1	0	0	0	0	0	0	0	0	0	0	0	0	0	0	0	0	0	0	0	0	0	0	0	0	0	0	0	0	0	0	0	0	0	0
3599662	-	u	TGCAGCGGCTGTCGCTGGCGTCGGGGAGCTCCAGGGAGAGGTCAGGAGGGACAAGTCGAAGCAGGCGAT	100	69	chr1R	607390880	607390949	+	0	0	1	1	1	1	1	1	1	0	0	1	0	-	0	0	0	0	0	0	0	0	0	0	0	0	0	0	0	0	0	0	0	0	0	0	0	0	0	0
100056618	-	u	TGCAGCCAGCGGCGATGGAATCGTGGGATCACCTCCTCTGAAACAAGCTCATCAGCATGTACAAACTCA	100	69	chr1R	607481502	607481571	+	0	0	1	0	0	0	0	0	0	0	0	0	0	0	0	0	0	0	0	0	0	0	0	0	0	0	0	0	0	0	0	0	0	0	0	0	0	0	0	0
3747002	-	u	TGCAGATGGTCTGCGGATTGACACAACACTGCCCGAGTCTCAGCGATCACACCTTTTTTGTTCGTCGAG	100	69	chr1R	607829782	607829851	-	0	0	0	1	1	0	1	1	1	0	0	1	0	0	0	0	0	0	0	0	0	0	0	0	0	0	0	0	0	0	0	0	0	0	0	0	0	0	0	0
3578452	-	u	TGCAGATGGTCTGCGGATTGACACAACACTGCCCGAGTCTCAAGCGATCACACCTTTTTTGTTCGTCGA	100	69	chr1R	607829783	607829852	-	0	0	1	1	0	1	0	0	0	0	0	0	0	0	0	0	0	0	0	0	0	0	0	0	0	0	0	0	0	0	0	0	0	0	0	0	0	0	0	0
3736181	-	u	TGCAGTTGATCGCAGCACGCGTAAATCGAACAGGCCATAGTTTCCCGCCACCTTCTTCCCCAGTTCCCC	100	69	chr1R	607880146	607880215	-	0	0	0	1	1	1	1	1	1	0	0	-	0	-	0	0	0	0	0	0	0	0	0	0	0	0	0	0	0	0	0	0	0	0	0	0	0	0	0	0
3895479	-	u	TGCAGCCATTGGAACCCACTCCAGTCCTTTGACAGCGACACGACATGGTTTCCTGCACACGGTCTGCCA	100	69	chr1R	608181895	608181964	-	0	0	1	0	0	0	0	0	0	0	0	0	0	0	0	0	0	0	0	0	0	0	0	0	0	0	0	0	0	0	0	0	0	0	0	0	0	0	0	0
3344553	-	u	TGCAGCCATTGGAATTTGGAACCCACTCCAGTCCTTTGACAGCGACACGACATGGTTTCCTGCACACGG	100	69	chr1R	608181902	608181971	-	0	0	0	1	1	1	0	1	1	0	0	-	0	0	0	0	0	0	0	0	0	0	0	0	0	0	0	0	0	0	0	0	0	0	0	0	0	0	0	0
3361877	-	u	TGCAGCGCCGCAGTGCCTGTGCGAGTGGTCGTCATGGTGATGGTGGTGGCACCCCGCGTGGCCGACGAA	100	69	chr1R	608309733	608309802	+	0	0	0	1	0	1	1	1	0	0	0	1	0	-	0	0	0	0	0	0	0	0	0	0	0	0	0	0	0	0	0	0	0	0	0	0	0	0	0	0
100026466	-	u	TGCAGGCGACGCGGCAGATTGCCGTCCATCTTTTATGCGGAGAATGGCTGCTTGGCTCGCAGGTTGGTT	100	69	chr1R	608311048	608311117	+	0	0	1	0	0	0	0	1	0	0	0	0	0	0	0	0	0	0	0	0	0	0	0	0	0	0	0	0	0	0	0	0	0	0	0	0	0	0	0	0
3743757	SECCE1Rv1G0045090	x	TGCAGGGGACCTGGAGACGGTTGAGTGCGTAGGCGATTGCAGAGCCCACGGCGAAGGAGAAGGCGAAGA	100	69	chr1R	608314599	608314668	+	0	0	1	1	1	1	1	1	1	0	0	1	0	-	0	0	0	0	0	0	0	0	0	0	0	0	0	0	0	0	0	0	0	0	0	0	0	0	0	0
3343218	SECCE1Rv1G0045180	i	TGCAGACAGTTACATTCTAGTCAGTGTACCAGCATCAGGCAGAGAACTGAGGAGCAATTGAAGAACGGC	100	69	chr1R	608717509	608717578	-	0	0	0	1	0	1	0	0	0	0	0	0	0	0	0	0	0	0	0	0	0	0	0	0	0	0	0	0	0	0	0	0	0	0	0	0	0	0	0	0
3342646	-	u	TGCAGAAGAGCTATCCACTGATCTTCTTCATCCAGCGAGAGGATCGGCCAAGTTGCATTTTCCTAACCG	100	69	chr1R	608858426	608858495	-	0	0	0	1	1	1	0	1	1	0	0	1	0	1	0	0	0	0	0	0	0	0	0	0	0	0	0	0	0	0	0	0	0	0	0	0	0	0	0	0
3732845	-	u	TGCAGATCCTGGAGATGCGAGCCTCTGCGGTAAAATGTGGAGTGCTCTTGGGTGTGGTGAAAATGCGGG	100	69	chr1R	608858491	608858560	+	0	0	0	1	1	1	0	1	1	0	0	0	0	0	0	0	0	0	0	-	0	0	0	0	0	0	0	0	0	0	0	0	0	0	0	0	0	0	0	0
3887656	SECCE1Rv1G0045210	p	TGCAGCTCTTGGCCGCGCTCTTCGCCATGGCCATGCATTCGTCCCATGACCGCGCAGGAGAAGCTGCAT	100	69	chr1R	608969676	608969745	-	0	0	0	1	0	1	0	1	0	0	0	0	0	0	0	0	0	0	0	0	0	0	0	0	0	0	0	0	0	0	0	0	0	0	0	0	0	0	0	0
3902231	-	u	TGCAGATCTTTGCAATATATTCGCTGCTAATGATAATCCATTTACTCTGCTGATCGATCAAGCTGGCCG	100	69	chr1R	609039066	609039135	-	0	0	0	1	0	1	0	0	0	0	0	0	0	0	0	0	0	0	0	0	0	0	0	0	0	0	0	0	0	0	0	0	0	0	0	0	0	0	0	0
3347066	-	u	TGCAGCTCGTATGGTGCTTGGGCATGCATGCACCTTAGCTATACAATAAACGTGACGTGTGTTCACAGT	100	69	chr1R	609045258	609045327	-	0	0	-	1	1	1	1	1	1	0	0	1	0	1	0	0	0	0	0	0	0	0	0	0	0	0	0	0	0	0	0	0	0	0	0	0	0	0	0	0
5504476	SECCE1Rv1G0045280	x	TGCAGAAGCCATGAGTACTGCCATTTGAGCTGCTGTTGATTGTCCATGAGGAGAGTGCACCCAAGGGAT	100	69	chr1R	609134112	609134181	-	0	0	0	0	0	1	1	0	0	0	0	0	0	0	0	0	0	0	0	0	0	0	0	0	0	0	0	0	0	0	0	0	0	0	0	0	0	0	0	0
3737137	SECCE1Rv1G0045300	x	TGCAGAAGCCATGAGTACTGCCGTTGGAGCTGCTGTTGAGGGTCCATGAGGAGAGTGCGCCCAAGGGAT	100	69	chr1R	609228550	609228619	-	0	0	0	1	0	0	0	0	0	0	0	0	0	0	0	0	0	0	0	0	0	0	0	0	0	0	0	0	0	0	0	0	0	0	0	0	0	0	0	0
5226290	-	u	TGCAGATTCTTGATTCTTGCGTTCTAATCAACGTTGTGAGTTGCAGCTGATCGGCTGGCGGGCATGGCA	100	69	chr1R	609238772	609238841	-	0	0	0	1	0	0	0	0	0	0	0	0	0	0	0	0	0	0	0	0	0	0	0	0	0	0	0	0	0	0	0	0	0	0	0	0	0	0	0	0
3361164	SECCE1Rv1G0045420	x	TGCAGCTCCGCCCCCGAGCCCGCCGCCAGGATGCTCACCACCGCCGCCAGGGCCAGGACGAGCGGCGCC	100	69	chr1R	609698043	609698112	-	0	0	0	1	0	0	0	0	0	0	0	0	0	0	0	0	0	0	0	0	0	0	0	0	0	0	0	0	0	0	0	0	0	0	0	0	0	0	0	0
5802094	SECCE1Rv1G0045420	c	TGCAGGTCGGATTCTACAATGCGACGTGCCCGATCGCGGAGGGGGTGGTGTTCGCGGAGATGCACGGCA	100	69	chr1R	609698108	609698177	+	0	0	0	1	0	0	0	0	0	0	0	0	0	0	0	0	0	0	0	0	0	0	0	0	0	0	0	0	0	0	0	0	0	0	0	0	0	0	0	0
3736904	SECCE1Rv1G0045440	x	TGCAGTATACTAGCTTCAGTCGCTGATTGATGTTCAAGGTAGAGACGGCGTGGCCGTGGTGCCACCGAG	97.1014	67	chr1R	609811121	609811188	-	0	0	1	1	0	1	0	1	1	0	0	1	0	-	0	0	0	0	0	1	0	0	0	0	0	0	0	0	0	0	0	0	0	0	0	0	0	0	0	0
3899350	-	u	TGCAGGCACACGCTCACAGCTAGGAGGTGAGCAAGGTCGATGCTAGGAGCACAGGAGGCCACGCTTGTG	100	69	chr1R	610216780	610216849	-	0	0	0	1	0	0	0	0	0	0	0	0	0	0	0	0	0	0	0	0	0	0	0	0	0	0	0	0	0	0	0	0	0	0	0	0	0	0	0	0
3896100	-	u	TGCAGCCGTCAAGGAGGAGCAGCTGAGGTGAACTCACCATGGGCGTTCTCGCTCGTCATCGACCTTGCT	100	69	chr1R	610216862	610216931	+	0	0	0	1	0	0	0	0	0	0	0	0	0	0	0	0	0	0	0	0	0	0	0	0	0	0	0	0	0	0	0	0	0	0	0	0	0	0	0	0
3898704	-	u	TGCAGGAGTGTGCAAGTTTTTCAACACGGCCAGTGTACGTGCTCGGGCTAGCTTTAGCTTTAGGCCCAG	100	69	chr1R	610701947	610702016	-	0	0	1	1	1	0	1	1	1	0	0	-	0	-	0	0	0	0	0	0	0	0	0	0	0	0	0	0	0	0	0	0	0	0	0	0	0	0	0	0
3355505	SECCE1Rv1G0045620	x	TGCAGATCGGGTTCAGGTTGAGGCCGAAATAGCACTCACTGGAGGCGTACATGGTGCACGCCAGAGGCA	100	69	chr1R	610812447	610812516	+	0	0	1	1	1	1	1	1	1	0	0	-	0	-	0	0	0	0	0	-	0	0	0	0	0	0	0	0	0	0	0	0	0	0	0	0	0	0	0	0
3730345	-	u	TGCAGGACCTGGTCGATAGATAGATATATGATCGACGTCTCTGTTGTGGCGCCAACGCACATGCATTGA	100	69	chr1R	610818704	610818773	-	0	0	0	1	1	1	1	1	1	0	0	0	0	-	0	0	0	0	0	0	0	0	0	0	0	0	0	0	0	0	0	0	0	0	0	0	0	0	0	0
4484931	-	u	TGCAGCGGCTGGCACTGCGGTGCGTACCGAACTATATGTGGTATGCCCCAAAGTTCCCGAGGTGTCTTT	100	69	chr1R	610986730	610986799	-	0	0	0	1	1	0	1	0	1	0	0	0	0	0	0	0	0	0	0	0	0	0	0	0	0	0	0	0	0	0	0	0	0	0	0	0	0	0	0	0
3745247	SECCE1Rv1G0045670	c	TGCAGGGCGACGCGAGCCGCCAGTTCCTGCTCGACCAGGCGGAGCATCCGCCTCCCGTTCTGGCTACCC	100	69	chr1R	611317797	611317866	+	0	0	1	1	1	1	1	1	1	0	0	1	0	-	0	0	0	0	0	1	0	0	0	0	0	0	0	0	0	0	0	0	0	0	0	0	0	0	0	0
3738163	SECCE1Rv1G0045680	c	TGCAGCACTGGGGGACGCACCGCGTGGCCTTCCTGTTCGCGCCGGTCATCGTCACCTGGCTCCTCCTCC	100	69	chr1R	611324864	611324933	-	0	0	1	1	1	1	1	1	1	0	0	1	0	0	0	0	0	0	0	-	0	0	0	0	0	0	0	0	0	0	0	0	0	0	0	0	0	0	0	0
3592147	SECCE1Rv1G0045680	x	TGCAGCGTGAAGAGGCACACCAGCACGATGCACGACAGGATCACCACCTCACCTGCTCTCTTTTGCAGA	100	69	chr1R	611324929	611324998	+	0	0	0	1	1	1	1	1	1	0	0	1	0	-	0	0	0	0	0	1	0	0	0	0	0	0	0	0	0	0	0	0	0	0	0	0	0	0	0	0
3344500	SECCE1Rv1G0045680	e	TGCAGGTCCATTCACACACCTTAACAAACGGTGAGTGTTCGCATCACTGCTAGTCCTCGCTGCAACAAA	100	69	chr1R	611325076	611325145	-	0	0	0	1	1	0	0	0	1	0	0	1	0	-	0	0	0	0	0	0	0	0	0	0	0	0	0	0	0	0	0	0	0	0	0	0	0	0	0	0
3596369	SECCE1Rv1G0045680	x	TGCAGACCGGAGAACGACGACATCACTGCGAGGATCGAACAGGATCAGCAGGTAGCCATTGAGATCAAA	100	69	chr1R	611325141	611325210	+	0	0	1	1	1	0	0	1	1	0	0	1	0	1	0	0	0	0	0	0	0	0	0	0	0	0	0	0	0	0	0	0	0	0	0	0	0	0	0	0
3737456	SECCE1Rv1G0045710	c	TGCAGCCTCCACAGGGCCAAGGTCGAGGCCGAGGCAGCACCGCCGCCAAAGCTGCTATTCATCTCGCCG	100	69	chr1R	611513438	611513507	-	0	0	0	1	0	0	1	0	1	0	0	0	0	0	0	0	0	0	0	0	0	0	0	0	0	0	0	0	0	0	0	0	0	0	0	0	0	0	0	0
3734869	SECCE1Rv1G0045760	o	TGCAGTGGCTACATGGCTCCCGAGTACGCAATGGACGGAGTGTTCTCGGTGAAATCGGACGTGTTCAGC	100	69	chr1R	611759710	611759779	+	0	0	0	1	0	0	0	0	0	0	0	0	0	0	0	0	0	0	0	0	0	0	0	0	0	0	0	0	0	0	0	0	0	0	0	0	0	0	0	0
4103366	SECCE1Rv1G0045810	c	TGCAGAGGACCTACCCCCACACCAGGATCATGTACGCCGACTTCTACGCGCAGGTCATCCAGATGATCC	100	69	chr1R	611980525	611980594	+	0	0	1	1	1	1	1	1	1	0	0	-	0	-	0	0	0	0	0	0	0	0	0	0	0	0	0	0	0	0	0	0	0	0	0	0	0	0	0	0
100034136	-	u	TGCAGACGTTATAGTCAAAGATTCATTGGGGTGTGGATTCGAGAAAAATACCTTACTAGTCACCACAGG	100	69	chr1R	612137661	612137730	+	0	0	0	0	0	0	0	0	1	0	0	0	0	0	0	0	0	0	0	0	0	0	0	0	0	0	0	0	0	0	0	0	0	0	0	0	0	0	0	0
3737397	-	u	TGCAGTGACATAATACTCAGAGTAAATGATGAGAGAGACTGAGAGAGAGAGATGCATGCATGTTAAACA	100	69	chr1R	612964863	612964932	+	0	0	0	1	0	0	0	0	0	0	0	0	0	0	0	0	0	0	0	0	0	0	0	0	0	0	0	0	0	0	0	0	0	0	0	0	0	0	0	0
3895113	-	u	TGCAGCATTGATCCATCTCACAAGAGGAGGATCCATGCCTTTCTGGCTGTTGTCTGCCGTGCCTGCCTG	100	69	chr1R	612966188	612966257	-	0	0	0	1	0	0	0	0	0	0	0	0	0	0	0	0	0	0	0	0	0	0	0	0	0	0	0	0	0	0	0	0	0	0	0	0	0	0	0	0
3887809	-	u	TGCAGTTCGATTGTGTTCATAATTCATATCGGCCAAGCCGAAGTCCAGAGTGCTGGAGGTCGACTCCTC	100	69	chr1R	613009014	613009083	-	0	0	1	1	1	1	1	1	1	0	0	1	0	1	0	0	0	0	0	0	1	1	0	0	0	0	0	0	0	0	0	0	0	0	0	0	0	0	0	0
4491082	-	u	TGCAGTGTATGCTGTTCGCAAGGCCCTAGTAGGGTCCGTGGCAAAGTGTAGGCAACGCTACTTTTGCGC	100	69	chr1R	613010756	613010825	+	0	0	0	1	0	0	0	0	0	0	0	0	0	0	0	0	0	0	0	0	0	0	0	0	0	0	0	0	0	0	0	0	0	0	0	0	0	0	0	0
100026149	-	u	TGCAGCTTTTTTTCTTCCCTTCCCTACACCTCTAGCTTACTTTGCCGTGTACCACGACGTAACAAGTAG	100	69	chr1R	613011362	613011431	-	0	0	0	0	0	0	0	1	0	0	0	0	0	0	0	0	0	0	0	0	0	0	0	0	0	0	0	0	0	0	0	0	0	0	0	0	0	0	0	0
3736542	-	u	TGCAGGAAAATCTTTTCCAGAAGAAGAAACCGAATCCGTCACCTTGAATACGATGGTAGTTCCCTGGCG	100	69	chr1R	613012426	613012495	+	0	0	0	1	0	0	0	0	0	0	0	0	0	0	0	0	0	0	0	0	0	0	0	0	0	0	0	0	0	0	0	0	0	0	0	0	0	0	0	0
3902009	-	u	TGCAGATGGGGCACCTCTCGCTATCATTGAGCGTCTTCACAAGGCACGCCCCATGGAAGACGTGGGGCA	100	69	chr1R	613145868	613145937	-	0	0	1	0	0	0	0	0	0	0	0	0	0	0	0	0	0	0	0	0	0	0	0	0	0	0	0	0	0	0	0	0	0	0	0	0	0	0	0	0
3907009	-	u	TGCAGAGAGGGCACGCCTCACTCCTCTTGAGGGCGTGCACGAGGCAGGCGCCATGGAAGACGTGGGGCA	100	69	chr1R	613400000	613400069	-	0	0	1	1	1	1	1	1	1	0	0	-	0	-	0	0	0	0	0	-	0	0	0	0	0	0	0	0	0	0	0	0	0	0	0	0	0	0	0	0
3893473	-	u	TGCAGGCGCAGGCTGTCTGTCAGGGCCTGAACCAAGAGGTTATTACTGAAGAGGAGAAGAGAAGTTCAG	100	69	chr1R	613672726	613672795	+	0	0	1	0	0	0	1	0	0	0	0	0	0	0	0	0	0	0	0	-	0	0	0	0	0	0	0	0	0	0	0	0	0	0	0	0	0	0	0	0
3352648	SECCE1Rv1G0045940	x	TGCAGGCTGTTCATCTCCCTCCTCTCCCTGGCGAGGCCGCTCCAGTTCTGGGCTTTTGCGTACATGCTC	98.5507	68	chr1R	613738988	613739056	-	0	0	1	1	0	0	1	1	0	0	0	1	0	1	0	0	0	0	0	0	0	0	0	0	0	0	0	0	0	0	0	0	0	0	0	0	0	0	0	0
3746887	SECCE1Rv1G0045940	c	TGCAGATGAAGAAGACTCCAGGGTGCAGCTCGGTCGAGCTTGACGGTGAGGTGCATGAGTTTGTGGCCG	100	69	chr1R	613739052	613739121	+	0	0	0	1	0	0	0	0	0	0	0	0	0	0	0	0	0	0	0	0	0	0	0	0	0	0	0	0	0	0	0	0	0	0	0	0	0	0	0	0
3737102	-	u	TGCAGTGGGCCTAGTGGCATTGGCATTGGAGAGGCCAACTTGGTTCCGCTGTCGCGCAGCAGATTCAAC	100	69	chr1R	613830985	613831054	-	0	0	1	1	0	0	0	0	0	0	0	0	0	0	0	0	0	0	0	0	0	0	0	0	0	0	0	0	0	0	0	0	0	0	0	0	0	0	0	0
3343933	SECCE1Rv1G0046010	c	TGCAGTAGCAGGTGAACTCGTGAGCCGATTCGTTTCCTTCCTCGCCAACAGGTACCTCCACTCTACCAG	100	69	chr1R	614193904	614193973	-	0	0	0	1	0	0	0	0	0	0	0	0	0	0	0	0	0	0	0	0	0	0	0	0	0	0	0	0	0	0	0	0	0	0	0	0	0	0	0	0
5205583	SECCE1Rv1G0046120	c	TGCAGCGGCTGCTCCTGAGAGCTCGCACGGTCGTCGAGGAGGCGGACGGGCGGTACATCACCAACCCCG	100	69	chr1R	614319214	614319283	-	0	0	1	1	1	0	0	1	1	0	0	0	0	-	0	0	0	0	0	0	0	0	0	0	0	0	0	0	0	0	0	0	0	0	0	0	0	0	0	0
3731852	-	u	TGCAGCAACTCCTCCTCAGAGCCCGCACAGTCGTCGAGGAGGCGGATGGGTGCTACATAACCAACTCCG	100	69	chr1R	614500973	614501042	+	0	0	0	1	0	0	0	0	1	0	0	0	0	0	0	0	0	0	0	0	0	0	0	0	0	0	0	0	0	0	0	0	0	0	0	0	0	0	0	0
3345318	-	u	TGCAGAGTGCAGACCATGTGCACATTGTAACATGGCAAAACTTGGTCGTGCAAAGAACAAAGGACAGGT	100	69	chr1R	614905398	614905467	+	0	0	0	0	0	0	0	1	0	0	0	0	0	0	0	0	0	0	0	0	0	0	0	0	0	0	0	0	0	0	0	0	0	0	0	0	0	0	0	0
3342363	-	u	TGCAGACCATGTGCACATTGTAACATGGCAAAACTTGGTCGTGCAAAGAACAAAGGACAGGTCGTGAAC	100	69	chr1R	614905754	614905823	+	0	0	1	1	1	1	1	1	1	0	0	-	0	-	0	0	0	0	0	-	0	0	0	0	0	0	0	0	0	0	0	0	0	0	0	0	0	0	0	0
3343489	-	u	TGCAGAGGGGGCACTTCTCGCTCTCCTTGAGCGTCCCCTCAAGGCACGCGCCATGGAAGACGTGGGGCA	100	69	chr1R	615278821	615278890	+	0	0	1	1	1	1	0	0	1	0	0	1	0	-	0	0	0	0	0	1	0	0	0	0	0	0	0	0	0	0	0	0	0	0	0	0	0	0	0	0
3731234	-	u	TGCAGCATGTCCGCACGTCCTGGCCAACTAACTACTGCATGTCATGGACACACTTGCCACGGCAATTGA	100	69	chr1R	615740225	615740294	-	0	0	0	1	0	0	0	0	0	0	0	1	0	-	0	0	0	0	0	0	0	0	0	0	0	0	0	0	0	0	0	0	0	0	0	0	0	0	0	0
3354497	SECCE1Rv1G0046450	p	TGCAGTCCAAGCTCCAAGATGCGCATGCGGTGCGTGAGCGCGATAAGGTGGGCTCTGCGCGCACTGTTG	100	69	chr1R	617424373	617424442	+	0	0	0	1	0	0	1	0	0	0	0	1	0	1	0	0	0	0	0	0	0	0	0	0	0	0	0	0	0	0	0	0	0	0	0	0	0	0	0	0
100168267	SECCE1Rv1G0046460	x	TGCAGCGCCCTGGAAGATGGCAGTGAGGACGGCACCGGCGGCGTGCGCAGTGTGCTGGGCTCCGGCACC	100	69	chr1R	617489415	617489484	-	0	0	0	0	0	0	1	0	0	0	0	0	0	0	0	0	0	0	0	0	0	0	0	0	0	0	0	0	0	0	0	0	0	0	0	0	0	0	0	0
7097546	-	u	TGCAGGAGCAGACATGAGTAATATTCCTTTTTTTGTTTATAATAATTGCTACACTTACACTGCTGAACT	100	69	chr1R	617647169	617647238	+	0	0	0	1	1	0	0	1	1	0	0	0	0	0	0	0	0	0	0	0	0	0	0	0	0	0	0	0	0	0	0	0	0	0	0	0	0	0	0	0
3343627	-	u	TGCAGTGCATGAGGGTTACATCGTCGTTGCTTCTGCTCGTCCAAAAGCCTGTCCAAGAACTTTTGTCAT	100	69	chr1R	617716039	617716108	+	0	0	1	1	1	0	0	1	-	0	0	0	0	0	0	0	0	0	0	1	0	0	0	0	0	0	0	0	0	0	0	0	0	0	0	0	0	0	0	0
3578462	SECCE1Rv1G0046530	x	TGCAGGAGTTGCAGGAAGGTTCAACGGCGTCGCAGGCACCGCTGCATTTCAGGGTAACGAAGGCGTAGC	100	69	chr1R	618130255	618130324	-	0	0	1	1	1	1	1	1	1	0	0	1	0	-	0	0	0	0	0	-	0	0	0	0	0	0	0	0	0	0	0	0	0	0	0	0	0	0	0	0
5757451	SECCE1Rv1G0046530	x	TGCAGGCGTCACAGTATCGGGTGGTGCAGGCGCTGATGCATGAATTGTTGATGGTGTCGTTGCACTCGT	100	69	chr1R	618130378	618130447	-	0	0	1	1	1	1	1	1	1	0	0	1	0	1	0	0	0	0	0	1	0	0	0	0	0	0	0	0	0	0	0	0	0	0	0	0	0	0	0	0
7463291	-	u	TGCAGATAGGGAGCTCGAGACAGGTGGCACGGGACCTCAAGGGCCCTCCCTTGGCCGGATTCAACTCTG	100	69	chr1R	618203463	618203532	+	0	0	1	1	1	0	0	1	1	0	0	0	0	0	0	0	0	0	0	0	0	0	0	0	0	0	0	0	0	0	0	0	0	0	0	0	0	0	0	0
3363766	-	u	TGCAGGAGATACGGCCAGCTGCTGGTTACTAGTATACCCGAAGGATGCCCTAATACCAAATATGTGTGT	100	69	chr1R	618205546	618205615	-	0	0	0	1	1	0	1	1	1	0	0	1	0	1	0	0	0	0	0	0	0	0	0	0	0	0	0	0	0	0	0	0	0	0	0	0	0	0	0	0
3585838	SECCE1Rv1G0046540	x	TGCAGCTCGAAGGAATGGAGGCGTTGCAGGACAAGTAGCACTGCGAATAACAGTCTTTGCATGATATCG	100	69	chr1R	618257802	618257871	-	0	0	1	1	1	1	1	1	1	0	0	-	0	1	0	0	0	0	0	1	0	0	0	0	0	0	0	0	0	0	0	0	0	0	0	0	0	0	0	0
3357201	-	u	TGCAGGGTCTTCAAGCGAGTGCCAGCGGTGCCGCGGTTTCCATGTTGGCTGGGTCCGCGACCATGCATG	100	69	chr1R	618265454	618265523	-	0	0	0	1	1	0	0	1	1	0	0	0	0	0	0	0	0	0	0	0	0	0	0	0	0	0	0	0	0	0	0	0	0	0	0	0	0	0	0	0
3350844	-	u	TGCAGATGACCTACCCGTCCTCCTAGACCGATGACTGGTCGTCGCCTCGTCGGAACTGACACTTGCGTT	100	69	chr1R	618265519	618265588	+	0	0	0	1	1	0	0	1	1	0	0	0	0	0	0	0	0	0	0	-	0	0	0	0	0	0	0	0	0	0	0	0	0	0	0	0	0	0	0	0
3362287	-	u	TGCAGTTACCTTGGGTTGCCGTTGTCTTTACATAAGATCACGCACGAGCTCCTCCTGCCTGTTATACAT	100	69	chr1R	618270567	618270636	+	0	0	0	1	1	0	0	1	1	0	0	0	0	0	0	0	0	0	0	0	0	0	0	0	0	0	0	0	0	0	0	0	0	0	0	0	0	0	0	0
3575855	-	u	TGCAGGAACTTCTGCGTGCAAATGGTGAGGGTGAGCGAGAACATCCGCGGGAGATTGCGGAGCGTGAAG	100	69	chr1R	618719408	618719477	-	0	0	1	1	1	0	0	1	1	0	0	0	0	0	0	0	0	0	0	-	0	0	0	0	0	0	0	0	0	0	0	0	0	0	0	0	0	0	0	0
3735719	-	u	TGCAGCCATATGGGCAGACAAGGGAAGAGAGGTGTGTGTGGTATCTGACACTTAACAGGATAAGATGAC	100	69	chr1R	619042594	619042663	-	0	0	0	1	0	0	0	0	0	0	0	0	0	0	0	0	0	0	0	0	0	0	0	0	0	0	0	0	0	0	0	0	0	0	0	0	0	0	0	0
3347624	SECCE1Rv1G0046680	p	TGCAGCAGTTGTGTGTCTCCGAGTTTAGACACGGAAACCTGAAACACCCCCTTGCAGTGCTCATCCGAG	100	69	chr1R	619332796	619332865	+	0	0	0	0	0	1	0	0	0	0	0	0	0	0	0	0	0	0	0	-	0	0	0	0	0	0	0	0	0	0	0	0	0	0	0	0	0	0	0	0
3583554	-	u	TGCAGCCCCTTGTTTTTCACTAATCTGTGCACTTTTTTACACATTCATGGTTATCCCGACGGCTTTCCT	100	69	chr1R	619758917	619758986	-	0	0	0	1	1	0	0	0	1	0	0	0	0	0	0	0	0	0	0	0	0	0	0	0	0	0	0	0	0	0	0	0	0	0	0	0	0	0	0	0
7493077	-	u	TGCAGCCCGTCGAGCTGCGCCCGACGCGACCCCGCGGCGCCCCCTCGCCTCCTTCCCGTCGCCCTTGCG	100	69	chr1R	619859538	619859607	-	0	0	1	0	0	1	0	0	0	0	0	0	0	0	0	0	0	0	0	0	0	0	0	0	0	0	0	0	0	0	0	0	0	0	0	0	0	0	0	0
3882742	-	u	TGCAGCCTACAAGGACGTCAGTTTCACATGGTACACAACGCAGGGGTGGTGGCGCGGTTGGCTAGCTTA	100	69	chr1R	620046373	620046442	+	0	0	0	1	1	0	1	0	1	0	0	0	0	0	0	0	0	0	0	0	0	0	0	0	0	0	0	0	0	0	0	0	0	0	0	0	0	0	0	0
3906417	SECCE1Rv1G0046980	x	TGCAGCAGAGGTTGTTGGGGCAGAGCTTGCCGCCGGCCTGGCTGCCGCACGTGATGTCGGCGCGGCAAG	100	69	chr1R	621199338	621199407	+	0	0	1	0	0	1	0	1	1	0	0	0	0	-	0	0	0	0	0	1	0	0	0	0	0	0	0	0	0	0	0	0	0	0	0	0	0	0	0	0
3588098	SECCE1Rv1G0047040	i	TGCAGGACAAGGCAGCGAATAAATCTAGCTCTATCATCCTGAACGGCAAAACAGATCAGACGAGCGGAG	100	69	chr1R	621288922	621288991	-	0	0	0	1	1	0	1	1	1	0	0	0	0	0	0	0	0	0	0	0	0	0	0	0	0	0	0	0	0	0	0	0	0	0	0	0	0	0	0	0
3602591	SECCE1Rv1G0047080	c	TGCAGGCCCTGATGAAGCAGATGGGCGGCAAGGACATGAGCAAAATGCTCGGGGGCATGGGACTGGGCG	100	69	chr1R	621306262	621306331	-	0	0	1	1	1	0	1	1	1	0	0	0	0	0	0	0	0	0	0	0	0	0	0	0	0	0	0	0	0	0	0	0	0	0	0	0	0	0	0	0
3357612_Z	SECCE1Rv1G0047100	o	TGCAGGTCGTCGGAGGAGGACATGATCGAGGTGCTCGCCATGAACAATGCGGCACCGAGGAAAGGTGGC	100	69	chr1R	621565525	621565594	+	0	0	0	1	1	0	1	1	1	0	0	1	0	-	0	0	0	0	0	0	0	0	0	0	0	0	0	0	0	0	0	0	0	0	0	0	0	0	0	0
3891800	-	u	TGCAGGGATTCTCAGTTCGTCTCACAGATGCGGAGGCCGGCCGCATGTCGAGTGATCGAGTCTAGCCGA	98.5507	68	chr1R	621804472	621804540	+	0	0	1	1	0	0	0	0	0	0	0	0	0	0	0	0	0	0	0	0	0	0	0	0	0	0	0	0	0	0	0	0	0	0	0	0	0	0	0	0
3359971	-	u	TGCAGAAATATATACAGCCACGGCATGTTCAGCTACTACAAGCGTTCCTCCTACATACATATATACATA	100	69	chr1R	622006635	622006704	-	0	0	-	1	1	1	0	1	1	0	0	1	0	0	0	0	0	0	0	0	0	0	0	0	0	0	0	0	0	0	0	0	0	0	0	0	0	0	0	0
3350437	-	u	TGCAGTGCAGAGTCACACGTTCTCAAGGCAGTGTAGCCGTGTAGGCACTCCACTCGATCGGCTTTAGCT	100	69	chr1R	623867562	623867631	+	0	0	0	1	1	0	0	1	1	0	0	1	0	-	0	0	0	0	0	0	0	0	0	0	0	0	0	0	0	0	0	0	0	0	0	0	0	0	0	0
4105551	SECCE1Rv1G0047320	o	TGCAGGGCTACCTCAGCTGAGAGTGGCCAGGGCCGAGAGGCTGAGGTGCAGGTTCAGCAAGAAGGCGTC	100	69	chr1R	624254255	624254324	-	0	0	1	1	1	0	0	1	1	0	0	0	0	0	0	0	0	0	0	0	0	0	0	0	0	0	0	0	0	0	0	0	0	0	0	0	0	0	0	0
3905183	SECCE1Rv1G0047380	c	TGCAGGGCTGCCTCAGCTGAGAGTTGCCAGGGCCGCGAGGCTGGGGTGCAGCTCCTCCAAGGGCCTCAA	100	69	chr1R	624875512	624875581	-	0	0	0	0	0	0	1	1	0	0	0	1	0	1	0	0	0	0	0	0	0	0	0	0	0	0	0	0	0	0	0	0	0	0	0	0	0	0	0	0
3734542	-	u	TGCAGTCATATAGCACATCACTACGCAGGACCAACTAACTGTAACTGAATCATGAGGACATTTGACCTG	100	69	chr1R	624950299	624950368	+	0	0	0	1	1	0	0	0	-	0	0	0	0	0	0	0	0	0	0	0	0	0	0	0	0	0	0	0	0	0	0	0	0	0	0	0	0	0	0	0
3588202	SECCE1Rv1G0047410	i	TGCAGAGGAAGCAACAACAACAAAAAAAAACATAAATCTCCATTGGTGCGACGCAGGGAGGAGAGAATC	100	69	chr1R	624966591	624966660	+	0	0	0	-	1	0	1	0	1	0	0	0	0	0	0	0	0	0	0	0	0	0	0	0	0	0	0	0	0	0	0	0	0	0	0	0	0	0	0	0
3892318	SECCE1Rv1G0047490	x	TGCAGCGAGCCCTCCGAGATTTTGACCTCCACGAGTGCAAGCTTCCTGAGCAGGGGAAATTGAAGTGTT	100	69	chr1R	625880073	625880142	-	0	0	1	1	0	1	0	1	0	0	0	0	0	0	0	0	0	0	0	-	0	0	0	0	0	0	0	0	0	0	0	0	0	0	0	0	0	0	0	0
100048717	-	u	TGCAGCCGGAACTGCCGTGTAGCAACCACGCCGCAGGGCGGCCCCTGCATGGACCATACTGCACCGCGC	100	69	chr1R	625893428	625893497	+	0	0	0	0	0	1	0	0	0	0	0	0	0	0	0	0	0	0	0	0	0	0	0	0	0	0	0	0	0	0	0	0	0	0	0	0	0	0	0	0
3345603	-	u	TGCAGACAAACAACGCCAATCTCCTGCACGTTTGTGTGTCCATTTGTCTGGTTTGTTGCAGATACTAAT	100	69	chr1R	626726493	626726562	+	0	0	0	1	1	0	1	1	1	0	0	0	0	0	0	0	0	0	0	0	0	0	0	0	0	0	0	0	0	0	0	0	0	0	0	0	0	0	0	0
3583844	-	u	TGCAGCCCAACCGCACGCAACGAATAGACCGACGTGCGTGCGCCCAACTCCTTGGCCTCGCGACGCACC	100	69	chr1R	626726914	626726983	+	0	0	1	1	1	0	1	1	1	0	0	0	0	0	0	0	0	0	0	0	0	0	0	0	0	0	0	0	0	0	0	0	0	0	0	0	0	0	0	0
3344244	SECCE1Rv1G0047620	x	TGCAGAAACTGAAGCCTGCCCTGCCTATGCCTAGTGCGTACCTGGATGCACTCCTTGGTGGGGGCGATG	100	69	chr1R	626873676	626873745	-	0	0	0	1	1	0	0	1	1	0	0	-	0	-	0	0	0	0	0	0	0	0	0	0	0	0	0	0	0	0	0	0	0	0	0	0	0	0	0	0
3578430	-	u	TGCAGCAAACTTGATGTGGTACTCAACGAGCGATGTGCGTACGTGCAGGTTAATGAGGCAACTGTCTGC	100	69	chr1R	626878937	626879006	-	0	0	1	1	1	1	1	1	1	0	0	-	0	-	0	0	0	0	0	-	0	0	0	0	0	0	0	0	0	0	0	0	0	0	0	0	0	0	0	0
3580193	-	u	TGCAGTCAGCCTTGCTGTACCACGTAGTAGTACTGTGCTAGTCCATCATCAGTTGTTGTGTAAGAACAT	100	69	chr1R	626879002	626879071	+	0	0	1	1	1	0	0	1	1	0	0	1	0	0	0	0	0	0	0	0	0	0	0	0	0	0	0	0	0	0	0	0	0	0	0	0	0	0	0	0
4101771	SECCE1Rv1G0047650	i	TGCAGGGGTACACAGCTCGCCTGAAATTCTGTACTTATTTCCTCAGAGGCCCATCTTCCTCACATACTA	100	69	chr1R	627171132	627171201	+	0	0	1	1	1	1	1	1	1	0	0	-	0	0	0	0	0	0	0	-	0	0	0	0	0	0	0	0	0	0	0	0	0	0	0	0	0	0	0	0
3740847	-	u	TGCAGTTGATACAAAATATAATTAAGGTTTCAAAAGAAGACGACCAAAGGCGTAGAATACAAAGTCGTC	100	69	chr1R	627869840	627869909	+	0	0	1	0	0	1	1	1	0	0	0	0	0	0	0	0	0	0	0	0	0	0	0	0	0	0	0	0	0	0	0	0	0	0	0	0	0	0	0	0
3889302	SECCE1Rv1G0047680	c	TGCAGGTGGACGAGTCGAGTATGACGGGCGAGCCCCACCCAATCGAGATCGATGCCGAGAAGAACCCGT	100	69	chr1R	628093468	628093537	+	0	0	1	0	0	0	0	0	0	0	0	0	0	0	0	0	0	0	0	0	0	0	0	0	0	0	0	0	0	0	0	0	0	0	0	0	0	0	0	0
3741179	-	u	TGCAGTTTAAGACAAATAACTACTGTACTAAACAAATGTATGAAAGAATCACCTAAGCTAAGCGAATTG	100	69	chr1R	628306589	628306658	-	0	0	0	1	1	0	0	0	1	0	0	0	0	0	0	0	0	0	0	-	0	0	0	0	0	0	0	0	0	0	0	0	0	0	0	0	0	0	0	0
100005384	SECCE1Rv1G0047720	x	TGCAGGAAGACCCCGTCCGCCGGCACCGAGTCGCCGATCTTCAGTATGACGACGTCGCCGACGAGGATA	100	69	chr1R	628734609	628734678	-	0	0	0	1	1	0	1	1	1	0	0	0	0	-	0	0	0	0	0	0	0	0	0	0	0	0	0	0	0	0	0	0	0	0	0	0	0	0	0	0
3592923	SECCE1Rv1G0047770	o	TGCAGGACTACATCCCCACGGTGTTCGACAACTTCAGCGCCAACGTCTCCGTCGACGGCAACATCGTCA	100	69	chr1R	629071848	629071917	+	0	0	0	1	1	0	0	1	1	0	0	1	0	-	0	0	0	0	0	0	0	0	0	0	0	0	0	0	0	0	0	0	0	0	0	0	0	0	0	0
3362398	-	u	TGCAGCGATCAATCATCTTATCTCGCTGTGTTGCTCACTGTTGCCCGAGCGATGTTGTTCACCGATTAT	100	69	chr1R	629647184	629647253	+	0	0	1	1	1	1	1	1	1	0	0	-	0	-	0	0	0	0	0	-	0	0	0	0	0	0	0	0	0	0	0	0	0	0	0	0	0	0	0	0
3749875	-	u	TGCAGCTCAATCTGTAGTAAATAGTAAATACAAAATCATAACGCTTGTACTGGTATGTAGCCGCATGCA	100	69	chr1R	629676307	629676376	-	0	0	0	1	1	0	0	1	1	0	0	0	0	0	0	0	0	0	0	1	0	0	0	0	0	0	0	0	0	0	0	0	0	0	0	0	0	0	0	0
3898997	-	u	TGCAGTGTAACAACAGTGCATACACATCTATTACTCCCAAATCACAATAGCTTAATTTCAGAAACTAAT	100	69	chr1R	630041134	630041203	-	0	0	0	1	1	0	0	1	1	0	0	0	0	0	0	0	0	0	0	0	0	0	0	0	0	0	0	0	0	0	0	0	0	0	0	0	0	0	0	0
3587538	-	u	TGCAGTAGTTCCGCATTCGTCTTCCTCCTCCTAGACCTGACGGTCAACCATGGTTCCTCTGAGACTCGG	100	69	chr1R	630117074	630117143	+	0	0	0	1	1	1	1	1	1	0	0	0	0	0	0	0	0	0	0	0	0	0	0	0	0	0	0	0	0	0	0	0	0	0	0	0	0	1	0	-
3730196	SECCE1Rv1G0047890	e	TGCAGCGCCGGCATTATCGCTATTGACCTCGCCAGACGCCTGCTTCAGGTATTATGAGTACTGTGCTAG	100	69	chr1R	630120045	630120114	+	0	0	1	1	1	1	1	1	1	0	0	-	0	-	0	0	0	0	0	-	0	0	0	0	0	0	0	0	0	0	0	0	0	0	0	0	0	0	0	0
3579238	SECCE1Rv1G0047890	o	TGCAGGTATACATGGACACATACGCATTAGTCGTGAGCACGGAGAATACCACCCTAAACTGGTATATAG	100	69	chr1R	630122812	630122881	+	0	0	1	1	1	0	0	1	1	0	0	1	0	0	0	0	0	0	0	-	0	0	0	0	0	0	0	0	0	0	0	0	0	0	0	0	0	0	0	0
1388046_Z	-	u	TGCAGCTCCCTTGGGAGATTAGAATGCAAATTGCAGATTTCCACATGGTTGCTAGCCACCGCGGTGTGC	100	69	chr1R	630127201	630127270	-	0	0	1	1	0	0	0	1	0	0	0	0	0	0	0	0	0	0	0	0	0	0	0	0	0	0	0	0	0	0	0	0	0	0	0	0	0	0	0	0
4097743_A	SECCE1Rv1G0047900	x	TGCAGAAGACGTTGTCCTGGGTCCTGAGCACCGCCTCGGCGAGGGAGGCAGAGGATACCACGACGGCCC	100	69	chr1R	630235036	630235105	-	0	0	1	0	0	1	0	1	0	0	0	0	0	0	0	0	0	0	0	1	0	0	0	0	0	0	0	0	0	0	0	0	0	0	0	0	0	0	0	0
3739034	SECCE1Rv1G0047910	x	TGCAGAAGACGTGGTCCTGGGTCCTGAGCACCGCGTCGGCGAGCGGGGACGAGGATACCACGACGGCCC	100	69	chr1R	630247806	630247875	-	0	0	1	0	0	0	1	1	0	0	0	1	0	-	0	0	0	0	0	1	0	0	0	0	0	0	0	0	0	0	0	0	0	0	0	0	0	0	0	0
3589092	SECCE1Rv1G0047910	i	TGCAGATGCAATACAATTCCAAGATAAAGCTAATAAGCGTACTCTGGCTGCTCCTACTCCTGGTGGCAG	100	69	chr1R	630248591	630248660	-	0	0	1	1	1	0	1	1	1	0	0	-	0	-	0	0	0	0	0	-	0	0	0	0	0	0	0	0	0	0	0	0	0	0	0	0	0	0	0	0
5210857	SECCE1Rv1G0047920	x	TGCAGAAGACGTGGTCCTGGGTCCTGAGCACGGCCTCGGCGAGGGAGGCCGAGGAGACCACGAGGGTGG	100	69	chr1R	630675978	630676047	-	0	0	0	0	0	0	1	0	0	0	0	0	0	0	0	0	0	0	0	-	0	0	0	0	0	0	0	0	0	0	0	0	0	0	0	0	0	0	0	0
5043393	SECCE1Rv1G0047990	c	TGCAGTGCAGCGTGCTGGAGCTCGAGCACGTCGTCAGCAAGGCGCCGGCCGGCACCAGCGTCAAGTACG	100	69	chr1R	631267101	631267170	-	0	0	0	1	1	0	0	-	1	0	0	0	0	0	0	0	0	0	0	0	0	0	0	0	0	0	0	0	0	0	0	0	0	0	0	0	0	0	0	0
3904521	SECCE1Rv1G0047990	x	TGCAGGTGCGGGAACGCCTGCGAGATGACTTGGGCCGCCGCGCCGAGGCCCCCACCGACGTCGACCAGG	100	69	chr1R	631267166	631267235	+	0	0	0	1	1	0	0	1	-	0	0	0	0	0	0	0	0	0	0	0	0	0	0	0	0	0	0	0	0	0	0	0	0	0	0	0	0	0	0	0
3342622	SECCE1Rv1G0048070	p	TGCAGTTTTTCGTAAGTGTAGACATCTTGGATAGATACCATGTTTGATGTGATGTACTTTGACTGAAAT	100	69	chr1R	631638195	631638264	+	0	0	1	1	1	0	0	1	1	0	0	0	0	0	0	0	0	0	0	-	0	0	0	0	0	0	0	0	0	0	0	0	0	0	0	0	0	0	0	0
3362006_A	SECCE1Rv1G0048140	p	TGCAGAATCTGAAACCACCATCCATCCCGCGAGGGATCCTATCACGTCATCTCTGCTAGTTAAACATAA	100	69	chr1R	632322773	632322842	+	0	0	0	0	0	1	0	1	1	0	0	1	0	-	0	0	0	0	0	0	0	0	0	0	0	0	0	0	0	0	0	0	0	0	0	0	0	0	0	0
3888618	SECCE1Rv1G0048200	x	TGCAGCAGCTGTGGTTGCCCTCGTCCATCGGCTAAACGCAAGTGCGTACGTGCAACGGCGCGAGACGCG	100	69	chr1R	633094780	633094849	-	0	0	0	0	0	0	1	0	0	0	0	1	0	-	0	0	0	0	0	0	0	0	0	0	0	0	0	0	0	0	0	0	0	0	0	0	0	0	0	0
3890187	-	u	TGCAGAAATATATACATCGTTATCTGCTTCTAGCTAGGGCAAGGGAGAGCTTGATTGCAATTTGCAAGA	100	69	chr1R	634402832	634402901	+	0	0	0	1	1	1	0	1	1	0	0	1	0	-	0	0	0	0	0	0	0	0	0	0	0	0	0	0	0	0	0	0	0	0	0	0	0	0	0	0
3579793	-	u	TGCAGAGGAAAAACCGTCTCCTCCCCTCCCTGGAGCTCAATTATACTTTGTACAGGATTGTACACCACG	100	69	chr1R	634403538	634403607	+	0	0	1	1	1	1	1	1	1	0	0	1	0	-	0	0	0	0	0	-	0	0	0	0	0	0	0	0	0	0	0	0	0	0	0	0	0	0	0	0
3353178	SECCE1Rv1G0048400	i	TGCAGCATTGACATGGCATTCGAGATTGCTACGTAGTAACAGAGAGCATAGCAACACGAAGGTGGTAGT	100	69	chr1R	634710360	634710429	-	0	0	0	1	1	1	0	0	1	0	0	-	0	0	0	0	0	0	0	0	0	0	0	0	0	0	0	0	0	0	0	0	0	0	0	0	0	0	0	0
3346913	-	u	TGCAGCGCTTCAAGGCCGTCGTGGCTAACTGCTCTGCGCACAGCCACCACCTCCATGGCAGCACCCAAG	100	69	chr1R	634955166	634955235	-	0	0	0	1	1	1	1	0	1	0	0	0	0	0	0	0	0	0	0	0	0	0	0	0	0	0	0	0	0	0	0	0	0	0	0	0	0	0	0	0
3597695	SECCE1Rv1G0048430	x	TGCAGACTCCTGAGCTCTGAATCAAAATCTTTCTGCATGGACACGGCGCGGCGGCTGAACTGCTCGTCG	100	69	chr1R	635128518	635128587	-	0	0	0	1	1	0	1	1	1	0	0	1	0	1	0	0	0	0	0	0	0	0	0	0	0	0	0	0	0	0	0	0	0	0	0	0	0	0	0	0
5035552	-	u	TGCAGCACGGCGACCTTCCAGAGTACACGTCGGCTCCTGCCGTGAAGAGGCTGTTCGAGCTGATGGACG	98.5507	68	chr1R	636615115	636615183	-	0	0	0	0	0	1	0	0	0	0	0	0	0	0	0	0	0	0	0	0	0	0	0	0	0	0	0	0	0	0	0	0	0	0	0	0	0	0	0	0
3897457	-	u	TGCAGATGACGCTGCTGCTGCTGTACGAGCTGCTCGGGTACTGCTGCGCCGCCACCTGAGGCAGCCGTG	100	69	chr1R	636635199	636635268	+	0	0	1	0	0	0	1	0	0	0	0	0	0	0	0	0	0	0	0	0	0	0	0	0	0	0	0	0	0	0	0	0	0	0	0	0	0	0	0	0
3746874	SECCE1Rv1G0048620	o	TGCAGGTCGCGGCTGCCTGATCACCTGCGCACGTCGCTGCCTGCATTATTTAGTGAGCTTAATTAAGCA	100	69	chr1R	636658482	636658551	+	0	0	1	1	1	1	1	1	1	0	0	1	0	0	0	0	0	0	0	1	0	0	0	0	0	0	0	0	0	0	0	0	0	0	0	0	0	0	0	0
3892994	SECCE1Rv1G0048680	p	TGCAGCGCCACTCAACCCAACCGCACCGCTTTGGCTTAAATGTTGCCGTGCTTCTGTTGGAAACGGCAG	100	69	chr1R	636936909	636936978	-	0	0	1	0	0	-	1	1	0	0	0	0	0	0	0	0	0	0	0	0	0	0	0	0	0	0	0	0	0	0	0	0	0	0	0	0	0	0	0	0
3907908	SECCE1Rv1G0048680	c	TGCAGCTGCGGGAGCTGGAGCCGCCGCGGCAGCCCAAGACGACGCAGAACACGCCCCGCCTCCCGGCCA	100	69	chr1R	636937850	636937919	-	0	0	1	0	0	1	0	1	0	0	0	0	0	0	0	0	0	0	0	0	0	0	0	0	0	0	0	0	0	0	0	0	0	0	0	0	0	0	0	0
5046222	SECCE1Rv1G0048800	c	TGCAGTCTGGGAAGAGCATCGCCGACGCGGCGGACGAGTGCATCGGGGACGCCAGGCACAGCGACGACT	100	69	chr1R	637365433	637365502	-	0	0	0	-	1	0	1	0	1	0	0	0	0	0	0	0	0	0	0	0	0	0	0	0	0	0	0	0	0	0	0	0	0	0	0	0	0	0	0	0
3601038	-	u	TGCAGCTTGTTCTATTACTAGATTTTCCTTGATAAGAACATCCTCATCAGTGGGGCAAGCATCATCAGC	100	69	chr1R	637490607	637490676	+	0	0	0	1	1	1	1	1	1	0	0	-	0	0	0	0	0	0	0	0	0	0	0	0	0	0	0	0	0	0	0	0	0	0	0	0	0	0	0	0
3905552	-	u	TGCAGGAAATCAGCTCCACCAACAAATAACTCATATCTATCTCCTTCTATGTCCCAAAATTTGGATGGG	100	69	chr1R	637647278	637647347	+	0	0	1	1	1	0	1	0	0	0	0	-	0	0	0	0	0	0	0	0	0	0	0	0	0	0	0	0	0	0	0	0	0	0	0	0	0	0	0	0
5041450	SECCE1Rv1G0048850	c	TGCAGGGCGCCATCGACCGCGAGATCAACAAGCCCAAGTACCGCTGCGGCTGCGCGTGCGTCGACACGG	100	69	chr1R	637648654	637648723	+	0	0	1	1	1	1	1	1	1	0	0	-	0	-	0	0	0	0	0	0	0	0	0	0	0	0	0	0	0	0	0	0	0	0	0	0	0	0	0	0
3583775	SECCE1Rv1G0048850	c	TGCAGCAGGACCGAGTGCGGCGTCCAGTACTCCACGCTGGACCAGGTCGCGAGCTGCCCGATCCCCAAC	100	69	chr1R	637648737	637648806	+	0	0	1	1	1	1	1	1	1	0	0	1	0	-	0	0	0	0	0	1	0	0	0	0	0	0	0	0	0	0	0	0	0	0	0	0	0	0	0	0
3365147	SECCE1Rv1G0048950	x	TGCAGCTCATCTCGGCAGGCAACAAACGAGCTCTTCCGCCGCTCGATCTCCCGACCCGCGCCGTAGCTC	100	69	chr1R	638134547	638134616	-	0	0	1	1	1	-	1	1	1	0	0	1	0	0	0	0	0	0	0	0	0	0	0	0	0	0	0	0	0	0	0	0	0	0	0	0	0	0	0	0
3742078	SECCE1Rv1G0048950	c	TGCAGAAGAAGGAGAAGCCGCGCGGGCACAAGATGAAGCCCTGCAAGAGCTACGCCACGCTCGGAGGCA	100	69	chr1R	638134976	638135045	+	0	0	0	1	0	0	1	1	0	0	0	1	0	-	0	0	0	0	0	0	0	0	0	0	0	0	0	0	0	0	0	0	0	0	0	0	0	0	0	0
3350625	SECCE1Rv1G0049010	o	TGCAGATATTTGATTTGTTTGATCTGAAGCGAAATGGTGTGATCGAATTTGACGAGTTTGTTCGGTCCC	100	69	chr1R	638353049	638353118	-	0	0	0	1	1	0	0	0	0	0	0	0	0	0	0	0	0	0	0	0	0	0	0	0	0	0	0	0	0	0	0	0	0	0	0	0	0	0	0	0
3602634	SECCE1Rv1G0049020	o	TGCAGATATTTGATCTGTTCGATCTGAAGAGAAATGGCGTGATCGAATTTGACGAGTTTGTTCGGTCCC	100	69	chr1R	638366316	638366385	-	0	0	0	1	1	0	1	0	1	0	0	-	0	1	0	0	0	0	0	0	0	0	0	0	0	0	0	0	0	0	0	0	0	0	0	0	0	0	0	0
3589205	-	u	TGCAGAAAGGGATGAAGAAAACACCTAAGACAACAGGGAAAATACATTGGTATCAACACAATGTTGTTG	100	69	chr1R	638367088	638367157	+	0	0	0	1	1	0	1	0	1	0	0	-	0	-	0	0	0	0	0	0	0	0	0	0	0	0	0	0	0	0	0	0	0	0	0	0	0	0	0	0
7463581	SECCE1Rv1G0049040	o	TGCAGGTTTCATAAGCATAGACTGTGGATTTCCGGGGACGACGAGCTACGTCGACAGCAAAACCGAGCT	100	69	chr1R	638521187	638521256	+	0	0	1	1	1	1	1	0	1	0	0	1	0	-	0	0	0	0	0	0	0	0	0	0	0	0	0	0	0	0	0	0	0	0	0	0	0	0	0	0
3902989	SECCE1Rv1G0049040	c	TGCAGATCCTCCCAACTAACGCCGTGCGACAGTTCTACATCTACCTCAATGACCAGCTGTGGTACCCAA	100	69	chr1R	638522064	638522133	+	0	0	1	0	0	1	1	0	1	0	0	1	0	1	0	0	0	0	0	0	0	0	0	0	0	0	0	0	0	0	0	0	0	0	0	0	0	0	0	0
5503104	-	u	TGCAGCAAAGGGGTGGATACGAGGAGAAGGTGAGATGAGGAGGAGAGGGTGGATCCAGGCAAGGAAGGA	100	69	chr1R	638799710	638799779	+	0	0	0	0	0	0	0	0	1	0	0	0	0	0	0	0	0	0	0	0	0	0	0	0	0	0	0	0	0	0	0	0	0	0	0	0	0	0	0	0
3735167	-	u	TGCAGCCCAGCCCATCATTGTGCTCCGTTTCGGCTCGTTACTTGTTAGAGCCCGTAGCCGAACTGGGTT	100	69	chr1R	638892930	638892999	+	0	0	0	0	0	0	1	0	1	0	0	1	0	0	0	0	0	0	0	0	0	0	0	0	0	0	0	0	0	0	0	0	0	0	0	0	0	0	0	0
5038851	-	u	TGCAGCCCAGCCCATCATTGTGCTCCGTTTCGGCTCGTTACAGCCAGTAGCCGAACTGGGTTGCCTCCA	100	69	chr1R	639068983	639069052	+	0	0	1	1	1	0	1	0	1	0	0	1	0	0	0	0	0	0	0	0	0	0	0	0	0	0	0	0	0	0	0	0	0	0	0	0	0	0	0	0
5038908	-	u	TGCAGCCGGCCCGAATGGTCCAAGATATCAAGTCCCCACATGACAAAGGGCCAGGTGATAGGGATGGTC	100	69	chr1R	639080202	639080271	-	0	0	0	1	1	0	0	1	1	0	0	1	0	-	0	0	0	0	0	1	0	0	0	0	0	0	0	0	0	0	0	0	0	0	0	0	0	0	0	0
3364850	SECCE1Rv1G0049170	o	TGCAGTGTCAGCCATCTTGGCGATCAAGGCGAAGTATCACGTGCGTAAAAACTGGATGGGCGACCCGTG	100	69	chr1R	639268191	639268260	+	0	0	0	1	1	0	0	1	1	0	0	0	0	0	0	0	0	0	0	0	0	0	0	0	0	0	0	0	0	0	0	0	0	0	0	0	0	0	0	0
3345640	SECCE1Rv1G0049200	c	TGCAGTGTCTGCCATCATGGCGATCAAGGCAAAGTATCAGGTGCGTAAAAATTGGATGGGCGACCCATG	100	69	chr1R	639404857	639404926	+	0	0	1	-	1	0	0	1	1	0	0	0	0	0	0	0	0	0	0	0	0	0	0	0	0	0	0	0	0	0	0	0	0	0	0	0	0	0	0	0
3582541	-	u	TGCAGGTAGAGCCTGAAATCGATCACAGGAGATTTCAACGTAGCTCGCGATGGTGGGAGAAACAACGAA	100	69	chr1R	639418266	639418335	-	0	0	0	1	0	0	0	1	0	0	0	0	0	0	0	0	0	0	0	0	0	0	0	0	0	0	0	0	0	0	0	0	0	0	0	0	0	0	0	0
3602638	SECCE1Rv1G0049220	c	TGCAGCTCCTCCCCAGCAATGTCGTGCGGCAGTTCTACGTCAACCTCAACGGCAAACCGTGGTACCCGA	100	69	chr1R	639443600	639443669	+	0	0	1	1	1	1	1	1	1	0	0	-	0	-	0	0	0	0	0	1	0	0	0	0	0	0	0	0	0	0	0	0	0	0	0	0	0	0	0	0
5046272	-	u	TGCAGCTCCCCAACCGCACTGCCGCAGCTGGCCTCCTGCCATCGCAGCTCGCCGGCCTTGCCTCCCACT	100	69	chr1R	639530795	639530864	-	0	0	0	0	0	0	0	1	0	0	0	0	0	0	0	0	0	0	0	0	0	0	0	0	0	0	0	0	0	0	0	0	0	0	0	0	0	0	0	0
3347109	SECCE1Rv1G0049230	i	TGCAGTTTGTCCTAGTGAAGAATGCACTACTACTCTAGATCAAATTTGGAATTGCTATACTGATCAGTG	100	69	chr1R	639549781	639549850	+	0	0	0	1	0	1	0	0	0	0	0	0	0	0	0	0	0	0	0	0	0	0	0	0	0	0	0	0	0	0	0	0	0	0	0	0	0	0	0	0
3583758	-	u	TGCAGCACTACTATGTCATGCTAGATCGGGATAGCCGTTTGAGGCAATTGGCCCGACGACCAGAGCCGA	98.5507	68	chr1R	639737087	639737155	-	0	0	0	1	0	0	0	0	0	0	0	0	0	0	0	0	0	0	0	0	0	0	0	0	0	0	0	0	0	0	0	0	0	0	0	0	0	0	0	0
3348211	-	u	TGCAGCCGCGTCCATTGTGTAGAACAGCATATTTGTATTTCTCCTCTCCCTAATAATGTATCAATTCCG	100	69	chr1R	639737151	639737220	+	0	0	0	1	0	1	0	0	0	0	0	0	0	0	0	0	0	0	0	0	0	0	0	0	0	0	0	0	0	0	0	0	0	0	0	0	0	0	0	0
3582820	-	u	TGCAGTACATATGCTCGGCTTGTTTTTCTTTTCTTGAGATGAGCATTCAACTACGTGGAGTATCTGCTC	100	69	chr1R	641943872	641943941	-	0	0	0	1	1	0	0	0	0	0	0	0	0	0	0	0	0	0	0	0	0	0	0	0	0	0	0	0	0	0	0	0	0	0	0	0	0	0	0	0
5208569	-	u	TGCAGTCTCCGCCGCTGATGGAGCCGCAGCTCCAGCAGCCGCCGCAGTCGTCGACGTGCGACGCTGCGG	100	69	chr1R	642457982	642458051	-	0	0	1	1	0	1	1	1	1	0	0	1	0	0	0	0	0	0	0	0	0	0	0	0	0	0	0	0	0	0	0	0	0	0	0	0	0	0	0	0
3731896	-	u	TGCAGGTGATCGTCTCCCTCCCGCGAGTTCTCCATCGCCAATACGGAAGTGACGCACTTGCCTGCCGCT	100	69	chr1R	642458092	642458161	+	0	0	0	1	0	1	1	1	0	0	0	0	0	0	0	0	0	0	0	0	0	0	0	0	0	0	0	0	0	0	0	0	0	0	0	0	0	0	0	0
3581159	-	u	TGCAGATAAGAAGGTTCCAAACCATGCCACTTTTTGTTAGGGAGAATCCAAACTGTGCCACCTCATCGC	100	69	chr1R	642699875	642699944	-	0	0	0	0	0	1	0	0	0	0	0	0	0	0	0	0	0	0	0	0	0	0	0	0	0	0	0	0	0	0	0	0	0	0	0	0	0	0	0	0
5038100	SECCE1Rv1G0049730	i	TGCAGCGCGGCGCGGCGCAGATCCGTGAGCGACGCGGCGTTCGAGGGGGGGAAAGGAAGGGGGGCGGCC	100	69	chr1R	642893803	642893872	+	0	0	0	0	0	1	1	0	1	0	0	0	0	0	0	0	0	0	0	0	0	0	0	0	0	0	0	0	0	0	0	0	0	0	0	0	0	0	0	0
3584651	-	u	TGCAGTGAATAAAGACATACCTACTTGTGTTGTGTGACATATTATGCATTTTCTCTCTATATATACGCT	100	69	chr1R	642910897	642910966	-	0	0	1	1	1	1	1	0	1	0	0	-	0	0	0	0	0	0	0	0	0	0	0	0	0	0	0	0	0	0	0	0	0	0	0	0	0	0	0	0
3348888	-	u	TGCAGCGAGACATGCACACCCAGTGCTACTCAGCTCTAAAAAATTGGTTTATTTGTCGAAACGTTTCGC	100	69	chr1R	643147434	643147503	-	0	0	1	1	1	1	1	1	1	0	0	0	0	-	0	0	0	0	0	-	0	0	0	0	0	0	0	0	0	0	0	0	0	0	0	0	0	0	0	0
3349274	-	u	TGCAGCGAGACATGCACACCCAGTGCTACTCAGCTCTATAAAATGGCTTTCTTTGTCGAAACGTTTCGC	100	69	chr1R	643337948	643338017	-	0	0	1	1	1	0	1	0	1	0	0	1	0	0	0	0	0	0	0	0	0	0	0	0	0	0	0	0	0	0	0	0	0	0	0	0	0	0	0	0
3343667	-	u	TGCAGATACTTCATGTCATGGGAGATCTTCCCATTCATGTCATGGAAGTACCAAAGACACCAACATATC	100	69	chr1R	643378995	643379064	+	0	0	1	1	1	1	1	0	1	0	0	1	0	-	0	0	0	0	0	0	0	0	0	0	0	0	0	0	0	0	0	0	0	0	0	0	0	0	0	0
3592857	SECCE1Rv1G0049850	o	TGCAGGGCGCCATGGCCTGGCAAAATCTTGCTGCCACAGCCGTAGCGACGAGCGGCGCCGCCGAGCAAG	100	69	chr1R	643471460	643471529	-	0	0	1	1	1	1	1	1	1	0	0	1	0	0	0	0	0	0	0	-	0	0	0	0	0	0	0	0	0	0	0	0	0	0	0	0	0	0	0	0
3907826	-	u	TGCAGCGCAGCCGGCAAGGAGCAACAGCTCCACCTGGACCGAGCCCGTCTCCCACTTGGAGGAGCTCCG	100	69	chr1R	643835104	643835173	-	0	0	0	1	0	0	0	0	0	0	0	0	0	0	0	0	0	0	0	0	0	0	0	0	0	0	0	0	0	0	0	0	0	0	0	0	0	0	0	0
3356071	SECCE1Rv1G0050010	i	TGCAGCTAGATAAAGTCGTAACAGTTTGTGAAATAGAGAGTAGCCATGGCCATTAGATCATTTGGTTGG	100	69	chr1R	643920858	643920927	+	0	0	0	1	1	0	0	0	0	0	0	1	0	-	0	0	0	0	0	0	0	0	0	0	0	0	0	0	0	0	0	0	0	0	0	0	0	0	0	0
3357968	-	u	TGCAGGGCGAGGCCACCAGCGCCATGCGCAACTTGCTGGTCCTCCTCGGTGGCGCCATGAACAGGCAAG	100	69	chr1R	643971989	643972058	+	0	0	0	1	1	0	0	0	1	0	0	1	0	0	0	0	0	0	0	0	0	0	0	0	0	0	0	0	0	0	0	0	0	0	0	0	0	0	0	0
3576100	SECCE1Rv1G0050110	x	TGCAGTCGTCGTTGCCGCTGCCGCTGCCGCTCCCGTCGGACGTCGACCAGGAGCGAGACCGCCGCTTCC	100	69	chr1R	644742711	644742780	-	0	0	1	1	0	1	0	1	1	0	0	1	0	-	0	0	0	0	0	1	0	0	0	0	0	0	0	0	0	0	0	0	0	0	0	0	0	0	0	0
3345531	-	u	TGCAGCCCGTCGCCAGAGGTAGCCAGTGCAAGGACCCCGAAACTCAGCCAGTCTGGCGTCCAGCATTCC	100	69	chr1R	645381796	645381865	+	0	0	0	1	1	1	0	1	1	0	0	0	0	0	0	0	0	0	0	0	0	0	0	0	0	0	0	0	0	0	0	0	0	0	0	0	0	0	0	0
3346751	SECCE1Rv1G0050330	x	TGCAGCTAGTGATCTTCTTTCTCTAACCGAACTGACAAGAAGCGTGGGTTAATCAGGAGAACGTACACG	100	69	chr1R	645880541	645880610	+	0	0	0	1	1	1	1	1	1	0	0	0	0	0	0	0	0	0	0	0	0	0	0	0	0	0	0	0	0	0	0	0	0	0	0	0	0	0	0	0
3579807	SECCE1Rv1G0050420	c	TGCAGCGCATCGCTTACCTCAACATGTCGATCTACCCGATTGCCACGATGTTCATCCTGGCCTACAACT	100	69	chr1R	646666520	646666589	-	0	0	0	1	1	1	1	1	1	0	0	1	0	-	0	0	0	0	0	0	0	0	0	0	0	0	0	0	0	0	0	0	0	0	0	0	0	0	0	0
3353233	-	u	TGCAGTATTTGACCATACAGGCGGAAGTCGCTACCGATGGTTTATTATAGCGACGACGATGACGAGGAC	100	69	chr1R	646670597	646670666	-	0	0	1	0	0	1	1	1	-	0	0	0	0	0	0	0	0	0	0	-	0	0	0	0	0	0	0	0	0	0	0	0	0	0	0	0	0	0	0	0
3344439	-	u	TGCAGCCCATTTATGTCTTTGGTCAGTTACGCAGTACTCCACACACATTGTCCTGCTAACTCCCCACGC	100	69	chr1R	646698065	646698134	-	0	0	0	0	0	0	0	0	1	0	0	0	0	0	0	0	0	0	0	0	0	0	0	0	0	0	0	0	0	0	0	0	0	0	0	0	0	0	0	0
4095209	-	u	TGCAGCCAAAAACTTCGTCATCATAGCAATTTGCCGGTTCCAACACTCAGCTTCAGCAAACTCGATGGG	100	69	chr1R	646972732	646972801	-	0	0	0	1	0	0	1	1	1	0	0	0	0	0	0	0	0	0	0	0	0	0	0	0	0	0	0	0	0	0	0	0	0	0	0	0	0	0	0	0
4488838	SECCE1Rv1G0050540	x	TGCAGCACACGCAAGTAAGCATCACGCGGAGAGGAGGAGTGCAAGGGTATTACCGACCAGCAAGCTGAA	100	69	chr1R	647383659	647383728	+	0	0	0	1	1	1	1	1	1	0	0	-	0	-	0	0	0	0	0	0	0	0	0	0	0	0	0	0	0	0	0	0	0	0	0	0	0	0	0	0
3594960	SECCE1Rv1G0050580	x	TGCAGATGGAAGCCCAGCGTCCTGGACGACGAGCCCTTGACGAGGAGGTCGCTGAGCCTCACCACCTGG	100	69	chr1R	647598911	647598980	+	0	0	0	1	1	1	1	1	1	0	0	0	0	0	0	0	0	0	0	0	0	0	0	0	0	0	0	0	0	0	0	0	0	0	0	0	0	0	0	0
3576168	-	u	TGCAGATGGCAACTAGGGCGGCCCATTATCTTTACGACTTACGAGCGATTGGGACAGATAGTTTCAGGA	100	69	chr1R	648627167	648627236	+	0	0	0	1	1	1	0	1	0	0	0	1	0	1	0	0	0	0	0	0	0	0	0	0	0	0	0	0	0	0	0	0	0	0	0	0	0	0	0	0
3740161	-	u	TGCAGCGCTTCATCGCTAATGATCTCGCCCTCATTGGCCAGACAGAGCTTTCGGATTAGGATATTTTGT	100	69	chr1R	648628272	648628341	-	0	0	0	1	1	0	0	0	1	0	0	1	0	0	0	0	0	0	0	0	0	0	0	0	0	0	0	0	0	0	0	0	0	0	0	0	0	0	0	0
3747718	-	u	TGCAGAAACACGCCCTTGCCCCCTCTGTTGCAGAAGCATGCCCCTGCTCCCTCTGTTGCAGAAGCATGT	100	69	chr1R	648691449	648691518	+	0	0	0	0	0	0	0	0	1	0	0	0	0	0	0	0	0	0	0	0	0	0	0	0	0	0	0	0	0	0	0	0	0	0	0	0	0	0	0	0
3734587	-	u	TGCAGTTGGTGCGATACAATGATGAATGATGATCATGGACGGAGGACGCCGTTGGTTTGGTTTGGTTGC	100	69	chr1R	648950494	648950563	-	0	0	0	1	0	0	1	1	1	0	0	1	0	-	0	0	0	0	0	0	0	0	0	0	0	0	0	0	0	0	0	0	0	0	0	0	0	0	0	0
7097041	SECCE1Rv1G0050670	c	TGCAGAGCGGCAGCGGGTACATCAGCTACGGCGCGCTGCGGCGGGACAACGTGCCCTGCTCCGTGCGCG	100	69	chr1R	648953853	648953922	+	0	0	0	0	0	0	0	0	1	0	0	0	0	0	0	0	0	0	0	0	0	0	0	0	0	0	0	0	0	0	0	0	0	0	0	0	0	0	0	0
3351753	SECCE1Rv1G0050720	x	TGCAGCACAGGAGTCCAGCAGGGGAAGAAGAAGAAGAAGACTAACGAATCTAGGCATGATGATTGATGC	100	69	chr1R	649096335	649096404	+	0	0	0	0	0	0	0	1	1	0	0	1	0	0	0	0	0	0	0	0	0	0	0	0	0	0	0	0	0	0	0	0	0	0	0	0	0	0	0	0
3743823	SECCE1Rv1G0050750	x	TGCAGTTGGTGGTGAAGGTGGGCTCGCAGCCCATTCTCCAGTCCCGGCGGTCCACCCATTCGTACCCTG	100	69	chr1R	649194508	649194577	-	0	0	0	1	1	1	1	1	-	0	0	0	0	0	0	0	0	0	0	0	0	0	0	0	0	0	0	0	0	0	0	0	0	0	0	0	0	0	0	0
3365290_Z	SECCE1Rv1G0050810	c	TGCAGGAGGCCGCCGAGGCCTACCTCGTCGGGCTCTTCGAGGACACCAACCTCTGTGCCATCCACGCCA	100	69	chr1R	649481569	649481638	+	0	0	0	1	1	1	1	1	0	0	0	1	0	-	0	0	0	0	0	0	0	0	0	0	0	0	0	0	0	0	0	0	0	0	0	0	0	0	0	0
3901013	-	u	TGCAGCCCTTGTAGATACCGATTGACGAAGATAAGAGTAGAGATAAGCGGGCTCTGATACTCATTCTCA	100	69	chr1R	649566379	649566448	-	0	0	0	1	0	0	0	1	0	0	0	0	0	0	0	0	0	0	0	0	0	0	0	0	0	0	0	0	0	0	0	0	0	0	0	0	0	0	0	0
100014252	-	u	TGCAGAAGCTCTGCGGGAGACGGCGAGTCATCTGTCACCTGTGGGGACGTCAACCAACAACAGTAACCC	100	69	chr1R	649689900	649689969	+	0	0	0	1	0	0	0	0	0	0	0	0	0	0	0	0	0	0	0	0	0	0	0	0	0	0	0	0	0	0	0	0	0	0	0	0	0	0	0	0
3735999	-	u	TGCAGCTTAAGGCAGAAGGAGACACCCGAGGCAGGGTCCAGGCGGCGGTTCACGGATTGCCCTCGGCCG	100	69	chr1R	650202311	650202380	+	0	0	0	1	0	0	0	1	1	0	0	0	0	0	0	0	0	0	0	0	0	0	0	0	0	0	0	0	0	0	0	0	0	0	0	0	0	0	0	0
3348375	SECCE1Rv1G0050900	p	TGCAGGGAACATTGTTGTCAAAGGACAAGAACGGGTTGCTCTTTTCCTTTCAACGGTTTCAGATGAACT	100	69	chr1R	650226667	650226736	+	0	0	0	1	1	1	0	1	1	0	0	0	0	0	0	0	0	0	0	0	0	0	0	0	0	0	0	0	0	0	0	0	0	0	0	0	0	0	0	0
5226999	-	u	TGCAGTCAAGGGCGGATGTGATGCAAGGGAGGAGGACGTGGAGCCGCTTGTGTTGTGGGGTGGTGTTAG	100	69	chr1R	650258212	650258281	-	0	0	0	1	0	1	0	1	1	0	0	0	0	0	0	0	0	0	0	1	0	0	0	0	0	0	0	0	0	0	0	0	0	0	0	0	0	0	0	0
3743879	-	u	TGCAGGCGGCAACACTTTGTAGGAGAGCATTTCAACAGAGATGAAGCACGAGGTGGACGCCCTTGCGAT	100	69	chr1R	650258277	650258346	+	0	0	0	1	1	1	0	0	1	0	0	0	0	0	0	0	0	0	0	1	0	0	0	0	0	0	0	0	0	0	0	0	0	0	0	0	0	0	0	0
5046630	-	u	TGCAGCTGTGGGCACGAGACGAAGACGCCCTCGTAGGCGGCCGTGGGTGAATCGGCAACGTCTTGCAGG	100	69	chr1R	650405913	650405982	+	0	0	1	1	1	1	0	1	1	0	0	0	0	0	0	0	0	0	0	0	0	0	0	0	0	0	0	0	0	0	0	0	0	0	0	0	0	0	0	0
3592704	SECCE1Rv1G0050960	p	TGCAGACGTTTGTTGCACGTAGGCGCCCGTTCCCGCTGACGCTTGTACCCGCAGGCGGCGCTCGTTCCC	100	69	chr1R	650633699	650633768	+	0	0	0	0	0	0	1	0	1	0	0	1	0	1	0	0	0	0	0	1	0	0	0	0	0	0	0	0	0	0	0	0	0	0	0	0	0	0	0	0
3589774	SECCE1Rv1G0050970	i	TGCAGATCCCGCCCGAGGAGAAACAAGCGTCAGCAAATCAAACAATCACCGAATCGAGAGCCCCGCGCC	100	69	chr1R	650635579	650635648	-	0	0	1	0	0	1	1	1	1	0	0	1	0	0	0	0	0	0	0	0	0	0	0	0	0	0	0	0	0	0	0	0	0	0	0	0	0	0	0	0
3743252	SECCE1Rv1G0051020	o	TGCAGGCAAGTTCGCTCATCTCTGTCAGTGTTGAAATTTGTATCCATTTGGCTGTTTTATTATCCCGAG	97.1014	67	chr1R	650927714	650927781	-	0	0	0	1	0	1	1	0	1	0	0	0	0	0	0	0	0	0	0	0	0	0	0	0	0	0	0	0	0	0	0	0	0	0	0	0	0	0	0	0
3344214	SECCE1Rv1G0051030	i	TGCAGTAGTGCAATGTTAGCTGTCTATGGCATCGACAGATTGTAATCGCCCGAAGCATTTTTGGCCATT	100	69	chr1R	650946292	650946361	+	0	0	0	0	0	1	1	0	1	0	0	0	0	0	0	0	0	0	0	0	0	0	0	0	0	0	0	0	0	0	0	0	0	0	0	0	0	0	0	0
3899640	-	u	TGCAGTGCTTAAAAAAGATGGGAAGGTGTCTCGGATACAATGGATTCATTACGTCACACGCAGAAAGTA	100	69	chr1R	651035291	651035360	-	0	0	0	0	0	0	0	1	0	0	0	0	0	0	0	0	0	0	0	0	0	0	0	0	0	0	0	0	0	0	0	0	0	0	0	0	0	0	0	0
5226243	-	u	TGCAGGACAGCAGTTCGTGGCGGCGCGTCGACGCGACCCGTCAGTTGGCGGCGGGGCCTGGCGTCCGAG	97.1014	67	chr1R	651265641	651265708	+	0	0	0	0	0	0	0	0	1	0	0	0	0	0	0	0	0	0	0	0	0	0	0	0	0	0	0	0	0	0	0	0	0	0	0	0	0	0	0	0
4100421	-	u	TGCAGGTTCGTCCATTGGCCATGTCACTCGCAGGTGTATCGTTGATCCGTGACGGCAAGCTATGGCTTT	100	69	chr1R	651671775	651671844	-	0	0	1	0	0	0	0	0	1	0	0	0	0	0	0	0	0	0	0	0	0	0	0	0	0	0	0	0	0	0	0	0	0	0	0	0	0	0	0	0
3603137	-	u	TGCAGCTAGCCGTTGAAGGTCTGCCAGTCCATACTGGGACAACTTTGGGTGGTAGCCACCTCCGAGCAA	100	69	chr1R	651721070	651721139	-	0	0	0	0	0	0	1	0	1	0	0	0	0	0	0	0	0	0	0	0	0	0	0	0	0	0	0	0	0	0	0	0	0	0	0	0	0	0	0	0
4092679	-	u	TGCAGGACCGGTACCCGTCCAAGGATTTGCAGGAGGCGCTAAGAATTGCTTCCATGTGCGTCCACAAAC	100	69	chr1R	651721487	651721556	+	0	0	0	1	1	0	1	0	1	0	0	1	0	0	0	0	0	0	0	0	0	0	0	0	0	0	0	0	0	0	0	0	0	0	0	0	0	0	0	0
3347076	-	u	TGCAGACCTCCAGACATCTGGACACATGCTGGATGTATCAGCCGGGATCCGCGTGCGAGAGCCTGCCCT	100	69	chr1R	651856711	651856780	+	0	0	1	1	1	1	1	0	1	0	0	1	0	1	0	0	0	0	0	0	0	0	0	0	0	0	0	0	0	0	0	0	0	0	0	0	0	0	0	0
5205652	-	u	TGCAGCATGAGTGTGGCCCGCGGGACGCTGCTCTTGTGCAAGGGTGTGAGCAAGGCGTGGTGAGTGCAG	100	69	chr1R	652496605	652496674	-	0	0	0	1	1	0	0	0	0	0	0	0	0	0	0	0	0	0	0	0	0	0	0	0	0	0	0	0	0	0	0	0	0	0	0	0	0	0	0	0
5218569	-	u	TGCAGCTCACTGTCACCTCGCCGCCATGGCTGCAAGGTCCTGACCGCGTGCACACTCATGCCCACATGT	100	69	chr1R	652496670	652496739	+	0	0	0	1	1	0	0	0	0	0	0	0	0	0	0	0	0	0	0	0	0	0	0	0	0	0	0	0	0	0	0	0	0	0	0	0	0	0	0	0
3892433	SECCE1Rv1G0051290	p	TGCAGTTTCAGTTACCGTGTTCTTAATTGCTTAGATTTTGTAGCTTAAATGGTAGTGCTGTGTCAAAAT	100	69	chr1R	652663791	652663860	-	0	0	0	1	1	0	0	0	0	0	0	0	0	0	0	0	0	0	0	0	0	0	0	0	0	0	0	0	0	0	0	0	0	0	0	0	0	0	0	0
7493701	-	u	TGCAGTCTAGTCTAAGATGGGGAAAATGTGTGATATGACGAGCGAGTTCGATTGCTAGGTCGTGGGTGA	100	69	chr1R	652932637	652932706	-	0	0	0	0	0	0	0	1	0	0	0	0	0	0	0	0	0	0	0	0	0	0	0	0	0	0	0	0	0	0	0	0	0	0	0	0	0	0	0	0
5221941	-	u	TGCAGAAATCACCGCGTCCTGGCGGGAACCGAAACAACCTTTTCCCCGAACTGGAGGGTGTGGACTGTG	100	69	chr1R	652952549	652952618	-	0	0	0	1	1	1	1	1	1	0	0	1	0	-	0	0	0	0	0	0	0	0	0	0	0	0	0	0	0	0	0	0	0	0	0	0	0	0	0	0
3735152	-	u	TGCAGCTGCTTACGGCATCTTCAGTTCAAATCGAGTAACTGGATCATGTCTTCATGCGCCAAAACCATA	100	69	chr1R	652952614	652952683	+	0	0	1	1	1	1	1	1	1	0	0	-	0	-	0	0	0	0	0	0	0	0	0	0	0	0	0	0	0	0	0	0	0	0	0	0	0	0	0	0
5211868	-	u	TGCAGGATTCGAGCTCGTTCACATGACCATGGCAGGCAGGGTGGGAGCTTTCAATAAGCAGACAAATGG	100	69	chr1R	652952750	652952819	-	0	0	0	1	1	0	1	0	0	0	0	-	0	-	0	0	0	0	0	0	0	0	0	0	0	0	0	0	0	0	0	0	0	0	0	0	0	0	0	0
3902088	SECCE1Rv1G0051520	c	TGCAGCGGCTCAACTCGCTGCTCAACTACAAGGAGGTGCTCAACCGCGGCGGCGGCGGCGGCAAGTAGC	100	69	chr1R	654594337	654594406	-	0	0	0	1	1	1	1	1	1	0	0	-	0	-	0	0	0	0	0	0	0	0	0	0	0	0	0	0	0	0	0	0	0	0	0	0	0	0	0	0
4486038	SECCE1Rv1G0051550	c	TGCAGAGGCAGCGATCTGGGGGCGTGCCGTATTACAGCAGAAGGGTGGCGCTCTCCTCGTTGGACTCGG	100	69	chr1R	655208755	655208824	+	0	0	0	1	1	1	0	1	1	0	0	-	0	0	0	0	0	0	0	0	0	0	0	0	0	0	0	0	0	0	0	0	0	0	0	0	0	0	0	0
3885567	-	u	TGCAGCACGAGCTCAAATAAAAAGCGATAATCTGCCTGCGATAAGATATACGAAACGGTGTTACTTTCC	100	69	chr1R	656848089	656848158	+	0	0	0	1	1	1	1	0	1	0	0	0	0	0	0	0	0	0	0	0	0	0	0	0	0	0	0	0	0	0	0	0	0	0	0	0	0	0	0	0
3897095	-	u	TGCAGACTGACCACGCATGCACGACGGATGGCAACAAAATCGAGCGGGATACCCGATCCAGAAACGTAT	100	69	chr1R	656848253	656848322	+	0	0	0	1	1	0	1	0	0	0	0	0	0	0	0	0	0	0	0	0	0	0	0	0	0	0	0	0	0	0	0	0	0	0	0	0	0	0	0	0
3890727	-	u	TGCAGCACGAGCTCAAATAAAAGCGACTACTAATTTGCCACCGATAAGATATACGAAACCAAACGGTGT	100	69	chr1R	656881289	656881358	+	0	0	0	1	1	0	1	0	1	0	0	0	0	0	0	0	0	0	0	0	0	0	0	0	0	0	0	0	0	0	0	0	0	0	0	0	0	0	0	0
3886613	-	u	TGCAGATGGACTCACACGCGGCTCCCCTTTACACTTGTTTATTGCATGCAGCTTCTTCACCCCTTTTGG	100	69	chr1R	657101264	657101333	+	0	0	0	1	1	1	0	1	1	0	0	1	0	-	0	0	0	0	0	0	0	0	0	0	0	0	0	0	0	0	0	0	0	0	0	0	0	0	0	0
3892106	-	u	TGCAGCTGCTGCTTGAATATGATGAGTGATCGTAGGCAGACAGCGACGGGTGACCAGAGTAGATTATCA	100	69	chr1R	657466648	657466717	+	0	0	0	1	1	1	0	1	1	0	0	0	0	0	0	0	0	0	0	-	0	0	0	0	0	0	0	0	0	0	0	0	0	0	0	0	0	0	0	0
3589814	-	u	TGCAGGTGGAGAAAGAGGACCTGTGCGCCTGTGCCTGCCCGTGTCTAGCTATGTCTACGCGTCGCGTGT	100	69	chr1R	657466912	657466981	-	0	0	0	1	0	1	1	1	1	0	0	1	0	1	0	0	0	0	0	0	0	0	0	0	0	0	0	0	0	0	0	0	0	0	0	0	0	0	0	0
3345996	SECCE1Rv1G0051920	x	TGCAGCGTCACGCCCTGCACGCTCACCCCTCTGCACTCCTCGAAATGCAACGCCTGAAGCAACAACAAC	100	69	chr1R	657568751	657568820	-	0	0	0	0	0	0	1	0	0	0	0	1	0	-	0	0	0	0	0	0	0	0	0	0	0	0	0	0	0	0	0	0	0	0	0	0	0	0	0	0
3351221	SECCE1Rv1G0051950	x	TGCAGCGTCACGCCCTGCACGCTCACCCCCCTGCACTCCTCGAAGTGCACCGCCTGCAACAACAGCAAC	100	69	chr1R	657675911	657675980	-	0	0	0	0	0	1	0	1	0	0	0	1	0	1	0	0	0	0	0	0	0	0	0	0	0	0	0	0	0	0	0	0	0	0	0	0	0	0	0	0
3596829	-	u	TGCAGCCATACACCCACGTACGGTTCTGCTAGGATGAGTCATGCGTGCATGCATCAAATTTCACGTACG	100	69	chr1R	657946826	657946895	-	0	0	0	1	1	1	1	1	1	0	0	1	0	0	0	0	0	0	0	1	0	0	0	0	0	0	0	0	0	0	0	0	0	0	0	0	0	0	0	0
3595735	SECCE1Rv1G0051960	x	TGCAGCAGGTGGAGCTGGCACATTGTCTCTGGAAGTTCAGTGAGCCTGTTCCTGGACAGGTTGAGATAC	100	69	chr1R	657998701	657998770	-	0	0	1	1	1	1	1	1	1	0	0	1	0	1	0	0	0	0	0	0	0	0	0	0	0	0	0	0	0	0	0	0	0	0	0	0	0	0	0	0
4495363	SECCE1Rv1G0051970	e	TGCAGCTTGTGTGATTTTAACTAACACTCCTGTTTTGGCTAACAGAATCTTGTTTGTGGAAAGAATGTA	100	69	chr1R	658095802	658095871	+	0	0	1	0	0	0	0	0	0	0	0	0	0	0	0	0	0	0	0	0	0	0	0	0	0	0	0	0	0	0	0	0	0	0	0	0	0	0	0	0
4493718	-	u	TGCAGAACGGGCAGCGGCACCACCTGACCTTCACCCGCTGCTCCAACGCCAGGGCCAGCTTCCTCAGGG	100	69	chr1R	658100921	658100990	+	0	0	0	1	0	1	0	0	1	0	0	1	0	-	0	0	0	0	0	0	0	0	0	0	0	0	0	0	0	0	0	0	0	0	0	0	0	0	0	0
5203462	-	u	TGCAGCGACGTGGTGCCGTGCAGGCAGGTGTCGCTCAAGGACGTGAACCTGAAGCGGCTCAGCGGCCGC	100	69	chr1R	658101797	658101866	+	0	0	1	0	0	0	0	0	0	0	0	0	0	0	0	0	0	0	0	0	0	0	0	0	0	0	0	0	0	0	0	0	0	0	0	0	0	0	0	0
5220231	SECCE1Rv1G0052020	x	TGCAGTGAAAATGGCGGCGCACATACATCGACGAGGCGGTGGAGGAAGAGCAGGATGCTGGCGGCATTG	100	69	chr1R	658210499	658210568	+	0	0	0	0	0	0	1	1	0	0	0	0	0	0	0	0	0	0	0	0	0	0	0	0	0	0	0	0	0	0	0	0	0	0	0	0	0	0	0	0
3581557	-	u	TGCAGGACATCCAAACACGGCGGCTAGCTAGATTATTCCACTATAAACTGTTCGCGATGATGATGATCT	100	69	chr1R	658916504	658916573	+	0	0	0	1	0	1	0	1	1	0	0	1	0	1	0	0	0	0	0	1	0	0	0	0	0	0	0	0	0	0	0	0	0	0	0	0	0	0	0	0
3900478	-	u	TGCAGGGAGGAAAAATTGTTCTCTCGATCGCTCATGCTGGGACGAACCAATCGTTGCTCGGGCTCCTCC	100	69	chr1R	658962321	658962390	+	0	0	0	1	1	1	1	1	1	0	0	0	0	0	0	0	0	0	0	-	0	0	0	0	0	0	0	0	0	0	0	0	0	0	0	0	0	0	0	0
3593487	-	u	TGCAGTTTTCAAACCAAACGAAAAGACAGCAGGTAGAGCGCGCTAGCACAGGAGTTTCGTGTAGCAAAC	100	69	chr1R	659002359	659002428	+	0	0	1	1	1	1	1	-	1	0	0	0	0	0	0	0	0	0	0	-	0	0	0	0	0	0	0	0	0	0	0	0	0	0	0	0	0	0	0	0
100014831	-	u	TGCAGCAACTCTGAGTATAGAAAGTTCCTCTTCCTTGAGGTCCAAGGACCAGGTGCTTTGTGCTTTACT	100	69	chr1R	659112231	659112300	-	0	0	0	1	1	0	0	0	0	0	0	0	0	0	0	0	0	0	0	0	0	0	0	0	0	0	0	0	0	0	0	0	0	0	0	0	0	0	0	0
3352686	-	u	TGCAGCAGTCATGGGCAGCTAGGTGCAAATTAATCTGTTGGAGCTAGCCGTAGCCTGCCTAGCCTTGCT	100	69	chr1R	659129179	659129248	-	0	0	0	1	0	1	1	1	1	0	0	0	0	0	0	0	0	0	0	1	0	0	0	0	0	0	0	0	0	0	0	0	0	0	0	0	0	0	0	0
3738809	-	u	TGCAGCATTGTATGGCCAGTTCGGCGGCGGCATGGAGGGCGCGGACGACGACGCTGGGTTCGGCGCCGA	98.5507	68	chr1R	659321883	659321951	-	0	0	0	0	0	0	1	1	0	0	0	0	0	0	0	0	0	0	0	0	0	0	0	0	0	0	0	0	0	0	0	0	0	0	0	0	0	0	0	0
3905114	-	u	TGCAGCGTTCGCCGCGCCGAGGCCCTCGACGAACCTGCCGCTGTAGTCGGCGCGCACGGAGAAGGGGTA	100	69	chr1R	659321947	659322016	+	0	0	0	0	0	0	1	1	0	0	0	0	0	0	0	0	0	0	0	0	0	0	0	0	0	0	0	0	0	0	0	0	0	0	0	0	0	0	0	0
3358267	-	u	TGCAGCCTCCGCAGTCCACACTGTAAAATCAATACGAACAATGCATTGCGCGGGTGGACATATCTGTTG	100	69	chr1R	659322530	659322599	-	0	0	0	0	0	0	1	1	0	0	0	0	0	0	0	0	0	0	0	0	0	0	0	0	0	0	0	0	0	0	0	0	0	0	0	0	0	0	0	0
5227911	-	u	TGCAGCAACCTCTTCGTCGACAGCGTTTGGTGCGGCAGCAGCCCCTTGGGGCATGACCAGAACCTCTTC	100	69	chr1R	659412871	659412940	+	0	0	1	0	0	1	0	0	1	0	0	0	0	0	0	0	0	0	0	0	0	0	0	0	0	0	0	0	0	0	0	0	0	0	0	0	0	0	0	0
3739177	-	u	TGCAGGTGGCCCGTTTATGCTTTTGGTCCCATTCATCAGTTAGGTTGTGTTCCTCTGTCGGTTCGTCTA	100	69	chr1R	660009160	660009229	-	0	0	0	0	0	0	0	1	0	0	0	0	0	0	0	0	0	0	0	0	0	0	0	0	0	0	0	0	0	0	0	0	0	0	0	0	0	0	0	0
3588635	-	u	TGCAGGACGGCTCCGCCGCCACGCCTTCGGGAAGATCAGATTGGCAGCTCAATACGTCGATCCAGCCGT	100	69	chr1R	660237668	660237737	+	0	0	1	1	1	1	1	1	1	0	0	1	0	-	0	0	0	0	0	-	0	0	0	0	0	0	0	0	0	0	0	0	0	0	0	0	0	0	0	0
5219685	SECCE1Rv1G0052320	x	TGCAGCTTCGCGTCGACGACGGCGGCGGCCAAGAACGGATGCTCCAGCAGCTGCGCCGCCGTGCACCGA	98.5507	68	chr1R	660686638	660686706	-	0	0	0	1	0	1	1	1	1	0	0	1	0	1	0	0	0	0	0	0	0	0	0	0	0	0	0	0	0	0	0	0	0	0	0	0	0	0	0	0
3602420	-	u	TGCAGCCGTCGGGTGAACGCTGCCGCTCCTTTTGGCGTCGTCAGTCAGCCAGATCTGACGCGTCGACGT	100	69	chr1R	661005415	661005484	-	0	0	1	1	1	0	0	0	0	0	0	0	0	0	0	0	0	0	0	0	0	0	0	0	0	0	0	0	0	0	0	0	0	0	0	0	0	0	0	0
5226276	-	u	TGCAGAAACAAAACGTAGACGCGTCAGATCTGGCTGACAGACGACGCGAAAAAGGAGCGGCGGCGTTCT	97.1014	67	chr1R	661402045	661402112	+	0	0	0	1	1	0	0	0	0	0	0	0	0	0	0	0	0	0	0	0	0	0	0	0	0	0	0	0	0	0	0	0	0	0	0	0	0	0	0	0
3588837	-	u	TGCAGACCAACGAACTGAGGTATCGTTTTTTTTTACGGGAACCAGGGATGAAAACTTGCCCATCACAAA	100	69	chr1R	663429184	663429253	-	0	0	0	1	1	0	1	1	1	0	0	-	0	0	0	0	0	0	0	0	0	0	0	0	0	0	0	0	0	0	0	0	0	0	0	0	0	0	0	0
3350409	SECCE1Rv1G0052670	p	TGCAGATATGCATGCTATTGCGAGTAGGTTTTTCCTCTTCCGACTAAACTTGCAGCTTCCAGGAAGTTT	100	69	chr1R	663458237	663458306	-	0	0	0	1	0	1	1	0	1	0	0	1	0	0	0	0	0	0	0	-	0	0	0	0	0	0	0	0	0	0	0	0	0	0	0	0	0	0	0	0
3577655	SECCE1Rv1G0052740	o	TGCAGGTGTACCACGACACATACGCGCTGGTTGTCAGCACCGAGAATATCACCCTAAACGGGTACTTGG	100	69	chr1R	663870246	663870315	-	0	0	1	1	1	1	1	1	1	0	0	-	0	-	0	0	0	0	0	-	0	0	0	0	0	0	0	0	0	0	0	0	0	0	0	0	0	0	0	0
3591084	SECCE1Rv1G0052740	x	TGCAGCCCATGCCGCTAAGGTTGTGGGTGACGACATCGTGGCGCAAGCAGTAGCGGTTCACCAGGAGCG	100	69	chr1R	663870520	663870589	+	0	0	0	1	1	0	0	0	0	0	0	0	0	0	0	0	0	0	0	0	0	0	0	0	0	0	0	0	0	0	0	0	0	0	0	0	0	0	0	0
4487400	SECCE1Rv1G0052750	c	TGCAGGTGGATGAAACGATGGAGGTGCGGATGATGGGACGTGACGCGGCCGCGGTGCGTATGACCACCG	100	69	chr1R	664280383	664280452	+	0	0	1	1	1	1	0	1	1	0	0	-	0	0	0	0	0	0	0	-	0	0	0	0	0	0	0	0	0	0	0	0	0	0	0	0	0	0	0	0
3905037	-	u	TGCAGCTCGTCCAGCACGCCTCGGCCTCCCGCGTGGATGCAGAAGTGCTCCAGCGCTAGAGTGAAGTCG	100	69	chr1R	664347281	664347350	+	0	0	1	1	1	0	0	0	0	0	0	0	0	0	0	0	0	0	0	0	0	0	0	0	0	0	0	0	0	0	0	0	0	0	0	0	0	0	0	0
5042886	-	u	TGCAGCCCATGCCGGCAAGGTTGTGGGTGACGACATGGTCGCGCAAGTAGTAGCGGTTCACCAGGAGCG	100	69	chr1R	664348291	664348360	+	0	0	1	1	1	0	0	0	0	0	0	0	0	0	0	0	0	0	0	0	0	0	0	0	0	0	0	0	0	0	0	0	0	0	0	0	0	0	0	0
3883778	-	u	TGCAGTATGTCGCGACGACAATGGAGTTTTCTTTGGCTCCTTGGTGATGGTGTTGTCAAGCATCATAGA	100	69	chr1R	664516620	664516689	+	0	0	1	1	0	0	0	0	0	0	0	0	0	0	0	0	0	0	0	0	0	0	0	0	0	0	0	0	0	0	0	0	0	0	0	0	0	0	0	0
3601607	-	u	TGCAGATCCAAGAAATGGAGCGTGGTGACTACTTATTTAGTCGGAGGGAGAGGGAAAAGAGATGAAAAT	100	69	chr1R	664682719	664682788	-	0	0	1	1	1	1	1	-	0	0	0	0	0	0	0	0	0	0	0	0	0	0	0	0	0	0	0	0	0	0	0	0	0	0	0	0	0	0	0	0
3586173	SECCE1Rv1G0052850	x	TGCAGACTCAGGTTCTGCATCACGGAGAGGCCGAGGAGCCCTTCGCTGTTGAAGTAGGGATGCGCCAGC	100	69	chr1R	664908122	664908191	+	0	0	0	1	1	1	1	1	1	0	0	-	0	-	0	0	0	0	0	-	0	0	0	0	0	0	0	0	0	0	0	0	0	0	0	0	0	0	0	0
3893656	-	u	TGCAGAATGATATCACATCGCTCCAACCTACTAATCGTGATTAAGATAAACGTACCAGCGGTGCTCCAT	100	69	chr1R	665297826	665297895	+	0	0	0	0	0	0	1	1	0	0	0	0	0	0	0	0	0	0	0	0	0	0	0	0	0	0	0	0	0	0	0	0	0	0	0	0	0	0	0	0
5043643	-	u	TGCAGTGTGGGTGTGGCCCTTCAGTCGTATGAAAGAGCAGCCTAATTAAGCACCGAAGAATATTTGCAT	100	69	chr1R	665297930	665297999	-	0	0	0	0	0	0	1	1	0	0	0	0	0	0	0	0	0	0	0	0	0	0	0	0	0	0	0	0	0	0	0	0	0	0	0	0	0	0	0	0
3750543	-	u	TGCAGGAGCCAACGTGGCAAAGTCGCGGGAACACATAGGCGTACAAAAGTGCATTAAAAGCGCGATGAA	100	69	chr1R	665314000	665314069	+	0	0	0	1	1	0	1	0	1	0	0	1	0	0	0	0	0	0	0	-	0	0	0	0	0	0	0	0	0	0	0	0	0	0	0	0	0	0	0	0
3354869	-	u	TGCAGTACGTAGTAATTATTCAGTTACCATTTCTGCGAATGCATAGAAAATATGTTGCAAGTCAAACAC	100	69	chr1R	665769290	665769359	+	0	0	1	1	1	0	0	0	1	0	0	0	0	1	0	0	0	0	0	0	0	0	0	0	0	0	0	0	0	0	0	0	0	0	0	0	0	0	0	0
5038342	-	u	TGCAGTCGCGACCGATCGAACAGGGGCTCGGGAAGATTTGGGCATGTCGTGGATGATCATACTGTCGCC	100	69	chr1R	665856307	665856376	-	0	0	0	1	0	0	0	0	1	0	0	1	0	0	0	0	0	0	0	0	0	0	0	0	0	0	0	0	0	0	0	0	0	0	0	0	0	0	0	0
5228241	-	u	TGCAGTCGCGACCGATCGAACAGGGGCTCGGGAAGATTTGGGCATGTCGTGGATGATCATACAGTCCCG	100	69	chr1R	665856423	665856492	-	0	0	1	1	1	0	0	0	1	0	0	1	0	0	0	0	0	0	0	0	0	0	0	0	0	0	0	0	0	0	0	0	0	0	0	0	0	0	0	0
3899807	-	u	TGCAGAATGCGTTTCCTCTGTACAAGGCGAAACACAGCTACAGAGTGCGCGCTAGCTGTTCGATGGAAT	100	69	chr1R	665856488	665856557	+	0	0	1	1	1	0	0	0	1	0	0	1	0	1	0	0	0	0	0	0	0	0	0	0	0	0	0	0	0	0	0	0	0	0	0	0	0	0	0	0
5227749	-	u	TGCAGCGCGCCATGGACCTGGTGACCAAGGTGCTCGGGTTCTTCCTTCAATCCTTCTAGCATGCTCTCG	100	69	chr1R	665878460	665878529	-	0	0	0	1	1	0	1	1	1	0	0	1	0	1	0	0	0	0	0	0	0	0	0	0	0	0	0	0	0	0	0	0	0	0	0	0	0	0	0	0
5208929	-	u	TGCAGCACGTAGTCGCCAACTGATGTGATTACCGAGGACCCAAGAACGAAGTCAAGCAAGCCCATCCAG	100	69	chr1R	665878525	665878594	+	0	0	0	0	1	0	0	1	1	0	0	0	0	0	0	0	0	0	0	0	0	0	0	0	0	0	0	0	0	0	0	0	0	0	0	0	0	0	0	0
3352424	SECCE1Rv1G0053000	x	TGCAGGCCGTCCCAGAGCTGATCCCCTGTTTCCTGCCCGCCGCTCTGCTGCCACGACTGCGGGACCCGA	98.5507	68	chr1R	666222729	666222797	+	0	0	0	1	1	0	0	1	1	0	0	1	0	1	0	0	0	0	0	1	0	0	0	0	0	0	0	0	0	0	0	0	0	0	0	0	0	0	0	0
5038767	-	u	TGCAGCCACCGGCATCTTCCTCCAAGTTGCGTGCGCGAACTCCGATGGCGCTCCAGGGGACACTGCCTC	100	69	chr1R	666586439	666586508	-	0	0	0	1	0	0	1	0	1	0	0	0	0	-	0	0	0	0	0	0	0	0	0	0	0	0	0	0	0	0	0	0	0	0	0	0	0	0	0	0
3595731	-	u	TGCAGCATGTGGCCCTGGCCGTGGCCTCCGGGAGCAGCGAGGGCTGGGTAGGTATCTGCCACTGCCATG	98.5507	68	chr1R	666586508	666586576	+	0	0	0	0	1	0	0	1	0	0	0	0	0	0	0	0	0	0	0	1	0	0	0	0	0	0	0	0	0	0	0	0	0	0	0	0	0	0	0	0
3345120	-	u	TGCAGGAGAGGTGCTAAATGTGAGCTTTCGTCAAAGATTTTGATACAGTGAAATGTTATCTCTGCACAT	100	69	chr1R	666632848	666632917	-	0	0	0	1	1	1	1	1	1	0	0	0	0	0	0	0	0	0	0	-	0	0	0	0	0	0	0	0	0	0	0	0	0	0	0	0	0	0	0	0
3343495	-	u	TGCAGTTCGTGCAATGTAAAGTCAAACAGTTTTGAAGTATCATCACTATAAGACAAGTTCAGAGATGAG	100	69	chr1R	666645167	666645236	+	0	0	0	1	1	1	1	1	1	0	0	0	0	0	0	0	0	0	0	1	0	0	0	0	0	0	0	0	0	0	0	0	0	0	0	0	0	0	0	0
3748973	-	u	TGCAGCAATTCCTCAATACATATCTCCACATCCATCCTGACAATAAGCATCAAATAGCAGCAGAGGTAG	100	69	chr1R	666738433	666738502	-	0	0	0	1	1	0	0	0	1	0	0	0	0	0	0	0	0	0	0	1	0	0	0	0	0	0	0	0	0	0	0	0	0	0	0	0	0	0	0	0
3348158	-	u	TGCAGGCAGATCACGATTGGAAGCTCACTGGGCTGGGTTGATCTCTTGCGTGGCATTCTTCTGCTTCGC	100	69	chr1R	666764929	666764998	+	0	0	0	1	1	1	1	1	1	0	0	0	0	0	0	0	0	0	0	-	0	0	0	0	0	0	0	0	0	0	0	0	0	0	0	0	0	0	0	0
3895626	-	u	TGCAGACGCAGTTTTAACACATGAGATTTGTGCCACTTCTTGAGAGCCTTGGCCGTACGACTCATGTTG	100	69	chr1R	667451248	667451317	-	0	0	0	1	0	0	0	1	0	0	0	0	0	0	0	0	0	0	0	-	0	0	0	0	0	0	0	0	0	0	0	0	0	0	0	0	0	0	0	0
5220226	SECCE1Rv1G0053260	p	TGCAGACAAACACTGAAAAATCTCATGAGATCCGACGAAGACAGACCTGCACAGCTCTCCGACGAGGGT	100	69	chr1R	668132050	668132119	+	0	0	0	1	0	1	0	-	1	0	0	1	0	1	0	0	0	0	0	0	0	0	0	0	0	0	0	0	0	0	0	0	0	0	0	0	0	0	0	0
100006219	-	u	TGCAGGTCCCGTGACTCCTGATATCTGAATCCTGACCTAATACGAGTATGTTTCAGTTTTTCAACGTGC	100	69	chr1R	668249353	668249422	-	0	0	0	0	0	0	1	0	0	0	0	0	0	0	0	0	0	0	0	0	0	0	0	0	0	0	0	0	0	0	0	0	0	0	0	0	0	0	0	0
3886504	-	u	TGCAGTTACTATTGTTGTAGCTTCGTACTACTTCCCCGTAATAACCCACCAGTTGCATGTAGATTTGAC	100	69	chr1R	668303267	668303336	-	0	0	0	1	1	0	1	0	0	0	0	0	0	0	0	0	0	0	0	0	0	0	0	0	0	0	0	0	0	0	0	0	0	0	0	0	0	0	0	0
3589558	-	u	TGCAGGAATCACCTGCGGGATGAAGTGGCGCGGCAAGCAAGCAGGGGGGGGCGGCAGCAGGCAAGGACC	100	69	chr1R	668556576	668556645	+	0	0	0	-	0	1	0	0	0	0	0	1	0	0	0	0	0	0	0	1	0	0	0	0	0	0	0	0	0	0	0	0	0	0	0	0	0	0	0	0
3602302	-	u	TGCAGACGCATGCAATATTATATGGTCGTCAGTGTACAATCCACAAGTATATCATATATGTACATATAT	100	69	chr1R	668680261	668680330	+	0	0	0	1	1	0	1	1	1	0	0	1	0	0	0	0	0	0	0	0	0	0	0	0	0	0	0	0	0	0	0	0	0	0	0	0	0	0	0	0
3583277	-	u	TGCAGCCTCCCCCTCCGACACTTTGCCTACCTCCGATTGGGGGGCGCGATGATTACACCGTGCTCTCCT	100	69	chr1R	669017054	669017123	+	0	0	0	1	0	0	0	1	0	0	0	1	0	-	0	0	0	0	0	-	0	0	0	0	0	0	0	0	0	0	0	0	0	0	0	0	0	0	0	0
3734825	-	u	TGCAGCAAGAGAAATTGTGATTTGTTACAATGCATACATCCGCTTACTATCAGCAGGATTTTTATGTAT	100	69	chr1R	669406863	669406932	-	0	0	1	0	1	1	1	0	1	0	0	0	0	0	0	0	0	0	0	1	0	0	0	0	0	0	0	0	0	0	0	0	0	0	0	0	0	0	0	0
3888655	SECCE1Rv1G0053450	i	TGCAGCCTCACCCTGCAACTGCGTCAGTTCATTCAGAACACTGCTCTGCTCAATGCTCTGTTCTGAATG	100	69	chr1R	669782263	669782332	-	0	0	1	1	0	1	0	0	1	0	0	1	0	-	0	0	0	0	0	0	0	0	0	0	0	0	0	0	0	0	0	0	0	0	0	0	0	0	0	0
5221040	SECCE1Rv1G0053450	x	TGCAGCACAGCAATTAACAGTAGCACCGCAAGGATAACCTGCCTAGTATGGCGTGATGCAGGTCGTAGG	100	69	chr1R	669782328	669782397	+	0	0	0	0	1	0	-	1	0	0	0	0	0	0	0	0	0	0	0	0	0	0	0	0	0	0	0	0	0	0	0	0	0	0	0	0	0	0	0	0
3894684_A	SECCE1Rv1G0053480	x	TGCAGCTCCCGCAGCTCCCTCTTGACGCGGCCCAGCTCGCGCATCACCTCGGCGTACGTCGCGCCGCCG	100	69	chr1R	669869169	669869238	+	0	0	1	1	1	1	1	1	1	0	0	1	0	0	0	0	0	0	0	1	0	0	0	0	0	0	0	0	0	0	0	0	0	0	0	0	0	0	0	0
3577553	SECCE1Rv1G0053500	o	TGCAGAACACCACCACGAGAGCAGCAGCGATGGCGACGACACCGAGAGCCACGGTTCCTCACGTCCGAG	97.1014	67	chr1R	670127541	670127608	+	0	0	1	0	0	1	0	1	1	0	0	1	0	-	0	0	0	0	0	1	0	0	0	0	0	0	0	0	0	0	0	0	0	0	0	0	0	0	0	0
3730812	SECCE1Rv1G0053510	c	TGCAGTCCCTCCCTCAAGGATTACATCGCCTTTCTTCTCTCAAAGAATTACTAGTCAACGGTTGTCTTC	100	69	chr1R	670135155	670135224	-	0	0	1	0	1	1	1	1	1	0	0	1	0	-	0	0	0	0	0	-	0	0	0	0	0	0	0	0	0	0	0	0	0	0	0	0	0	0	0	0
3739482	-	u	TGCAGTTGCGCCTCACAAAATACTGGTGTCTTCGTCTACCTCTCTCTCGTTCGTCTCCCTCGTGTTCGC	100	69	chr1R	670182887	670182956	-	0	0	0	1	0	0	0	0	0	0	0	0	0	0	0	0	0	0	0	0	0	0	0	0	0	0	0	0	0	0	0	0	0	0	0	0	0	0	0	0
3891857	-	u	TGCAGTTGCGCCTCGCAAAATACTGGTGTCTTCGCCTACCTCTCTCTCGTTCGTATCCCTCGTGTCCGC	100	69	chr1R	670185159	670185228	-	0	0	0	1	0	0	0	0	0	0	0	0	0	0	0	0	0	0	0	0	0	0	0	0	0	0	0	0	0	0	0	0	0	0	0	0	0	0	0	0
5213502	-	u	TGCAGGCCACTTGCGCCGCCCCACACAAACCGACGGCTGGAAAGCGTCGGTGCCGCTTTCCTTTCCGCC	100	69	chr1R	670491050	670491119	+	0	0	0	1	0	1	0	1	1	0	0	0	0	0	0	0	0	0	0	-	0	0	0	0	0	0	0	0	0	0	0	0	0	0	0	0	0	0	0	0
5034754	-	u	TGCAGTCATTGATGGCTGAGGCCCATAGGAATTGTGCTACAGCTGATATACGCTGCGTCAGATCAATCA	100	69	chr1R	672009877	672009946	-	0	0	0	0	0	1	0	0	0	0	0	0	0	0	0	0	0	0	0	0	0	0	0	0	0	0	0	0	0	0	0	0	0	0	0	0	0	0	0	0
3896192	-	u	TGCAGGTCATCAAGCAAGCACCCCTAGAGAGACTCAAGAGTTATCTGCCTGCTCCGATCAATCAAGCAA	98.5507	68	chr1R	672054205	672054273	-	0	0	0	1	0	0	0	0	1	0	0	0	0	0	0	0	0	0	0	0	0	0	0	0	0	0	0	0	0	0	0	0	0	0	0	0	0	0	0	0
5044904	SECCE1Rv1G0053880	o	TGCAGGACAATGGCTGCGCAGAAAGAGCAAATGAGCAGCTGGCAACTCTGTCCATAGAAGGATCACCAA	100	69	chr1R	672118858	672118927	-	0	0	0	1	1	1	1	1	1	0	0	1	0	0	0	0	0	0	0	0	0	0	0	0	0	0	0	0	0	0	0	0	0	0	0	0	0	0	0	0
5045129	-	u	TGCAGGCTCGATCTGGTCGTGCGCTCGTCTCCGCCCCCAGAACCCGCAGATCCTCATCTTCCCGCCCGA	98.5507	68	chr1R	673342607	673342675	-	0	0	0	1	1	0	1	1	0	0	0	0	0	0	0	0	0	0	0	0	0	0	0	0	0	0	0	0	0	0	0	0	0	0	0	0	0	0	0	0
5498057	-	u	TGCAGGAGGCGCCGAAGGAGGAAGGTCCCCGGCGGCAGCTGCGGTAGTCGCCGAGGGAGGAAGGTCACC	100	69	chr1R	673763602	673763671	+	0	0	0	1	0	0	0	1	0	0	0	0	0	0	0	0	0	0	0	0	0	0	0	0	0	0	0	0	0	0	0	0	0	0	0	0	0	0	0	0
3734374	-	u	TGCAGTAGGATGTACGAGGCGATCTGACAGACCATCGATATGACGAACATGACCGTGGCCGCCACAAAC	100	69	chr1R	673763789	673763858	+	0	0	1	1	1	1	1	1	1	0	0	-	0	0	0	0	0	0	0	-	0	0	0	0	0	0	0	0	0	0	0	0	0	0	0	0	0	0	0	0
3594615	SECCE1Rv1G0054280	x	TGCAGTGTTACCAGCTGATAAGCAAAGAAGATCACGTAACTCCTTGCCTTTCGCCAGAATGGCCTTCAG	100	69	chr1R	673834584	673834653	+	0	0	0	1	1	0	1	1	-	0	0	0	0	0	0	0	0	0	0	0	0	0	0	0	0	0	0	0	0	0	0	0	0	0	0	0	0	0	0	0
3577950	-	u	TGCAGAAATTGGAACGACGAGATAAATTAGCAAACCGCTGAAAGGGAGAAAAGTATCCACAGCCAAAAA	100	69	chr1R	673835496	673835565	+	0	0	0	-	1	0	1	1	1	0	0	0	0	0	0	0	0	0	0	0	0	0	0	0	0	0	0	0	0	0	0	0	0	0	0	0	0	0	0	0
3582322	SECCE1Rv1G0054360	x	TGCAGCGGCTCCTTGCGGTACCCGAAGAAGGTGTTGAGGAAGGAGAGCGCCACGCATGAGGTGGCGCCC	100	69	chr1R	674700825	674700894	-	0	0	0	1	1	0	1	0	-	0	0	0	0	0	0	0	0	0	0	0	0	0	0	0	0	0	0	0	0	0	0	0	0	0	0	0	0	0	0	0
5205646	SECCE1Rv1G0054360	c	TGCAGATCACGGCCATCTCGGCGCAGGTCGCCGTCGTGCCGCTCGGCCGCCTCATGGCCGCGGCGCTCC	100	69	chr1R	674700890	674700959	+	0	0	1	1	1	0	1	1	1	0	0	1	0	-	0	0	0	0	0	0	0	0	0	0	0	0	0	0	0	0	0	0	0	0	0	0	0	0	0	0
5226214	SECCE1Rv1G0054380	x	TGCAGGGTGGATGGCACGCATTGGCTCCAGGACGGGGCAGGACCTGACGCTGACGGCGTGGCGGGCGCG	100	69	chr1R	674764814	674764883	+	0	0	0	0	0	0	0	1	0	0	0	0	0	0	0	0	0	0	0	0	0	0	0	0	0	0	0	0	0	0	0	0	0	0	0	0	0	0	0	0
3883998	-	u	TGCAGCACGCGCGCGTACCCCAACTGCCAGCCAGAAACTTCAGGCACGCGACCACCGCCAGTTTAAATC	100	69	chr1R	674832661	674832730	+	0	0	1	0	0	0	0	1	1	0	0	0	0	0	0	0	0	0	0	-	0	0	0	0	0	0	0	0	0	0	0	0	0	0	0	0	0	0	0	0
17390151	-	u	TGCAGCAGCAAGACCGCTACAGTCCTCAAATATACTACCCAAAACAGCTCCTACCATTATAATTATGCT	100	69	chr1R	674875498	674875567	+	0	0	0	0	0	1	0	0	0	0	0	0	0	0	0	0	0	0	0	0	0	0	0	0	0	0	0	0	0	0	0	0	0	0	0	0	0	0	0	0
3889396	-	u	TGCAGACAAGCTCTCCAAGTAGCAGCGAAGGTGAAGAAGATAACAAGGCCAACTTGACAGCAAGGAGGT	100	69	chr1R	674911879	674911948	+	0	0	0	1	0	0	0	0	0	0	0	0	0	0	0	0	0	0	0	0	0	0	0	0	0	0	0	0	0	0	0	0	0	0	0	0	0	0	0	0
3596303	SECCE1Rv1G0054450	x	TGCAGGCCAAAGCTCTGGCAACGGATGTCGAGGAACCCGAGATCATGGTTCTGGCTGATCAAGCATACG	100	69	chr1R	674935182	674935251	+	0	0	0	1	1	1	1	0	1	0	0	-	0	0	0	0	0	0	0	1	0	0	0	0	0	0	0	0	0	0	0	0	0	0	0	0	0	0	0	0
5224002	-	u	TGCAGATCGCGGCATGTGCAGCGGCGGGAGGCGGAGCACCGTTGGCGGCAGTCGGATCTGCGGATGGCG	100	69	chr1R	675129850	675129919	-	0	0	0	0	0	0	1	0	0	0	0	0	0	0	0	0	0	0	0	0	0	0	0	0	0	0	0	0	0	0	0	0	0	0	0	0	0	0	0	0
5045774	-	u	TGCAGGTCAATTAGAGAGTGTTATTCAGGTAAACAACAGCCATCCATGGAAAAAGGCTGGAGCACCAAA	100	69	chr1R	675221476	675221545	-	0	0	0	0	0	0	0	1	0	0	0	0	0	0	0	0	0	0	0	0	0	0	0	0	0	0	0	0	0	0	0	0	0	0	0	0	0	0	0	0
3896640	-	u	TGCAGGTGTACCAACACCAAGCCCATCTCTACGTGACGCGTGTGCTGGCTCTTGGGTGGTGTAGCAGGT	100	69	chr1R	675427307	675427376	+	0	0	0	1	1	0	1	-	1	0	0	0	0	0	0	0	0	0	0	0	0	0	0	0	0	0	0	0	0	0	0	0	0	0	0	0	0	0	0	0
3600865_Z	-	u	TGCAGTAGGGCCCGTTGAGCCAGCCGTCGGTGATGTGCCTGTAGGCGGCCTCGGTGAGGTGGATGCCGT	100	69	chr1R	676404520	676404589	-	0	0	0	0	0	1	0	1	0	0	0	1	0	1	0	0	0	0	0	1	0	0	0	0	0	0	0	0	0	0	0	0	0	0	0	0	0	0	0	0
5226884	-	u	TGCAGCCACCGGCCCAGCTCGCTGCTCGCTTGCACCTTCGCCCCCATTCACCATATCCTTCCCGCTCAT	100	69	chr1R	676418371	676418440	+	0	0	1	0	0	0	0	0	0	0	0	0	0	0	0	0	0	0	0	0	0	0	0	0	0	0	0	0	0	0	0	0	0	0	0	0	0	0	0	0
3354683	-	u	TGCAGGTTTGGCTAAGGCGAATGAATTCTCCATGCATCTGTGTGAATTCTGAAGAAGATACGAAGTGCA	100	69	chr1R	676426410	676426479	-	0	0	0	1	1	0	1	0	1	0	0	0	0	0	0	0	0	0	0	0	0	0	0	0	0	0	0	0	0	0	0	0	0	0	0	0	0	0	0	0
5036265	-	u	TGCAGGTTAACATCTGGGGCGGGGGGCCCAGGGAAGAGGGAGGAGGAAGGCAGGAGTGGTGGCTACAGT	100	69	chr1R	676691462	676691531	+	0	0	1	1	1	1	1	0	1	0	0	1	0	1	0	0	0	0	0	-	0	0	0	0	0	0	0	0	0	0	0	0	0	0	0	0	0	0	0	0
5228340	-	u	TGCAGTTCCTGGCGGCGGGCCGGAAACCTGGCCGCAGGAGCAAGACAAGGGTGGCAGACAGGTGGTCCG	100	69	chr1R	676695528	676695597	+	0	0	1	1	1	1	1	0	1	0	0	1	0	1	0	0	0	0	0	1	0	0	0	0	0	0	0	0	0	0	0	0	0	0	0	0	0	0	0	0
3595255	SECCE1Rv1G0054900	x	TGCAGCATTTGCAAACTGGGACCACTTGAAGGGCACTCCTCCAGCCGCAGGCCTCCAGCGATCAGCTCC	100	69	chr1R	677287007	677287076	+	0	0	1	1	1	0	1	1	1	0	0	1	0	1	0	0	0	0	0	-	0	0	0	0	0	0	0	0	0	0	0	0	0	0	0	0	0	0	0	0
3601402	-	u	TGCAGATGAAAGCCGTCGCGGCAGCCGTGGTTATTAGGAGGTTCGCCGTTCAAGTACTGGTGCCTGCCG	100	69	chr1R	677295870	677295939	+	0	0	0	1	1	0	1	0	1	0	0	-	0	-	0	0	0	0	0	0	0	0	0	0	0	0	0	0	0	0	0	0	0	0	0	0	0	0	0	0
3882462	-	u	TGCAGCTCGGCCTCCGTATGTACTTTTGGGTGTCTAATCATGCCGCACGCGCCCTGTTGTTGAAACGCA	100	69	chr1R	677296005	677296074	-	0	0	1	1	1	1	1	0	1	0	0	0	0	-	0	0	0	0	0	1	0	0	0	0	0	0	0	0	0	0	0	0	0	0	0	0	0	0	0	0
3583184	SECCE1Rv1G0054920	x	TGCAGTGGAACGCGGGGCGAGAGGCACACAGTCATACCTCGGCGCCAGGCGCAGCAGCGTTCTCCTCAG	100	69	chr1R	677301888	677301957	+	0	0	1	1	1	1	1	0	1	0	0	1	0	-	0	0	0	0	0	-	0	0	0	0	0	0	0	0	0	0	0	0	0	0	0	0	0	0	0	0
5219689	SECCE1Rv1G0054940	x	TGCAGGTAGACGGCCGTGGCCTCCAGCACGGCCGTGGCGACGTTGGCCCACACCAGGTACACGAAGGCG	100	69	chr1R	677330059	677330128	+	0	0	0	1	1	0	1	0	1	0	0	1	0	-	0	0	0	0	0	0	0	0	0	0	0	0	0	0	0	0	0	0	0	0	0	0	0	0	0	0
5207267	-	u	TGCAGCAACAGAGAAACGGCGGGGGTGCGGAAACCTGCTAGGGAGGCTGCGCTGGGGTGCGCGCGGGCA	100	69	chr1R	677580802	677580871	-	0	0	0	1	1	0	1	0	1	0	0	-	0	-	0	0	0	0	0	0	0	0	0	0	0	0	0	0	0	0	0	0	0	0	0	0	0	0	0	0
3581204	-	u	TGCAGCGTACTAGGCCCACATCAAAATCAAATGGAGTAAGTATATTTTCCGAGAGACACACACACAGGA	100	69	chr1R	677605168	677605237	+	0	0	0	1	1	0	1	0	1	0	0	-	0	0	0	0	0	0	0	0	0	0	0	0	0	0	0	0	0	0	0	0	0	0	0	0	0	0	0	0
3901128	-	u	TGCAGTAACGCGTAGGAAATCATCTACTAGTGAATTTAGAGTTTTAACAAATAAAACAATCGAATCAAT	100	69	chr1R	677704823	677704892	-	0	0	0	0	0	1	0	1	0	0	0	0	0	0	0	0	0	0	0	0	0	0	0	0	0	0	0	0	0	0	0	0	0	0	0	0	0	0	0	0
3897991	-	u	TGCAGATTCTGCTAAAAAACACATTCAGGTGATGGTGCGAAAGTTGGAGATCCTAATCAAAGCACCTCT	100	69	chr1R	678093651	678093720	-	0	0	0	0	0	1	0	1	0	0	0	0	0	0	0	0	0	0	0	0	0	0	0	0	0	0	0	0	0	0	0	0	0	0	0	0	0	0	0	0
100094594	-	u	TGCAGGTGTGGCCCGTGCAGGCTGGACGGCCACACCTTCCGCCCAGCGACGGTGTAGCGATAAAACCGA	97.1014	67	chr1R	678098296	678098363	-	0	0	1	0	0	1	0	0	1	0	0	0	0	0	0	0	0	0	0	0	0	0	0	0	0	0	0	0	0	0	0	0	0	0	0	0	0	0	0	0
3576581	SECCE1Rv1G0055080	i	TGCAGAGCAAGAACCACCCAACAACAAACGCATCAGCAAAGGGCACGACAGACCACGATGATGTGCGAA	100	69	chr1R	678154297	678154366	-	0	0	0	1	1	0	1	1	1	0	0	0	0	-	0	0	0	0	0	0	0	0	0	0	0	0	0	0	0	0	0	0	0	0	0	0	0	0	0	0
3730514	-	u	TGCAGTAGGATGGGCATTCAGACTGCGAACGGTGAACCAACTGAATAATTTCTCGCGTACATACTGGAC	100	69	chr1R	678302338	678302407	+	0	0	0	0	0	1	0	1	0	0	0	0	0	0	0	0	0	0	0	0	0	0	0	0	0	0	0	0	0	0	0	0	0	0	0	0	0	0	0	0
100156221	SECCE1Rv1G0055260	x	TGCAGAAACCAGAGACTTGGTCCATCTGAAGGGTACTCGTCCGGTGGCCGGTCTCCAGCAATCAGCTCC	100	69	chr1R	679000103	679000172	-	0	0	0	0	0	1	0	0	0	0	0	0	0	0	0	0	0	0	0	0	0	0	0	0	0	0	0	0	0	0	0	0	0	0	0	0	0	0	0	0
3903842	SECCE1Rv1G0055270	x	TGCAGCCGCCAATGAGTCCAACAACCCTCACAGTCAGCACATCAAGTAAATATATTCCCACGTGCCCGA	100	69	chr1R	679009584	679009653	-	0	0	1	-	1	1	0	1	1	0	0	0	0	0	0	0	0	0	0	0	0	0	0	0	0	0	0	0	0	0	0	0	0	0	0	0	0	0	0	0
7103973	-	u	TGCAGGTCAGACGGTGGGACGACGACAGGCCGGGGGGCGTCGGCGGGTTTTTCACAGATCCTGTGGACG	100	69	chr1R	679464423	679464492	+	0	0	0	0	0	1	0	0	0	0	0	0	0	0	0	0	0	0	0	0	0	0	0	0	0	0	0	0	0	0	0	0	0	0	0	0	0	0	0	0
3735179	SECCE1Rv1G0055350	o	TGCAGACTGTGAACGATGTGCTGGTTGGAGTGACCTCGGCGGCGCTGTCGCGCTATTACTTCCGCAAGA	100	69	chr1R	679578642	679578711	-	0	0	0	0	0	0	0	1	0	0	0	0	0	0	0	0	0	0	0	0	0	0	0	0	0	0	0	0	0	0	0	0	0	0	0	0	0	0	0	0
3745107_A	SECCE1Rv1G0055440	o	TGCAGACTGTGAACGATGTGCTGGTTGGAGTGACCTCTGCGGCGCTGTCGCGCTATTATTTCCGCAAGA	100	69	chr1R	680137887	680137956	+	0	0	0	0	0	1	0	1	1	0	0	1	0	1	0	0	0	0	0	0	0	0	0	0	0	0	0	0	0	0	0	0	0	0	0	0	0	0	0	0
3595967	-	u	TGCAGTACCGGCACGCGGCGCAAGCTGGTCAGTTCGAGAGACAATGAAGAACAAAGATAGATGAAGAGT	100	69	chr1R	680173366	680173435	+	0	0	1	1	1	0	1	1	1	0	0	0	0	0	0	0	0	0	0	-	0	0	0	0	0	0	-	0	0	0	0	0	0	0	0	0	0	0	0	0
4091875_Z	SECCE1Rv1G0055470	o	TGCAGGGAAAGGATTCGCCGACGGGCCCTTCCCCTACGGCCTTCGGCGGGCGCACGGAGGGCTCAACCT	100	69	chr1R	680639521	680639590	+	0	0	1	1	1	0	1	1	1	0	0	1	0	-	0	0	0	0	0	-	0	0	0	0	0	0	0	0	0	0	0	0	0	0	0	0	0	0	0	0
3742825	-	u	TGCAGTGAAGTTGCAGCACTTTACACTTTAAAGTACAGCAACGAGTAACTGAAACTCTGTGACTGGAGC	100	69	chr1R	680921687	680921756	-	0	0	0	1	1	0	1	1	1	0	0	1	0	0	0	0	0	0	0	1	0	0	0	0	0	0	0	0	0	0	0	0	0	0	0	0	0	0	0	0
3601421	-	u	TGCAGCATGGTGTCGAGGAGTCTGCGAGCGCTCGGCGGCGGCATCAGCTTCTCCGTCTCCGTGTACGGC	100	69	chr1R	680932750	680932819	-	0	0	0	0	0	0	0	0	1	0	0	0	0	0	0	0	0	0	0	0	0	0	0	0	0	0	0	0	0	0	0	0	0	0	0	0	0	0	0	0
3600096	-	u	TGCAGTGGTAGATGAACGCGCCCTACGGAAGGAAAGAGCTGAGGCTGCATTGCACTTGTGAGGTTGTTG	100	69	chr1R	681066474	681066543	+	0	0	0	0	0	1	0	1	1	0	0	1	0	-	0	0	0	0	0	0	0	0	0	0	0	0	0	0	0	0	0	0	0	0	0	0	0	0	0	0
12321837	-	u	TGCAGCTTTGGCGAAAAATTCAGAGTTCGGATATTGCAATTTTAGCTCAAACTCCGGATCAGATCAGAT	100	69	chr1R	681137057	681137126	+	0	0	0	0	0	1	0	0	0	0	0	0	0	0	0	0	0	0	0	0	0	0	0	0	0	0	0	0	0	0	0	0	0	0	0	0	0	0	0	0
100146438	-	u	TGCAGAAAGTCATCGGCGATCTCGGAGGTGTTACCGTGCTATAAGTCTCTGATCCATTGGTCATTAACA	100	69	chr1R	681171481	681171550	-	0	0	1	0	0	1	0	0	0	0	0	0	0	0	0	0	0	0	0	0	0	0	0	0	0	0	0	0	0	0	0	0	0	0	0	0	0	0	0	0
4094631	-	u	TGCAGATGAGTACACGGTTGAGTGACGCAGTGTGCATGCCAGTATGTGCGCGTCTTACTGTACATACAG	100	69	chr1R	681206666	681206735	+	0	0	0	0	0	1	0	0	0	0	0	0	0	0	0	0	0	0	0	0	0	0	0	0	0	0	0	0	0	0	0	0	0	0	0	0	0	0	0	0
5789606	-	u	TGCAGATGTTCGGGGCGAGATCTTGGACCGAATGAGTGCACCCTGTGGTACATAGTGCCATGTGCCTGA	100	69	chr1R	682140177	682140246	+	0	0	0	0	0	0	0	1	1	0	0	0	0	0	0	0	0	0	0	0	0	0	0	0	0	0	0	0	0	0	0	0	0	0	0	0	0	0	0	0
5209405	-	u	TGCAGCGGCAAGGGAGAGTCCGACGAGACGATGCCGCTGCCGAGGTTGGGTCCCTTGGACTGGGACGTG	100	69	chr1R	682353375	682353444	+	0	0	0	0	0	1	0	0	0	0	0	0	0	0	0	0	0	0	0	0	0	0	0	0	0	0	0	0	0	0	0	0	0	0	0	0	0	0	0	0
3577048	-	u	TGCAGGCCTGTCTTCTTTGACCAGAAGATGCTCTAGTTTAGCAGCATCAATAACGCAAAAAAGAGGAAG	100	69	chr1R	682634684	682634753	-	0	0	0	0	0	0	0	1	1	0	0	0	0	0	0	0	0	0	0	0	0	0	0	0	0	0	0	0	0	0	0	0	0	0	0	0	0	0	0	0
5211384	-	u	TGCAGGAAACGGAGGAGGCAGCGGAGGCGTTGGGGCACGGACGGTGCTTGCCAAGATCGACGTTGGTAA	100	69	chr1R	682940840	682940909	+	0	0	0	0	0	1	0	1	0	0	0	1	0	0	0	0	0	0	0	0	0	0	0	0	0	0	0	0	0	0	0	0	0	0	0	0	0	0	0	0
3889940	-	u	TGCAGTGGGCGCGCGCACGCACTCACAGACAGACCCACGATCAGACTCCTCTTGCTCCATCATCGGCCG	100	69	chr1R	683310897	683310966	+	0	0	1	0	0	0	0	1	0	0	0	1	0	1	0	0	0	0	0	0	0	0	0	0	0	0	0	0	0	0	0	0	0	0	0	0	0	0	0	0
3358356	SECCE1Rv1G0055870	c	TGCAGGCCCGCCTCAAGAAGCTCGCCGACGCCACCTTCTCCCAGTCCCAGGACCGACGGCAGAGCTCCG	100	69	chr1R	683468216	683468285	+	0	0	0	1	1	1	1	0	1	0	0	0	0	0	0	0	0	0	0	-	0	0	0	0	0	0	0	0	0	0	0	0	0	0	0	0	0	0	0	0
3362114	-	u	TGCAGCTTACGCTTATGTTGTACGATGTCCTGTCACAGCTGTAAAATCCACATATGCAACGTTGTTTCC	100	69	chr1R	683884494	683884563	-	0	0	1	1	1	0	1	1	1	0	0	1	0	-	0	0	0	0	0	1	0	0	0	0	0	0	0	0	0	0	0	0	0	0	0	0	0	0	0	0
3347150	-	u	TGCAGAGAAACAAGATAAGGAATAAGCTGTTCATCTTTGGCTTTGGGAAGGTTCACTCCATATAAAAGG	100	69	chr1R	683889961	683890030	+	0	0	0	1	1	0	1	1	1	0	0	0	0	0	0	0	0	0	0	-	0	0	0	0	0	0	0	0	0	0	0	0	0	0	0	0	0	0	0	0
3360400	-	u	TGCAGCCATGTTTAGCCAAAAGTGACCCAAATGGCAGTTTTGTGGCACAGCTATTTTTGGTCACCACTT	100	69	chr1R	684101858	684101927	-	0	0	0	1	1	0	1	1	1	0	0	0	0	0	0	0	0	0	0	0	0	0	0	0	0	0	0	0	0	0	0	0	0	0	0	0	0	0	0	0
3909114	SECCE1Rv1G0056090	c	TGCAGGCTGGTGCGGGGCATCAGAGACGCCGGCGCCAAGCCTGAGGGGAAGTGGCCGGCCATCACCCGA	98.5507	68	chr1R	684798880	684798948	-	0	0	1	1	1	0	1	1	1	0	0	0	0	0	0	0	0	0	0	1	0	0	0	0	0	0	0	0	0	0	0	0	0	0	0	0	0	0	0	0
5035244	SECCE1Rv1G0056090	x	TGCAGAACTCCTGGACCATGAGGGCCTCCTGTGGCAGGTCCGTCATGACAACGTGCTTGCTCGGCTGCG	100	69	chr1R	684798944	684799013	+	0	0	0	1	1	0	1	1	1	0	0	1	0	-	0	0	0	0	0	0	0	0	0	0	0	0	0	0	0	0	0	0	0	0	0	0	0	0	0	0
5202358	-	u	TGCAGCCCGTTGCTCGATCAAAGAGGCGTGTTGTACTCGAAAATGATCTTGATGGATCTTGCAACAACA	100	69	chr1R	684801331	684801400	-	0	0	0	0	0	0	1	0	0	0	0	1	0	0	0	0	0	0	0	0	0	0	0	0	0	0	0	0	0	0	0	0	0	0	0	0	0	0	0	0
3740827	-	u	TGCAGTTTTAGTTTTGAAATTTGTTTCCGAATCGACCCAAACACAGCCCTGCTCCACCTTTGCATATCC	100	69	chr1R	684969777	684969846	+	0	0	0	1	1	0	1	0	0	0	0	0	0	-	0	0	0	0	0	0	0	0	0	0	0	0	0	0	0	0	0	0	0	0	0	0	0	0	0	0
3908793	-	u	TGCAGATTTTCCGGTCCATTAGCTGATAGTTGGGTACCTTTGATTGATTTGACAGTGGAAGGTATGCTA	100	69	chr1R	684978761	684978830	+	0	0	0	0	0	0	1	0	0	0	0	0	0	0	0	0	0	0	0	0	0	0	0	0	0	0	0	0	0	0	0	0	0	0	0	0	0	0	0	0
5212459	-	u	TGCAGCTATCGACTGTCTGTCACCCCGTGCCGTGCCGCGGTTCCGTGCGTGGCAACGGCGTGCGGTGTG	100	69	chr1R	685427326	685427395	-	0	0	1	0	0	0	0	1	1	0	0	1	0	1	0	0	0	0	0	0	0	0	0	0	0	0	0	0	0	0	0	0	0	0	0	0	0	0	0	0
3343795	SECCE1Rv1G0056200	i	TGCAGGTACATGGGATAATTTAGATCAGATCAGGAAACGTGAAGGAACAGAGAAATACTATGTCAGATA	100	69	chr1R	685438178	685438247	-	0	0	1	0	0	0	1	-	1	0	0	0	0	0	0	0	0	0	0	1	0	0	0	0	0	0	0	0	0	0	0	0	0	0	0	0	0	0	0	0
3344728	-	u	TGCAGATTTAGCTAGTTCAATAGGTGATGGCGCTTGTTATTCTTTGTTAATAGCCTTGCCGCAAGATGG	100	69	chr1R	685508865	685508934	-	0	0	0	0	0	0	1	1	1	0	0	0	0	0	0	0	0	0	0	1	0	0	0	0	0	0	0	0	0	0	0	0	0	0	0	0	0	0	0	0
5223299	-	u	TGCAGTGGCAGTGGCAGTGGCAGTGGCAGGCGGTGGGGGAGGAAGGGAACGAGCGATCCGATCGATCGA	100	69	chr1R	685690485	685690554	-	0	0	1	0	0	0	1	1	1	0	0	0	0	0	0	0	0	0	0	-	0	0	0	0	0	0	0	0	0	0	0	0	0	0	0	0	0	0	0	0
3347011	-	u	TGCAGCGGCTATTAGGGATTCAGAATCAGCCCCGTGCTTCTTTGACTCGAATCAAGCAGCCCAGCTGAG	100	69	chr1R	686012857	686012926	+	0	0	1	0	0	0	1	1	1	0	0	0	0	0	0	0	0	0	0	-	0	0	0	0	0	0	0	0	0	0	0	0	0	0	0	0	0	0	0	0
3576447_Z	SECCE1Rv1G0056360	x	TGCAGTGACCAATCATCACTAGAGCTGTAGTTCCAAATCTCCAACATATTACTATTGTCTTGAGGACGA	100	69	chr1R	686576927	686576996	-	0	0	1	1	1	1	1	1	1	0	0	1	0	1	0	0	0	0	0	1	0	0	0	0	0	0	0	0	0	0	0	0	0	0	0	0	0	0	0	0
3578869	-	u	TGCAGCCTCGTCGGCATGCGTGCGTGCAGCCACAGCCGATGGCTTGTGCTCTCCTCGTTCTCTCCATGC	100	69	chr1R	686584378	686584447	+	0	0	0	1	1	0	0	1	0	0	0	0	0	0	0	0	0	0	0	0	0	0	0	0	0	0	0	0	0	0	0	0	0	0	0	0	0	0	0	0
3583131	-	u	TGCAGGTTTTTACATCTGTAAACGTATCATAAACACAGAAAAAGGCCGTGGGAAAAAAGAAATCTACAG	100	69	chr1R	686741705	686741774	-	0	0	0	1	1	0	1	1	0	0	0	0	0	0	0	0	0	0	0	-	0	0	0	0	0	0	0	0	0	0	0	0	0	0	0	0	0	0	0	0
100047836	-	u	TGCAGATCTGAAACTGGTAGCTAACTATCTCTGAGGTCAACCGAATCGTGTGCAGCGGTGCTGTGCTAT	100	69	chr1R	686795007	686795076	+	0	0	0	0	0	1	0	0	0	0	0	0	0	0	0	0	0	0	0	0	0	0	0	0	0	0	0	0	0	0	0	0	0	0	0	0	0	0	0	0
3360965	-	u	TGCAGTGGGCGCCTCGTACCAGGCACAACTATGTCTTGCTTAGAGCAAGACCTAGTGCAGCCTCGCATA	100	69	chr1R	686840240	686840309	+	0	0	1	0	0	1	1	0	0	0	0	0	0	0	0	0	0	0	0	0	0	0	0	0	0	0	0	0	0	0	0	0	0	0	0	0	0	0	0	0
3579704	-	u	TGCAGAACTCCATCCAGTCTCTGCCAAAAATGATGCATCAGAGTTCAGTTTGACAGAACCTTGTACCGA	98.5507	68	chr1R	687003651	687003719	+	0	0	0	1	1	1	1	1	1	0	0	1	0	1	0	0	0	0	0	1	0	0	0	0	0	0	0	0	0	0	0	0	0	0	0	0	0	0	0	0
3590554	-	u	TGCAGCCTCACGCACCCAGGTCGCGTCAGGGCGCTGAACCTCAACAAACGAGGGTTGTCGGGTCCGATC	100	69	chr1R	687125073	687125142	-	0	0	0	1	1	1	1	0	1	0	0	0	0	0	0	0	0	0	0	0	0	0	0	0	0	0	0	0	0	0	0	0	0	0	0	0	0	0	0	0
3344772	-	u	TGCAGCTGCAAGCAAAGCAAAGCGATCCGTGAGCTCACCCTTGTCCTATAGAGGCGACCTTGCGCCGAG	97.1014	67	chr1R	687574219	687574286	+	0	0	0	1	1	1	0	1	1	0	0	0	0	0	0	0	0	0	0	1	0	0	0	0	0	0	0	0	0	0	0	0	0	0	0	0	0	0	0	0
3586693	SECCE1Rv1G0056560	c	TGCAGCTGCCGCAATTTCTGATTCAGACTACTCAGGTGATCTCGGTGACAACAACTCGCAGCGGTCACC	100	69	chr1R	687599511	687599580	+	0	0	0	1	1	0	1	1	1	0	0	-	0	0	0	0	0	0	0	1	0	0	0	0	0	0	0	0	0	0	0	0	0	0	0	0	0	0	0	0
5038738	SECCE1Rv1G0056570	e	TGCAGGAGACGCAGCGGCTGCTCAGCGAACCAGGTACGTTCTTCTCGCGCACAGAGAATTCTGGCGGAT	100	69	chr1R	687679254	687679323	+	0	0	0	1	1	0	1	1	1	0	0	1	0	-	0	0	0	0	0	-	0	0	0	0	0	0	0	0	0	0	0	0	0	0	0	0	0	0	0	0
3360926	-	u	TGCAGCTGCACGGTGCCACGGATAAGAACACATGATCCCGATGCGTTCTTTAGTCTTGAACTTGTGTGG	100	69	chr1R	687776058	687776127	-	0	0	0	1	1	-	0	0	1	0	0	0	0	0	0	0	0	0	0	0	0	0	0	0	0	0	0	0	0	0	0	0	0	0	0	0	0	0	0	0
3348481	-	u	TGCAGCTCATAATCAATGCTCATGTCGCCTATATATACCACGCCGTCACCCCGTCAGATGACCACAACC	100	69	chr1R	687824345	687824414	-	0	0	1	1	1	1	0	1	1	0	0	1	0	-	0	0	0	0	0	0	0	0	0	0	0	0	0	0	0	0	0	0	0	0	0	0	0	0	0	0
3346331	-	u	TGCAGGTGCCAGCACAGGAGACATGTCTGATGTGGTGGAGACATCGACAAGGCGGATGGGGCCATTATC	100	69	chr1R	688069203	688069272	-	0	0	1	1	1	1	0	1	1	0	0	1	0	-	0	0	0	0	0	0	0	0	0	0	0	0	0	0	0	0	0	0	0	0	0	0	0	0	0	0
5486413	-	u	TGCAGCGATACTAGCTAGCTGCTCGCTGTCCGCCTCAACAGCGCAACACGTATGGCCGGCAGACCTGAC	100	69	chr1R	688131741	688131810	-	0	0	1	1	1	1	1	1	1	0	0	1	0	1	0	0	0	0	0	-	0	0	0	0	0	0	0	0	0	0	0	0	0	0	0	0	0	0	0	0
3357521	-	u	TGCAGTGGTAGGATGTGGCCGTGGAGCATGACGTCCACCAGCTTTATCTTCTTCTTGTCTGCCAGAAAT	100	69	chr1R	688904988	688905057	+	0	0	0	1	1	0	0	0	1	0	0	0	0	0	0	0	0	0	0	0	0	0	0	0	0	0	0	0	0	0	0	0	0	0	0	0	0	0	0	0
3734681	-	u	TGCAGAGTGCGGGATACATCCCCGTCAATGTCGCCAGCCGGCCTTGAGAGCCAGACCAACGAGTGCCCA	100	69	chr1R	688905556	688905625	-	0	0	0	1	1	0	0	0	1	0	0	0	0	0	0	0	0	0	0	0	0	0	0	0	0	0	0	0	0	0	0	0	0	0	0	0	0	0	0	0
5036148	-	u	TGCAGTATGTGCCTCGTTTCATTTGCTTCTCTCGGTTCGGGTTGCAAGAGCGTAGCGGTGGTGACTCGC	100	69	chr1R	688911877	688911946	-	0	0	0	1	1	0	0	0	-	0	0	0	0	0	0	0	0	0	0	0	0	0	0	0	0	0	0	0	0	0	0	0	0	0	0	0	0	0	0	0
3351610	-	u	TGCAGTCGTAGCAAAATCCACCACAAGGAGTCAAGGAGTGCGTATGCGCAACCCACGTACTTACGCATG	100	69	chr1R	688959173	688959242	+	0	0	0	1	1	1	1	0	1	0	0	0	0	0	0	0	0	0	0	1	0	0	0	0	0	0	0	0	0	0	0	0	0	0	0	0	0	0	0	0
3357418	-	u	TGCAGTTCATTCCTTGCTGCCTTGAGGGGGAGTGGTTGTAACATGTCTCGTGTAGGCGTAGTTTACAGT	100	69	chr1R	688979966	688980035	+	0	0	0	1	1	0	0	0	1	0	0	0	0	0	0	0	0	0	0	0	0	0	0	0	0	0	0	0	0	0	0	0	0	0	0	0	0	0	0	0
5223739	-	u	TGCAGAACAAGGGGCCGGGGTTGGTGCTTGCTGACGGGTCGCCGCCCGTCTCCGCCACAAGAAAAATCC	100	69	chr1R	689081976	689082045	-	0	0	0	0	0	0	1	1	1	0	0	0	0	0	0	0	0	0	0	1	0	0	0	0	0	0	0	0	0	0	0	0	0	0	0	0	0	0	0	0
5037324	-	u	TGCAGAACAAGGGGCCGGGGTTGGTGCCGTGCTTGCTGACGGGTCGCCGCCCGTCTCCGCCACAAGAAA	100	69	chr1R	689081981	689082050	-	0	0	0	1	1	1	0	0	1	0	0	0	0	0	0	0	0	0	0	0	0	0	0	0	0	0	0	0	0	0	0	0	0	0	0	0	0	0	0	0
100126964	SECCE1Rv1G0056830	p	TGCAGTAGAAAATTTGTCATGATTCCATATTATTTTATCATTCCACGCGGATACAGTGGTAACATAAGG	97.1014	67	chr1R	689442130	689442197	+	0	0	1	0	0	0	0	0	0	0	0	0	0	0	0	0	0	0	0	0	0	0	0	0	0	0	0	0	0	0	0	0	0	0	0	0	0	0	0	0
3882769	-	u	TGCAGATCAGGATGTACATGTGGGGGAACCCGACACACCAGTGCTCTGTATCTTGATCAAGCCCATGGC	100	69	chr1R	690352288	690352357	+	0	0	0	0	0	0	0	1	0	0	0	0	0	0	0	0	0	0	0	0	0	0	0	0	0	0	0	0	0	0	0	0	0	0	0	0	0	0	0	0
3891707	-	u	TGCAGGAGGATCGACATGCTGCCGATGTGGCTAAGTGCGTCGAAGGAGGAGGGCGCAGACAAATGTGTC	100	69	chr1R	690651125	690651194	+	0	0	1	1	1	-	1	1	1	0	0	1	0	-	0	0	0	0	0	1	0	0	0	0	0	0	0	0	0	0	0	0	0	0	0	0	0	0	0	0
3887082	-	u	TGCAGTTTGCACTTGAAGCCTTGCTTGGGGCCAAGCAGTGGCCGCATCACCATTCCGCGGCTCTTGCTT	100	69	chr1R	690900246	690900315	+	0	0	0	0	0	0	1	0	0	0	0	0	0	0	0	0	0	0	0	0	0	0	0	0	0	0	0	0	0	0	0	0	0	0	0	0	0	0	0	0
3743951	-	u	TGCAGGCGGCGGCGATTCTCATGACCGAAGACAGAGATGAGAGAGCCGCAGCAGGTTTTTGCCCGTCCC	100	69	chr1R	690917367	690917436	+	0	0	1	1	1	-	1	1	1	0	0	1	0	0	0	0	0	0	0	1	0	0	0	0	0	0	0	0	0	0	0	0	0	0	0	0	0	0	0	0
3582992	-	u	TGCAGGAAAGGTCCTGACAAATGCAAAGATAAACAGATGGCCTTCGGTCCTAGCTCGGCATCTAGTTCT	100	69	chr1R	690935965	690936034	+	0	0	1	1	1	0	1	1	1	0	0	1	0	0	0	0	0	0	0	0	0	0	0	0	0	0	0	0	0	0	0	0	0	0	0	0	0	0	0	0
3363319	-	u	TGCAGGTGCTGGGCTGCGTGCTCATGTCCCGCTATGTGGAACTGACTATGAACCGCGGCGGCGTCCCTC	100	69	chr1R	690973287	690973356	+	0	0	1	1	1	1	1	1	1	0	0	-	0	1	0	0	0	0	0	-	0	0	0	0	0	0	0	0	0	0	0	0	0	0	0	0	0	0	0	0
3592201	-	u	TGCAGTATGCACTTGCAGCCTTGCTTGGGGCCAAGCAGTGGCGGCAGCAGCATTCCGCAGCTCTTGCTC	100	69	chr1R	691453319	691453388	-	0	0	1	1	1	1	1	1	1	0	0	1	0	1	0	0	0	0	0	1	0	0	0	0	0	0	0	0	0	0	0	0	0	0	0	0	0	0	0	0
3907974	-	u	TGCAGGAGGGTGCAGGAACTGTGCCTCGACCTGGTAGGATGCGATAGGTGCGCCGAAACCGACAACACT	100	69	chr1R	691453384	691453453	+	0	0	1	1	1	1	1	1	1	0	0	1	0	-	0	0	0	0	0	1	0	0	0	0	0	0	0	0	0	0	0	0	0	0	0	0	0	0	0	0
3731754	-	u	TGCAGTTTGGTTTTCCTCCAGGGGGCAAAATAGGCAATGAGTTAATAGGCCTGGGCCAACCGAAGGCAG	100	69	chr1R	691607884	691607953	-	0	0	1	1	1	1	1	1	1	0	0	-	0	-	0	0	0	0	0	1	0	0	0	0	0	0	0	0	0	0	0	0	0	0	0	0	0	0	0	0
3362765	-	u	TGCAGCACGGGAGACAAAACCAAACATTATTTTCCTCCGTTCTTGTTCTAATCCTGACGGCGCCGTTGT	100	69	chr1R	691651207	691651276	+	0	0	1	1	1	0	1	0	1	0	0	-	0	-	0	0	0	0	0	-	0	0	0	0	0	0	0	0	0	0	0	0	0	0	0	0	0	0	0	0
3348024	-	u	TGCAGGGATGCTGTTTCTTCGCTTCCGTCGCGCTTGTGCCGCGGCCTTTCCTCGTCGATGATGCACAGG	100	69	chr1R	691654004	691654073	-	0	0	0	1	1	1	0	1	1	0	0	-	0	-	0	0	0	0	0	0	0	0	0	0	0	0	0	0	0	0	0	0	0	0	0	0	0	0	0	0
5487665	-	u	TGCAGGCCCTGCTTGGCATTGGCAATTTCTGCCGGCCATTCGCTGGGCGTCGCAGCAGAGGCTTGCTAG	100	69	chr1R	691759773	691759842	+	0	0	1	1	1	1	1	0	1	0	0	1	0	1	0	0	0	0	0	1	0	0	0	0	0	0	0	0	0	0	0	0	0	0	0	0	0	0	0	0
3601629	-	u	TGCAGTGGAGTAGTATACTGTAGGGGTGGTGACTGACCATGCCTGAGACTGATCCAATGCAGAGGTAAA	100	69	chr1R	691865206	691865275	-	0	0	1	0	1	1	1	0	0	0	0	0	0	0	0	0	0	0	0	0	0	0	0	0	0	0	0	0	0	0	0	0	0	0	0	0	0	0	0	0
3345282	-	u	TGCAGCCTGCATCCACGTGCTTGGTACCTTGATGGTGCCTCCTATTGGTTTGCTTTGCTTTGGCAAAGC	100	69	chr1R	691909941	691910010	+	0	0	0	0	1	0	1	0	1	0	0	1	0	-	0	0	0	0	0	1	0	0	0	0	0	0	0	0	0	0	0	0	0	0	0	0	0	0	0	0
16416615	-	u	TGCAGAATACGGTCGTAGTAGGAGTAGGGGTACATGCCTCCCTGCCTCTGCCCTGCCGTCCACCCATTC	100	69	chr1R	692068905	692068974	+	0	0	0	0	0	0	0	1	0	0	0	0	0	0	0	0	0	0	0	-	0	0	0	0	0	0	0	0	0	0	0	0	0	0	0	0	0	0	0	0
3348803	-	u	TGCAGGTCTGAGTGAAAGCCTAAGCCAAAGCCTGTTGGATAAGTTGTACCAGGTCACCCGATAAAAGAA	100	69	chr1R	692163344	692163413	+	0	0	1	0	1	0	1	1	1	0	0	-	0	-	0	0	0	0	0	0	0	0	0	0	0	0	0	0	0	0	0	0	0	0	0	0	0	0	0	0
3354349	SECCE1Rv1G0057100	p	TGCAGCACCGAAACAGCAAGAAGAATTGATCTACACGCTGCCTCATGATGCTGCTTATAAGCCGGGAAA	100	69	chr1R	692198066	692198135	-	0	0	1	0	0	1	0	0	0	0	0	1	0	1	0	0	0	0	0	0	0	0	0	0	0	0	0	0	0	0	0	0	0	0	0	0	0	0	0	0
3348150	-	u	TGCAGCCTTGCTTTGCAGCTGTGGTGGTGCGTGCTGGGCGGCCAATGCAGGACAGTCTGGGCAGTTTTT	100	69	chr1R	692354221	692354290	-	0	0	0	1	0	0	0	1	0	0	0	1	0	1	0	0	0	0	0	1	0	0	0	0	0	0	0	0	0	0	0	0	0	0	0	0	0	0	0	0
3908748	-	u	TGCAGCAGCTTGGATTCAGCGCCAGCATCTAGCATCTCAAGGCTACTCTCTTTTAAAATCGTTTTCCCT	100	69	chr1R	692354286	692354355	+	0	0	0	1	1	0	1	1	0	0	0	1	0	-	0	0	0	0	0	-	0	0	0	0	0	0	0	0	0	0	0	0	0	0	0	0	0	0	0	0
3730503	-	u	TGCAGCTGCACCAGTGGAGGTCGGGGAGCAGGAGTATCCCGAGTTCCTACACATGCCCAAAGAACCAAC	100	69	chr1R	692676557	692676626	-	0	0	0	1	0	0	0	1	-	0	0	0	0	0	0	0	0	0	0	0	0	0	0	0	0	0	0	0	0	0	0	0	0	0	0	0	0	0	0	0
3361522	-	u	TGCAGGCCATGCACGCACGCACCTCACGCGGAGTCCACGGCTTCCCAACTGCTTGGCTGCTTCACTCGA	100	69	chr1R	693067962	693068031	-	0	0	0	1	0	0	0	0	1	0	0	0	0	0	0	0	0	0	0	-	0	0	0	0	0	0	0	0	0	0	0	0	0	0	0	0	0	0	0	0
3362324	SECCE1Rv1G0057430	x	TGCAGGTGGGGTCTCTTCTCGGCCGCCATCAACCCTGCAAAACAAGGAAGCAACGGCATCAGCGGAAGG	100	69	chr1R	693482433	693482502	-	0	0	0	1	1	1	1	-	1	0	0	0	0	0	0	0	0	0	0	1	0	0	0	0	0	0	0	0	0	0	0	0	0	0	0	0	0	0	0	0
3355959	-	u	TGCAGCAACAGATCCTCGGCGAACGCACTGAGCAGGTAGGCGCGCACGGATTTGTCCTTCTTGGTGATC	100	69	chr1R	693504098	693504167	+	0	0	0	0	0	0	0	1	0	0	0	0	0	0	0	0	0	0	0	0	0	0	0	0	0	0	0	0	0	0	0	0	0	0	0	0	0	0	0	0
3904754	-	u	TGCAGGAGGTAGCGTTCTTCGCTGCCACCGCTCCATAATTACTGTCGCGTCTGGCACGGCAGCGGAGAG	100	69	chr1R	693714656	693714725	+	0	0	1	1	1	1	1	1	1	0	0	0	0	0	0	0	0	0	0	1	0	0	0	0	0	0	0	0	0	0	0	0	0	0	0	0	0	0	0	0
3357055	-	u	TGCAGAGATCTTGCGCGGCGGTTGAATTTCTGCATTGCATCCCAGCTAAGCTATGGCTTCCTTCTCCTT	100	69	chr1R	693874646	693874715	-	0	0	0	0	0	0	0	1	1	0	0	1	0	1	0	0	0	0	0	0	0	0	0	0	0	0	0	0	0	0	0	0	0	0	0	0	0	0	0	0
3904809	-	u	TGCAGGAATTCAGGGGTGTTCGTACGTGTGCATGCATGTGCATGGTATCTTGCGACCGCCGTTTTTCCC	100	69	chr1R	693874711	693874780	+	0	0	0	1	1	1	1	1	1	0	0	-	0	-	0	0	0	0	0	-	0	0	0	0	0	0	0	0	0	0	0	0	0	0	0	0	0	0	0	0
100083690	SECCE1Rv1G0057540	x	TGCAGGACCGCTGTGTTCATCTTCTTGGCAACTCCAACGACATACATCTGACCGTTAGGTGCTTCTAGT	100	69	chr1R	693893564	693893633	+	0	0	0	0	0	1	0	0	0	0	0	0	0	0	0	0	0	0	0	0	0	0	0	0	0	0	0	0	0	0	0	0	0	0	0	0	0	0	0	0
5796582	SECCE1Rv1G0057590	x	TGCAGGGAGCAGCTTGCATAGCGATAACAACCTCTCAATGGTCCTAAGGGAAGAGCCATGCTGCCAGAT	100	69	chr1R	694123376	694123445	+	0	0	0	0	0	0	0	1	0	0	0	0	0	0	0	0	0	0	0	0	0	0	0	0	0	0	0	0	0	0	0	0	0	0	0	0	0	0	0	0
5225478	-	u	TGCAGCCGTCCGCGATGACCTACTCCGGCACGGGCAGCGGCAGCGGCAGCGGGTATCACCTCCTTGTAG	100	69	chr1R	694129145	694129214	-	0	0	0	0	1	-	1	1	0	0	0	0	0	0	0	0	0	0	0	0	0	0	0	0	0	0	0	0	0	0	0	0	0	0	0	0	0	0	0	0
3575919	-	u	TGCAGCCGTCGCCCACGGCGTCGGCCATCTATTCGAGCACGGCCGACAGCGGCAGCTGCTATCATCATC	100	69	chr1R	694160093	694160162	-	0	0	0	-	1	1	1	0	1	0	0	0	0	0	0	0	0	0	0	0	0	0	0	0	0	0	0	0	0	0	0	0	0	0	0	0	0	0	0	0
3341934	-	u	TGCAGATTGGACAGCTTTCAGGATCACATAGCTAGATAGACAGATACACGTTCACACTGTTGCATTTTC	100	69	chr1R	694212388	694212457	+	0	0	0	1	0	0	0	1	1	0	0	0	0	0	0	0	0	0	0	0	0	0	0	0	0	0	0	0	0	0	0	0	0	0	0	0	0	0	0	0
3588747	-	u	TGCAGCTCCTCGCCGCCCCTATCCAGTAACATCGTGCAACGGCGCTGCCAGTGTTACGGGGAGCAAACG	100	69	chr1R	694518901	694518970	+	0	0	0	1	0	1	1	1	1	1	1	1	1	1	1	1	1	0	0	-	1	1	0	0	0	0	1	1	0	0	0	0	0	0	0	0	0	1	1	1
3905439	-	u	TGCAGCAGCTCGCCATCTGCAACGACGGATGCGCCAGCAAATGACATGATTCTACTAGCTTTCCTCGGG	100	69	chr1R	694541747	694541816	-	0	0	1	1	0	1	0	1	1	0	0	-	0	-	0	0	0	0	0	0	0	0	0	0	0	0	0	0	0	0	0	0	0	0	0	0	0	0	0	0
3343219	-	u	TGCAGTTCAGTTTCATGGATGAGATTGACAAGCAACAGCCTACGCACATTCGTGCAATCAAAACAGTTG	100	69	chr1R	694542076	694542145	+	0	0	0	1	1	0	1	1	0	0	0	0	0	0	0	0	0	0	0	-	0	0	0	0	0	0	0	0	0	0	0	0	0	0	0	0	0	0	0	0
3359816	-	u	TGCAGTTTAATTTCGTTGATTAGTCTGACAATGTTGGCAAGGCAGACATTGTTGACTTCAGTCATAATG	100	69	chr1R	694610089	694610158	+	0	0	0	0	0	0	0	1	0	0	0	0	0	0	0	0	0	0	0	-	0	0	0	0	0	0	0	0	0	0	0	0	0	0	0	0	0	0	0	0
3900302	SECCE1Rv1G0057790	p	TGCAGCAGAAAATGGATAAGGCCGTAGGGGGGATGAGGTTGTTTGCGCGACTGCTCGCCCCGTCTGATC	100	69	chr1R	695001294	695001363	+	0	0	0	0	0	0	0	1	0	0	0	0	0	0	0	0	0	0	0	0	0	0	0	0	0	0	0	0	0	0	0	0	0	0	0	0	0	0	0	0
3590564	-	u	TGCAGGGCTATCTGGGCCTGAAAACAAACACATACCTATTTGAGAAGCTCTTCTTTCTTAAGAATTAGG	100	69	chr1R	695100279	695100348	-	0	0	0	0	0	0	0	1	0	0	0	0	0	0	0	0	0	0	0	0	0	0	0	0	0	0	0	0	0	0	0	0	0	0	0	0	0	0	0	0
5211635	-	u	TGCAGTAGTATTTTTGAATCTGGGCCGTCAGAACATAAAAAATAAACGGCCAGTATTGATCTGATGTAC	100	69	chr1R	695365915	695365984	+	0	0	0	0	0	0	0	1	0	0	0	0	0	0	0	0	0	0	0	0	0	0	0	0	0	0	0	0	0	0	0	0	0	0	0	0	0	0	0	0
3886966	-	u	TGCAGGATCTACGGACGCGACGCACGCTACGGCCATCGATGCGGGATGAGGGCCGGCACCTCGGCCTTG	100	69	chr1R	695507964	695508033	+	0	0	0	0	0	0	0	1	0	0	0	0	0	0	0	0	0	0	0	0	0	0	0	0	0	0	0	0	0	0	0	0	0	0	0	0	0	0	0	0
5045968	-	u	TGCAGATTCTAGTTCATAATAGAAGCTAACCACCAAGTGTCTTATGAAAATCAACCCAATAAAGCAACA	100	69	chr1R	695630643	695630712	+	0	0	0	0	0	0	0	1	0	0	0	0	0	0	0	0	0	0	0	0	0	0	0	0	0	0	0	0	0	0	0	0	0	0	0	0	0	0	0	0
3904954	-	u	TGCAGTGGACACCGTGGTGGTTTTCCCATCGCTCGAAGGCCCGCCGCACGAACGGCAAATTTTCTCCCG	100	69	chr1R	695654823	695654892	-	0	0	0	0	0	0	0	1	0	0	0	0	0	0	0	0	0	0	0	0	0	0	0	0	0	0	0	0	0	0	0	0	0	0	0	0	0	0	0	0
3901893	-	u	TGCAGCCACTGCATCACCATCATTCGGTCGCCGTCTACCTCCACCCCCCTCTTGTTGATTTATTCCCAC	100	69	chr1R	695767956	695768025	+	0	0	1	0	1	0	1	0	0	0	0	0	0	0	0	0	0	0	0	0	0	0	0	0	0	0	0	0	0	0	0	0	0	0	0	0	0	0	0	0
3906679	SECCE1Rv1G0057910	x	TGCAGGTAGTCGGCGAAGAACCACGGCGTCTGCGGCTGCTGCATGTGCATCATGGGCGACGGCGAGGCG	100	69	chr1R	696053743	696053812	-	0	0	1	1	1	1	1	1	1	0	0	1	0	-	0	0	0	0	0	-	0	0	0	0	0	0	0	0	0	0	0	0	0	0	0	0	0	0	0	0
3744693	SECCE1Rv1G0057910	x	TGCAGCAGGCCGTAGTCCTGCGCCATCAGGTGCTCCATCCGCAGCGGATCGGCACCACTGCTGCTGCTG	100	69	chr1R	696056225	696056294	-	0	0	1	1	1	1	1	1	1	0	0	1	0	0	0	0	0	0	0	-	0	0	0	0	0	0	0	0	0	0	0	0	0	0	0	0	0	0	0	0
3733501	-	u	TGCAGTCTGAGGTATTCTTTGGAAACTTTTTTAATTACACGAATTTTAAATTAGGACTTTATTTTGTGT	100	69	chr1R	696125423	696125492	-	0	0	0	1	0	0	0	0	0	0	0	0	0	0	0	0	0	0	0	0	0	0	0	0	0	0	0	0	0	0	0	0	0	0	0	0	0	0	0	0
3593293	-	u	TGCAGGACAAATGCGCTGTGCTTGTGGGACCCGCCAGCGGTCACGTGCACAAAGAGACCCGAGTTTGGT	100	69	chr1R	696233351	696233420	-	0	0	0	0	1	0	1	0	1	0	0	0	0	0	0	0	0	0	0	0	0	0	0	0	0	0	0	0	0	0	0	0	0	0	0	0	0	0	0	0
3589398	-	u	TGCAGGTTATAATGGCCGCACTTCGCTTGGTCATTGTGTTCGTCAACGCGTTCGTAACCGCGTGGCCTC	100	69	chr1R	696479383	696479452	-	0	0	0	1	0	1	0	1	1	0	0	1	0	-	0	0	0	0	0	1	0	0	0	0	0	0	0	0	0	0	0	0	0	0	0	0	0	0	0	0
3593151	-	u	TGCAGATTCGGATGATTGTCGTCCGCGCGTCATCCACCCTCGTCTCTCGTCTCTCGTCTGCTCTGTCGC	100	69	chr1R	696479448	696479517	+	0	0	0	0	0	0	0	0	1	0	0	1	0	-	0	0	0	0	0	1	0	0	0	0	0	0	0	0	0	0	0	0	0	0	0	0	0	0	0	0
7466469	-	u	TGCAGGTGGCGCCGGCACCAGCCAAGGGGAAGAAGGCTGGCGGCGCAAGGAGGCGGCGGTGTATCAATC	100	69	chr1R	696595465	696595534	-	0	0	0	1	1	1	1	0	1	0	0	0	0	0	0	0	0	0	0	1	0	0	0	0	0	0	0	0	0	0	0	0	0	0	0	0	0	0	0	0
1747950	SECCE1Rv1G0058010	e	TGCAGACATTTGATCTATTGATAATGGTATTCTGTTATCTTCCCAGAGAATGGATGCATTTCTCTTATG	100	69	chr1R	696657941	696658010	-	0	0	0	0	0	1	0	0	0	0	0	0	0	0	0	0	0	0	0	-	0	0	0	0	0	0	0	0	0	0	0	0	0	0	0	0	0	0	0	0
5042796	-	u	TGCAGATTTGTAGAGCGGCTGATTCTCTGATGTGTACTACTACTAGGACTCGGCGCAGTTTTGCTCCCG	100	69	chr1R	696725168	696725237	-	0	0	0	0	1	0	1	0	1	0	0	0	0	0	0	0	0	0	0	-	0	0	0	0	0	0	0	0	0	0	0	0	0	0	0	0	0	0	0	0
5041603	-	u	TGCAGATGCGGACCCTCTTCTCTACTCTTCTCCGCCGCACGCCGGAAAAGAACCACCGTAGTCAGTCAC	100	69	chr1R	696758209	696758278	+	0	0	0	0	1	1	1	0	0	0	0	0	0	0	0	0	0	0	0	-	0	0	0	0	0	0	0	0	0	0	0	0	0	0	0	0	0	0	0	0
3346892	-	u	TGCAGCCCAGTATTCGGCTTTGACCCGAACACACCGTCCGATCTAGCACAGCTCTCATGCGGATCCGAG	97.1014	67	chr1R	696821260	696821327	+	0	0	0	1	0	1	0	0	0	0	0	0	0	0	0	0	0	0	0	-	0	0	0	0	0	0	0	0	0	0	0	0	0	0	0	0	0	0	0	0
3734150	-	u	TGCAGCCCTAGGAGGCAGAGGCGTTGCAGCGAGCTCGTCCAGTGCTGCCATGATCTCCGAGCGTGGGAA	100	69	chr1R	697172786	697172855	-	0	0	1	1	1	1	1	1	1	0	0	1	0	1	0	0	0	0	0	0	0	0	0	0	0	0	0	0	0	0	0	0	0	0	0	0	0	0	0	0
3595655	-	u	TGCAGGAGCTTCAGAAGAGATAGATACGGAGGTCAACAGGTGAGCTTTCGAGGAAGCTGAATTTTCTGG	100	69	chr1R	697172851	697172920	+	0	0	1	1	1	1	1	1	1	0	0	1	0	-	0	0	0	0	0	-	0	0	0	0	0	0	0	0	0	0	0	0	0	0	0	0	0	0	0	0
3344971	-	u	TGCAGCTGAACATGAGCTAGCTGTACATGAAATCGATAATGATGCATGGTACTTGATGATACATCGAAC	100	69	chr1R	697519665	697519734	+	0	0	0	1	1	1	1	0	0	0	0	1	0	-	0	0	0	0	0	1	0	0	0	0	0	0	0	0	0	0	0	0	0	0	0	0	0	0	0	0
3359663	-	u	TGCAGGAAGATATTGGTTCGGCCATGGAATCCTCGTCTGATCTGAATATATGGAAATCTTCTGATAAGC	100	69	chr1R	697538518	697538587	+	0	0	0	1	0	1	0	0	0	0	0	1	0	0	0	0	0	0	0	1	0	0	0	0	0	0	0	0	0	0	0	0	0	0	0	0	0	0	0	0
3601541	-	u	TGCAGGCTCACCGATACTGTATGCAATGCAGCACAAATTCTCACGTACCGTTCTTGGAACAAAGAGCAC	100	69	chr1R	697800541	697800610	+	0	0	0	1	1	0	1	1	1	0	0	1	0	-	0	0	0	0	0	0	0	0	0	0	0	0	0	0	0	0	0	0	0	0	0	0	0	0	0	0
3601029	SECCE1Rv1G0058150	c	TGCAGAGGAGCAAATTATTCGCAAGGACGTAGGCTTGGAGGTTGAAGCCGCCAAGAGCGAGAGCCAAGC	100	69	chr1R	697803506	697803575	-	0	0	0	1	1	0	1	1	1	0	0	0	0	0	0	0	0	0	0	-	0	0	0	0	0	0	0	0	0	0	0	0	0	0	0	0	0	0	0	0
3591849	SECCE1Rv1G0058150	x	TGCAGCCTCCATCATTCTCTTCTTCCCCTAAATCTCCATGTTTGGAGCTCTCGTCTTCAGACCCCACTT	100	69	chr1R	697803603	697803672	+	0	0	0	1	1	1	1	1	1	0	0	0	0	0	0	0	0	0	0	-	0	0	0	0	0	0	0	0	0	0	0	0	0	0	0	0	0	0	0	0
3602296	SECCE1Rv1G0058190	p	TGCAGGATTTTATGTTGGGAGTGCTGCAATTCTGTGCGTGTGTTCTGTTTGCTCAGGGGATTTTTGTAT	100	69	chr1R	698242135	698242204	-	0	0	0	0	1	1	1	0	0	0	0	1	0	-	0	0	0	0	0	1	0	0	0	0	0	0	0	0	0	0	0	0	0	0	0	0	0	0	0	0
3357368	-	u	TGCAGCGGTGCGGCCGAGAAGATAAGGAAGAGAGAAGCGGTTTGGCAGTCCCGCTTGGACACGTGGCGC	100	69	chr1R	698264929	698264998	-	0	0	0	0	0	0	1	1	0	0	0	0	0	0	0	0	0	0	0	0	0	0	0	0	0	0	0	0	0	0	0	0	0	0	0	0	0	0	0	0
3355511	-	u	TGCAGTTGATCCCAGTGCCTGGACCAAAGGAGCAGAACCACCCTGGACAGCTGCTGAAGGTGCAGCAAG	98.5507	68	chr1R	698557083	698557151	-	0	0	0	0	0	0	0	1	0	0	0	0	0	0	0	0	0	0	0	0	0	0	0	0	0	0	0	0	0	0	0	0	0	0	0	0	0	0	0	0
3734305	-	u	TGCAGTACATCTCCCGATGCAGCGACAAGAGCGGGTGCGATGCCGGCATGCTCGCCCCGCCCTGCCCTC	100	69	chr1R	698568390	698568459	-	0	0	1	0	0	1	0	1	0	0	0	0	0	0	0	0	0	0	0	0	0	0	0	0	0	0	0	0	0	0	0	0	0	0	0	0	0	0	0	0
7091479	-	u	TGCAGTAGTGCGATAAGCTAGTTTAAACTACACAAGGATTGTCGGAGGCACAGGTACATGCTGGATACC	100	69	chr1R	698591945	698592014	-	0	0	0	1	1	0	0	0	0	0	0	0	0	0	0	0	0	0	0	0	0	0	0	0	0	0	0	0	0	0	0	0	0	0	0	0	0	0	0	0
3735249	-	u	TGCAGCGCATGATATCCAGCTGCCACTTTCTGCAAAGCGTCTAGTTGCACGCCATTGGATTTGGTCGTC	100	69	chr1R	699190001	699190070	-	0	0	1	1	1	1	1	1	1	0	0	1	0	-	0	0	0	0	0	-	0	0	0	0	0	0	0	0	0	0	0	0	0	0	0	0	0	0	0	0
3586437	-	u	TGCAGATAGTCCTCCGAGATGCCGACATCGCAGAGGAAGAGCTGCTTGAGGTGCGGAAAATTCGGTGGC	100	69	chr1R	699190066	699190135	+	0	0	1	-	1	1	1	1	1	0	0	-	0	1	0	0	0	0	0	1	0	0	0	0	0	0	0	0	0	0	0	0	0	0	0	0	0	0	0	0
3356015	-	u	TGCAGCGTTGCTCGTGACCCTCCCGACTGCACAAATCCCAAAGTGATTCAACGTTCAAGATAGAAGGTA	100	69	chr1R	699691292	699691361	-	0	0	0	1	1	0	1	1	1	0	0	1	0	-	0	0	0	0	0	1	0	0	0	0	0	0	0	0	0	0	0	0	0	0	0	0	0	0	0	0
3364475	-	u	TGCAGAGCTTTGAGCTCCACGACGACGACGACATGCTCGTCGGTAACCCCGCCGTGCACTCCACTGCTG	100	69	chr1R	699692913	699692982	+	0	0	0	1	1	1	1	1	1	0	0	-	0	1	0	0	0	0	0	-	0	0	0	0	0	0	0	0	0	0	0	0	0	0	0	0	0	0	0	0
3347267	-	u	TGCAGCCCAAGATGCGGGCCATGAAGGTATCCAGAGTCACTTAATCGTCTTCGCCGAGATTTCCATCTG	100	69	chr1R	699884829	699884898	-	0	0	0	1	1	0	-	1	0	0	0	0	0	0	0	0	0	0	0	0	0	0	0	0	0	0	0	0	0	0	0	0	0	0	0	0	0	0	0	0
3739299	-	u	TGCAGCCAGGACCTCCCCGAGCAGAGGCAACATGGGTGGCACATAAGCCTGTTGCTGAAAGGTAACAAC	100	69	chr1R	699884894	699884963	+	0	0	0	-	1	0	1	1	0	0	0	0	0	0	0	0	0	0	0	0	0	0	0	0	0	0	0	0	0	0	0	0	0	0	0	0	0	0	0	0
3347227	-	u	TGCAGCGACTACCGCCTTTGAAGCTCTGAAGACAGCTCTTACCATCGCCCCTGTGCTTCAACTGCCGAG	97.1014	67	chr1R	699885482	699885549	-	0	0	0	-	1	0	1	1	0	0	0	0	0	0	0	0	0	0	0	0	0	0	0	0	0	0	0	0	0	0	0	0	0	0	0	0	0	0	0	0
3740988	-	u	TGCAGGCGTCCAAAGAAATATGTCTTCCTTGAGGAGCGCCGTGAGGGGGGCTGCAATGGTGCCAAAATC	100	69	chr1R	699885545	699885614	+	0	0	0	1	1	0	1	1	0	0	0	0	0	0	0	0	0	0	0	0	0	0	0	0	0	0	0	0	0	0	0	0	0	0	0	0	0	0	0	0
5757588	-	u	TGCAGTGCGCTTCTCGTGGACTCCGCACTGCTTTCTCAAATTATAGTGCGGGAGGTGGTGATTCTCGTG	100	69	chr1R	700058231	700058300	+	0	0	0	0	0	0	0	0	1	0	0	0	0	0	0	0	0	0	0	0	0	0	0	0	0	0	0	0	0	0	0	0	0	0	0	0	0	0	0	0
3732929	SECCE1Rv1G0058440	c	TGCAGACCCTCCTCCCGGCCTCCCAGGCGGAGGGCCTGGTGCGGATCGCGCTCAAGAAGCGCCCCATCG	100	69	chr1R	700058870	700058939	+	0	0	1	1	0	1	0	1	1	0	0	0	0	0	0	0	0	0	0	1	0	0	0	0	0	0	0	0	0	0	0	0	0	0	0	0	0	0	0	0
3598349	-	u	TGCAGGGGCTTTCGCATCGTACATGGTTGTGAGCACGTTCACCCTCGTGCTCGCCGTCCTCTGGGTGCC	100	69	chr1R	701109499	701109568	+	0	0	0	0	1	1	1	0	0	0	0	1	0	1	0	0	0	0	0	0	0	0	0	0	0	0	0	0	0	0	0	0	0	0	0	0	0	0	0	0
3900327	-	u	TGCAGAAAACTTTGATGGATGATACACTAGTCTTCCATAGGGTATTTTGTCCAGAGGTTTTGGCTAGAT	100	69	chr1R	701137779	701137848	+	0	0	0	1	0	0	0	1	1	0	0	0	0	0	0	0	0	0	0	0	0	0	0	0	0	0	0	0	0	0	0	0	0	0	0	0	0	0	0	0
5226345	SECCE1Rv1G0058680	c	TGCAGCCTCTTCAACCCGACGCCGTCCCTCTCCGCCATGATCGTCAACAGGTACAGGCTCAGGGGCAAC	100	69	chr1R	701506729	701506798	-	0	0	0	1	0	1	0	0	1	0	0	0	0	0	0	0	0	0	0	0	0	0	0	0	0	0	0	0	0	0	0	0	0	0	0	0	0	0	0	0
3737474	SECCE1Rv1G0058770	x	TGCAGCCGCTGGCGCCACCGCAGGACCGACCCTGTCGACCCGCTCTTCTGGCACCGCGACGGCGACGGC	100	69	chr1R	701858197	701858266	-	0	0	0	0	0	0	0	1	0	0	0	0	0	0	0	0	0	0	0	0	0	0	0	0	0	0	0	0	0	0	0	0	0	0	0	0	0	0	0	0
5218608	-	u	TGCAGGATCATCTATCACGGCGCCAAGGGAGTTCTGAAGAGCTTTAATCATGTTTTTCTTCCTGCGAAT	100	69	chr1R	702085507	702085576	+	0	0	0	0	0	0	0	0	1	0	0	0	0	0	0	0	0	0	0	0	0	0	0	0	0	0	0	0	0	0	0	0	0	0	0	0	0	0	0	0
3882430	-	u	TGCAGCTTGTCCAGTGAGCTATAGACTCTAAAAGCATCTTATAGAAGTTATATAGGTAGTAGTACATAG	100	69	chr1R	702128455	702128524	-	0	0	0	1	0	0	0	1	0	0	0	0	0	0	0	0	0	0	0	1	0	0	0	0	0	0	0	0	0	0	0	0	0	0	0	0	0	0	0	0
3579880_Z	SECCE1Rv1G0058940	x	TGCAGCATGCCCTCCAAACCCATCACACTAGCCTCCTCCACCCTCTCCAGCGGCACGGTCACTGGCTCA	100	69	chr1R	703184981	703185050	+	0	0	1	1	1	0	1	1	1	0	0	-	0	0	0	0	0	0	0	-	0	0	0	0	0	0	0	0	0	0	0	0	0	0	0	0	0	0	0	0
3362667	SECCE1Rv1G0058950	o	TGCAGTCGCACCCACAGGAGGATATGAATAATGTGTGCAAGTATGACCCACTGGATCCAGTTGAATGTC	100	69	chr1R	703325484	703325553	+	0	0	0	1	1	0	1	1	1	0	0	0	0	0	0	0	0	0	0	0	0	0	0	0	0	0	0	0	0	0	0	0	0	0	0	0	0	0	0	0
7464411	-	u	TGCAGTCGGTAACCCCAAACATCCAAGGAAGATGCCGCTGCCACACAAACATTGGCCCCACTAGCAGCT	98.5507	68	chr1R	703675923	703675991	+	0	0	0	0	0	1	0	0	1	0	0	0	0	0	0	0	0	0	0	0	0	0	0	0	0	0	0	0	0	0	0	0	0	0	0	0	0	0	0	0
3589892	-	u	TGCAGTCCTAAATTAGTTGTATGTTTGCCTATGACGAAACTAAAAAACCAACATCACAATACATGCTTG	97.1014	67	chr1R	703913706	703913773	-	0	0	0	1	0	0	0	1	0	0	0	0	0	0	0	0	0	0	0	0	0	0	0	0	0	0	0	0	0	0	0	0	0	0	0	0	0	0	0	0
3741024	-	u	TGCAGCTGTTTGGAGTAGATGGTCTGCTACTGCTATGGTGAGGTGACATGCTTCTGAGTTGGTAGTTGG	100	69	chr1R	703925131	703925200	+	0	0	1	0	1	0	1	0	0	0	0	1	0	1	0	0	0	0	0	0	0	0	0	0	0	0	0	0	0	0	0	0	0	0	0	0	0	0	0	0
100025199	-	u	TGCAGCAGCCGAGGGAGGCCACACCCACAAAGGCGAGGCCGCGAGACGAATCTGGCCGCACGAATGATC	98.5507	68	chr1R	704029177	704029245	-	0	0	0	0	0	0	0	1	0	0	0	0	0	0	0	0	0	0	0	0	0	0	0	0	0	0	0	0	0	0	0	0	0	0	0	0	0	0	0	0
5227035	-	u	TGCAGGCAGGGTGGCGGCGGGGCCCACGAGTCAGTGACTGGAGAGGGGGTCTGTGTGTGCTTGTTCGGC	100	69	chr1R	704187783	704187852	-	0	0	0	1	0	0	0	0	1	0	0	0	0	0	0	0	0	0	0	-	0	0	0	0	0	0	0	0	0	0	0	0	0	0	0	0	0	0	0	0
3903143	-	u	TGCAGCAGCTCGAATATTTCAGACTATGAGTGCGGCCGCTTGAAGCCCAAATGGCATACTCGGCGAGTA	100	69	chr1R	704907747	704907816	-	0	0	0	0	0	1	0	1	1	0	0	1	0	-	0	0	0	0	0	1	0	0	0	0	0	0	0	0	0	0	0	0	0	0	0	0	0	0	0	0
3898559	-	u	TGCAGATAAAAGAGCCTAAGCTTTCATGGGATCAAGTGTATTTCTACACCAATGGTAACTGAAACATTT	100	69	chr1R	705065015	705065084	+	0	0	0	0	0	0	0	0	1	0	0	0	0	0	0	0	0	0	0	0	0	0	0	0	0	0	0	0	0	0	0	0	0	0	0	0	0	0	0	0
3581970	-	u	TGCAGGCATTTGCGGGCTAAACTATCATGGGCGTCGCTGTCCGTTTATCGTTACGCTCACACGTCGGGA	100	69	chr1R	705127697	705127766	+	0	0	1	1	1	1	1	1	1	0	0	0	0	-	0	0	0	0	0	-	0	0	0	0	0	0	0	0	0	0	0	0	0	0	0	0	0	0	0	0
3358248	SECCE1Rv1G0059390	c	TGCAGGGAGCCCAAGGACATGGTGGTCTCGCGGTGGCACTTCCAAAGGCAGGTGCATCCCGAGCTGTCG	100	69	chr1R	705578671	705578740	-	0	0	1	0	1	1	1	1	1	0	0	1	0	-	0	0	0	0	0	0	0	0	0	0	0	0	0	0	0	0	0	0	0	0	0	0	0	0	0	0
5042220	-	u	TGCAGAGGGCTACCGGAGGCCTTCCTGATGAACATCCGATCGTCTGCGCCCTGTGCTTCAGCCGCCGAG	97.1014	67	chr1R	705768017	705768084	+	0	0	0	0	1	1	1	0	0	0	0	1	0	0	0	0	0	0	0	0	0	0	0	0	0	0	0	0	0	0	0	0	0	0	0	0	0	0	0	0
100072568	-	u	TGCAGCTCGCGCCACCGGCTCGCCATGCTTCCGGGCTCCGGCGACGACATGGCGATGGCGTGCGTGGGT	100	69	chr1R	706155493	706155562	+	0	0	0	0	0	1	0	0	0	0	0	0	0	0	0	0	0	0	0	0	0	0	0	0	0	0	0	0	0	0	0	0	0	0	0	0	0	0	0	0
3353841	-	u	TGCAGAGACACGACACGATCGACTTGGAGTTGATTGATTAGGCCACCAACCTACTAATGAAATCTGAAC	100	69	chr1R	706692426	706692495	+	0	0	1	1	0	1	0	0	0	0	0	0	0	0	0	0	0	0	0	1	0	0	0	0	0	0	0	0	0	0	0	0	0	0	0	0	0	0	0	0
3576377	SECCE1Rv1G0059550	o	TGCAGAGAGTTGGTGGCTCATGGGATGGCTACTGGTTAACCGAGAGCTTGACCAACGACGACGGGGACA	98.5507	68	chr1R	706698297	706698365	-	0	0	1	1	1	1	-	1	1	0	0	1	0	1	0	0	0	0	0	1	0	0	0	0	0	0	0	0	0	0	0	0	0	0	0	0	0	0	0	0
3360737	SECCE1Rv1G0059550	i	TGCAGTACTAGCGTGCAGGCTTGACAAAGGCCATTAGAGGTCAGATTAGATGGACTGCTGGTTTCATGG	100	69	chr1R	706700329	706700398	-	0	0	0	1	0	1	0	1	1	0	0	0	0	0	0	0	0	0	0	0	0	0	0	0	0	0	0	0	0	0	0	0	0	0	0	0	0	0	0	0
3351951	SECCE1Rv1G0059580	x	TGCAGATCTATCTACAGTGGTAGCAGAGCGGATGATGAGATTGAGGGGGCTTACGTTGGGGCAGTGCCT	100	69	chr1R	706961471	706961540	-	0	0	1	1	0	1	0	1	1	0	0	0	0	0	0	0	0	0	0	1	0	0	0	0	0	0	0	0	0	0	0	0	0	0	0	0	0	0	0	0
3356093	SECCE1Rv1G0059610	x	TGCAGGCCCTGCTTGATGGCGAGATCCACAACGTGCACGCGGTCGCATCCCTCAAACGCCTCGAGGATG	100	69	chr1R	707203860	707203929	-	0	0	1	0	0	1	-	1	1	0	0	0	0	0	0	0	0	0	0	0	0	0	0	0	0	0	0	0	0	0	0	0	0	0	0	0	0	0	0	0
3344239	-	u	TGCAGTGCCATCCATGAATACTCTGTTTTACTAGCACTGCCATGCATGCTCTGTTTTTGTCAAACACAT	100	69	chr1R	707620561	707620630	-	0	0	0	1	0	0	1	0	0	0	0	0	0	0	0	0	0	0	0	0	0	0	0	0	0	0	0	0	0	0	0	0	0	0	0	0	0	0	0	0
3343832	-	u	TGCAGTTCAGTGCAATATAGCCCACCCCTTTGGCTGTATATCCGTTATGATTATAACGGAAAGGGGATT	100	69	chr1R	707632299	707632368	+	0	0	0	1	0	0	1	0	0	0	0	0	0	0	0	0	0	0	0	0	0	0	0	0	0	0	0	0	0	0	0	0	0	0	0	0	0	0	0	0
100002673	-	u	TGCAGAAAGCAGGACACCTTGCCTATCGCGTGTGAGTGCTTTCGAGAAGGATGTCCGGTGTTTTGCTGA	100	69	chr1R	707838426	707838495	-	0	0	0	1	0	0	0	0	0	0	0	0	0	0	0	0	0	0	0	0	0	0	0	0	0	0	0	0	0	0	0	0	0	0	0	0	0	0	0	0
5796283	SECCE1Rv1G0059810	c	TGCAGCGCGTGCAGGCGCACCTCCCGAACGCGACGCAGGCGGTGGGCCTGCTGACCCTGCTCCTCGCCG	100	69	chr1R	707862947	707863016	-	0	0	1	1	1	1	1	1	1	0	0	-	0	-	0	0	0	0	0	1	0	0	0	0	0	0	0	0	0	0	0	0	0	0	0	0	0	0	0	0
3739188	SECCE1Rv1G0060020	o	TGCAGTTGGCTTCAGACTGACTAAGCCGAGATCCCCTTCCGCCGCGACGACGGCGATGGACGCGGCGCC	100	69	chr1R	708451858	708451927	-	0	0	0	1	1	1	1	0	0	0	0	1	0	-	0	0	0	0	0	-	0	0	0	0	0	0	0	0	0	0	0	0	0	0	0	0	0	0	0	0
3603085	SECCE1Rv1G0060060	i	TGCAGGTTTCAGCCACACGTTTTACTACTAGCATATGTATGCAGTGATGCAATCTACATATGTTGTCAA	100	69	chr1R	708613883	708613952	-	0	0	1	1	1	1	1	1	1	0	0	1	0	1	0	0	0	0	0	-	0	0	0	0	0	0	0	0	0	0	0	0	0	0	0	0	0	0	0	0
4091876	-	u	TGCAGCAGCCACCGCTCCTGATATCGCACAAAGTTCGGCATCAAACACATCAGACATTTGGTCTGTTCT	100	69	chr1R	709101260	709101329	-	0	0	0	1	0	0	0	0	0	0	0	0	0	0	0	0	0	0	0	0	0	0	0	0	0	0	0	0	0	0	0	0	0	0	0	0	0	0	0	0
5497767	-	u	TGCAGCGTAGAGGGATAGCTGCGGCCATAGGTGGCGGCGCCGCACGGAACGGCTCCTCGTCGTCCATGG	100	69	chr1R	709145489	709145558	+	0	0	0	1	1	-	1	1	1	0	0	1	0	-	0	0	0	0	0	0	0	0	0	0	0	0	0	0	0	0	0	0	0	0	0	0	0	0	0	0
3909943	-	u	TGCAGGTGAGTTAGGCTTCCGAACGACACCAGTATTGTGCCCCGCATAAGATTGCTTAGCAAGTCCCTG	100	69	chr1R	709166542	709166611	-	0	0	0	0	1	0	0	0	0	0	0	0	0	0	0	0	0	0	0	0	0	0	0	0	0	0	0	0	0	0	0	0	0	0	0	0	0	0	0	0
3890259	-	u	TGCAGGAGCGAGCGTTCCAACAATGACATGGCGGCCACAACCTTTAATTTGAGCCTGGAAGAGGATCTG	100	69	chr1R	709262402	709262471	-	0	0	0	1	0	0	0	1	1	0	0	1	0	1	0	0	0	0	0	0	0	0	0	0	0	0	0	0	0	0	0	0	0	0	0	0	0	0	0	0
3581050	SECCE1Rv1G0060170	x	TGCAGTCGCCGCCGCGACCGCCGTTTCCATCTCCATCGCAGGCGGCCTGAGCGGGACGGCGTCCAGAAG	100	69	chr1R	709288595	709288664	+	0	0	0	1	0	1	0	0	1	0	0	0	0	0	0	0	0	0	0	0	0	0	0	0	0	0	0	0	0	0	0	0	0	0	0	0	0	0	0	0
5220898	-	u	TGCAGCCCCGCGGCCGCGCCCCGCCTTCGGCCGCCCCATCCCCCTCCTCCCGACCTCAATCCGTCGTCG	100	69	chr1R	709376452	709376521	+	0	0	1	0	0	0	0	0	0	0	0	0	0	0	0	0	0	0	0	0	0	0	0	0	0	0	0	0	0	0	0	0	0	0	0	0	0	0	0	0
100014561	-	u	TGCAGAGGTCAAGCTCGTGGAGGTTGTGGAGGGCGGGGGATCGGTCGCCGTGGAGGTGGTAGACGGGCG	100	69	chr1R	709488609	709488678	+	0	0	0	1	0	0	0	0	0	0	0	0	0	0	0	0	0	0	0	0	0	0	0	0	0	0	0	0	0	0	0	0	0	0	0	0	0	0	0	0
3355954	-	u	TGCAGCCGCCGCCGCCGCGAGGATGAGGGGGATCCCCGCCGACTTCCTCTTCTTCGAGCACGGGCCGCC	100	69	chr1R	709488957	709489026	+	0	0	0	1	0	0	0	0	0	0	0	0	0	0	0	0	0	0	0	0	0	0	0	0	0	0	0	0	0	0	0	0	0	0	0	0	0	0	0	0
3343980	-	u	TGCAGCTGTATACAGCACGTACGTGCGTCCGTACATACGCGAGAATATTTATATAGTAGTACAGGGCTG	100	69	chr1R	709746142	709746211	-	0	0	0	1	0	0	1	0	0	0	0	0	0	0	0	0	0	0	0	0	0	0	0	0	0	0	0	0	0	0	0	0	0	0	0	0	0	0	0	0
7354580	-	u	TGCAGGAGCGGCGAAAGTAGACAGGAAAAAAAGAATTACAGCCTTGCATTGCATCTGCATCTACGCTGG	100	69	chr1R	709746613	709746682	-	0	0	0	0	0	1	0	0	0	0	0	0	0	0	0	0	0	0	0	0	0	0	0	0	0	0	0	0	0	0	0	0	0	0	0	0	0	0	0	0
5207600	-	u	TGCAGGAGCGGCGAAAGTAGACAGGAAAAAAAAAAGAATTACAGCCTTGCATTGCATCTGCATCTACGC	100	69	chr1R	709746616	709746685	-	0	0	0	1	1	0	1	1	1	0	0	-	0	0	0	0	0	0	0	0	0	0	0	0	0	0	0	0	0	0	0	0	0	0	0	0	0	0	0	0
5221695	-	u	TGCAGGAGCGGCGAAAGCAGACGGAAAAGCGGCTGGAAACAGAATTACAGCCAGCCTGGCATCTACGCT	100	69	chr1R	709800338	709800407	+	0	0	0	0	1	0	1	1	0	0	0	1	0	1	0	0	0	0	0	-	0	0	0	0	0	0	0	0	0	0	0	0	0	0	0	0	0	0	0	0
3739718	SECCE1Rv1G0060350	i	TGCAGGAGCAACACATTAAAGAGCATCGTCAGTCAGTGAGTGCGCGACTGAATCAGTTCCATCCGAGAA	100	69	chr1R	710000051	710000120	-	0	0	1	1	1	0	1	0	1	0	0	1	0	1	0	0	0	0	0	1	0	0	0	0	0	0	0	0	0	0	0	0	0	0	0	0	0	0	0	0
3596611	SECCE1Rv1G0060350	i	TGCAGTTTTTGGTGATAGTGGAGCTACCGCTAAAAGCAGTAGTTGCAGTCTTTAGTGATGGGTACAGCT	100	69	chr1R	710003379	710003448	-	0	0	1	1	0	0	0	0	1	0	0	0	0	0	0	0	0	0	0	0	0	0	0	0	0	0	0	0	0	0	0	0	0	0	0	0	0	0	0	0
3894893	SECCE1Rv1G0060380	x	TGCAGTTCCACGACGACGCACGTTTGCTCCTTCGAAGACGTTGTCACTGGCGCCGTGAAAGCGGCAATG	100	69	chr1R	710035127	710035196	-	0	0	1	1	1	1	1	1	0	0	0	-	0	1	0	0	0	0	0	1	0	0	0	0	0	0	0	0	0	0	0	0	0	0	0	0	0	0	0	0
3352345	-	u	TGCAGCGTGAGGGGCGTCGTTGTTGGAGTTGTGGGAGCCGTTAGAGCCGTCGAAGACATCAGAGTCACA	100	69	chr1R	710121398	710121467	+	0	0	0	0	1	0	1	0	0	0	0	-	0	-	0	0	0	0	0	0	0	0	0	0	0	0	0	0	0	0	0	0	0	0	0	0	0	0	0	0
3353715	-	u	TGCAGACAAACTTTAACCCCCCCGAAAAAAAGTCAGTAACACATAGACACATGGCTACGACATTACTCA	100	69	chr1R	710140305	710140374	-	0	0	0	1	0	1	0	1	1	0	0	0	0	0	0	0	0	0	0	0	0	0	0	0	0	0	0	0	0	0	0	0	0	0	0	0	0	0	0	0
100163175	-	u	TGCAGCTGCCCAAGGTTCTAACGTGTGCAAGTTCCATACACATGCATATGCAGCTAGCTAGTGGCCGGC	100	69	chr1R	710440564	710440633	-	0	0	0	0	0	1	0	0	0	0	0	0	0	0	0	0	0	0	0	0	0	0	0	0	0	0	0	0	0	0	0	0	0	0	0	0	0	0	0	0
3352512	-	u	TGCAGCTGCCCAAGGTTCTAACGTGTGCAAGTTCCATACACATGCATATGCAGCTAGCTAGTGGCCGAG	97.1014	67	chr1R	710440566	710440633	-	0	0	0	0	0	1	0	0	0	0	0	0	0	0	0	0	0	0	0	0	0	0	0	0	0	0	0	0	0	0	0	0	0	0	0	0	0	0	0	0
3739142	-	u	TGCAGCTGCCCAAGGTTTAAACGTGTGCAAGTTGCGTAGACATGCATATGCAGCTAGCTAGTGGCCGAG	97.1014	67	chr1R	710454404	710454471	-	0	0	0	1	0	0	0	0	0	0	0	0	0	0	0	0	0	0	0	0	0	0	0	0	0	0	0	0	0	0	0	0	0	0	0	0	0	0	0	0
3746497	-	u	TGCAGACATACGTACTGGCACACGCATACGTATACACAAGTGCGACTTGACCTTTTTGGGGGGGTTGTG	100	69	chr1R	710509265	710509334	+	0	0	0	1	0	0	0	1	1	0	0	0	0	0	0	0	0	0	0	0	0	0	0	0	0	0	0	0	0	0	0	0	0	0	0	0	0	0	0	0
4496216	SECCE1Rv1G0060570	i	TGCAGGTGCATCAAAAAGTCAGGTCCATTGCAATTGGATCGTCGTCTGGTTGGGGTGGAAAGGGAACTC	100	69	chr1R	710567123	710567192	+	0	0	1	1	1	0	1	1	1	0	0	1	0	-	0	0	0	0	0	0	0	0	0	0	0	0	0	0	0	0	0	0	0	0	0	0	0	0	0	0
3583588	-	u	TGCAGCGCCATATAGGAATTATCCGCTGGCTGCGGCGAATTGCCAGCCATTCTACGCAGCGGTAAGAGC	100	69	chr1R	710755322	710755391	+	0	0	1	1	0	1	0	0	1	0	0	0	0	0	0	0	0	0	0	-	0	0	0	0	0	0	0	0	0	0	0	0	0	0	0	0	0	0	0	0
100055337	-	u	TGCAGAAGGGTGATCTGCCCATTACCCACTGCCACCGAAGGCGAAGAAGCGGGCACCTGCACTAATGGC	100	69	chr1R	710862427	710862496	+	0	0	1	0	0	0	0	0	0	0	0	0	0	0	0	0	0	0	0	0	0	0	0	0	0	0	0	0	0	0	0	0	0	0	0	0	0	0	0	0
3358084_A	SECCE1Rv1G0060630	x	TGCAGAAACAATGAAGAAAAAAAGAGACGTGGACTTTGGTGACCCGATCGACACGCGTGAAATACCTTG	100	69	chr1R	710993789	710993858	+	0	0	0	0	0	0	0	0	1	0	0	0	0	0	0	0	0	0	0	0	0	0	0	0	0	0	0	0	0	0	0	0	0	0	0	0	0	0	0	0
7465526	-	u	TGCAGCAACAGCAGCGGAGGATGTGGTGGACCTAGCCCGGTCGACCTGGGAGAGCCTCGGGAAGAGCCG	100	69	chr1R	711102729	711102798	+	0	0	1	0	0	0	0	0	0	0	0	0	0	0	0	0	0	0	0	0	0	0	0	0	0	0	0	0	0	0	0	0	0	0	0	0	0	0	0	0
3344394	-	u	TGCAGGCTCTCTGCTCGAAATGTCTGCTGAGCATCTTCTTCATTGAGGCAAAATCAATTGCTTGGTGCA	100	69	chr1R	711694183	711694252	-	0	0	0	1	1	0	-	0	1	0	0	1	0	0	0	0	0	0	0	0	0	0	0	0	0	0	0	0	0	0	0	0	0	0	0	0	0	0	0	0
3359715	-	u	TGCAGCGCCATCTCCACATCTACATCCTCATCGGAGCTCACACCATTGCAGTTGAGACCACGCGATGCC	100	69	chr1R	711845262	711845331	-	0	0	0	1	0	0	1	1	1	0	0	0	0	0	0	0	0	0	0	-	0	0	0	0	0	0	0	0	0	0	0	0	0	0	0	0	0	0	0	0
3346222	-	u	TGCAGCGAATTCTTGGCAGTTTTGAATAGACAGATCTTTGTACAGTTTTGAATGAAGATTGTATGCTTT	100	69	chr1R	711876617	711876686	-	0	0	1	1	1	0	1	0	1	0	0	-	0	-	0	0	0	0	0	0	0	0	0	0	0	0	0	0	0	0	0	0	0	0	0	0	0	0	0	0
3906560	-	u	TGCAGACCATCAGAAGGCCTACTCGATGGATATATAGATAAACCTAATGGCTGGCCTCTCCCCGTCATC	100	69	chr1R	712228919	712228988	+	0	0	0	1	0	0	0	0	1	0	0	0	0	0	0	0	0	0	0	1	0	0	0	0	0	0	0	0	0	0	0	0	0	0	0	0	0	0	0	0
3354961	-	u	TGCAGAGTCTGCATCGGCCTTGGGAGAGGAAGGAGGAGTAACCATTGCTCTGATTACCAAACTAAGCGT	100	69	chr1R	712230037	712230106	+	0	0	1	1	0	0	1	1	1	0	0	0	0	0	0	0	0	0	0	1	0	0	0	0	0	0	0	0	0	0	0	0	0	0	0	0	0	0	0	0
4494386	SECCE1Rv1G0060800	x	TGCAGCTGCACCGCACGAGGCGATGACTCCATGGCTCGACGTGGTGTGGTGCGTCGCTTTCGTTTGGCC	100	69	chr1R	712251622	712251691	-	0	0	0	0	0	0	0	1	0	0	0	0	0	0	0	0	0	0	0	0	0	0	0	0	0	0	0	0	0	0	0	0	0	0	0	0	0	0	0	0
4488308	SECCE1Rv1G0060800	c	TGCAGCTGCTGCTGGTTCTTCTCGGCGTCGCCGTCGTCTCGGCCTCGGCTGATGCGGCGTTTCCAAGAG	100	69	chr1R	712251687	712251756	+	0	0	0	0	0	0	0	1	0	0	0	0	0	0	0	0	0	0	0	0	0	0	0	0	0	0	0	0	0	0	0	0	0	0	0	0	0	0	0	0
3351116	-	u	TGCAGACGGCGGTGGTTGGGCAGCGGGCAGGCGAAGGCTACACTGGACATAGTCATGGGCATATGTGTT	100	69	chr1R	712255882	712255951	-	0	0	1	1	1	1	1	1	1	0	0	1	0	0	0	0	0	0	0	0	0	0	0	0	0	0	0	0	0	0	0	0	0	0	0	0	0	0	0	0
3745326	SECCE1Rv1G0060830	x	TGCAGCCAGAGGAGCAGCGGCGTGTCGGCGAGCGGGGCGCTGGCCTCGTAGAAGGCGTAGAAGAGGGAG	100	69	chr1R	712293810	712293879	+	0	0	1	1	0	0	1	0	1	0	0	0	0	0	0	0	0	0	0	-	0	0	0	0	0	0	0	0	0	0	0	0	0	0	0	0	0	0	0	0
3355960	-	u	TGCAGAGCGGGCAGGTGTTTCTGCTCTTGATCCACGGCGCGAGGCAGCCCCAGTGGAACACGTGCCGAG	97.1014	67	chr1R	712563112	712563179	-	0	0	1	1	0	1	0	0	1	0	0	0	0	0	0	0	0	0	0	0	0	0	0	0	0	0	0	0	0	0	0	0	0	0	0	0	0	0	0	0
3581798	-	u	TGCAGCTGCCATGCACCAGATTAGGCAGACGGCCAGTGCGGGACACCCATGCTAGCGTGGTGTGAATCG	100	69	chr1R	712568889	712568958	-	0	0	0	1	0	0	0	0	1	0	0	0	0	0	0	0	0	0	0	0	0	0	0	0	0	0	0	0	0	0	0	0	0	0	0	0	0	0	0	0
3591163	SECCE1Rv1G0060930	x	TGCAGCTCCTCATGCTCCAAGTCCAGGTACCCCAGCATGTCGTACAGCGAAGACGGCGTGGACGCCGCC	100	69	chr1R	712735021	712735090	+	0	0	0	1	1	0	1	1	1	0	0	-	0	-	0	0	0	0	0	0	0	0	0	0	0	0	0	0	0	0	0	0	0	0	0	0	0	0	0	0
3899312	-	u	TGCAGCCTGAATTCATCGTCATCAACCATTGCCGTGTGCTTTGGAAAAATAAAACATTGTCGTACGTGT	100	69	chr1R	712767410	712767479	+	0	0	0	1	1	0	1	0	0	0	0	1	0	-	0	0	0	0	0	0	0	0	0	0	0	0	0	0	0	0	0	0	0	0	0	0	0	0	0	0
3360188	SECCE1Rv1G0060960	x	TGCAGATGCTCTCCCCATCCCTGGACGCCATGGCCAACAACCGATCAAGAACGCTATAGCCAAGCTCCT	100	69	chr1R	712960936	712961005	+	0	0	0	1	1	1	1	1	1	0	0	-	0	-	0	0	0	0	0	0	0	0	0	0	0	0	0	0	0	0	0	0	0	0	0	0	0	0	0	0
3885994	SECCE1Rv1G0060980	i	TGCAGAATGAAGCAGCAGTTGGTCAGACTCAGCCATGGAGCAGAGCAGGGGTGGGAAGAAATGATGTTC	100	69	chr1R	713072828	713072897	-	0	0	1	1	1	0	1	1	1	0	0	1	0	-	0	0	0	0	0	0	0	0	0	0	0	0	0	0	0	0	0	0	0	0	0	0	0	0	0	0
7500888	SECCE1Rv1G0060980	i	TGCAGCACACAACAACATTCAGCAACAACAAAAAAGTTCAGAATCACAGCAACAACAAAAAATTCAGAA	100	69	chr1R	713073024	713073093	-	0	0	1	0	0	1	0	0	0	0	0	0	0	0	0	0	0	0	0	0	0	0	0	0	0	0	0	0	0	0	0	0	0	0	0	0	0	0	0	0
3344488	SECCE1Rv1G0060980	i	TGCAGCACACAACAACATTCAGCAACAACAACAAAAAGTTCAGAATCACAGCAACATTCAGCAACAACC	100	69	chr1R	713073036	713073105	-	0	0	0	1	0	0	1	1	1	0	0	0	0	0	0	0	0	0	0	0	0	0	0	0	0	0	0	0	0	0	0	0	0	0	0	0	0	0	0	0
3347483	-	u	TGCAGTGTTGCATTGCATGCACTCGATGAGTCCAAGTCCATGTTTCACACTTTTTACCGAAAGTGCCTT	100	69	chr1R	713279074	713279143	-	0	0	0	1	0	0	1	0	1	0	0	0	0	0	0	0	0	0	0	0	0	0	0	0	0	0	0	0	0	0	0	0	0	0	0	0	0	0	0	0
3599883	-	u	TGCAGCCGCAATCAGAGCCGTGCAGGACAGGCGCAAGGCATGCGGGCCCAATGCCCAGTGCCCTTTGTT	100	69	chr1R	713297682	713297751	-	0	0	1	1	1	1	1	1	1	0	0	1	0	0	0	0	0	0	0	1	0	0	0	0	0	0	0	0	0	0	0	0	0	0	0	0	0	1	0	1
4494732	-	u	TGCAGTGATGCAGACTTCCTACTCAAGGCAGTGTTTGAGTGGTTATCGGCCTGCCAAGCGACCGAAACG	100	69	chr1R	713318790	713318859	+	0	0	0	1	0	0	1	0	1	0	0	0	0	0	0	0	0	0	0	1	0	0	0	0	0	0	0	0	0	0	0	0	0	0	0	0	0	0	0	0
3585239	-	u	TGCAGACCACAGAAGTCTACTCTACAAAGGTGCACCAGTCCAGTTGATATGCACAGAGAAACATAAGTG	100	69	chr1R	713331115	713331184	+	0	0	0	1	0	0	0	1	1	0	0	0	0	0	0	0	0	0	0	0	0	0	0	0	0	0	0	0	0	0	0	0	0	0	0	0	0	0	0	0
3600437	-	u	TGCAGCTTGGCGCGTACATAGCGTGGACGAGCTGCATGCAGTAGAGGCCGTTGTGATCCTTTGGAGCCC	100	69	chr1R	713486802	713486871	+	0	0	0	1	1	0	1	1	1	0	0	1	0	-	0	0	0	0	0	-	0	0	0	0	0	0	0	0	0	0	0	0	0	0	0	0	0	0	0	0
5200891	-	u	TGCAGAGACAGTTCTTCACTGACGAATTCTTTTCCTTGCATCCATTTGCTAGTAACTTTTGGCTGCCTA	100	69	chr1R	713522775	713522844	-	0	0	0	1	0	1	1	0	0	0	0	0	0	0	0	0	0	0	0	0	0	0	0	0	0	0	0	0	0	0	0	0	0	0	0	0	0	0	0	0
3364991	-	u	TGCAGCTAGCTTTGCATGCACTCCATTGCTGGCTTGCCGTGTTGACTCTATCTGGATGTGTTTCATGGG	100	69	chr1R	714384003	714384072	-	0	0	0	-	1	1	1	1	1	0	0	1	0	-	0	0	0	0	0	1	0	0	0	0	0	0	0	0	0	0	0	0	0	0	0	0	0	0	0	0
3351199	-	u	TGCAGGTCACCTTCGCTACCTCCCTGCTTCTGGTGGTTCCACTTGCGGCAATGACTTCTTGTCTTCCAA	100	69	chr1R	714676354	714676423	-	0	0	0	0	1	1	1	0	1	0	0	1	0	1	0	0	0	0	0	0	0	0	0	0	0	0	0	0	0	0	0	0	0	0	0	0	0	0	0	0
3901356	-	u	TGCAGGAAGGGATCATGCATCAGGGCTGTCCCCGAGTCCGCACTGACCGCCCTGCTAAACACACCATAA	100	69	chr1R	715003470	715003539	-	0	0	0	1	1	0	1	0	1	0	0	-	0	-	0	0	0	0	0	0	0	0	0	0	0	0	0	0	0	0	0	0	0	0	0	0	0	0	0	0
3344437	SECCE1Rv1G0061360	o	TGCAGGTCGGTGCATTCCTTCCCCAGATCCCAGGAACCTCTGCTCTGCTCTCTCTGCTTGTGGTGGATC	100	69	chr1R	715092199	715092268	+	0	0	0	0	1	0	1	0	0	0	0	1	0	1	0	0	0	0	0	1	0	0	0	0	0	0	0	0	0	0	0	0	0	0	0	0	0	0	0	0
3600275	-	u	TGCAGCTGATGTAACGGAGATTATGAAGCTGAGAGCTTCCCCGAGGCAGGATGAGGACGTTTTAGCTTG	100	69	chr1R	715516228	715516297	+	0	0	1	0	0	0	0	1	0	0	0	0	0	0	0	0	0	0	0	-	0	0	0	0	0	0	0	0	0	0	0	0	0	0	0	0	0	0	0	0
100047882	-	u	TGCAGATGCTTTTTTGAAACATAGATCTTGTTGCAAAAAAATCAGCAAATATCTTGTTCAAAAAAAAAG	97.1014	67	chr1R	715673524	715673591	-	0	0	0	0	0	1	0	0	0	0	0	0	0	0	0	0	0	0	0	0	0	0	0	0	0	0	0	0	0	0	0	0	0	0	0	0	0	0	0	0
5204450	-	u	TGCAGAACACAACCAGGCGGAGAGCACCATGTCGGCCGACTTCTTCAACGGCGGCGAGAGAGGCTCCCG	100	69	chr1R	715755703	715755772	-	0	0	0	0	0	1	0	0	0	0	0	0	0	0	0	0	0	0	0	0	0	0	0	0	0	0	0	0	0	0	0	0	0	0	0	0	0	0	0	0
5210319	-	u	TGCAGCGCCCTTATCTGAATCCGCAGCCCACGCACGGGCTCGCGTCCACGCCACCAGACTGGTGGTGGC	100	69	chr1R	715972493	715972562	-	0	0	0	1	0	0	-	0	1	0	0	0	0	0	0	0	0	0	0	0	0	0	0	0	0	0	0	0	0	0	0	0	0	0	0	0	0	0	0	0
3600233	-	u	TGCAGAGAAACAAAGGGAGGGAGGGAGAAACAGAAGCAGACAAAGACGAGAGAGAGAGAGACGGCGAGG	100	69	chr1R	716315358	716315427	+	0	0	0	1	0	0	0	1	0	0	0	1	0	0	0	0	0	0	0	1	0	0	0	0	0	0	0	0	0	0	0	0	0	0	0	0	0	0	0	0
3595732	-	u	TGCAGGCGAGGGCCTCTTTCAACTCGTTATAAGCGAGGTATACATCGGTTCTAGCGAGGCCGAGTACCA	100	69	chr1R	716339680	716339749	-	0	0	1	1	1	1	1	1	1	0	0	0	0	0	0	0	0	0	0	0	0	0	0	0	0	0	0	0	0	0	0	0	0	0	0	0	0	0	0	0
3745223	SECCE1Rv1G0061530	c	TGCAGCTGCCTCCTGGGAAATGCACATCCCCGAAGCAGAATCAGGTTCAGTGTGGCTCCTGCTCAGAGG	100	69	chr1R	716371815	716371884	+	0	0	1	1	1	1	1	1	1	0	0	1	0	1	0	0	0	0	0	1	0	0	0	0	0	0	0	0	0	0	0	0	0	0	0	0	0	0	0	0
3362140	SECCE1Rv1G0061570	e	TGCAGGTCTTGCGTGACTGACTGATACTTGAGCTGTAATAACTTGTGTTCGGTCAGGGCTCGAGCTTTT	100	69	chr1R	716564443	716564512	+	0	0	0	1	1	1	1	1	1	0	0	1	0	0	0	0	0	0	0	-	0	0	0	0	0	0	0	0	0	0	0	0	0	0	0	0	0	0	0	0
100003499	-	u	TGCAGATGGACAGGAACATGCGTAGTGGAAACCCAGTCAGACTCGTACTCCCTACCTAGTTAACGCGCA	97.1014	67	chr1R	716599266	716599333	+	0	0	0	0	1	0	1	0	0	0	0	0	0	0	0	0	0	0	0	0	0	0	0	0	0	0	0	0	0	0	0	0	0	0	0	0	0	0	0	0
3906931	-	u	TGCAGCTCCACGCGCAGGCGAAGGGGAGGCCCGCCAGCAGTACGGTGATCGCCGACCCCGACGTGGGCG	100	69	chr1R	716912465	716912534	+	0	0	0	1	1	0	1	1	1	0	0	1	0	-	0	0	0	0	0	-	0	0	0	0	0	0	0	0	0	0	0	0	0	0	0	0	0	0	0	0
3347744	-	u	TGCAGAAAACGTAAGATCGAAGTTGAGCTATAATGATCTGATAATAATTCAGAACCCCGCCAGCAGAAA	100	69	chr1R	717306425	717306494	-	0	0	0	0	0	0	0	1	1	0	0	1	0	-	0	0	0	0	0	1	0	0	0	0	0	0	0	0	0	0	0	0	0	0	0	0	0	0	0	0
3734104	SECCE1Rv1G0061790	x	TGCAGCACCTGGTCCAGTTGCCCACACGCTGCGGCGATTAGTCCTGTAGGCAAAGTGTGGATGTTTGAG	100	69	chr1R	717440558	717440627	-	0	0	0	1	0	0	0	0	1	0	0	0	0	0	0	0	0	0	0	1	0	0	0	0	0	0	0	0	0	0	0	0	0	0	0	0	0	0	0	0
100003471	SECCE1Rv1G0061800	i	TGCAGATGCACCTTGGTTGCAGAACACTTATTTTGCTTTTCAGAGGGCCAATCCTTATGCCTTGGTAGA	100	69	chr1R	717444807	717444876	+	0	0	0	0	1	0	1	0	0	0	0	0	0	0	0	0	0	0	0	0	0	0	0	0	0	0	0	0	0	0	0	0	0	0	0	0	0	0	0	0
3363104	-	u	TGCAGTATGTCCCTCGCATCCCAGGCATGCATCTTTTTGTCGTCGGCAGAGACAGGATAACCAAAACTA	100	69	chr1R	717517904	717517973	+	0	0	1	1	1	1	1	1	1	0	0	1	0	-	0	0	0	0	0	-	0	0	0	0	0	0	0	0	0	0	0	0	0	0	0	0	0	0	0	0
3900493	-	u	TGCAGTTCAGGTTTCAATGACAAGCACTGTTTTCATGAAGAAAAACACATGCACGTGGGCCCACTCACG	100	69	chr1R	717521608	717521677	-	0	0	0	0	0	0	1	0	1	0	0	0	0	0	0	0	0	0	0	-	0	0	0	0	0	0	0	0	0	0	0	0	0	0	0	0	0	0	0	0
3345331	-	u	TGCAGCTGCAACACTGACTGGGTTGCCTCCTTTCTTCATCGTGACCACCACCTCCATTCAGTCCGAATC	100	69	chr1R	717954110	717954179	-	0	0	0	1	0	0	1	1	1	0	0	0	0	0	0	0	0	0	0	0	0	0	0	0	0	0	0	0	0	0	0	0	0	0	0	0	0	0	0	0
3354211	SECCE1Rv1G0062090	i	TGCAGCAGTCTCGTCAGTCCAGAAGGCAGGGAGCGTGTAAGTGTAATGCAGCAAGAATCGATCGACGAT	100	69	chr1R	718427649	718427718	+	0	0	0	0	0	0	1	1	0	0	0	0	0	0	0	0	0	0	0	-	0	0	0	0	0	0	0	0	0	0	0	0	0	0	0	0	0	0	0	0
3594874	-	u	TGCAGCGTCGTCGGGGGAGCCGCCGCACTGCTGCGTGGACCACCACGTGTGGGGCAACGCGTCGGAGAA	100	69	chr1R	718444229	718444298	-	0	0	0	0	1	0	1	0	0	0	0	0	0	0	0	0	0	0	0	1	0	0	0	0	0	0	0	0	0	0	0	0	0	0	0	0	0	0	0	0
3749073	-	u	TGCAGCTTATACATAACCAACAAAACCATCAAAATCAGCAAGCGTTCGTCAGTCCACAAGGCAGGGAGC	100	69	chr1R	718444294	718444363	+	0	0	0	0	1	0	1	0	0	0	0	0	0	0	0	0	0	0	0	-	0	0	0	0	0	0	0	0	0	0	0	0	0	0	0	0	0	0	0	0
5486384	-	u	TGCAGCCTGGCGAGCGAGCTGCTACCGTCCGACGGTCCGAGGTGCGCGACGCGCTGTCCTCAGCCCTCG	100	69	chr1R	718452155	718452224	+	0	0	1	0	0	1	0	0	1	0	0	0	0	0	0	0	0	0	0	-	0	0	0	0	0	0	0	0	0	0	0	0	0	0	0	0	0	0	0	0
3588597_A	SECCE1Rv1G0062120	x	TGCAGGCGTCACCGTCACCTCCTCGATCAGCGCCTCGATCTCTGGATAGGTGGCATGGTAGTCGACGGA	100	69	chr1R	718456644	718456713	-	0	0	0	1	0	0	0	0	0	0	0	0	0	0	0	0	0	0	0	0	0	0	0	0	0	0	0	0	0	0	0	0	0	0	0	0	0	0	0	0
3365307	SECCE1Rv1G0062160	x	TGCAGGCGTCACCGTCACCTCCTCGATCAGCGCCTCAATCTCCGGATAGGTGACATGGTGGTCAATGGA	100	69	chr1R	718473086	718473155	-	0	0	1	1	0	1	1	0	1	0	0	0	0	-	0	0	0	0	0	1	0	0	0	0	0	0	0	0	0	0	0	0	0	0	0	0	0	0	0	0
5757952	SECCE1Rv1G0062170	i	TGCAGGAGCAAGCCTTTCTTAAAACCCGTCTACCAGGATAGGAAGCTGGGGATGACATTTTCAAAATAA	100	69	chr1R	718475387	718475456	+	0	0	0	0	0	0	1	0	0	0	0	0	0	0	0	0	0	0	0	0	0	0	0	0	0	0	0	0	0	0	0	0	0	0	0	0	0	0	0	0
3748959	-	u	TGCAGCGGGGCTGTAGGATTCCGCCGCGGAGTTCTTGAGGCCGTGCTTGGCACAATGTTTTGCTCCGAG	97.1014	67	chr1R	719089175	719089242	-	0	0	0	0	0	0	1	0	0	0	0	1	0	1	0	0	0	0	0	1	0	0	0	0	0	0	0	0	0	0	0	0	0	0	0	0	0	0	0	0
3750149	-	u	TGCAGACGATTATACTAGCTAGTGACATGTTTCGTCGATTCCGTCCAGCTTCAGTCTCCTCTCATCACA	100	69	chr1R	719136013	719136082	-	0	0	0	0	0	0	0	1	0	0	0	0	0	0	0	0	0	0	0	0	0	0	0	0	0	0	0	0	0	0	0	0	0	0	0	0	0	0	0	0
3577745	-	u	TGCAGGCGAGGTGGCTCTGGTTGAAGCGTGTTGATGGGGCAAGGCCTTGGAAGGAATTTGACATAAAAG	100	69	chr1R	719428878	719428947	-	0	0	0	1	0	0	0	0	0	0	0	0	0	0	0	0	0	0	0	0	0	0	0	0	0	0	0	0	0	0	0	0	0	0	0	0	0	0	0	0
3890933	-	u	TGCAGCGTGATGTTCCACCATCTGAAGTTCGTTACCCCAAGCCCGCCAGACCACTTGTGCATGCAGACT	100	69	chr1R	719428943	719429012	+	0	0	0	0	0	0	1	0	0	0	0	0	0	0	0	0	0	0	0	0	0	0	0	0	0	0	0	0	0	0	0	0	0	0	0	0	0	0	0	0
100085325	-	u	TGCAGTACAACGATATATAACTTATTTTCTCGAGCAGTAGGCCAAACTAGGCTCGTGAACATCGTGAGC	100	69	chr1R	719465472	719465541	+	0	0	0	0	0	0	1	0	0	0	0	0	0	0	0	0	0	0	0	0	0	0	0	0	0	0	0	0	0	0	0	0	0	0	0	0	0	0	0	0
3349128	SECCE1Rv1G0062480	i	TGCAGCCACAAATCGCATCACACCATGAGCAAGCAACAGAAACGGAAGCTCGCATCGAAAACCCCATCC	100	69	chr1R	719677989	719678058	-	0	0	1	1	1	1	1	1	1	0	0	1	0	-	0	0	0	0	0	-	0	0	0	0	0	0	0	0	0	0	0	0	0	0	0	0	0	0	0	0
5045515	SECCE1Rv1G0062490	x	TGCAGAGAGCTGCTGTCTGTTTCTGAAGCACACAATGGAGAATTGCCTGGGTTTGTTGAGTTTGACACA	100	69	chr1R	719684166	719684235	+	0	0	0	0	0	0	0	1	0	0	0	0	0	0	0	0	0	0	0	-	0	0	0	0	0	0	0	0	0	0	0	0	0	0	0	0	0	0	0	0
100025698	SECCE1Rv1G0062490	c	TGCAGCGCGGACTCAGAGACGCCGTCTGGAAGTACCGAGGACGCCGGAGCGTCCTCCTCCGTGTCGACC	100	69	chr1R	719684447	719684516	-	0	0	0	1	0	0	0	1	0	0	0	0	0	0	0	0	0	0	0	0	0	0	0	0	0	0	0	0	0	0	0	0	0	0	0	0	0	0	0	0
3595077	SECCE1Rv1G0062490	o	TGCAGGTAGAAGGCCGTGGAGCTTCCCCTTCTTCGCGGGGGGCTGCGCCAGCGCCCACGCCGCGGCGCC	100	69	chr1R	719685084	719685153	-	0	0	0	1	1	0	1	1	1	0	0	1	0	-	0	0	0	0	0	1	0	0	0	0	0	0	0	0	0	0	0	0	0	0	0	0	0	0	0	0
3732244	SECCE1Rv1G0062530	o	TGCAGGGGCGCGGAGCCGAAGCAGCTGGCCTTCTCCGCCGCGCTCGGCGTCACCATCGGGATCTTCCCC	100	69	chr1R	720274006	720274075	+	0	0	0	0	0	0	1	0	0	0	0	0	0	0	0	0	0	0	0	0	0	0	0	0	0	0	0	0	0	0	0	0	0	0	0	0	0	0	0	0
3894371	-	u	TGCAGCCGTCCCCCGACACGCCGCCGTGCGCCGCCAACGCCTCTCCGCCGTGTGCCCTCCCCGCCCCAT	100	69	chr1R	720503420	720503489	+	0	0	1	1	0	1	0	0	1	0	0	1	0	0	0	0	0	0	0	-	0	0	0	0	0	0	0	0	0	0	0	0	0	0	0	0	0	0	0	0
5138340	SECCE1Rv1G0062630	p	TGCAGTTTCATCCCCCTCCCGCGGTTGCAGCATCCTCGGCGTCGTCGCGTGAGGTTGCAGCTCGCCATG	100	69	chr1R	720533581	720533650	+	0	0	0	1	1	0	1	0	0	0	0	0	0	0	0	0	0	0	0	-	0	0	0	0	0	0	0	0	0	0	0	0	0	0	0	0	0	0	0	0
3897158	-	u	TGCAGCCGTCCGTCGGCGTGAAGGAGGAGCACGGCAAGCGAGTTGGGCTTGAAGACTTTGTCCGCTGCT	100	69	chr1R	720533877	720533946	-	0	0	1	1	1	1	1	0	0	0	0	0	0	-	0	0	0	0	0	1	0	0	0	0	0	0	0	0	0	0	0	0	0	0	0	0	0	0	0	0
5219215	-	u	TGCAGCCACTGAAACGAACGGTGGCTCCGCGCACAAGGGTGGCCCAGCTGTCATATGCTCTAGCCCGAG	100	69	chr1R	720560706	720560775	-	0	0	0	1	0	0	0	0	0	0	0	0	0	0	0	0	0	0	0	-	0	0	0	0	0	0	0	0	0	0	0	0	0	0	0	0	0	0	0	0
3357609	-	u	TGCAGTCAATCGAAGTCGAAAACCTGTGGGCCCTCCCGCTGTCCCCCGCTGCGAGCCGATTTGGCGATG	97.1014	67	chr1R	720972136	720972203	+	0	0	0	1	0	0	0	0	0	0	0	0	0	0	0	0	0	0	0	0	0	0	0	0	0	0	0	0	0	0	0	0	0	0	0	0	0	0	0	0
7410650	-	u	TGCAGGCTGGCGTAGGTTACTCACTCGCAGTGTCTCGCCTGCCGTATTAATTATCGACAGGAACAATCA	100	69	chr1R	721178171	721178240	-	0	0	0	0	1	0	1	0	0	0	0	0	0	0	0	0	0	0	0	0	0	0	0	0	0	0	0	0	0	0	0	0	0	0	0	0	0	0	0	0
3354785	-	u	TGCAGGCTGGCGTCACTCACTCACAGGGTCTTGCCTGTCGTATTAATTATTGCCAGAGCCAGCCCCCGA	100	69	chr1R	721352288	721352357	-	0	0	0	1	0	1	0	1	0	0	0	1	0	1	0	0	0	0	0	1	0	0	0	0	0	0	0	0	0	0	0	0	0	0	0	0	0	0	0	0
3899715	-	u	TGCAGTTTAATCCTCACATGTGGTATGTGCTGTGTTAATAAATACTCCCAGGGACACGCTACCACTACT	100	69	chr1R	721379172	721379241	-	0	0	0	0	0	1	-	1	0	0	0	0	0	0	0	0	0	0	0	0	0	0	0	0	0	0	0	0	0	0	0	0	0	0	0	0	0	0	0	0
5788894	SECCE1Rv1G0062840	c	TGCAGCCATATGGCGGCTGCGCATGCCACCGTGGCAACCGCTACATCGCGTATGATCCCACGGTGTCAC	100	69	chr1R	721489533	721489602	-	0	0	0	1	1	0	1	0	1	0	0	0	0	0	0	0	0	0	0	1	0	0	0	0	0	0	0	0	0	0	0	0	0	0	0	0	0	0	0	0
3577787	-	u	TGCAGTTTACACACCGAAAGCAGAGAAACAGAGGATGGATGAACCACCAAGAACACACAGGGGATTGGG	100	69	chr1R	721636599	721636668	-	0	0	0	1	1	0	1	0	0	0	0	0	0	0	0	0	0	0	0	-	0	0	0	0	0	0	0	0	0	0	0	0	0	0	0	0	0	0	0	0
4494658	-	u	TGCAGCCGACGATAGTGTGGCGGATGATGAGCAATTGACTCAGGAACAACATGAGGCGGCTGAGCAGCT	100	69	chr1R	721815943	721816012	+	0	0	0	0	0	0	1	0	1	0	0	1	0	1	0	0	0	0	0	1	0	0	0	0	0	0	0	0	0	0	0	0	0	0	0	0	0	0	0	0
3884244	-	u	TGCAGGCTGTGCCGTCTTGGCGTTGTCCTCTTTGGCCGCACCAGGTTTACTCTTCTTGATTTCCTCGAT	100	69	chr1R	721841905	721841974	-	0	0	1	1	0	1	0	1	0	0	0	0	0	0	0	0	0	0	0	-	0	0	0	0	0	0	0	0	0	0	0	0	0	0	0	0	0	0	0	0
3744570	-	u	TGCAGCTGCTGGTCCTCGCTGTTGAACAAGCGCATGTTGTTGCTTCTCCTCTCCGCTCGACTAGTAGCA	100	69	chr1R	722500883	722500952	-	0	0	0	0	0	0	0	1	0	0	0	1	0	1	0	0	0	0	0	0	0	0	0	0	0	0	0	0	0	0	0	0	0	0	0	0	0	0	0	0
100000214	-	u	TGCAGCTTCCATATGTGGCGGACTCCATGCTCGCCGCTGCCGGCGCTCGTCATTGGATGCTCGTGCTTC	100	69	chr1R	722555954	722556023	+	0	0	0	0	1	0	1	0	0	0	0	1	0	-	0	0	0	0	0	1	0	0	0	0	0	0	0	0	0	0	0	0	0	0	0	0	0	0	0	0
3595761	SECCE1Rv1G0063040	i	TGCAGCTGATGAAACAGCTTCCTGAAGGCATTATCGATTTGCCGCCGCATTGAGACACATATCAGCTCT	100	69	chr1R	722617514	722617583	-	0	0	1	1	1	1	1	1	1	0	0	0	0	1	0	0	0	0	0	1	0	0	0	0	0	0	0	0	0	0	0	0	0	0	0	0	0	0	0	0
3343946	-	u	TGCAGCCATACATTCAGACATCTGTGGCAAGAAGAGCAAATCACAAACTGACCTTCAGATATTTTGGAC	100	69	chr1R	722989614	722989683	+	0	0	0	1	1	0	1	1	1	0	0	0	0	0	0	0	0	0	0	0	0	0	0	0	0	0	0	0	0	0	0	0	0	0	0	0	0	0	0	0
3748341	-	u	TGCAGGGCAGTTCAAGTGAGATTAGAGCCCTTGTAATTGTAAACCAAGACTGTAACAGGCATATATATA	100	69	chr1R	722992655	722992724	+	0	0	1	1	1	0	1	1	1	0	0	0	0	0	0	0	0	0	0	0	0	0	0	0	0	0	0	0	0	0	0	0	0	0	0	0	0	0	0	0
3901145	-	u	TGCAGTGGATACGGTGGTGGTTTTCCCGACGCTCGAACGACCGCCGCACGAACGGCAAATTTTCTCCCG	100	69	chr1R	723002545	723002614	+	0	0	1	1	1	0	1	1	1	0	0	0	0	0	0	0	0	0	0	1	0	0	0	0	0	0	0	0	0	0	0	0	0	0	0	0	0	0	0	0
16513876	-	u	TGCAGTTTGGCTACCTAGCACTATGCTATCTTTGTGATGGTGCGTGACGTCGCATGCTGTTATATCTCT	100	69	chr1R	723101521	723101590	-	0	0	0	1	1	0	0	0	1	0	0	0	0	0	0	0	0	0	0	0	0	0	0	0	0	0	0	0	0	0	0	0	0	0	0	0	0	0	0	0
5045575	-	u	TGCAGTGAAGCCGCCGGCCGGCGTCAGGTGTTGAGATGGAGCTACGACGGGCAGTCGGTGCCGTGATGG	100	69	chr1R	723201494	723201563	+	0	0	0	0	1	0	1	0	0	0	0	1	0	-	0	0	0	0	0	0	0	0	0	0	0	0	0	0	0	0	0	0	0	0	0	0	0	0	0	0
3356212	-	u	TGCAGCGACGTGGCCTGGCGGAGCTCCATGGTAGCACTGGTGATGGCAGCCGTATGCTTCACTACAGCG	100	69	chr1R	723201736	723201805	-	0	0	0	0	1	0	1	0	0	0	0	1	0	-	0	0	0	0	0	0	0	0	0	0	0	0	0	0	0	0	0	0	0	0	0	0	0	0	0	0
3729868	-	u	TGCAGGAAAACAATAATGCACAGGCTTTCTCCTTCTTGGGTAAGGACAAGTAAATGCAAAGTGCCGCCG	100	69	chr1R	723735458	723735527	+	0	0	0	1	1	0	1	0	1	0	0	0	0	0	0	0	0	0	0	1	0	0	0	0	0	0	0	0	0	0	0	0	0	0	0	0	0	0	0	0
5207382	-	u	TGCAGCCGACCAACCTCAGAAAGGAGGGGTGGCCAAATCATCATCTTATCTACGTACCCCTAACAACAA	100	69	chr1R	723932820	723932889	-	0	0	0	1	0	0	0	0	0	0	0	0	0	0	0	0	0	0	0	0	0	0	0	0	0	0	0	0	0	0	0	0	0	0	0	0	0	0	0	0
7354742	-	u	TGCAGCCGACCAACCTCAGAAAGGAGGGGTGGCCAAATCATCATCTTATCTACGTACCACCTAACAACA	100	69	chr1R	723932821	723932890	-	0	0	1	0	1	1	0	0	0	0	0	0	0	0	0	0	0	0	0	0	0	0	0	0	0	0	0	0	0	0	0	0	0	0	0	0	0	0	0	0
3740067	-	u	TGCAGCCGAAGCCAACGCACTCGCATAGCCGTGTTGAGCCAGCGTAGGACTTCGGCTGGCAGATGGTAT	100	69	chr1R	723970716	723970785	-	0	0	0	1	1	0	1	1	1	0	0	1	0	-	0	0	0	0	0	0	0	0	0	0	0	0	0	0	0	0	0	0	0	0	0	0	0	0	0	0
3586180	-	u	TGCAGACGACGGACAAATCACGACACTGGGCAGAGTTCAAGATCGACTCGACTGTGGCCTCGCTTTAGA	100	69	chr1R	723970781	723970850	+	0	0	0	1	1	0	1	1	1	0	0	-	0	-	0	0	0	0	0	0	0	0	0	0	0	0	0	0	0	0	0	0	0	0	0	0	0	0	0	0
3902384	-	u	TGCAGGTGACGCCGCTCCACCGGCAGCAGTTGTGAGCACCTTGCTGCCATGAGACGAGGCGATTCTCCG	100	69	chr1R	724012550	724012619	+	0	0	1	1	1	1	0	0	1	0	0	0	0	0	0	0	0	0	0	-	0	0	0	0	0	0	0	0	0	0	0	0	0	0	0	0	0	0	0	0
3359201	-	u	TGCAGGTGATGCCGGTCCACTGGCAGCAATTATGTGCGCCTTGCTGCCATGAGACGAGACGATTGTCCG	100	69	chr1R	724019145	724019214	+	0	0	1	-	0	1	0	0	1	0	0	0	0	0	0	0	0	0	0	-	0	0	0	0	0	0	0	0	0	0	0	0	0	0	0	0	0	0	0	0
3589182	-	u	TGCAGCTGATTGGCCCAACTTAGTGTGCGTGTATGTGTGTCACCCATCCAAAGTTGTGGTAGCCCGTAT	100	69	chr1R	724019661	724019730	-	0	0	1	0	0	1	1	0	1	0	0	-	0	-	0	0	0	0	0	0	0	0	0	0	0	0	0	0	0	0	0	0	0	0	0	0	0	0	0	0
3343894	-	u	TGCAGGAGGCCACGCTGCCATGCGGGCATGAGCTTCTTTGTTTGATCAAGCAGCGGTTGCCAGTCAGCA	100	69	chr1R	724021803	724021872	+	0	0	1	1	1	1	1	1	1	0	0	0	0	0	0	0	0	0	0	0	0	0	0	0	0	0	0	0	0	0	0	0	0	0	0	0	0	0	0	0
5210081	-	u	TGCAGGCCTGCGACCGAATCCGATGGCGGCGTCTCTCCGTGCGGCGGCGGCGGCGGTGGTGACCAGGAC	100	69	chr1R	724035533	724035602	+	0	0	1	1	1	0	1	1	-	0	0	0	0	0	0	0	0	0	0	1	0	0	0	0	0	0	0	0	0	0	0	0	0	0	0	0	0	0	0	0
3736859	-	u	TGCAGTAAAAATTAAGTTACATCGCCAGCAGGTTGTCGGTGATGTAGAGCTTGGCGCTATGCCGTATCA	100	69	chr1R	724071278	724071347	-	0	0	1	1	1	1	1	1	1	0	0	1	0	0	0	0	0	0	0	0	0	0	0	0	0	0	0	0	0	0	0	0	0	0	0	0	0	0	0	0
5205024	-	u	TGCAGGCGGTGGTGCTAAATTCGTGACAGACTTGTCCTCCTGATCTCTTACGTATTGCTTACAGGCCGA	98.5507	68	chr1R	724082702	724082770	+	0	0	1	1	1	1	1	1	1	0	0	-	0	-	0	0	0	0	0	0	0	0	0	0	0	0	0	0	0	0	0	0	0	0	0	0	0	0	0	0
5210424	-	u	TGCAGTCCAGGAGCGAGCTCCTTTCGATTGGCTTGAGGCGAAACGCCCACTCGGAGAGGTCATGGAGGG	100	69	chr1R	724089192	724089261	+	0	0	1	1	0	1	1	1	1	0	0	1	0	0	0	0	0	0	0	0	0	0	0	0	0	0	0	0	0	0	0	0	0	0	0	0	0	0	0	0
3358037	-	u	TGCAGATCGATCTGGGATGCAAAACGCGTCTCCCCCACCATCGACGGTGCGCCTTCTGCTCCTTTGGAG	100	69	chr1R	724089304	724089373	-	0	0	1	1	1	1	1	1	1	0	0	-	0	-	0	0	0	0	0	0	0	0	0	0	0	0	0	0	0	0	0	0	0	0	0	0	0	0	0	0
3902289	-	u	TGCAGAGGATCGTGTCGGGGGCTGCAACGACCTCAGCTCCCTAGACTCCAAGAAGCAGTGGGAGAAGGC	100	69	chr1R	724117383	724117452	-	0	0	1	0	0	1	1	0	0	0	0	1	0	-	0	0	0	0	0	0	0	0	0	0	0	0	0	0	0	0	0	0	0	0	0	0	0	0	0	0
5221132	-	u	TGCAGATGTTTTCGAGCCAGCAGACGAACGACGGAGAGGAAGACGAGGCGGACGAAGGCGCCGCAGGCA	100	69	chr1R	724446321	724446390	+	0	0	0	1	1	0	1	1	1	0	0	1	0	1	0	0	0	0	0	0	0	0	0	0	0	0	0	0	0	0	0	0	0	0	0	0	0	0	0	0
3586440	-	u	TGCAGCCGTCTGCGTCCTGGCGGCCTCCTCCTCCCGCCGAGCCGCGGCGGCCTGCTGGGCCGTGAGCTC	100	69	chr1R	724446935	724447004	-	0	0	0	-	1	0	1	1	1	0	0	1	0	1	0	0	0	0	0	0	0	0	0	0	0	0	0	0	0	0	0	0	0	0	0	0	0	0	0	0
5209300	-	u	TGCAGCGGCCAAGGCGCAGGAGGACGCCGCGGCGAAGGCGCGGGAGTACGCTGCGGCTAAGGACGGGGC	100	69	chr1R	724447000	724447069	+	0	0	0	1	1	0	1	1	1	0	0	1	0	1	0	0	0	0	0	0	0	0	0	0	0	0	0	0	0	0	0	0	0	0	0	0	0	0	0	0
3348773	SECCE1Rv1G0063380	c	TGCAGGACCTGCCCGTGGTGCTCGGCGCCTGCTGCGTGCTCCACAACATCTGCGAGGCCAGAGGGGAGG	100	69	chr1R	724701994	724702063	+	0	0	0	1	0	0	1	1	1	0	0	1	0	-	0	0	0	0	0	1	0	0	0	0	0	0	0	0	0	0	0	0	0	0	0	0	0	0	0	0
3900132	SECCE1Rv1G0063390	x	TGCAGGGGTAATGAGGAAATATGATGAATGATGGCAGTGCCTTATGGTCCAGAGAGAGTGGCAATGGCG	100	69	chr1R	724709523	724709592	-	0	0	0	0	0	0	0	0	1	0	0	0	0	0	0	0	0	0	0	0	0	0	0	0	0	0	0	0	0	0	0	0	0	0	0	0	0	0	0	0
7411417	-	u	TGCAGCGGCAGACGAAGCTTTCTGGGCATCCATCTCCCCTCCTCACCACCCACCCCACCCAGCCCACCG	100	69	chr1R	724785321	724785390	-	0	0	1	0	0	1	0	0	0	0	0	0	0	0	0	0	0	0	0	0	0	0	0	0	0	0	0	0	0	0	0	0	0	0	0	0	0	0	0	0
3594944	-	u	TGCAGGTGTTCGACGCGATGATCAGAGAGGGACACCAACCCGACGACGCCTTTGGCGTGCACGGCACAG	100	69	chr1R	724791633	724791702	-	0	0	1	1	0	1	1	1	1	0	0	0	0	0	0	0	0	0	0	0	0	0	0	0	0	0	0	0	0	0	0	0	0	0	0	0	0	0	0	0
3904685	-	u	TGCAGGGCGCGCCCGCCGACCGCCACGCTCGCCCCGACCCGCAGGGCGTGCTCGCGGTATTGCTCGCCA	100	69	chr1R	724819785	724819854	+	0	0	1	1	1	0	1	1	1	0	0	1	0	0	0	0	0	0	0	1	0	0	0	0	0	0	0	0	0	0	0	0	0	0	0	0	0	0	0	0
3741577	-	u	TGCAGGAGGAGCAAGTAGCGCCGATCCTTCTTGTGGGGAACATCGTGGTTGCTACTAACAAGGCCATGG	100	69	chr1R	725286401	725286470	-	0	0	0	0	0	0	1	0	0	0	0	0	0	0	0	0	0	0	0	0	0	0	0	0	0	0	0	0	0	0	0	0	0	0	0	0	0	0	0	0
3899280	-	u	TGCAGACACATATGTGCAGTCCTAGTTCGTCCAACACACATGCGCCAGCTTTGTACAGAGCTTGGCCAA	100	69	chr1R	725521706	725521775	+	0	0	0	1	0	0	0	0	0	0	0	0	0	0	0	0	0	0	0	0	0	0	0	0	0	0	0	0	0	0	0	0	0	0	0	0	0	0	0	0
7411423	-	u	TGCAGGAAGCCGTACCACCAGCCAGCCTGACTCCTCCGTGACACCTCCGATGAAGGAGCTCGCATGCAT	100	69	chr1R	725579122	725579191	+	0	0	0	1	0	0	0	0	0	0	0	0	0	0	0	0	0	0	0	0	0	0	0	0	0	0	0	0	0	0	0	0	0	0	0	0	0	0	0	0
3883410	-	u	TGCAGGCGACGAGTCGGAGTGGGGCTCTACTGACTGCTGCCGAGGTCGAGGATCAGCAGCCATGGCGTT	100	69	chr1R	725579665	725579734	-	0	0	0	1	0	0	0	0	0	0	0	0	0	0	0	0	0	0	0	0	0	0	0	0	0	0	0	0	0	0	0	0	0	0	0	0	0	0	0	0
5040817	-	u	TGCAGCTCCTAAGCTTCCACCGAGCAGTCGTGCCCTCTCCGCTCCTCGAATTGCCGCTCGTTGCTGCTG	100	69	chr1R	725770102	725770171	-	0	0	0	0	1	0	0	0	0	0	0	0	0	0	0	0	0	0	0	0	0	0	0	0	0	0	0	0	0	0	0	0	0	0	0	0	0	0	0	0
5757386	SECCE1Rv1G0063560	e	TGCAGGAAACATACGACAAGGTGCGAAATATACGTTACTCCCTTTTCAGTTTACCTACCGCATAGACTC	100	69	chr1R	725865094	725865163	+	0	0	0	-	1	0	1	1	-	0	0	1	0	1	0	0	0	0	0	0	0	0	0	0	0	0	0	0	0	0	0	0	0	0	0	0	0	0	0	0
3582628	SECCE1Rv1G0063590	p	TGCAGGACACAACATAGCGAAATCATCTTCAGAATCAACACAACACATCTTTGCCTCGCCGTCCGTGGA	100	69	chr1R	726000839	726000908	+	0	0	0	1	0	0	1	0	1	0	0	1	0	0	0	0	0	0	0	1	0	0	0	0	0	0	0	0	0	0	0	0	0	0	0	0	0	0	0	0
3893354	SECCE1Rv1G0063650	x	TGCAGCACCGTGTGGCTGCCGATGTACCCCGCGCCGCCCGTCACCAGGATCGTACGAAGCACAGCAGAC	100	69	chr1R	726190053	726190122	-	0	0	1	1	1	0	1	1	1	0	0	0	0	0	0	0	0	0	0	-	0	0	0	0	0	0	0	0	0	0	0	0	0	0	0	0	0	0	0	0
3899732	-	u	TGCAGTGAGGGTGCATGCATGTTAGGGGAGGACGACCGATCAGTGTCGTTGCGACACCGTACCGTACTG	100	69	chr1R	726343623	726343692	+	0	0	1	1	1	0	1	1	1	0	0	0	0	0	0	0	0	0	0	-	0	0	0	0	0	0	0	0	0	0	0	0	0	0	0	0	0	0	0	0
5223972	-	u	TGCAGGTGCATGCATGTTAGGGGAGGACGATGGATGGATCAGTGGGCCGCCGTGTCGTTGGGATAAATC	100	69	chr1R	726350473	726350542	+	0	0	0	0	0	1	0	1	1	0	0	0	0	0	0	0	0	0	0	0	0	0	0	0	0	0	0	0	0	0	0	0	0	0	0	0	0	0	0	0
1750998	-	u	TGCAGTGAGTGAAGCTGGCGATGGAGAGGAGAGGAGAGCATCCAACAACAATGTGACAACAAACAAATG	100	69	chr1R	726404768	726404837	-	0	0	0	0	0	1	0	0	0	0	0	0	0	0	0	0	0	0	0	0	0	0	0	0	0	0	0	0	0	0	0	0	0	0	0	0	0	0	0	0
3737746	-	u	TGCAGTGAGTGAAGCTGGCGATGGAGAGGAGAGGAGAGGAGAGGAGAGCATCCAACAACAATGTGACAA	100	69	chr1R	726404778	726404847	-	0	0	1	1	0	0	1	1	1	0	0	1	0	1	0	0	0	0	0	0	0	0	0	0	0	0	0	0	0	0	0	0	0	0	0	0	0	0	0	0
5789135	SECCE1Rv1G0063740	c	TGCAGGACGGCACGGTGACCCGCGGCATCTTCGGGCGCGAGACGGCGACGGTGGCGGTGTCGGGCGGGC	100	69	chr1R	726530519	726530588	-	0	0	1	1	1	1	1	1	1	0	0	1	0	-	0	0	0	0	0	1	0	0	0	0	0	0	0	0	0	0	0	0	0	0	0	0	0	0	0	0
3602747	SECCE1Rv1G0063740	x	TGCAGCTGCTGGTTGTAGCTGCACGACTCGTTGTGCTCGCCCGTCTTGCACGCCACGTGCGGGAAATGG	100	69	chr1R	726530584	726530653	+	0	0	1	1	1	1	1	1	1	0	0	-	0	-	0	0	0	0	0	1	0	0	0	0	0	0	0	0	0	0	0	0	0	0	0	0	0	0	0	0
3364412	SECCE1Rv1G0063770	x	TGCAGGTTTGTTGCTGTTGTTGTTGTTATTGTGTTTGGTGAGAGTGGTGGAATTTGAGGACTTGATCGG	100	69	chr1R	726669397	726669466	+	0	0	1	1	1	0	1	0	1	0	0	1	0	-	0	0	0	0	0	-	0	0	0	0	0	0	0	0	0	0	0	0	0	0	0	0	0	0	0	0
3892021	-	u	TGCAGGTCGGGGATGGGCGGGGCCCTGGACCAGGCTTAGAGCACCGCCAGCAGCAGGAGGAGCACGTCG	100	69	chr1R	726968281	726968350	-	0	0	1	0	0	1	0	0	0	0	0	0	0	0	0	0	0	0	0	0	0	0	0	0	0	0	0	0	0	0	0	0	0	0	0	0	0	0	0	0
5036651	-	u	TGCAGACCTCGTGTTCCAGAGAATCCTGCGCGAAGCGCCGCCACGACCAACGAGCGCCGAGTGCCCGAG	97.1014	67	chr2R	337471	337538	-	0	0	0	0	1	0	1	0	0	0	0	0	0	0	0	0	0	0	0	0	0	0	0	0	0	0	0	0	0	0	0	0	0	0	0	0	0	0	0	0
3346627	-	u	TGCAGAACTTCATTTTCTCTCCGCTGTCGCTCTCCCGCAGCCTCCTATATACGCTGAACATGCCGTCAT	100	69	chr2R	696989	697058	+	0	0	0	1	1	0	0	0	1	0	0	0	0	0	0	0	0	0	0	0	1	0	0	0	0	0	0	0	0	0	0	0	0	0	0	0	0	1	0	1
3359203	-	u	TGCAGGTCTTGTACGCTGCCATCCACAGCTGTCTCAAGCACTGGACGTGCGCCCAACATCGAGCGGCCG	100	69	chr2R	875157	875226	-	0	0	0	0	0	0	1	0	1	0	0	0	0	0	0	0	0	0	0	0	0	0	0	0	0	0	0	0	0	0	0	0	0	0	0	0	0	0	0	0
7087005_A	-	u	TGCAGCGATGATCTCGTGCACATTGTTTAATGAGCTCAGATAGGCACGTTAAGATTATATTCTGCTCAT	100	69	chr2R	1159109	1159178	-	0	0	0	0	0	0	1	0	0	0	0	0	0	0	0	0	0	0	0	0	0	0	0	0	0	0	0	0	0	0	0	0	0	0	0	0	0	0	0	0
3361983	-	u	TGCAGCGTGAGGAAACCAAACCGCATTGCATCAGGGAAATCAAATCAAACTAATCCATGGCGGACCTGG	100	69	chr2R	1168177	1168246	-	0	0	0	0	1	0	-	0	1	0	0	0	0	0	0	0	0	0	0	0	0	0	0	0	0	0	0	0	0	0	0	0	0	0	0	0	0	0	0	0
3750442	-	u	TGCAGCCAGGCGACCCAACACACAACCAACTAACGCTGCTCCTCCTAGTCTCGTCCGTCTTCTTGCCCG	100	69	chr2R	1168242	1168311	+	0	0	0	0	1	0	1	0	1	0	0	0	0	0	0	0	0	0	0	0	0	0	0	0	0	0	0	0	0	0	0	0	0	0	0	0	0	0	0	0
3736427	-	u	TGCAGTATTTATACGATTCATACCTGTAGTCTTTTCAAGGCTGGATACACAGAGTGTTCTGTATGCATA	100	69	chr2R	1168741	1168810	+	0	0	0	0	1	0	1	0	1	0	0	0	0	0	0	0	0	0	0	0	0	0	0	0	0	0	0	0	0	0	0	0	0	0	0	0	0	0	0	0
3732312	-	u	TGCAGGTCGATGAAGTTCGGGTCCTTTGAAGCCATGGTCGCTGGGGCCTCCTCGATCGCGAACTCACAG	100	69	chr2R	1348820	1348889	-	0	0	0	0	1	0	1	1	1	0	0	0	0	0	0	0	0	0	0	0	0	0	0	0	0	0	0	0	0	0	0	0	0	0	0	0	0	0	0	0
3907884	-	u	TGCAGTGGCGGGTGAGAACAGCAGGTTAACTGGAGTGAGAAATAAGGGGGAAGGCATGTTTGGCGCAGC	100	69	chr2R	1350538	1350607	+	0	0	0	0	0	0	1	1	1	0	0	0	0	0	0	0	0	0	0	0	0	0	0	0	0	0	0	0	0	0	0	0	0	0	0	0	0	0	0	0
5200077	-	u	TGCAGTTTTGCTTGGAGCTGACGCCGCTGTCACGTGCTGAGCCGCCGCTAATTCTAATTGAAGATCGGA	98.5507	68	chr2R	1468166	1468234	+	0	0	0	0	0	0	1	-	1	0	0	0	0	0	0	0	0	0	0	0	0	0	0	0	0	0	0	0	0	0	0	0	0	0	0	0	0	0	0	0
12323166	-	u	TGCAGATGCCAGACAGAATCATGCCGCGGGGGCACCCCTCACCCTATCCCCCCTAGTGGCCTCACCGAG	97.1014	67	chr2R	1849520	1849587	+	0	0	0	0	0	0	1	0	1	0	0	0	0	0	0	0	0	0	0	0	0	0	0	0	0	0	0	0	0	0	0	0	0	0	0	0	0	0	0	0
3349153	-	u	TGCAGGAGCCCACCGAGTAGAAGTGAAGTAAATGCGTAAGTGCTCACCTCATAAGCTAGTATTTGGCAA	100	69	chr2R	2045920	2045989	+	0	0	0	1	1	0	1	1	0	0	0	0	0	0	0	0	0	0	0	0	0	0	0	0	0	0	0	0	0	0	0	0	0	0	0	0	0	0	0	0
3745919	-	u	TGCAGCTGGGCAGTGACTAGCACAAATCTTGGACTCACTGGACGAACCAGATAAGAGGGTGTCGGGGCA	100	69	chr2R	2068765	2068834	+	0	0	0	1	1	1	1	0	0	0	0	0	0	0	0	0	0	0	0	0	0	0	0	0	0	0	0	0	0	0	0	0	0	0	0	0	0	0	0	0
3737283	-	u	TGCAGTCCTTACTACCTGCTCTCTATTTTTCTTCCCAACGTTAACGGCGCTAATATTTTTTACCGTGCG	100	69	chr2R	2068894	2068963	-	0	0	0	1	1	0	1	0	0	0	0	0	0	0	0	0	0	0	0	0	0	0	0	0	0	0	0	0	0	0	0	0	0	0	0	0	0	0	0	0
3910018	-	u	TGCAGTTAGCAAGCGCACGCTTGGTCGGCAGGCTGGCATTAGACGGTGAGGCAGTCGCAGGTTTGCCCG	100	69	chr2R	2120697	2120766	+	0	0	0	1	1	0	1	0	0	0	0	0	0	0	0	0	0	0	0	0	1	0	0	0	0	0	0	0	0	0	0	0	0	0	0	0	0	0	0	0
3732297	SECCE2Rv1G0064200	c	TGCAGTCAAGAAGGTTGCTGAGAAGGTCCACCGTAATTGTCAAGTGATCATCGTGAACGTTGATAAGAA	100	69	chr2R	2445228	2445297	-	0	0	0	0	1	1	1	1	1	0	0	0	0	0	0	0	0	0	0	0	0	0	0	0	0	0	0	0	0	0	0	0	0	0	0	0	0	0	0	0
3738950	SECCE2Rv1G0064230	x	TGCAGCCCCACATCGCTGAACGCCACGGTGAGGAACACCAGGGCCGTGAAGACGGCGCGCATGAAGTCC	100	69	chr2R	2522219	2522288	+	0	0	0	0	0	0	1	0	0	0	0	0	0	0	0	0	0	0	0	0	0	0	0	0	0	0	0	0	0	0	0	0	0	0	0	0	0	0	0	0
3579440	-	u	TGCAGAATGGCCTAAACTAAAGACATACACAGTTAGTTCAGCCCGACATGCAAAACTTCAGGATCTTCG	100	69	chr2R	2546775	2546844	-	0	0	0	-	1	0	1	0	1	0	0	0	0	0	0	0	0	0	0	0	0	0	0	0	0	0	0	0	0	0	0	0	0	0	0	0	0	0	0	0
3900491	-	u	TGCAGGCTGCATCTTTGTGCGTGCAGATCGGTTGCACGGAGGCGGCCAACACGCGAGTATCATGGTGGA	100	69	chr2R	2953704	2953773	+	0	0	0	1	1	0	1	1	0	0	0	0	0	0	0	0	0	0	0	0	-	0	0	0	0	0	0	0	0	0	0	0	0	0	0	0	0	0	0	0
3735688	-	u	TGCAGCGACCTGCGGCTGGTGGACATGGACGGCAACCTCGTGAGAGCGGTTAAAAGGGCACGTCCTCCG	100	69	chr2R	2998336	2998405	-	0	0	0	1	1	0	1	1	0	0	0	0	0	0	0	0	0	0	0	0	1	0	0	0	0	0	0	0	0	0	0	0	0	0	0	0	0	0	0	0
3735501	-	u	TGCAGGAGGAGTCGCCGAGAAAAAGGAGTAGCGGCTCAGCACGTGCTCGGGCTCTGTGTGCGGCGACGA	100	69	chr2R	2998401	2998470	+	0	0	0	1	-	0	1	1	0	0	0	0	0	0	0	0	0	0	0	0	0	0	0	0	0	0	0	0	0	0	0	0	0	0	0	0	0	0	0	0
5206710	SECCE2Rv1G0064370	c	TGCAGCAAGATGACGGCGTCGATGTCGGCTTCGCCACGCCGCTGGCCACGGGTGGAGAAATTGGGCCGC	100	69	chr2R	3124750	3124819	+	0	0	0	1	1	0	1	1	1	0	0	0	0	0	0	0	0	0	0	0	0	0	0	0	0	0	0	0	0	0	0	0	0	0	0	0	0	0	0	0
5211349	-	u	TGCAGCAAGACGACGGCGTCGACGTCGGCTTCGCCACGCCGCTGCCCACGGGTGGAGAAATTGGGCCGC	98.5507	68	chr2R	3221274	3221342	+	0	0	0	1	1	0	0	0	1	0	0	0	0	0	0	0	0	0	0	0	0	0	0	0	0	0	0	0	0	0	0	0	0	0	0	0	0	0	0	0
3595347	-	u	TGCAGCGGAGCGCGCTTCCTCTTCGGCGCCGCCGCCGACTTCCGCGGCGCGGGCGGGCACACCGTGGCC	100	69	chr2R	3221424	3221493	-	0	0	0	1	1	0	1	1	1	0	0	0	0	0	0	0	0	0	0	0	0	0	0	0	0	0	0	0	0	0	0	0	0	0	0	0	0	0	0	0
7091020	-	u	TGCAGCAAGACCTCGGCGCCGATGTGATCGGCCTCGCTACGCCGCCGGCCACGGGTGCAAAAAATCGGG	100	69	chr2R	3221701	3221770	+	0	0	0	1	0	0	1	1	1	0	0	0	0	0	0	0	0	0	0	0	0	0	0	0	0	0	0	0	0	0	0	0	0	0	0	0	0	0	0	0
5224721	-	u	TGCAGCTCACTTTGCAGGGGCGGGGCGGGGGGCCCGCCTGTCAGTGCCTCCATACTGCACAGTAGAGGC	100	69	chr2R	3737660	3737729	+	0	0	0	-	0	0	1	0	1	0	0	0	0	0	0	0	0	0	0	0	0	0	0	0	0	0	0	0	0	0	0	0	0	0	0	0	0	0	0	0
5219893	SECCE2Rv1G0064400	c	TGCAGGACGACGGCGCCGAGGTTGGCTTCGCCACGCCGTTGCCCACGGGTGGAGTAATTGGGCCGCTAG	100	69	chr2R	3738876	3738945	+	0	0	0	0	1	0	1	0	0	0	0	0	0	0	0	0	0	0	0	0	1	0	0	0	0	0	0	0	0	0	0	0	0	0	0	0	0	0	0	0
3732253	SECCE2Rv1G0064420	x	TGCAGCGGCTGATCGCGCGCTGCTCGCCTTGGGTGCAACGCAGCAGGTTTCGGCAGCGGCAGTGCCATC	100	69	chr2R	3836174	3836243	-	0	0	0	0	0	0	1	0	1	0	0	0	0	0	0	0	0	0	0	0	1	0	0	0	0	0	0	0	0	0	0	0	0	0	0	0	0	0	0	0
3736935	-	u	TGCAGGTTTGATGTGAGCAGGTGCAAAATCTGCTCTCAACCACATGGATCACCAGGCTGCACTGCATTA	100	69	chr2R	3964628	3964697	+	0	0	0	0	0	0	1	0	0	0	0	0	0	0	0	0	0	0	0	0	0	0	0	0	0	0	0	0	0	0	0	0	0	0	0	0	0	0	0	0
3354923	-	u	TGCAGGTGTAGGACAATGCGGGGTCGAGCTGAGCATGTCTACCTGACTGTTGAGCAGTTTACACCGACA	100	69	chr2R	4046495	4046564	-	0	0	1	1	1	0	1	0	1	0	0	0	0	0	0	0	0	0	0	0	0	0	0	0	0	0	0	0	0	0	0	0	0	0	0	0	0	0	0	0
3356040	-	u	TGCAGGTGTCTTGTTTGCTAGGCTTTGCTCCTGGACATATACTTCCGAGAGGTAGTCTCTGTATTTTGG	100	69	chr2R	4186252	4186321	+	0	0	0	1	0	0	1	0	1	0	0	0	0	0	0	0	0	0	0	0	1	0	0	0	0	0	0	0	0	0	0	0	0	0	0	0	0	0	0	0
3590539	-	u	TGCAGTTGAACCATCCATGGTTATCTTCTGGAGATCAACAACTGCTCGAAAATTCGATCGGCAAGAACT	100	69	chr2R	4188880	4188949	+	0	0	0	1	1	0	1	0	1	0	0	0	0	0	0	0	0	0	0	0	1	0	0	0	0	0	0	0	0	0	0	0	0	0	0	0	0	0	0	0
3347654	-	u	TGCAGTTGTTGAACCATTACCCACTGGACACAATTCGCAGTCGCCGAAAGCAATTCAAGAAGCGCGCGG	100	69	chr2R	4189061	4189130	+	0	0	1	1	1	0	1	1	1	0	0	0	0	0	0	0	0	0	0	0	1	0	0	0	0	0	0	0	0	0	0	0	0	0	0	0	0	0	0	0
3601940	SECCE2Rv1G0064530	x	TGCAGCTTCATCTGGTCGTGGAACCTGCGGATGAACACGTCGGCGACGTGGTCTATCTCGTCCTCCAGC	100	69	chr2R	4321411	4321480	+	0	0	-	1	1	0	1	1	1	0	0	0	0	0	0	0	0	0	0	0	0	0	0	0	0	0	0	0	0	0	0	0	0	0	0	0	0	0	0	0
3733964	-	u	TGCAGTGGTCAGAGGCCGCAGAGGCATCGAAGGAGGCAATGCGGGTGCGCCGTCTCCCAAGACAGGGTG	100	69	chr2R	4355677	4355746	-	0	0	0	0	1	0	1	0	0	0	0	0	0	0	0	0	0	0	0	0	0	0	0	0	0	0	0	0	0	0	0	0	0	0	0	0	0	0	0	0
3731190	-	u	TGCAGCCTGCTCATAGACTGCGTTGTCCGCTCTCCTGGGGGCAGGCGTTTCCACTTCCAGAAGTTTTGG	100	69	chr2R	4355742	4355811	+	0	0	0	0	1	0	1	0	0	0	0	0	0	0	0	0	0	0	0	0	0	0	0	0	0	0	0	0	0	0	0	0	0	0	0	0	0	0	0	0
3746813	-	u	TGCAGTGTGCTCCAAGAAGAAACGCAATGCAGAGTTGCAGACCATAATGGCTGCTCACCAACAAAAAGG	100	69	chr2R	4373590	4373659	+	0	0	0	0	1	0	1	0	0	0	0	0	0	0	0	0	0	0	0	0	1	0	0	0	0	0	0	0	0	0	0	0	0	0	0	0	0	0	0	0
5226480	SECCE2Rv1G0064560	c	TGCAGGTGTCGTGCGCCGCCGGCCGGCACGTCCAGGTCAAGGACTCCAGCCAGCGCGTCGGCGTCCACG	100	69	chr2R	4383000	4383069	-	0	0	0	0	0	0	0	1	0	0	0	0	0	0	0	0	0	0	0	0	0	0	0	0	0	0	0	0	0	0	0	0	0	0	0	0	0	0	0	0
7504527_Z	-	u	TGCAGGCTGCACCACGATCCTATATGAACTCCTCCAACCAACAGCCTCGACACAAAGCACACAGGGCAA	98.5507	68	chr2R	4383162	4383230	-	0	0	0	0	0	0	0	1	0	0	0	0	0	0	0	0	0	0	0	0	0	0	0	0	0	0	0	0	0	0	0	0	0	0	0	0	0	0	0	0
3893233	-	u	TGCAGTGTGGCCTTGCGAACATGGTGCATAGTGGTAGTCCAGGGATGTGGTCCGCGGTGCAGATGGCCG	100	69	chr2R	4388386	4388455	-	0	0	0	0	0	0	0	0	1	0	0	0	0	0	0	0	0	0	0	0	0	0	0	0	0	0	0	0	0	0	0	0	0	0	0	0	0	0	0	0
3730362	SECCE2Rv1G0064640	p	TGCAGCAACCATCGCTGCACACATGTCGGCGGCTTCAGACAGTCAGACAGCAATGCATTTTTCCACGAC	100	69	chr2R	4664724	4664793	-	0	0	1	1	1	0	1	1	1	0	0	0	0	0	0	0	0	0	0	0	1	0	0	0	0	0	0	0	0	0	0	0	0	0	0	0	0	0	0	0
7356885	-	u	TGCAGAGTGAAAATGAACGGTGCGGTTACTCGCAATGGGGGGAGCAAACAAATGAGCTGGGGGAGGGTG	100	69	chr2R	4910366	4910435	-	0	0	0	1	1	0	1	1	1	0	0	0	0	0	0	0	0	0	0	0	-	0	0	0	0	0	0	0	0	0	0	0	0	0	0	0	0	0	0	0
3589356	-	u	TGCAGAAGAGGAGGAGACGGGCGCTTGAAGATTAAGACTTCTTTTATTGCTTCACTACCTGCCGCTCTA	100	69	chr2R	4910431	4910500	+	0	0	1	1	1	1	1	1	1	0	0	0	0	0	0	0	0	0	0	0	1	0	0	0	0	0	0	0	0	0	0	0	0	0	0	0	0	0	0	0
3576779	-	u	TGCAGCGCAGCCCCTCCTCGGTCGGGTTGGGGGGACGAGAAGGACTCGTGGCTCTTGGCCCATGAAGTT	100	69	chr2R	4918804	4918873	+	0	0	0	1	1	0	1	1	1	0	0	0	0	0	0	0	0	0	0	0	-	0	0	0	0	0	0	0	0	0	0	0	0	0	0	0	0	0	0	0
3732906	SECCE2Rv1G0064800	o	TGCAGCTGAGCCTGGGAAGCAAAGAAACAGCACGTACGCACGCCATGGCATCCATCTCGAAGCTTGTGC	100	69	chr2R	5131429	5131498	+	0	0	1	1	1	1	1	1	1	0	0	0	0	0	0	0	0	0	0	0	-	0	0	0	0	0	0	0	0	0	0	0	0	0	0	0	0	0	0	0
3737633	SECCE2Rv1G0064800	x	TGCAGTTGAACGGGGAGTAGGTGCTCGACGATCTGGGGTCGAAGAGCGGGTCCGCCTGCGGGTGGCACT	100	69	chr2R	5132108	5132177	-	0	0	0	1	1	0	1	1	1	0	0	0	0	0	0	0	0	0	0	0	1	0	0	0	0	0	0	0	0	0	0	0	0	0	0	0	0	0	0	0
3742919	SECCE2Rv1G0064820	x	TGCAGGGGAACGCGGAGTAGGTGCTCGAGGAGCTGGGGTCGAAGAGCGAGTCCGCCTGGGTGTGGCACT	100	69	chr2R	5144029	5144098	+	0	0	0	1	0	0	0	1	1	0	0	0	0	0	0	0	0	0	0	0	0	0	0	0	0	0	0	0	0	0	0	0	0	0	0	0	0	0	0	0
3349225	-	u	TGCAGAAATGGGACGCACTGGGAATACTAGTTCGAGTGCCTGTGGAGGAGAACGCGTCGTAACATTCTC	100	69	chr2R	5237517	5237586	-	0	0	0	1	1	0	0	1	-	0	0	0	0	0	0	0	0	0	0	0	0	0	0	0	0	0	0	0	0	0	0	0	0	0	0	0	0	0	0	0
5208883	-	u	TGCAGGTCGCGTGCACGCGCTCGGCTCATATCCAACGGCCGGCACGCCTACGGCTCCCGCGGATTCGTC	100	69	chr2R	5797606	5797675	-	0	0	0	1	1	0	0	0	1	0	0	0	0	0	0	0	0	0	0	0	0	0	0	0	0	0	0	0	0	0	0	0	0	0	0	0	0	0	0	0
3581011	-	u	TGCAGAAGCTCCTCAGCGAGAAAAGGAGCCTGGACTGGGAATACACAGTACAAGATCGCTGTCGGGGCA	100	69	chr2R	5803360	5803429	-	0	0	1	1	1	1	1	0	1	0	0	0	0	0	0	0	0	0	0	0	0	0	0	0	0	0	0	0	0	0	0	0	0	0	0	0	0	0	0	0
3731545	-	u	TGCAGATACGGGATGCTACCTGCATGTAAATGAAGTTGTGCGGCTCGATGGTGCGGCTGAAGGCCTTGC	98.5507	68	chr2R	7344771	7344839	-	0	0	0	1	1	1	1	1	1	0	0	0	0	0	0	0	0	0	0	-	0	0	0	0	0	0	0	0	0	0	0	0	0	0	0	0	0	0	0	0
3733364	-	u	TGCAGCCAGTCAATCCGCGAGCGCTGTTTGTAGTAGATTTCCTCCTTTTCGTAGAGATCATGAAGCTGA	100	69	chr2R	8672085	8672154	-	0	0	0	1	1	0	1	1	1	0	0	0	0	0	0	0	0	0	0	0	1	0	0	0	0	0	0	0	0	0	0	0	0	0	0	0	0	0	0	0
100127819	SECCE2Rv1G0065500	c	TGCAGTTGACTTTGTTGCAAGGAGATGCCGGCTTGCCTTTCTTGACACAGATGCTGCCGGGAGGGCATT	100	69	chr2R	8918457	8918526	-	0	0	0	0	1	0	0	1	1	0	0	0	0	0	0	0	0	0	0	0	0	0	0	0	0	0	0	0	0	0	0	0	0	0	0	0	0	0	0	0
3736668	-	u	TGCAGACCTGCTCGTCACGCCTCACGTCGACATGCGATGCGACCGCATCTGCGCGCATCTCATCTTGCT	100	69	chr2R	9096186	9096255	-	0	0	0	1	1	0	1	1	1	0	0	0	0	0	0	0	0	0	0	0	0	0	0	0	0	0	0	0	0	0	0	0	0	0	0	0	0	0	0	0
5216902	-	u	TGCAGCAGCGTGGATCCATGGCGCCTTGGGGAAGAAAGTGAAGGGAATAAGACGGTCCAGCACCGTTCG	100	69	chr2R	9208139	9208208	-	0	0	0	1	1	0	1	0	1	0	0	0	0	0	0	0	0	0	0	0	-	0	0	0	0	0	0	0	0	0	0	0	0	0	0	0	0	0	0	0
3576496	-	u	TGCAGATGGACTCTCCTCCTCCCCTCCTCCTCCCGCCACCGCGCCCGCAACCCTCCGCGGCGCCACCGA	98.5507	68	chr2R	9414898	9414966	-	0	0	0	1	1	0	1	0	1	0	0	0	0	0	0	0	0	0	0	0	-	0	0	0	0	0	0	0	0	0	0	0	0	0	0	0	0	0	0	0
100162012	SECCE2Rv1G0065640	c	TGCAGAACGCCACCGGGCTCGCCACGCTCTACGACTTCGGCAGGCAGCGGCCATACGCGACGGCGGCCG	100	69	chr2R	9436625	9436694	-	0	0	0	1	0	0	0	0	0	0	0	0	0	0	0	0	0	0	0	0	0	0	0	0	0	0	0	0	0	0	0	0	0	0	0	0	0	0	0	0
5213454	-	u	TGCAGCTGCCGTCGTTTCCCTTCAGCACCCGCCGCCGCCATTGCCACCGCCGCCATAGGCGAATCCCTA	100	69	chr2R	9662010	9662079	+	0	0	0	0	0	0	0	1	1	0	0	0	0	0	0	0	0	0	0	0	0	0	0	0	0	0	0	0	0	0	0	0	0	0	0	0	0	0	0	0
100047352	SECCE2Rv1G0065740	x	TGCAGACATCTGATTGCCTGGTTTACATGCTGCTAAAGCAGCTTCCTGAGCTTTCAGAAGTGTCTCGTA	100	69	chr2R	9924685	9924754	-	0	0	0	0	0	1	0	0	0	0	0	0	0	0	0	0	0	0	0	0	0	0	0	0	0	0	0	0	0	0	0	0	0	0	0	0	0	0	0	0
3355238	-	u	TGCAGCAGTTCTATTAAAAAGGAGGGCGCCAACCCTTCCGAGGCATTGCGTCGAACACCTGGCGCGCAG	100	69	chr2R	10328540	10328609	-	0	0	0	1	1	0	1	0	1	0	0	0	0	0	0	0	0	0	0	0	1	0	0	0	0	0	0	0	0	0	0	0	0	0	0	0	0	0	0	0
3905863	SECCE2Rv1G0065780	x	TGCAGAAGCCGATCGAGGTGTGCCATGAAACCAAGACACCCTGGGGATCACTGGTGAGGTCACGCTTGA	100	69	chr2R	10334854	10334923	-	0	0	0	1	1	0	1	0	1	0	0	0	0	0	0	0	0	0	0	0	0	0	0	0	0	0	0	0	0	0	0	0	0	0	0	0	0	0	0	0
4490471	SECCE2Rv1G0065870	x	TGCAGCGGCGGCCAGGCGTCGCGGCTGTTGGGGCAGAGCGGGTCGAAGAAGGCCTCCACCACCACGGCC	100	69	chr2R	10477931	10478000	-	0	0	0	1	1	0	1	0	1	0	0	0	0	0	0	0	0	0	0	0	1	0	0	0	0	0	0	0	0	0	0	0	0	0	0	0	0	0	0	0
3361765	-	u	TGCAGATCGGATAGAATCGGTGACTTCTATTCCTCTTTCCGTAGATACGGCGACTTGACAGCCATGACA	100	69	chr2R	10934538	10934607	+	0	0	0	1	1	0	0	1	1	0	0	0	0	0	0	0	0	0	0	0	0	0	0	0	0	0	0	0	0	0	0	0	0	0	0	0	0	0	0	0
3594805	-	u	TGCAGTGCAAATTTTTTACGACGAGAAACACCGTGTGATTCGGCCAGTCGACAGACGAAAAACACAGCG	100	69	chr2R	10974767	10974836	+	0	0	0	1	1	0	1	1	1	0	0	0	0	0	0	0	0	0	0	0	1	0	0	0	0	0	0	0	0	0	0	0	0	0	0	0	0	0	0	0
3346861	SECCE2Rv1G0066020	x	TGCAGTTTCTCAAGATGTATGAGATAAATCCCTGAATCATTGGCCCGTGACATCATCATATCTTCACAA	100	69	chr2R	11337555	11337624	-	0	0	0	1	1	0	1	0	1	0	0	0	0	0	0	0	0	0	0	0	0	0	0	0	0	0	0	0	0	0	0	0	0	0	0	0	0	0	0	0
3359736	-	u	TGCAGGTGGGCCCAGCCCCAGCGGGCGTTCTTGATTACAAGTGTGTCAGTGCAAAAATATTATATTTGT	100	69	chr2R	11603532	11603601	-	0	0	0	1	1	0	1	1	1	0	0	0	0	0	0	0	0	0	0	0	0	0	0	0	0	0	0	0	0	0	0	0	0	0	0	0	0	0	0	0
3349191	-	u	TGCAGGCCGCTGTCTTTTATACTACAGGCAGCAGCAATACTCTGGCACAGGTCAATAACTCTACTCTAC	100	69	chr2R	11902190	11902259	+	0	0	0	0	0	1	0	0	0	0	0	0	0	0	0	0	0	0	0	0	1	0	0	0	0	0	0	0	0	0	0	0	0	0	0	0	0	0	0	0
3581816	SECCE2Rv1G0066100	o	TGCAGTGTAGACGTGTAGCAGAGAAATAACTTGCTAGTGATCATGGAGGTGGAGGCGAGGAGTGGTGGC	100	69	chr2R	11912181	11912250	-	0	0	0	1	1	0	1	0	1	0	0	0	0	0	0	0	0	0	0	0	1	0	0	0	0	0	0	0	0	0	0	0	0	0	0	0	0	0	0	0
3343278	-	u	TGCAGAGTGCACACTCTACTCCAGCTACTCTGCTGTCTGCTTGCTTGTATATCTGACCAGGCATTGGGC	100	69	chr2R	11912246	11912315	+	0	0	0	1	1	0	1	0	1	0	0	0	0	0	0	0	0	0	0	0	1	0	0	0	0	0	0	0	0	0	0	0	0	0	0	0	0	0	0	0
3349085	SECCE2Rv1G0066120	o	TGCAGACTGGTAGTGAAAACCGTCAGCTTATTTTTCTGTACGAGAGAGGCAAAAAGAAACTTATGGATG	100	69	chr2R	11927519	11927588	-	0	0	1	0	0	0	0	1	0	0	0	0	0	0	0	0	0	0	0	0	0	0	0	0	0	0	0	0	0	0	0	0	0	0	0	0	0	0	0	0
3341808	-	u	TGCAGCGTTCGTGCGCTGGGAAGAAATACTGCTGTGTCTCCCTGCTCCTTCTTCTTCTGTACTTCTCTT	100	69	chr2R	12251963	12252032	-	0	0	1	1	1	1	1	1	1	0	0	0	0	0	0	0	0	0	0	0	-	0	0	0	0	0	1	1	0	0	0	0	0	0	0	0	0	0	0	0
3342189	-	u	TGCAGCCGCACGTACGGCCTTGTATTCCCTCGAGCAACAAACTCGATTGATCCATCTGTTACAACGCAT	100	69	chr2R	12252028	12252097	+	0	0	1	1	1	1	1	1	1	0	0	0	0	0	0	0	0	0	0	0	0	0	0	0	0	0	1	1	0	0	0	0	0	0	0	0	0	0	0	0
3576327	SECCE2Rv1G0066220	x	TGCAGTTGACACGGGCCTTCTCCGCCAGGATATCAAACTCGGCGGCCTCGACCTTCTGGGTCGCCATGG	100	69	chr2R	13263081	13263150	-	0	0	0	0	1	0	1	0	1	0	0	0	0	0	0	0	0	0	0	0	0	0	0	0	0	0	0	0	0	0	0	0	0	0	0	0	0	0	0	0
100057708	SECCE2Rv1G0066220	x	TGCAGCTTCGATGACACGATTGATGTATCCGACGAAGTTGAAGTCGGGTTGGAAGCCTAGATGGTGAGC	98.5507	68	chr2R	13264081	13264149	-	0	0	1	0	0	0	0	0	0	0	0	0	0	0	0	0	0	0	0	0	0	0	0	0	0	0	0	0	0	0	0	0	0	0	0	0	0	0	0	0
100049526	SECCE2Rv1G0066220	x	TGCAGCTTCGATGACACGATTGATGTATCCGACGAAGTTGAAGTCGGGTTGGAAGCCGTAGATGGTGAG	98.5507	68	chr2R	13264082	13264150	-	0	0	0	0	0	1	0	0	0	0	0	0	0	0	0	0	0	0	0	0	0	0	0	0	0	0	0	0	0	0	0	0	0	0	0	0	0	0	0	0
3358008	-	u	TGCAGTCCGCACTGCACTGCTCTGCTCCGCCGCGTGCAGAGCATAATGGCATGTCTGACGGAGCAGGTG	100	69	chr2R	13587741	13587810	+	0	0	0	1	1	0	1	0	1	0	0	0	0	0	0	0	0	0	0	0	-	0	0	0	0	0	0	0	0	0	0	0	0	0	0	0	0	0	0	0
5221115	-	u	TGCAGTTTCTACCGGCAGGTGGAGCTCATGGTTCAGCCGATGTGTGTGGCTTGACCGTGGCTGCATGCA	100	69	chr2R	13825968	13826037	-	0	0	0	1	0	0	0	1	0	0	0	0	0	0	0	0	0	0	0	0	0	0	0	0	0	0	0	0	0	0	0	0	0	0	0	0	0	0	0	0
100015110	-	u	TGCAGCATGATGCCCATGGCAGTCAGCTACACGGCGGTGGCCATGCCGGGGCTGGAGGTCATCGTGCAG	100	69	chr2R	13837419	13837488	+	0	0	0	1	0	0	0	0	0	0	0	0	0	0	0	0	0	0	0	0	0	0	0	0	0	0	0	0	0	0	0	0	0	0	0	0	0	0	0	0
3898266	-	u	TGCAGGTATATACAGCATAGCAGGATAGGTGAGCGACAGAGCTAGCTGGGTCAACTGCAATTGACAGAG	100	69	chr2R	14041052	14041121	-	0	0	1	0	0	1	0	0	0	0	0	0	0	0	0	0	0	0	0	0	0	0	0	0	0	0	0	0	0	0	0	0	0	0	0	0	0	0	0	0
3343029	-	u	TGCAGGTATATACAGCATAGCAGGATAGGTGAGCGAACAGAGCTAGCTGGGTCAACTGCAATTGACAGA	100	69	chr2R	14041053	14041122	-	0	0	0	1	1	0	1	1	1	0	0	0	0	0	0	0	0	0	0	0	-	0	0	0	0	0	0	0	0	0	0	0	0	0	0	0	0	0	0	0
3349326	SECCE2Rv1G0066450	p	TGCAGAGCATTTCTGCATGGTGTATCAAGGGAGCTTCGCACAAGCTGTAGCTTCTTTATGCTAGCTTGC	100	69	chr2R	14378474	14378543	+	0	0	0	1	1	0	1	1	1	0	0	0	0	0	0	0	0	0	0	0	1	0	0	0	0	0	0	0	0	0	0	0	0	0	0	0	0	0	0	0
3346096	SECCE2Rv1G0066480	p	TGCAGAGCATTTCTGCATGGTGTATCAAGGGAGCTTCGCACAAGCTATAGCTTCTTCATGCTAGCTTGC	100	69	chr2R	14453226	14453295	+	0	0	0	0	0	0	1	0	1	0	0	0	0	0	0	0	0	0	0	0	0	0	0	0	0	0	0	0	0	0	0	0	0	0	0	0	0	0	0	0
3904867	-	u	TGCAGGTTACCTTACCCTACTGCCGACAGAGTTTTGAGTTGGCAGTTTGGCCCGTAAAAACAGAATTAG	100	69	chr2R	15050854	15050923	-	0	0	1	0	0	-	1	0	0	0	0	0	0	0	0	0	0	0	0	0	0	0	0	0	0	0	0	0	0	0	0	0	0	0	0	0	0	0	0	0
5208770	SECCE2Rv1G0066700	x	TGCAGCCCGATGATGCAGTTGGCGTGGAACGTGCACAACTTGCGGAAGTCCATGCGCGGCTCGCACCGA	98.5507	68	chr2R	15094806	15094874	+	0	0	0	0	0	0	1	0	0	0	0	0	0	0	0	0	0	0	0	0	0	0	0	0	0	0	0	0	0	0	0	0	0	0	0	0	0	0	0	0
3355035	-	u	TGCAGGTGCAGGTTTAACAAACTAACCACAGCTTCGGGTTGTCGATCGGGAGGTTACAGTGTTGACCTT	100	69	chr2R	15134682	15134751	-	0	0	0	1	0	0	1	0	1	0	0	0	0	0	0	0	0	0	0	0	1	0	0	0	0	0	0	0	0	0	0	0	0	0	0	0	0	0	0	0
5213285	-	u	TGCAGACAAGGACAATTTTAATTTACCATGCGCGAGATTTGTGGATAGTGATCTTGCGAGTATTGTTAG	100	69	chr2R	15229508	15229577	+	0	0	0	0	1	0	0	0	0	0	0	0	0	0	0	0	0	0	0	0	0	0	0	0	0	0	0	0	0	0	0	0	0	0	0	0	0	0	0	0
3349142	-	u	TGCAGGCGAAACATTTCAATATAATCCAGAGACTTTCGCAAAATAAATAAGTTATAAAATTGCACTTCG	100	69	chr2R	15516455	15516524	-	0	0	0	1	1	0	1	1	1	0	0	0	0	0	0	0	0	0	0	0	1	0	0	0	0	0	0	0	0	0	0	0	0	0	0	0	0	0	0	0
3580445	-	u	TGCAGCCAATCAAATGAGAAGAACACCCTAGATCAAACATATATGGTAAATGTTTGCGTCCGCCACGCC	100	69	chr2R	15863329	15863398	-	0	0	0	1	0	0	1	0	0	0	0	0	0	0	0	0	0	0	0	0	0	0	0	0	0	0	0	0	0	0	0	0	0	0	0	0	0	0	0	0
3602396	SECCE2Rv1G0066890	i	TGCAGGCGAGCAGACGTTTATTAACAGTTCAGCACACATGGGAGGGAAGGGAGGTGTAACCGTGTATGT	100	69	chr2R	16385234	16385303	-	0	0	0	1	1	0	1	1	1	0	0	0	0	0	0	0	0	0	0	0	0	0	0	0	0	0	0	0	0	0	0	0	0	0	0	0	0	0	0	0
3893598	-	u	TGCAGTCCGTGCGCGTACATGATGGTTCCTTGAAAATATGATCCTTGTGACAAATCCGATATGACGCCT	100	69	chr2R	16535396	16535465	+	0	0	0	1	0	0	0	0	1	0	0	0	0	0	0	0	0	0	0	0	0	0	0	0	0	0	0	0	0	0	0	0	0	0	0	0	0	0	0	0
3357400	-	u	TGCAGCTGCACCTCCGAACGTACGTGGCAGGCAGCGGCAGCGAAATGCCACCTTGCCATGCATGCCAGG	100	69	chr2R	16672769	16672838	+	0	0	1	1	1	0	1	1	1	0	0	0	0	0	0	0	0	0	0	0	-	0	0	0	0	0	0	0	0	0	0	0	0	0	0	0	0	0	0	0
3346783	-	u	TGCAGATGGGCGTTTCAGTCGTTCGTCCAGCCACGAGATGACGTGCAAAACCGTGCACACGCAGCACAA	100	69	chr2R	16687369	16687438	+	0	0	0	1	1	0	1	1	1	0	0	0	0	0	0	0	0	0	0	0	0	0	0	0	0	0	0	0	0	0	0	0	0	0	0	0	0	0	0	0
3343168	-	u	TGCAGATGGTTTCTTGATCCATATGACTGAATCATATATGAAAACACTTCCTAAGAATTATTGTTACAT	100	69	chr2R	16979908	16979977	-	0	0	0	1	1	0	1	0	1	0	0	0	0	0	0	0	0	0	0	0	0	0	0	0	0	0	0	0	0	0	0	0	0	0	0	0	0	0	0	0
3346645	-	u	TGCAGTTTCTTGTGCATCCAATTCCTCATGTCAAGGCATAGTTAGCGTTATTAATTATCTGTCAGTAAT	100	69	chr2R	17302355	17302424	+	0	0	0	1	1	0	1	1	1	0	0	0	0	0	0	0	0	0	0	0	0	0	0	0	0	0	0	0	0	0	0	0	0	0	0	0	0	0	0	0
3590469	SECCE2Rv1G0067100	x	TGCAGGTTGGACGCCCCGTGCATCGCGAAGTACTCGCGCACCATCTCCCGGAACCTGGCGGCATCCTCC	100	69	chr2R	17575179	17575248	+	0	0	0	1	1	1	1	1	1	0	0	0	0	0	0	0	0	0	0	0	0	0	0	0	0	0	0	0	0	0	0	0	0	0	0	0	0	0	0	0
3578203	SECCE2Rv1G0067120	x	TGCAGAGTACCTCGCCTCGAGTGGGGTCTCGCGAGGACAACCATTGATGGTCATCTTAACATCAGGGCA	100	69	chr2R	17651499	17651568	-	0	0	0	0	0	0	1	1	1	0	0	0	0	0	0	0	0	0	0	0	0	0	0	0	0	0	0	0	0	0	0	0	0	0	0	0	0	0	0	0
3584251	-	u	TGCAGTGTGTGGCACAGATCTTTATGCACCAGATTGTGGACGGATGATAGAGATAAGAGGGTGCCTAGG	100	69	chr2R	17666926	17666995	-	0	0	0	0	1	0	1	1	0	0	0	0	0	0	0	0	0	0	0	0	0	0	0	0	0	0	0	0	0	0	0	0	0	0	0	0	0	0	0	0
3356751_A	SECCE2Rv1G0067490	c	TGCAGCGCGCAGGGGGAGAGTTCACCGTCACAGGACATGTCCTTCAACCTGCGCGGTGGCCTATTCCTG	100	69	chr2R	19126831	19126900	-	0	0	0	1	0	0	0	0	0	0	0	0	0	0	0	0	0	0	0	0	1	0	0	0	0	0	0	0	0	0	0	0	0	0	0	0	0	0	0	0
3889711	SECCE2Rv1G0067490	x	TGCAGTTGAGGTTGAAGCTCGGCTCCAGAGACAGAGAGCAATCGGGGCCGATGCCGAATGGGTAGGGGA	100	69	chr2R	19127000	19127069	+	0	0	1	1	1	0	1	0	1	0	0	0	0	0	0	0	0	0	0	0	-	0	0	0	0	0	0	0	0	0	0	0	0	0	0	0	0	0	0	0
3341924	-	u	TGCAGATCCGAGACACGGTCATCATGGTAAATCCCTAGTCTCCTATTGTTGAGTTAACAGATATGTTCA	100	69	chr2R	19180246	19180315	-	0	0	1	1	1	1	1	0	1	0	0	0	0	0	0	0	0	0	0	0	-	0	0	0	0	0	0	0	0	0	0	0	0	0	0	0	0	0	0	0
3745059	SECCE2Rv1G0067550	c	TGCAGTCCCACGACAACTTCTGGCTCCGCTGGCCGGCGAGGGACCTCCTCGGCCTGTCCTCCATGTTCA	100	69	chr2R	19220775	19220844	+	0	0	0	1	1	-	1	0	1	0	0	0	0	0	0	0	0	0	0	0	0	0	0	0	0	0	0	0	0	0	0	0	0	0	0	0	0	0	0	0
5208530	-	u	TGCAGGAAGCGAGGGGCGAGGCCGAAAGAAGCCAGGGTTTCTCGGCGGGGGCAGAAAAGGAATCTCCCG	100	69	chr2R	19279535	19279604	+	0	0	0	1	0	0	0	1	1	0	0	0	0	0	0	0	0	0	0	0	1	0	0	0	0	0	0	0	0	0	0	0	0	0	0	0	0	0	0	0
4101770	SECCE2Rv1G0067670	c	TGCAGGCACCATTGCTGATATGCGGCAACATTGGGAGTGGTACTATGACAAGCATTATGCTGTCTACTG	100	69	chr2R	19606616	19606685	+	0	0	1	1	1	1	0	0	0	0	0	0	0	0	0	0	0	0	0	0	0	0	0	0	0	0	0	0	0	0	0	0	0	0	0	0	0	0	0	0
5205912	-	u	TGCAGGCTCGAGTCGCCATCGCCAAAGGACGGCGGTGGCGCCGTATTATCCTTCCCTTGCCTCTCCGTG	100	69	chr2R	19752900	19752969	+	0	0	0	1	1	0	1	1	1	0	0	0	0	0	0	0	0	0	0	0	0	0	0	0	0	0	0	0	0	0	0	0	0	0	0	0	0	0	0	0
3900367	-	u	TGCAGAAGACGAGGTCCAGCACGCGGAGGGTGTGTCCCGGCAGCATGGCAGGATCTAGCTTGTATATCC	100	69	chr2R	19757144	19757213	-	0	0	0	1	0	0	0	0	1	0	0	0	0	0	0	0	0	0	0	0	1	0	0	0	0	0	0	0	0	0	0	0	0	0	0	0	0	0	0	0
5488798	-	u	TGCAGCGGAGGACGCAACGGGCGGCCAGAGACGCGGCGCTGGGTGCGGGGCGCGGCGGTGACACTACGG	100	69	chr2R	19776412	19776481	-	0	0	0	0	0	0	0	0	1	0	0	0	0	0	0	0	0	0	0	0	1	0	0	0	0	0	0	0	0	0	0	0	0	0	0	0	0	0	0	0
3350854	-	u	TGCAGATTTGTCTTTCGACCTCTCCTAATGTCTCAATTCGGGTGCTGCTCCTGCACAGATGAAGGTTGG	100	69	chr2R	19777779	19777848	-	0	0	1	1	1	1	1	1	1	0	0	0	0	0	0	0	0	0	0	0	-	0	0	0	0	0	0	0	0	0	0	0	0	0	0	0	0	0	0	0
5805025	-	u	TGCAGTTATCATCCAAATTGAGAATTCCCATATCACGGCGATTATTCTGAAGTCCCGTTGTCCAATATT	100	69	chr2R	19982781	19982850	+	0	0	0	1	1	0	0	1	1	0	0	0	0	0	0	0	0	0	0	0	0	0	0	0	0	0	0	0	0	0	0	0	0	0	0	0	0	0	0	0
3585840	SECCE2Rv1G0067810	e	TGCAGGCCAATATCAATATGAATTCAATGGTCTCTTGATCTCTGAATTTTACGCAGGCGAACCACGTGC	100	69	chr2R	20183056	20183125	+	0	0	1	0	0	1	0	1	1	0	0	0	0	0	0	0	0	0	0	0	0	0	0	0	0	0	0	0	0	0	0	0	0	0	0	0	0	0	0	0
3589927	-	u	TGCAGTTATTATCCAAGTTGAGAATCCCCATATCACGGCGATTATTCTGAAGTCCCGTTGTCCAATATT	100	69	chr2R	20202564	20202633	+	0	0	1	1	1	0	1	0	1	0	0	0	0	0	0	0	0	0	0	0	0	0	0	0	0	0	0	0	0	0	0	0	0	0	0	0	0	0	0	0
3738386	-	u	TGCAGTGTGCGGGTTCTCAAACGAGTGTGTCTTCTTTTCCAGTAGCCCATAGGAGTCACGGACGATACT	100	69	chr2R	20207098	20207167	-	0	0	0	0	0	0	0	1	0	0	0	0	0	0	0	0	0	0	0	0	0	0	0	0	0	0	0	0	0	0	0	0	0	0	0	0	0	0	0	0
3891043	-	u	TGCAGCGGCGCCTGGAGCGTGCAGAAGCAGACGTCCATGGCGTGGGAGTCGGCCGCGCAGGAGCAGACG	100	69	chr2R	20329300	20329369	+	0	0	0	0	1	0	1	1	1	0	0	0	0	0	0	0	0	0	0	0	0	0	0	0	0	0	0	0	0	0	0	0	0	0	0	0	0	0	0	0
3355758	SECCE2Rv1G0067870	p	TGCAGTTTGATTTTCACATTATCAACCATTATCACAACAACGGCTCAGACGACGCGCACACCCACGGAT	100	69	chr2R	20334622	20334691	-	0	0	0	0	1	0	1	1	1	0	0	0	0	0	0	0	0	0	0	0	0	0	0	0	0	0	0	0	0	0	0	0	0	0	0	0	0	0	0	0
3592152	SECCE2Rv1G0067870	c	TGCAGAACAAGGGCCAGGTTGCCAAGGACAAATTGGCCAAGGTGGCCTGGGGTGCCATAACCAACTACC	100	69	chr2R	20336798	20336867	-	0	0	0	0	0	0	0	1	0	0	0	0	0	0	0	0	0	0	0	0	1	0	0	0	0	0	0	0	0	0	0	0	0	0	0	0	0	0	0	0
3361929	-	u	TGCAGTTATCATCCAAGTTGAGAACTCCCATATCACGGCGATTATTCTGAAGTCCCGTTGTCCAATATT	100	69	chr2R	20777993	20778062	-	0	0	1	1	1	-	1	1	1	0	0	0	0	0	0	0	0	0	0	0	1	0	0	0	0	0	0	0	0	0	0	0	0	0	0	0	0	0	0	0
3906611	-	u	TGCAGCAGCTGGCCTCTAGCTACCCGTGCCTCGCCGACCTGACGCTCGAGGAGTGCCCGACCTCCACCA	100	69	chr2R	20779371	20779440	+	0	0	0	0	1	0	1	0	1	0	0	0	0	0	0	0	0	0	0	0	0	0	0	0	0	0	0	0	0	0	0	0	0	0	0	0	0	0	0	0
4491499	SECCE2Rv1G0067930	e	TGCAGGCCAATATGAATTCAATGGTCTCTTGATCTCTGAATTTTACGCAGGCCAACCACGTGCACTGGC	100	69	chr2R	20860922	20860991	-	0	0	0	1	1	1	1	0	1	0	0	0	0	0	0	0	0	0	0	0	1	0	0	0	0	0	0	0	0	0	0	0	0	0	0	0	0	0	0	0
3344593	SECCE2Rv1G0067940	e	TGCAGGCCAATATGAATTCAATGGTCTCTTGATCTCTGAAGTTTACGCAGGCGAACCACGTGCACTGGC	100	69	chr2R	20939949	20940018	-	0	0	1	0	1	0	1	1	1	0	0	0	0	0	0	0	0	0	0	0	1	0	0	0	0	0	0	0	0	0	0	0	0	0	0	0	0	0	0	0
3886196	-	u	TGCAGTCATTGTTAGGGACGGCACCATCATTAGAGGTCCCAGTTGGAAATCAATTTGCAAGAGATGGAG	100	69	chr2R	20946195	20946264	-	0	0	0	0	1	0	1	1	0	0	0	0	0	0	0	0	0	0	0	0	1	0	0	0	0	0	0	0	0	0	0	0	0	0	0	0	0	0	0	0
3739980	-	u	TGCAGGAGGCCACCTTGTCCATGGTGCCATGAGAAACAAATTTGATGGTGACGCTCGTCGCCATGAGGA	100	69	chr2R	21004356	21004425	-	0	0	0	0	1	0	1	0	0	0	0	0	0	0	0	0	0	0	0	0	0	0	0	0	0	0	0	0	0	0	0	0	0	0	0	0	0	0	0	0
3595687	SECCE2Rv1G0067990	x	TGCAGCTCACGTGGTCCCCTCGGAAAGACAACACATAGTCGCTCAAGAACGATTGCATTAGAAAGCAGC	100	69	chr2R	21299855	21299924	+	0	0	0	1	1	0	1	1	1	0	0	0	0	0	0	0	0	0	0	0	-	0	0	0	0	0	0	0	0	0	0	0	0	0	0	0	0	0	0	0
7087544	SECCE2Rv1G0068080	x	TGCAGGGGGAGCGCGTCCATGTCGGCGCGGAGCGCGACGACTGGCCCCGAGCCGCCGCCGGCTCCGGAG	100	69	chr2R	22115579	22115648	-	0	0	0	0	0	0	0	1	1	0	0	0	0	0	0	0	0	0	0	0	0	0	0	0	0	0	0	0	0	0	0	0	0	0	0	0	0	0	0	0
3365346	SECCE2Rv1G0068230	x	TGCAGGTCGAGCGCCTCGCCACGGAGCTTGTCGGGGAGGGCGTCCACGAGCGCGATCTCGTCGGCCAGG	100	69	chr2R	22482612	22482681	+	0	0	0	1	1	-	1	0	1	0	0	0	0	0	0	0	0	0	0	0	1	0	0	0	0	0	0	0	0	0	0	0	0	0	0	0	0	0	0	0
100017247	-	u	TGCAGTTCTGGCATCGCCGCTGGCTATGCCCTGACATCATTCGAGGTGACCACCTTCCTCCTAAGGTCC	100	69	chr2R	22730093	22730162	+	0	0	0	1	0	0	0	0	0	0	0	0	0	0	0	0	0	0	0	0	0	0	0	0	0	0	0	0	0	0	0	0	0	0	0	0	0	0	0	0
5047091	-	u	TGCAGGAGCTTGCTTGGCGGAAACAGGCCCTAACAAGTAGGGGATTGGGTCAAGCAATTGTTCCCCCAA	100	69	chr2R	22749505	22749574	+	0	0	1	1	1	1	1	1	-	0	0	0	0	0	0	0	0	0	0	0	0	0	0	0	0	0	0	0	0	0	0	0	0	0	0	0	0	0	0	0
100096201	-	u	TGCAGGCCAAGAGGTCGTGGAACGGGCGGCGGATCTCGGCTGCTCCGCCGTGGATCTAGCGGGGAACGG	100	69	chr2R	22941594	22941663	+	0	0	1	0	0	1	0	0	0	0	0	0	0	0	0	0	0	0	0	0	0	0	0	0	0	0	0	0	0	0	0	0	0	0	0	0	0	0	0	0
3750454	-	u	TGCAGCGATCCGACGAGAGGTTGCTGCCTACGATGTGGTGTCCTCAGGATGGCGCAAGAAGCTGTCTCC	100	69	chr2R	22978796	22978865	+	0	0	1	0	1	1	1	1	0	0	0	0	0	0	0	0	0	0	0	0	0	0	0	0	0	0	0	0	0	0	0	0	0	0	0	0	0	0	0	0
3352482	-	u	TGCAGTCCAAAACAGCCCTGCATGCGAACAGCCAATCAGTGCATGGTGCAAGTCTTCCGTCGTAGTCTT	100	69	chr2R	23116422	23116491	+	0	0	0	0	1	0	1	0	0	0	0	0	0	0	0	0	0	0	0	0	0	0	0	0	0	0	0	0	0	0	0	0	0	0	0	0	0	0	0	0
5223696	-	u	TGCAGCGTGGTGACGGAAACTTCACGAGCCTTTTCTGGCTCGGCCGGGCCGTGGGCCTCGTGTGCTCTT	100	69	chr2R	23373472	23373541	-	0	0	0	1	0	0	0	0	0	0	0	0	0	0	0	0	0	0	0	0	0	0	0	0	0	0	0	0	0	0	0	0	0	0	0	0	0	0	0	0
4093221	-	u	TGCAGTGGACTAGGGGTGGATCGCGGTCGTCGGTGTCGTAGAGCGCGGTGTCGGTGTCGTGGAGAGCGG	100	69	chr2R	23523691	23523760	+	0	0	0	1	1	1	1	0	1	0	0	0	0	0	0	0	0	0	0	0	1	0	0	0	0	0	0	0	0	0	0	0	0	0	0	0	0	0	0	0
3589376	SECCE2Rv1G0068480	c	TGCAGCAGCAGCTGCCCGCTCCCCGTCCTCCTCCTCCTTCTCATGCTGCTGCTTACCATGACTACGACG	100	69	chr2R	23564940	23565009	+	0	0	0	0	0	0	0	0	1	0	0	0	0	0	0	0	0	0	0	0	0	0	0	0	0	0	0	0	0	0	0	0	0	0	0	0	0	0	0	0
3347805	SECCE2Rv1G0068480	o	TGCAGGATTACAATTGCTCGGTGGAGTTCTTGTGGAGCCCGTTCCTCGTGCAGCTTGAGACCAAGCCGA	98.5507	68	chr2R	23565598	23565666	+	0	0	0	0	1	0	0	0	1	0	0	0	0	0	0	0	0	0	0	0	0	0	0	0	0	0	0	0	0	0	0	0	0	0	0	0	0	0	0	0
3347360	SECCE2Rv1G0068480	i	TGCAGGCAGTCAAGTAGTCAGCTCGTCGGTCGTTGGAGAAGGAGGAGTTAATAACACAGGATGAAGATG	100	69	chr2R	23565792	23565861	-	0	0	0	0	1	0	1	0	1	0	0	0	0	0	0	0	0	0	0	0	0	0	0	0	0	0	0	0	0	0	0	0	0	0	0	0	0	0	0	0
3364745	-	u	TGCAGCGGGTGGGTAAAGGGAATGCAGTGGACGCTCGTTGACAACATCCGCGGCGATGCTCTCGCCGAC	100	69	chr2R	23714182	23714251	-	0	0	1	1	1	1	1	1	1	0	0	0	0	0	0	0	0	0	0	0	-	0	0	0	0	0	0	0	0	0	0	0	0	0	0	0	0	0	0	0
5035714	SECCE2Rv1G0068600	c	TGCAGAAAGCTGTCGTCGATCTTGGATCCAACGGCTGGGGAGTGGCCAATGGAGGCGGCCCGGCGGCTA	100	69	chr2R	23994391	23994460	+	0	0	0	1	0	0	0	1	1	0	0	0	0	0	0	0	0	0	0	0	0	0	0	0	0	0	0	0	0	0	0	0	0	0	0	0	0	0	0	0
3576756	SECCE2Rv1G0068620	x	TGCAGCTCCTCGAGGTACACGCTGCTGGTGCCGTCGAGGAAGCTGTCCGTCATCCTGGACAGCGGCACC	100	69	chr2R	24004684	24004753	-	0	0	1	1	1	0	1	1	1	0	0	0	0	0	0	0	0	0	0	0	1	0	0	0	0	0	0	0	0	0	0	0	0	0	0	0	0	0	0	0
3897728	SECCE2Rv1G0068650	i	TGCAGTTGAATCGCAGAGAACCATGGTTATGTTAGGAGCAATTCAAAGAACGACGCCGAATAATCCAAT	100	69	chr2R	24332715	24332784	+	0	0	0	1	1	1	1	1	1	0	0	0	0	0	0	0	0	0	0	0	-	0	0	0	0	0	0	0	0	0	0	0	0	0	0	0	0	0	0	0
3896376	SECCE2Rv1G0068650	i	TGCAGCTGAAAGAAACTAACACAATTCGTAATCGCCGAAAGCAATTCAAGATCAAGAAGCGGGTCATGG	100	69	chr2R	24332994	24333063	+	0	0	1	1	1	1	1	1	1	0	0	0	0	0	0	0	0	0	0	0	1	0	0	0	0	0	0	0	0	0	0	0	0	0	0	0	0	0	0	0
3904483	-	u	TGCAGCGGCATGTTTCCCAAAGGAGACCAACACCAAAAGAGATACAGTACCAATCCCCCTTTGGTGCAT	100	69	chr2R	24603659	24603728	-	0	0	1	0	0	1	0	0	0	0	0	0	0	0	0	0	0	0	0	0	0	0	0	0	0	0	0	0	0	0	0	0	0	0	0	0	0	0	0	0
3354777	-	u	TGCAGAGGCTTGTTCCCCAAAGGAGACCAACAGAGATAACAAAGCTTTGGTACATGTGAGCCCTCTAAA	100	69	chr2R	24924609	24924678	-	0	0	0	1	1	1	1	1	1	0	0	0	0	0	0	0	0	0	0	0	-	0	0	0	0	0	0	0	0	0	0	0	0	0	0	0	0	0	0	0
3352319	-	u	TGCAGCGCTTCCCCTTAACCTGGAAGATGCTTTTTCGTGTGTTGTTCCAGACAGCAGTTCAGCGAAATG	100	69	chr2R	24933895	24933964	+	0	0	1	1	1	1	1	-	1	0	0	0	0	0	0	0	0	0	0	0	1	0	0	0	0	0	0	0	0	0	0	0	0	0	0	0	0	0	0	0
3362340	-	u	TGCAGTTAAAACGCAAAGCCAAATCATGGTCATGTTCAGGAGATCAAGAAATGCTCGAGGATTCGCTCA	100	69	chr2R	24937616	24937685	+	0	0	1	0	1	1	0	0	1	0	0	0	0	0	0	0	0	0	0	0	0	0	0	0	0	0	0	0	0	0	0	0	0	0	0	0	0	0	0	0
5209120	SECCE2Rv1G0068780	x	TGCAGCATCTCATCTAGAATCCCAGCAGATCAGCAGCGGCCCTGGAGTGGGGAAGACGATTGGGTCGGG	100	69	chr2R	25317432	25317501	-	0	0	0	1	0	0	0	1	1	0	0	0	0	0	0	0	0	0	0	0	0	0	0	0	0	0	0	0	0	0	0	0	0	0	0	0	0	0	0	0
3599913	-	u	TGCAGTCGAATCACAAAGATCAAACCATGCTTACGTTCAGGAGATCAAGAGCTGCTCGCCGAAAGCAAT	100	69	chr2R	25326086	25326155	-	0	0	1	1	1	1	1	1	1	0	0	0	0	0	0	0	0	0	0	0	1	0	0	0	0	0	0	0	0	0	0	0	0	0	0	0	0	0	0	0
3739814	SECCE2Rv1G0068810	i	TGCAGCACGGCAATGAAGTCAGTATTGACTACTGAGAACAGATAAATAACTACACAACTATGTATGTAC	100	69	chr2R	25445523	25445592	-	0	0	0	1	0	0	0	0	1	0	0	0	0	0	0	0	0	0	0	0	0	0	0	0	0	0	0	0	0	0	0	0	0	0	0	0	0	0	0	0
1757832	SECCE2Rv1G0068880	c	TGCAGGATGAGAACGATGTGCTCCGCAATGAAATTCTGGAGTTACAAAATGAGCTGGCGACGCGTCCCG	100	69	chr2R	25518258	25518327	+	0	0	1	0	0	1	0	0	0	0	0	0	0	0	0	0	0	0	0	0	0	0	0	0	0	0	0	0	0	0	0	0	0	0	0	0	0	0	0	0
3749742	-	u	TGCAGCGCAGCCTGGTGTCCGCCGCCTCCGTTGCCATTGCCGTTGCCGCAACGCCACAACGGCGCCGCC	100	69	chr2R	25744974	25745043	+	0	0	0	0	1	0	0	1	1	0	0	0	0	0	0	0	0	0	0	0	0	0	0	0	0	0	0	0	0	0	0	0	0	0	0	0	0	0	0	0
3346859	-	u	TGCAGAGGAGCAAGGAGTACCTTCAGTTTCAAAAAGATAGTACTTGAATACAAAACGATGTAAGGCTAG	100	69	chr2R	25764883	25764952	-	0	0	0	0	1	0	0	0	1	0	0	0	0	0	0	0	0	0	0	0	0	0	0	0	0	0	0	0	0	0	0	0	0	0	0	0	0	0	0	0
5045974	-	u	TGCAGGCCAGAGCACCACAGGAGAGGTGCATCGACGACCCGTGGATATTCAGACTTGAAGAAGGACAGC	100	69	chr2R	25764948	25765017	+	0	0	0	1	1	0	0	1	1	0	0	0	0	0	0	0	0	0	0	0	0	0	0	0	0	0	0	0	0	0	0	0	0	0	0	0	0	0	0	0
7087020	-	u	TGCAGCGGAATGAGTCGTCTCCTGGAATGGAGCGGCCGGCGGCTAAAAGGGGGGCAGTAGCAGACAAGG	97.1014	67	chr2R	25772658	25772725	+	0	0	0	0	0	1	0	0	0	0	0	0	0	0	0	0	0	0	0	0	0	0	0	0	0	0	0	0	0	0	0	0	0	0	0	0	0	0	0	0
3584365	-	u	TGCAGGAGGTGCTGGAAGACGAAGCCGCCCTCCGCCCGAGTCGTGTTCCCCGACGCCGACGGTGTGCGG	100	69	chr2R	25882726	25882795	+	0	0	1	0	1	0	1	1	1	0	0	0	0	0	0	0	0	0	0	0	1	0	0	0	0	0	0	0	0	0	0	0	0	0	0	0	0	0	0	0
3348722	-	u	TGCAGGACAAGGAAAAGAAATTTCTTCTTGTGCTTCCCGTTGTCCCTTGGATACGCTGTATTGTTCCTG	100	69	chr2R	26020737	26020806	+	0	0	0	0	1	0	0	0	1	0	0	0	0	0	0	0	0	0	0	0	1	0	0	0	0	0	0	0	0	0	0	0	0	0	0	0	0	0	0	0
5040540	-	u	TGCAGGCGCAGGCGGCTGGATGCGCTGCGGCCTCGTCCGCACAGCGATCTCGCCGTCCCCCAAGTGGAC	100	69	chr2R	26338296	26338365	+	0	0	1	0	0	0	0	0	0	0	0	0	0	0	0	0	0	0	0	0	0	0	0	0	0	0	0	0	0	0	0	0	0	0	0	0	0	0	0	0
3747912	-	u	TGCAGGTATATGCCAAGACAGTCGTGAATGTCCATGGTGGGTTGTTCTTCGGCACATTTAGACATTTTG	100	69	chr2R	26509478	26509547	-	0	0	0	0	0	0	0	1	0	0	0	0	0	0	0	0	0	0	0	0	0	0	0	0	0	0	0	0	0	0	0	0	0	0	0	0	0	0	0	0
3905422	-	u	TGCAGGTATATGCCATCGTTGTAGTTGATGGCCAGTAGCAAGACAGTCGTGAATGTCCATGGTGGGTTG	100	69	chr2R	26509503	26509572	-	0	0	1	1	1	0	1	1	1	0	0	0	0	0	0	0	0	0	0	0	0	0	0	0	0	0	0	0	0	0	0	0	0	0	0	0	0	0	0	0
7063745	SECCE2Rv1G0069270	x	TGCAGCTCCGGTGTAAGGTGGTCTTCGAGCGTGATGATAACCGGGTAGGGAGACGCGACGAAAGCGTAC	100	69	chr2R	27472900	27472969	+	0	0	1	1	0	0	0	0	0	0	0	0	0	0	0	0	0	0	0	0	0	0	0	0	0	0	0	0	0	0	0	0	0	0	0	0	0	0	0	0
5039421	-	u	TGCAGTAATTTGTACCCAACGTGCAGCTTCTTCTCCAAATCAAGGATAAGGAGTACATGTTCATCTTTT	100	69	chr2R	27646813	27646882	-	0	0	1	1	1	1	0	0	0	0	0	0	0	0	0	0	0	0	0	0	0	0	0	0	0	0	0	0	0	0	0	0	0	0	0	0	0	0	0	0
3347033	-	u	TGCAGCTGTAGGAGTTTGGTGCTCCACTCTTTAGTCTCCGACGAGAAAATGCGCAGGATGTAGTTCCCA	100	69	chr2R	27713710	27713779	+	0	0	0	0	1	0	1	1	0	0	0	0	0	0	0	0	0	0	0	0	0	0	0	0	0	0	0	0	0	0	0	0	0	0	0	0	0	0	0	0
3904633	-	u	TGCAGAGCGTTGTCCGCGTCCACGACATGCCTGCGCAAGAAGACAAGCACGATCCCTATGCTGCTTCCA	100	69	chr2R	27791686	27791755	+	0	0	0	0	0	0	0	1	1	0	0	0	0	0	0	0	0	0	0	0	0	0	0	0	0	0	0	0	0	0	0	0	0	0	0	0	0	0	0	0
3583649	SECCE2Rv1G0069380	x	TGCAGGCACGCCGCCGCCGCCTGTGCCTTGTCGCCGTCTTTGGGCCTCGGCCGCAGCACGCGCGCCGAG	97.1014	67	chr2R	28033855	28033922	-	0	0	0	0	0	0	0	0	1	0	0	0	0	0	0	0	0	0	0	0	1	0	0	0	0	0	0	0	0	0	0	0	0	0	0	0	0	0	0	0
3595316	SECCE2Rv1G0069430	c	TGCAGTGAGGATGAGTACGCCATCGCCGCTCTCAGGAACATCGATGATTACTTCACCGACGAGCCACAG	100	69	chr2R	29120367	29120436	-	0	0	0	1	1	0	1	1	1	0	0	0	0	0	0	0	0	0	0	0	-	0	0	0	0	0	0	0	0	0	0	0	0	0	0	0	0	0	0	0
3731154	-	u	TGCAGATTATTTTGACAAGCCTCTTGAGGTTGATGGTGGCAGACATGGCGTCGTGAATAGAGACTGCCC	100	69	chr2R	29131076	29131145	-	0	0	0	0	0	0	0	1	1	0	0	0	0	0	0	0	0	0	0	0	0	0	0	0	0	0	0	0	0	0	0	0	0	0	0	0	0	0	0	0
3348433	-	u	TGCAGTTTCAACACGAACTCATACTGTACCGACGCCGCCTGCCTCCTGTGCTTCTTCTCCTGTCTCCTC	100	69	chr2R	29136048	29136117	+	0	0	0	0	0	0	0	0	1	0	0	0	0	0	0	0	0	0	0	0	0	0	0	0	0	0	0	0	0	0	0	0	0	0	0	0	0	0	0	0
3356155	-	u	TGCAGACGCGCCGCTCAAGGACGGCGTCGATGAAGGCGTTGAACCGCTTGTAAGTCTCGTCGTCATCGT	100	69	chr2R	29957797	29957866	-	0	0	1	1	0	1	0	1	0	0	0	0	0	0	0	0	0	0	0	0	0	0	0	0	0	0	0	0	0	0	0	0	0	0	0	0	0	0	0	0
3749376	SECCE2Rv1G0069590	c	TGCAGCATGCTCACTCCCTGTTTCATATCTGCAAGCGTGGGATAGTTGATTGCGTGATTGCGGTGGATG	100	69	chr2R	30302416	30302485	-	0	0	1	0	1	1	0	0	1	0	0	0	0	0	0	0	0	0	0	0	1	0	0	0	0	0	0	0	0	0	0	0	0	0	0	0	0	0	0	0
3362272	SECCE2Rv1G0069590	x	TGCAGGACTAGTTCGTCGTCGTTGTACCAGTCTTGATACTCAGTGTAAAATTGCTGGTGATGTATGTCA	100	69	chr2R	30302481	30302550	+	0	0	1	1	1	1	1	1	1	0	0	0	0	0	0	0	0	0	0	0	1	0	0	0	0	0	0	0	0	0	0	0	0	0	0	0	0	0	0	0
7063707	-	u	TGCAGCGCGTGAACAAGAAGGACCACCGCTTCAACACCATGATCTCCTTTGGCGCCGCCAGCGCCCTCG	100	69	chr2R	30336311	30336380	-	0	0	1	1	1	1	1	1	1	0	0	0	0	0	0	0	0	0	0	0	1	0	0	0	0	0	0	0	0	0	0	0	0	0	0	0	0	0	0	0
3356841	-	u	TGCAGGGCGCTTTCAATTGCTGCCTCGACGCCGATCCAGACCCCCCAACGGGCGATTCGGGGCACGTTT	100	69	chr2R	30336376	30336445	+	0	0	0	1	1	0	1	1	1	0	0	0	0	0	0	0	0	0	0	0	0	0	0	0	0	0	0	0	0	0	0	0	0	0	0	0	0	0	0	0
3348906	-	u	TGCAGCGCCCTCGAGACATGCCGTTGCTCTGCTGCGCCTCTTAGCTAAAAGCAAGCAAGTTTTTCTTCT	100	69	chr2R	30546142	30546211	-	0	0	0	0	1	0	0	0	1	0	0	0	0	0	0	0	0	0	0	0	0	0	0	0	0	0	0	0	0	0	0	0	0	0	0	0	0	0	0	0
3351683	SECCE2Rv1G0069640	x	TGCAGCTCCACCTCGTCGGTCTTGTCGGACTCCACGGAGAGCAGCACGTCCTTGCGGCGCACGAACCGA	98.5507	68	chr2R	30610326	30610394	+	0	0	1	1	0	1	0	1	1	0	0	0	0	0	0	0	0	0	0	0	-	0	0	0	0	0	0	0	0	0	0	0	0	0	0	0	0	0	0	0
4492491	-	u	TGCAGGACGTGGCCACCGCGTCGCGCTCTCCTGTGTGGAGCGTCCGCGTTGCGCCCCGTGCTCGACTGC	100	69	chr2R	30988554	30988623	-	0	0	0	1	0	0	0	0	0	0	0	0	0	0	0	0	0	0	0	0	1	0	0	0	0	0	0	0	0	0	0	0	0	0	0	0	0	0	0	0
3361447	-	u	TGCAGAACATGTAAACTATTTGACACAGCAACAGATCTGTACGGGGAGGGAGTCACCTCTGCGCGGCGA	100	69	chr2R	31039669	31039738	-	0	0	1	0	0	0	0	0	1	0	0	0	0	0	0	0	0	0	0	0	0	0	0	0	0	0	0	0	0	0	0	0	0	0	0	0	0	0	0	0
7497789	-	u	TGCAGCACCTTCACACATTTGCGCTTAAATATTTTTAAATCCATGCTCTATTCTCCATTGCTGAAAAGA	100	69	chr2R	31648726	31648795	+	0	0	1	0	0	1	0	0	0	0	0	0	0	0	0	0	0	0	0	0	0	0	0	0	0	0	0	0	0	0	0	0	0	0	0	0	0	0	0	0
3598696	-	u	TGCAGCTGCTACGACAGTCGGTGGTCTCTTGCTAGGCAAAGGTGCATCTGATGAAGGGTAGCTCTCCCT	100	69	chr2R	31821514	31821583	+	0	0	0	0	0	0	0	0	1	0	0	0	0	0	0	0	0	0	0	0	0	0	0	0	0	0	0	0	0	0	0	0	0	0	0	0	0	0	0	0
3598443	-	u	TGCAGTCTTTGCTAGACTGGAAGACGCGTGATCGTTGATCTTGAACAGTAGGCCGAGCTTCCTGACGAC	100	69	chr2R	31871677	31871746	-	0	0	0	1	1	0	1	0	0	0	0	0	0	0	0	0	0	0	0	0	0	0	0	0	0	0	0	0	0	0	0	0	0	0	0	0	0	0	0	0
100164955	-	u	TGCAGTCTTTGCTAGACTGGAAGACGGCGTGATCGTTGATCTTGAACAGTAGGTCGAGCTTCCTGACAC	97.1014	67	chr2R	31885451	31885518	-	0	0	1	0	0	1	0	0	0	0	0	0	0	0	0	0	0	0	0	0	0	0	0	0	0	0	0	0	0	0	0	0	0	0	0	0	0	0	0	0
5037928	-	u	TGCAGGTTTGGTGGCCTGGAGTTTGCGGCGGAGACCCTGGATCCCCACTCGAGGAGCTCCTTGGAGGTG	100	69	chr2R	31886234	31886303	-	0	0	0	1	1	0	1	0	0	0	0	0	0	0	0	0	0	0	0	0	0	0	0	0	0	0	0	0	0	0	0	0	0	0	0	0	0	0	0	0
3598197	-	u	TGCAGCCGCCGCAAGATTCACTGGAACGCTTCGTACTTGTCCTTGCATCGGAGGGCCAACAAGTTAGAG	100	69	chr2R	31890668	31890737	+	0	0	0	1	1	-	1	1	1	0	0	0	0	0	0	0	0	0	0	0	1	0	0	0	0	0	0	0	0	0	0	0	0	0	0	0	0	0	0	0
3745768	SECCE2Rv1G0069930	c	TGCAGCTTAGGGACGCTCAAGGGGCTGAAGGTCAACAGGAGCGGGACCACGATGCTGGGGCTCAAGAAC	100	69	chr2R	31894501	31894570	-	0	0	0	0	1	0	1	0	0	0	0	0	0	0	0	0	0	0	0	0	0	0	0	0	0	0	0	0	0	0	0	0	0	0	0	0	0	0	0	0
3734787	SECCE2Rv1G0069930	x	TGCAGAGGTCCACGATGTCGCGCACCAGCCCGACCTCCTCCTCCTCCGAAGAGAAGGGGCACCCCATGA	100	69	chr2R	31894566	31894635	+	0	0	0	0	1	0	1	0	0	0	0	0	0	0	0	0	0	0	0	0	0	0	0	0	0	0	0	0	0	0	0	0	0	0	0	0	0	0	0	0
3584698	SECCE2Rv1G0069930	x	TGCAGCGTCGCCGTGGTTTTCTCGTGAAAGTGCCAGAAGGAGACAAGCGTGTCCTTGGGGTCCCGACAC	100	69	chr2R	31894850	31894919	+	0	0	1	0	1	1	1	-	1	0	0	0	0	0	0	0	0	0	0	0	1	0	0	0	0	0	0	0	0	0	0	0	0	0	0	0	0	0	0	0
3583947	SECCE2Rv1G0069940	c	TGCAGCTTAGGGACGCTCAAGGGGCTGGAGGTCAACAGGAGCGGGAGCACGATGCTGGGGCTCAAGAAC	100	69	chr2R	31901313	31901382	-	0	0	1	0	0	1	1	1	1	0	0	0	0	0	0	0	0	0	0	0	1	0	0	0	0	0	0	0	0	0	0	0	0	0	0	0	0	0	0	0
3365292_V	SECCE2Rv1G0069940	c	TGCAGCGGATGGCCGACGTCGGCAGCGCGTCGTCCGCCATGCCGACGTTCGAGGAGGCGTTCGAGCTCT	100	69	chr2R	31901594	31901663	-	0	0	0	0	1	0	1	0	0	0	0	0	0	0	0	0	0	0	0	0	0	0	0	0	0	0	0	0	0	0	0	0	0	0	0	0	0	0	0	0
3599592_Z	SECCE2Rv1G0069960	x	TGCAGCGTCGCCGTGGTTTTCTCGTGGAAGTGCCAGAAGGAGACCAGCGTGTCCTTGGGGTCCCGACAG	100	69	chr2R	31912960	31913029	+	0	0	1	1	1	1	1	0	1	0	0	0	0	0	0	0	0	0	0	0	0	0	0	0	0	0	0	0	0	0	0	0	0	0	0	0	0	0	0	0
3358670	-	u	TGCAGGGGTTCGTGGCCCACACATCGAGGGGGCCCACAACAGAGTCATTCGCCGTCGTCGCCGTGGCGG	100	69	chr2R	32731712	32731781	+	0	0	0	1	1	-	1	1	1	0	0	0	0	0	0	0	0	0	0	0	0	0	0	0	0	0	0	0	0	0	0	0	0	0	0	0	0	0	0	0
3903339	SECCE2Rv1G0070050	x	TGCAGCCCCTTTCTCGCTTCAGCAACCTGCACATCACGCTGCTCGTGTGCCCCCTCCCCCGTGCTATCC	100	69	chr2R	32899362	32899431	-	0	0	0	1	1	0	1	1	1	0	0	0	0	0	0	0	0	0	0	0	0	0	0	0	0	0	0	0	0	0	0	0	0	0	0	0	0	0	0	0
100016538	-	u	TGCAGGGTATGCTCAACCAGATACCCCAGGTCAACGCCAATGCTCAGCATCAGCCAGCCGCTATCACTC	100	69	chr2R	32967348	32967417	-	0	0	0	1	1	0	0	0	0	0	0	0	0	0	0	0	0	0	0	0	0	0	0	0	0	0	0	0	0	0	0	0	0	0	0	0	0	0	0	0
4486732	-	u	TGCAGCTGTGCGCTCTGCTCACGATAAGCGGCACAGCGGTGGGGAGCGGTTAGGTTATTCTTTTTTTAA	100	69	chr2R	32997271	32997340	-	0	0	0	0	1	1	1	0	1	0	0	0	0	0	0	0	0	0	0	0	1	0	0	0	0	0	0	0	0	0	0	0	0	0	0	0	0	0	0	0
3902668	-	u	TGCAGACGTACAGAGGCTAACAAGATTGTGCTCTATACACCACATATCGTAGTCTTCTTCGCATGCATG	100	69	chr2R	33425947	33426016	+	0	0	0	0	1	0	1	0	0	0	0	0	0	0	0	0	0	0	0	0	0	0	0	0	0	0	0	0	0	0	0	0	0	0	0	0	0	0	0	0
3743888	-	u	TGCAGGTCGATTGTTTTGTAGGATTTGAATTCATGGGATTTTTTAATGGTTTTCTAGCGCTCTATTTTG	100	69	chr2R	33432362	33432431	+	0	0	1	1	1	0	1	1	1	0	0	0	0	0	0	0	0	0	0	0	1	0	0	0	0	0	0	0	0	0	0	0	0	0	0	0	0	0	0	0
3598506	-	u	TGCAGAAACTTGGTGAGAATCCATCCATCTATTATCGGTCGTTCGCGGCCGCAACAACCACGTGCCTAA	100	69	chr2R	33432514	33432583	-	0	0	0	0	1	0	1	1	1	0	0	0	0	0	0	0	0	0	0	0	-	0	0	0	0	0	0	0	0	0	0	0	0	0	0	0	0	0	0	0
5503365	-	u	TGCAGGTTTTGGCTTGGCCCAACTATTGTTGGCAGTCCCATTGCGCTTGGCTGCGCATGTCGTGCGCTT	100	69	chr2R	33841822	33841891	+	0	0	0	0	1	0	1	1	1	0	0	0	0	0	0	0	0	0	0	0	0	0	0	0	0	0	0	0	0	0	0	0	0	0	0	0	0	0	0	0
3900018	-	u	TGCAGTGTTAGCAGTAGCAGATTCTCATCTTCTTGTGACGATGTCTCTCTATGCTACTAGTTTGTACGT	100	69	chr2R	34099623	34099692	+	0	0	0	0	1	0	1	0	1	0	0	0	0	0	0	0	0	0	0	0	0	0	0	0	0	0	0	0	0	0	0	0	0	0	0	0	0	0	0	0
3745845	-	u	TGCAGGTTTTGGCTTGGCCGAACTATTGTTCGCAGTCCCATTGCGCTTGGCTGCGCATGTGGTGCGCTT	100	69	chr2R	34301004	34301073	+	0	0	1	1	1	0	1	0	1	0	0	0	0	0	0	0	0	0	0	0	0	0	0	0	0	0	0	0	0	0	0	0	0	0	0	0	0	0	0	0
3347240	-	u	TGCAGCACACTTCCGCTCTCCATCTCCTCTATGCACCAAATCTGCCATGGCCTTGAGCTCCCAAGCCCC	100	69	chr2R	34832686	34832755	-	0	0	0	0	1	0	1	0	-	0	0	0	0	0	0	0	0	0	0	0	0	0	0	0	0	0	0	0	0	0	0	0	0	0	0	0	0	0	0	0
3360013	SECCE2Rv1G0070360	x	TGCAGGTATGCTTCCATTCAGGAGGTTACCACCAAGGTCCAAATAAAAAAGCTTCTTGCAGTTTTTGAA	100	69	chr2R	34958173	34958242	-	0	0	0	1	1	0	1	1	0	0	0	0	0	0	0	0	0	0	0	0	0	0	0	0	0	0	0	0	0	0	0	0	0	0	0	0	0	0	0	0
3591281	-	u	TGCAGGATGTTTGAGGTCTGGTTTGGTTTCATGCAAGATACGCTCATGCTGTGCAGAATGGGCTCTGAA	100	69	chr2R	35295759	35295828	+	0	0	0	1	0	0	1	0	0	0	0	0	0	0	0	0	0	0	0	0	0	0	0	0	0	0	0	0	0	0	0	0	0	0	0	0	0	0	0	0
3590484	SECCE2Rv1G0070420	x	TGCAGGAGGGGCCTCTTGGGCCTGGCCACGCCGAGGGGAGCCATGGTCACCGAGATCTTCGTTGCAGTG	100	69	chr2R	35304369	35304438	+	0	0	0	1	0	0	1	0	0	0	0	0	0	0	0	0	0	0	0	0	0	0	0	0	0	0	0	0	0	0	0	0	0	0	0	0	0	0	0	0
3897947	-	u	TGCAGGAGGGGCTTCTTTGGCCTGTCCATGCCAAGGGGAGCCATGGTCACCGTGATCTTCGTTGCACCG	100	69	chr2R	35311105	35311174	+	0	0	0	0	0	0	1	0	0	0	0	0	0	0	0	0	0	0	0	0	0	0	0	0	0	0	0	0	0	0	0	0	0	0	0	0	0	0	0	0
5486147	-	u	TGCAGCAACGATGGCAGAAGGACCGCTCGCATCTTCGCCGTGGAGCTTGACACGATCCTTAACCCCGAG	100	69	chr2R	35311332	35311401	-	0	0	0	0	0	0	1	0	0	0	0	0	0	0	0	0	0	0	0	0	0	0	0	0	0	0	0	0	0	0	0	0	0	0	0	0	0	0	0	0
3349374	-	u	TGCAGTTTTATCGTCTCTGAAGATAAGTTGCAGCAAGCAAGCAAATAGGGAGGAGGGGATACCTTCCGT	100	69	chr2R	35314381	35314450	-	0	0	1	1	1	1	1	1	1	0	0	0	0	0	0	0	0	0	0	0	0	0	0	0	0	0	0	0	0	0	0	0	0	0	0	0	0	0	0	0
3343689	-	u	TGCAGTGTCTACACCACCACATGTGGCTGAATGCATCTGTTTTCTACTAGGAAACGTGAGTCGACCGAG	97.1014	67	chr2R	35333991	35334058	+	0	0	-	0	1	1	1	1	1	0	0	0	0	0	0	0	0	0	0	0	0	0	0	0	0	0	0	0	0	0	0	0	0	0	0	0	0	0	0	0
3358020	-	u	TGCAGCTTCCGCAAGTTGGCTTGGGCAGCTCCTCCCGTAACAAAACTGCCCTTCTGTGGTGAATTGGGC	100	69	chr2R	35335615	35335684	+	0	0	0	0	0	0	1	0	1	0	0	0	0	0	0	0	0	0	0	0	0	0	0	0	0	0	0	0	0	0	0	0	0	0	0	0	0	0	0	0
3883853	SECCE2Rv1G0070510	c	TGCAGCTACGTGCACTGCGACGTGTCCATGGAGGCCGACGTGGAGCGCGCCGTCGGGTGCTGCGTGGCG	100	69	chr2R	35683090	35683159	-	0	0	0	0	0	0	0	1	0	0	0	0	0	0	0	0	0	0	0	0	1	0	0	0	0	0	0	0	0	0	0	0	0	0	0	0	0	0	0	0
3343637	SECCE2Rv1G0070560	p	TGCAGAATCCAAGCAACAAAACAGACGACATGTTCTCCAAACTAAACGTTGCTTTCAGGCGTTCTAAAC	100	69	chr2R	36274286	36274355	-	0	0	0	1	1	0	0	1	1	0	0	0	0	0	0	0	0	0	0	0	0	0	0	0	0	0	0	0	0	0	0	0	0	0	0	0	0	0	0	0
3344140	-	u	TGCAGACTGTTCTTTACAGTTTCGAACTGCACTTTCAGTTCACTGCACTGTACGTCTTTCCCTGCATCA	100	69	chr2R	36274351	36274420	+	0	0	0	1	1	0	1	-	1	0	0	0	0	0	0	0	0	0	0	0	0	0	0	0	0	0	0	0	0	0	0	0	0	0	0	0	0	0	0	0
3742023	-	u	TGCAGGACCGTAGGACACAGCGGCCACCGACCCATGCATGATTGGTTTGGTGGGAGCGGCCGCCAGTTC	100	69	chr2R	36278596	36278665	+	0	0	0	0	1	0	0	0	0	0	0	0	0	0	0	0	0	0	0	0	0	0	0	0	0	0	0	0	0	0	0	0	0	0	0	0	0	0	0	0
100034522	-	u	TGCAGCATCGGAGATTCTTTCGTCTACATGCATGTCGCTGTCGACATGTAGTCAGTGCGATCCTCTCAC	98.5507	68	chr2R	36280383	36280451	+	0	0	0	0	0	0	0	0	1	0	0	0	0	0	0	0	0	0	0	0	0	0	0	0	0	0	0	0	0	0	0	0	0	0	0	0	0	0	0	0
3732706	-	u	TGCAGCCTAGTCAGACAGGCGGATCTCGTTGGAAAGCCACGCCAGGGAATCGGACGACCAATCGTTCGC	100	69	chr2R	36293154	36293223	-	0	0	0	0	1	1	1	1	1	0	0	0	0	0	0	0	0	0	0	0	0	0	0	0	0	0	0	0	0	0	0	0	0	0	0	0	0	0	0	0
3890607	-	u	TGCAGGACCGTAGGACGCAGCGGCCACCGACCCATGCATGATTGGCTTCGTTTGCTCGTTGCTCGACCG	100	69	chr2R	36293219	36293288	+	0	0	0	0	0	0	1	1	1	0	0	0	0	0	0	0	0	0	0	0	0	0	0	0	0	0	0	0	0	0	0	0	0	0	0	0	0	0	0	0
3898472	-	u	TGCAGCAGCACACCGTCACATTATCAAATTGATTCCAGCAACAGGATATGCATTTAGTGATCATGCACG	100	69	chr2R	36967409	36967478	-	0	0	0	1	1	0	1	-	0	0	0	0	0	0	0	0	0	0	0	0	0	0	0	0	0	0	0	0	0	0	0	0	0	0	0	0	0	0	0	0
3345212	SECCE2Rv1G0070620	x	TGCAGCTCATGTTCGATGCTGAAGCATCAAGAAAAATGGTTGCCAGTTTCCCTACCTTGTCCCATAAAT	100	69	chr2R	37039647	37039716	-	0	0	1	0	1	1	1	-	1	0	0	0	0	0	0	0	0	0	0	0	0	0	0	0	0	0	0	0	0	0	0	0	0	0	0	0	0	0	0	0
3602754	-	u	TGCAGGTCGCCTTCGCGCACGGTGAGATTCTTGTCAGTCTCGACGGCGCCGTGCTCACCTTCGGGGACG	100	69	chr2R	37370935	37371004	+	0	0	0	1	1	0	1	-	1	0	0	0	0	0	0	0	0	0	0	0	0	0	0	0	0	0	0	0	0	0	0	0	0	0	0	0	0	0	0	0
3904980	-	u	TGCAGCGCCCACGAGGGGAGCGTGCGGACGCCGTTGTTGAGGACGGTGGCGCTGGCGCGGAAGGAGTAG	98.5507	68	chr2R	37391452	37391520	+	0	0	0	1	1	0	1	-	1	0	0	0	0	0	0	0	0	0	0	0	0	0	0	0	0	0	0	0	0	0	0	0	0	0	0	0	0	0	0	0
3594516	-	u	TGCAGCGATCGGAGCCGAGCCGCATCTCGCATGGGCAAACCTGAGAAGACCGTCCGATGTCCAGCAGTA	100	69	chr2R	37392103	37392172	-	0	0	1	0	1	0	1	0	0	0	0	0	0	0	0	0	0	0	0	0	0	0	0	0	0	0	0	0	0	0	0	0	0	0	0	0	0	0	0	0
5211747	-	u	TGCAGCTGCGGGGATGTTGGGCGCGTGCGAGGGGCTGCGGGCGTGCGTCAGCCGCAGCGGTGCAAGCCC	100	69	chr2R	39014759	39014828	-	0	0	0	0	1	0	1	0	0	0	0	0	0	0	0	0	0	0	0	0	0	0	0	0	0	0	0	0	0	0	0	0	0	0	0	0	0	0	0	0
3355597	-	u	TGCAGCTGCTACTGCTGCTGCCGCTCTGCGTTTTCCTCGCCCGCCGTCCGCAGCCGTCCGCCATGGGCC	100	69	chr2R	39014824	39014893	+	0	0	0	0	1	0	1	0	0	0	0	0	0	0	0	0	0	0	0	0	0	0	0	0	0	0	0	0	0	0	0	0	0	0	0	0	0	0	0	0
3582016	-	u	TGCAGCAATTGAAAATAAGTTCTGCTAGGAATGAAAAACCGCAAGAAATGAGAAATGCTGTAGTAGGGC	100	69	chr2R	39329210	39329279	+	0	0	-	1	1	1	1	1	1	0	0	0	0	0	0	0	0	0	0	0	0	0	0	0	0	0	0	0	0	0	0	0	0	0	0	0	0	0	0	0
3346734	-	u	TGCAGATCTCAAACCCTGACTCGATCGACTCCTAACATATGCAACCAGCTAAAATCACCAGCTTCGTCG	100	69	chr2R	40125203	40125272	+	0	0	1	1	1	0	1	1	1	0	0	0	0	0	0	0	0	0	0	0	1	0	0	0	0	0	0	0	0	0	0	0	0	0	0	0	0	0	0	0
5201404	-	u	TGCAGGGCGACGGTGCATGCATGCCGGCGACGGCGGTGCTAATCAGTCGATTTGTTTATTTACTAGTAG	100	69	chr2R	40244639	40244708	+	0	0	0	0	1	0	0	0	0	0	0	0	0	0	0	0	0	0	0	0	0	0	0	0	0	0	0	0	0	0	0	0	0	0	0	0	0	0	0	0
1750271	SECCE2Rv1G0071100	c	TGCAGGGGCCACCCCTAAGGATGGCCCTAGTGCTGGATGTACCATGATCACATCAATGTTATCCTTAGC	100	69	chr2R	40261286	40261355	-	0	0	1	1	1	1	1	1	1	0	0	0	0	0	0	0	0	0	0	0	1	0	0	0	0	0	0	0	0	0	0	0	0	0	0	0	0	0	0	0
3342527	-	u	TGCAGCTGCATCCCAAGTGAGAGCAGTTCTGGCCAACAAGCAGTGCGCACGGAGACGGAAAGCGTCTGC	100	69	chr2R	40857295	40857364	-	0	0	0	0	0	0	1	1	0	0	0	0	0	0	0	0	0	0	0	0	0	0	0	0	0	0	0	0	0	0	0	0	0	0	0	0	0	0	0	0
5205116	-	u	TGCAGCAGCCGTCGCCGATGCCTCTGTGATTCACTCCAAGTCGCCATAGCCACTTCTGCTCCGAGTCCG	100	69	chr2R	40866500	40866569	-	0	0	0	0	0	0	0	1	0	0	0	0	0	0	0	0	0	0	0	0	0	0	0	0	0	0	0	0	0	0	0	0	0	0	0	0	0	0	0	0
5802141	SECCE2Rv1G0071150	c	TGCAGTCGCTCGTGAATCTCTTAAAGATGATCTCAGAGCAGAAGTCTCCAATAACCAGGAGGAAAAGCC	100	69	chr2R	41460692	41460761	+	0	0	0	0	1	0	0	0	1	0	0	0	0	0	0	0	0	0	0	0	1	0	0	0	0	0	0	0	0	0	0	0	0	0	0	0	0	0	0	0
3583772	-	u	TGCAGGCGCCGCCGTTCTGCGAGGACGAGAGCCGCGTCGGTCCCCGCCGTTCCTGGATAAAAGGCCGCA	100	69	chr2R	41473923	41473992	-	0	0	0	0	1	0	1	1	1	0	0	0	0	0	0	0	0	0	0	0	0	0	0	0	0	0	0	0	0	0	0	0	0	0	0	0	0	0	0	0
3595361	-	u	TGCAGGCACGAACGGCGTCCGCACCGTTGACGACGAGCAGGCTAGGTTTATCTACGTAGCATGTGTTTA	100	69	chr2R	41474413	41474482	-	0	0	0	0	1	0	0	0	1	0	0	0	0	0	0	0	0	0	0	0	1	0	0	0	0	0	0	0	0	0	0	0	0	0	0	0	0	0	0	0
5220740_A	SECCE2Rv1G0071200	c	TGCAGCTCGGCCGGTGGGGGAACACCGACGACGAGACATACATGGAGGTGGAGTCTTTGGAGTCGTTGA	100	69	chr2R	41675783	41675852	-	0	0	1	0	0	1	0	0	0	0	0	0	0	0	0	0	0	0	0	0	0	0	0	0	0	0	0	0	0	0	0	0	0	0	0	0	0	0	0	0
5225781_Z	SECCE2Rv1G0071200	c	TGCAGGCGAAGCTGACGCCAAGCGAACTCCCATGAAAAAGAAGCTTCACAATGCGTTCGTGCTCGTGAA	100	69	chr2R	41680851	41680920	-	0	0	1	1	1	0	1	1	1	0	0	0	0	0	0	0	0	0	0	0	1	0	0	0	0	0	0	0	0	0	0	0	0	0	0	0	0	0	0	0
3746145	-	u	TGCAGAAAAAATGGAAGCTGCTGCTTCCCGCAAAATAAATGCACGGAAAAGATCCCTTTTGGATGGTGC	100	69	chr2R	42149575	42149644	-	0	0	0	0	1	0	1	1	1	0	0	0	0	0	0	0	0	0	0	0	0	0	0	0	0	0	0	0	0	0	0	0	0	0	0	0	0	0	0	0
7086795	-	u	TGCAGTTGGGGATGGCGGCCGGCGGCCATGTTCTCATGCATATAATGCTTTGCTGTAGGCGTAGGTGCT	100	69	chr2R	43061911	43061980	-	0	0	1	1	1	1	1	1	1	0	0	0	0	0	0	0	0	0	0	0	1	0	0	0	0	0	0	0	0	0	0	0	0	0	0	0	0	0	0	0
3897341	-	u	TGCAGATACAAACCATTGACACGCTGCAAAGACTCTGCCGCAAGAAAGTGCTGTTGCAATGCAGCGGGG	100	69	chr2R	43068664	43068733	+	0	0	1	1	1	1	1	1	1	0	0	0	0	0	0	0	0	0	0	0	-	0	0	0	0	0	0	0	0	0	0	0	0	0	0	0	0	0	0	0
3735351	-	u	TGCAGGTAAGGGATCTCCCATGATCTGGCGGGCTAAAATCCTTACATTTACTAAACTCCCTAGGAATAG	100	69	chr2R	43075008	43075077	-	0	0	1	1	1	1	-	1	1	0	0	0	0	0	0	0	0	0	0	0	0	0	0	0	0	0	0	0	0	0	0	0	0	0	0	0	0	0	0	0
3362768_Z	-	u	TGCAGGTAGCAAGTGGAGCAGAAGAACAAACAGTAACATGTGCACAAGAAGTGTGATGGGGCTCATGTG	100	69	chr2R	43346581	43346650	+	0	0	0	1	1	1	1	-	1	0	0	0	0	0	0	0	0	0	0	0	-	0	0	0	0	0	0	0	0	0	0	0	0	0	0	0	0	0	0	0
3748417	-	u	TGCAGTTTTGCACCATTCTTTTGTTCACAACACTGGCCAAAATCACGCGCCAAAAGCGTCTGTAGTCCA	100	69	chr2R	43347141	43347210	-	0	0	0	1	1	0	1	0	-	0	0	0	0	0	0	0	0	0	0	0	0	0	0	0	0	0	0	0	0	0	0	0	0	0	0	0	0	0	0	0
3362515	-	u	TGCAGATACTGACCAGATGCAGACATGTACATAGTCGGCCAATGCGTTTGGCCACACCGTCAAAACCGA	100	69	chr2R	43926499	43926568	+	0	0	1	0	1	1	1	1	1	0	0	0	0	0	0	0	0	0	0	0	0	0	0	0	0	0	0	0	0	0	0	0	0	0	0	0	0	0	0	0
3360799	-	u	TGCAGCTAGTGATGGGCCCTCGTTCAGGGCGGATCATCTGACTACCTGAGAGAAAGAAAAAAAGGGAAG	100	69	chr2R	43926763	43926832	-	0	0	0	0	1	0	1	-	1	0	0	0	0	0	0	0	0	0	0	0	0	0	0	0	0	0	0	0	0	0	0	0	0	0	0	0	0	0	0	0
3738680	-	u	TGCAGTACGTGCATGCTTATTCCAGTTGACCACGGGGTCTATGTGATGTCTTCATCTTTATCGGAAAAA	100	69	chr2R	43934272	43934341	+	0	0	1	1	1	1	1	0	1	0	0	0	0	0	0	0	0	0	0	0	0	0	0	0	0	0	0	0	0	0	0	0	0	0	0	0	0	0	0	0
3345932	-	u	TGCAGTGGTTCTCTCCTCTTTCGCCCTGTTAATTTGTCCACGCCTAGACGTAGCATCTGATGATTACCC	100	69	chr2R	44019714	44019783	-	0	0	0	0	1	0	1	1	1	0	0	0	0	0	0	0	0	0	0	0	0	0	0	0	0	0	0	0	0	0	0	0	0	0	0	0	0	0	0	0
3583607	-	u	TGCAGGCTGCAACAGCGCGGCAGCAGCATGCTGTGGTTCAGTATTTTTTTTCCCTGAGGAACTGTGGTT	100	69	chr2R	44114007	44114076	-	0	0	0	0	1	0	1	0	1	0	0	0	0	0	0	0	0	0	0	0	0	0	0	0	0	0	0	0	0	0	0	0	0	0	0	0	0	0	0	0
3581800	-	u	TGCAGGATACGCCGCGCAGTGTCGTTCGTCACCAAATGGTCGATCGTTATGAATAACATATCCACCTCC	100	69	chr2R	44114072	44114141	+	0	0	0	0	1	0	1	0	1	0	0	0	0	0	0	0	0	0	0	0	0	0	0	0	0	0	0	0	0	0	0	0	0	0	0	0	0	0	0	0
3750579	-	u	TGCAGGTAGCACGAAATAGCGGCAACAGCGAGAGCAGAATACGCGCGAGAGGCTGAGCGTCAGTGGGCG	100	69	chr2R	46199924	46199993	+	0	0	1	0	0	0	0	0	0	0	0	0	0	0	0	0	0	0	0	0	0	0	0	0	0	0	0	0	0	0	0	0	0	0	0	0	0	0	0	0
100049857	SECCE2Rv1G0071640	i	TGCAGGCAAACGTGTGGCAAATCCTCAAATTCCCCCCATTTTAATCAGTGTGCACATAGATAGATAGAT	100	69	chr2R	46516296	46516365	-	0	0	0	0	0	1	0	0	0	0	0	0	0	0	0	0	0	0	0	0	0	0	0	0	0	0	0	0	0	0	0	0	0	0	0	0	0	0	0	0
3354664	-	u	TGCAGCTCTCCCTCCCTCTCCCTTGGGTGTACTCGTCCACGCTGCTGCTGGTGGAGCCGATTCCAATCT	100	69	chr2R	46522697	46522766	+	0	0	0	0	0	1	0	0	1	0	0	0	0	0	0	0	0	0	0	0	0	0	0	0	0	0	0	0	0	0	0	0	0	0	0	0	0	0	0	0
3348425	SECCE2Rv1G0071660	p	TGCAGTGGTTCACATCCAAAATCATGTGCAATATCAAGAGGTAGCTTGGTTAAATCAAGCAACATCATT	100	69	chr2R	46533863	46533932	-	0	0	0	1	1	0	1	1	1	0	0	0	0	0	0	0	0	0	0	0	0	0	0	0	0	0	0	0	0	0	0	0	0	0	0	0	0	0	0	0
3349401	-	u	TGCAGTGCAGTACCACGGCGAGCTGCAAAACTCTTTGCCAGCCGCGTCGATCGGGCGCCGTTGCTTTCA	100	69	chr2R	48071776	48071845	+	0	0	1	0	0	0	0	0	0	0	0	0	0	0	0	0	0	0	0	0	0	0	0	0	0	0	0	0	0	0	0	0	0	0	0	0	0	0	0	0
3342390	-	u	TGCAGCTTCACTGTTTGTTGGTTGGCTTGGCTCTGCTTCTGCATGTGGCATGCAAAGTTAGTAATGCTA	100	69	chr2R	49328524	49328593	-	0	0	1	1	0	0	0	0	0	0	0	0	0	0	0	0	0	0	0	0	0	0	0	0	0	0	0	0	0	0	0	0	0	0	0	0	0	0	0	0
5802083	-	u	TGCAGGCATGCTTCCATTCAGGAGGTTACTTCCAAGGTCCAAATAGAAGATCCTCTTGCAGTTCTTAAG	100	69	chr2R	49659783	49659852	+	0	0	0	0	1	0	1	0	0	0	0	0	0	0	0	0	0	0	0	0	0	0	0	0	0	0	0	0	0	0	0	0	0	0	0	0	0	0	0	0
3347170	-	u	TGCAGGTTGGGAATCTCGATCCAGAAATATATGGTGTTGGTGGACCTCTTCATGGGTCAGAATCATATT	100	69	chr2R	50594326	50594395	-	0	0	1	1	1	1	1	1	-	0	0	0	0	0	0	0	0	0	0	0	-	0	0	0	0	0	0	0	0	0	0	0	0	0	0	0	0	0	0	0
3361458	-	u	TGCAGAAAACGGTTCCATCCTCTCTGCTGGCTGCTGCAACAGCACAACAATACCCAGTTGCCCAGTCGG	100	69	chr2R	50789492	50789561	+	0	0	1	-	-	1	0	1	1	0	0	0	0	0	0	0	0	0	0	0	0	0	0	0	0	0	0	0	0	0	0	0	0	0	0	0	0	0	0	0
[truncated: 12,322 more rows]
[truncated: 21 more columns]
