# Supplementary material for: DArTseq genotyping facilitates the transfer of “exotic” chromatin from a Secale cereale × S. strictum hybrid into wheat
Source: Front Plant Sci. 2024 Sep 6;15:1407840. doi: 10.3389/fpls.2024.1407840 (PMC11412823; doi:10.3389/fpls.2024.1407840)
Supplement: Supplementary file 6 [file Table4.xlsx]

## Sheet: ID>=93% Al>=67 SNP markers
							Position in rye Lo7					Mv9kr1 BC5 [T. aestivum]	ChineseSpring [T aestivum]	Reference allele of Secale strictum ssp. anatolicum	Varda [S. cereale]	Varda [S cereale]	Kriszta [S. cereanum]	Imperial [S. cereale]	Petkus [S. cereale]	Lovaszpatonai [S. cereale]	MvMagdalena [T. aestivum + 1BL.1RS]	MvMatador [T. aestivum + 1BL.1RS]	CS_Imperial DA_1R [T. aestivum + 1R]	CS_ImperialDT_1RS [T. aestivum + 1RS]	CS_ImperialDT_1RL [T. aestivum + 1RL]	BC2F8	BC2F8	BC2F8	BC2F8	BC2F8	BC2F8	CS_Imperial DA_2R [T. aestivum + 2R]	CS_Imperial DT_2RL [T. aestivum + 2RL]	BC2F8	BC2F8	BC2F8	BC2F8	CS_Imperial DA_3R [T. aestivum + 3R]	CS_Imperial DT_3RS or 3RL [T. aestivum + 3RS or 3RL]	BC2F8	BC2F8	BC2F8	BC2F8	BC2F8	BC2F8	BC2F8	BC2F8	BC2F8	CS_Imperial DA_4R [T. aestivum + 4R]
Marker ID	Gene ID	Transcript classification codes	Trimmed Sequence	Identity (%)	Alignment length	Delegated marker (Yes/No)	Chromosome	Start position (bp)	End position (bp)	Strand	AlleleID	(1)	(2)	(3)	(4)	(5)	(6)	(7)	(8)	(9)	(10)	(11)	(12)	(13)	(14)	(15)	(16)	(17)	(18)	(19)	(20)	(21)	(22)	(23)	(24)	(25)	(26)	(27)	(28)	(29)	(30)	(31)	(32)	(33)	(34)	(35)	(36)	(37)	(38)
5805176_Z	SECCE1Rv1G0000280	c	TGCAGCTCTGGAAGTGGGAGCTCCTCGCGCTCGCGCTCGTCTGCGGCCGTCTCGTCTCCGGGTGGGCCA	95.652	69	Yes	chr1R	1086904	1086973	-	0-7:C>G-7:C>G	0	0	-	1	1	-	-	-	1	0	0	0	0	0	0	0	0	0	0	0	0	0	0	0	0	0	0	0	0	0	-	0	0	-	0	0	0	0
1095372_Z	SECCE1Rv1G0000310	c	TGCAGGCCACCGTGCTCCGCGGCGGCCTCGCCATCGGCATGTCCATGCACCATGCCGCCTGCGATGGCG	95.652	69	No	chr1R	1132609	1132678	-	0-28:C>T-28:C>T	0	0	-	-	-	-	1	1	1	1	1	0	0	0	1	-	1	-	-	-	0	0	0	0	0	-	0	0	-	-	0	0	0	-	-	-	-	0
17401887_B	SECCE1Rv1G0001330	x	TGCAGCGGACCATAGACAAACAGCGACGGAATCATCCAACGGATGTAGCTCCCTGCTTCCATGGCAATC	94.203	69	No	chr1R	4538893	4538962	+	0-11:A>G-11:A>G	-	0	1	1	1	1	1	1	1	1	1	2	2	-	2	2	2	2	2	1	-	0	0	0	0	2	0	0	2	2	0	0	0	-	2	2	2	0
3363749	SECCE1Rv1G0001350	x	TGCAGGTCGCTGGTGTAGTGGGTCGACTCGTCCACCACATGGTACGCCGTCTCCAGGCTCATCTTGAGG	98.551	69	No	chr1R	4566524	4566593	-	0-20:G>C-20:G>C	1	1	0	-	0	-	0	-	0	1	1	1	1	1	1	1	1	1	1	1	1	1	1	1	1	1	1	1	1	1	1	1	1	1	1	1	1	1
3588252_Z	-	u	TGCAGTGCTGCGCAAGACAACGTGGCCGTGTGATGCGGCAAGTGCGACGAAGGCTGGAGCGTGGGGCTC	100.000	69	Yes	chr1R	4889989	4890058	+	0-26:C>T-26:C>T	1	1	-	0	-	0	-	0	0	2	2	1	1	1	2	2	2	1	1	1	1	1	1	1	1	1	1	1	1	1	1	1	1	-	1	1	1	1
3587772	-	u	TGCAGTAGCATGTGCATTTATCTGATTGAAGGGTTGTCGGCACTCTTACTCGCCCACAGCAACGGGTCG	100.000	69	No	chr1R	6536108	6536177	-	0-14:C>A-14:C>A	1	1	-	0	-	-	-	0	0	0	0	1	1	1	0	0	0	1	1	1	1	1	1	1	1	1	1	1	1	1	1	1	1	1	-	1	-	1
5800349	SECCE1Rv1G0002190	c	TGCAGTTCAAGTCCGTGACGCAGAATGCGTTCGTGGCTGCCGAGAATGGCGGCGGCGCAGCGTTGGTCG	94.118	68	Yes	chr1R	8243101	8243169	+	0-25:T>C-25:T>C	0	0	-	1	1	-	1	1	1	1	-	0	0	0	-	-	-	0	0	0	0	0	0	0	0	0	0	0	0	0	0	0	0	0	-	0	0	0
3740361_Z	SECCE1Rv1G0003130	c	TGCAGTCCCTCCACTCCTCCGCCGCCTCCTGCGTGGAGGTGCTCGCCGCCTCCGCCGCCCCCACCTTCC	100.000	69	Yes	chr1R	12505559	12505628	+	0-34:G>C-34:G>C	1	1	0	0	0	0	0	0	0	2	2	1	1	1	2	2	2	2	2	2	1	1	1	1	1	1	1	1	1	1	1	1	1	-	1	1	1	1
1244649	SECCE1Rv1G0003240	x	TGCAGCTTGATAGCGAAGCCCTTGGGCAGGAAGGCGTTGAAGCCGAGGATGAGCTCCGGGTAGCCGCTG	97.101	69	No	chr1R	13031045	13031114	-	0-11:A>G-11:A>G	0	0	1	-	1	1	1	1	1	2	2	2	0	0	2	1	2	2	0	2	0	-	0	0	0	-	0	-	0	0	-	-	0	-	0	-	0	0
3740339	SECCE1Rv1G0003380	x	TGCAGGTTCACAAATTGCTGCTTCTTGGTCTTGTGGTTGGAGAAGGACACCTTGTTGGCCCGGTTCGTC	98.551	69	No	chr1R	13706956	13707025	+	0-8:C>G-8:C>G	0	0	-	-	-	1	-	-	-	-	0	2	2	0	0	0	0	0	0	0	0	0	0	0	0	0	0	0	0	0	0	0	0	0	0	0	0	-
12420033	SECCE1Rv1G0003480	x	TGCAGTCGATGAGCTCCTGCTCCGACAGCGCCGTCAGGTTGCCCGTCACGATGGCGTTGATCCCCTCCA	98.551	69	No	chr1R	13962978	13963047	-	0-31:C>G-31:C>G	0	0	1	1	1	-	1	-	1	-	-	0	0	0	-	-	0	-	-	-	0	0	0	0	0	-	0	0	-	-	0	0	0	0	-	-	-	0
3343281_A	SECCE1Rv1G0003880	p	TGCAGCTTTCATCTGGTAAATCGACCAACCAACATACCAAGAAACGCTCCTTTCAGGCATGCTCCATAA	98.529	68	Yes	chr1R	15493217	15493285	-	0-13:T>C-13:T>C	0	0	1	-	1	1	-	-	-	-	-	0	0	0	-	-	-	2	2	2	0	0	0	-	-	0	0	0	0	-	0	0	0	-	-	0	0	0
3907164	SECCE1Rv1G0003880	c	TGCAGCTCCGCAACTCGTGCCCCGTCTGCCGCCACGAGATGCCCACCGACACCGCCGCGGCGCGGTCGC	98.551	69	No	chr1R	15495165	15495234	-	0-25:C>G-25:C>G	0	0	-	-	1	1	-	-	-	0	0	0	0	0	0	0	0	2	2	1	0	0	0	0	0	0	0	0	0	0	0	0	0	-	0	0	0	0
5043256_A	-	u	TGCAGTTCCCCACCTTCTCCAAGGGATCTGGTCGGTCCAGGAGGGGAACGGCGGCATGCCAGAGCAGCT	98.551	69	No	chr1R	16254557	16254626	-	0-33:G>A-33:G>A	0	0	-	1	-	-	1	1	-	0	-	-	-	0	0	0	0	0	0	0	0	0	-	0	-	0	-	-	0	-	0	0	0	-	0	0	-	0
1018178_Z	-	u	TGCAGGGCATGCGGCCGGCTGGGTGCAGCACTGCTTCGCTGGGATGCCGCAAGAGGCCGTGCAGGCGCA	94.203	69	Yes	chr1R	16254622	16254691	+	0-29:A>G-29:A>G	0	0	-	1	-	-	1	-	-	0	0	0	0	-	0	0	0	0	0	0	0	0	0	0	0	0	0	0	0	0	0	0	0	-	0	-	0	0
3356108	SECCE1Rv1G0004720	c	TGCAGTCGCTCTCCCGCCAGCGCAGCTGCACCGAGCTCCCGCGCTTCGCGGACGCGGACGCCGACGCCG	97.101	69	No	chr1R	20434309	20434378	+	0-64:C>A-64:C>A	1	1	0	0	-	0	0	0	0	2	2	2	2	1	2	2	2	1	1	1	1	1	1	1	1	1	1	1	1	1	1	1	1	-	1	1	1	1
3588624	SECCE1Rv1G0005210	x	TGCAGCACTGCTCGATCGCGAAGCAGTAGTAGATCCCGCGCCAGAAACGGAGCGAAGGGTCGACCAAAG	100.000	69	No	chr1R	24676773	24676842	-	0-15:T>C-15:T>C	1	1	0	0	0	0	0	0	0	2	2	2	2	1	2	2	2	1	1	1	1	1	1	1	1	1	1	1	1	1	1	1	1	1	1	1	1	1
1029425	SECCE1Rv1G0005320	c	TGCAGCGGCGACTACGGCACGCCGGCGGCGTGCGGGCCCACCAGCTACTCGCAGGTGTTCAAGGCCGCC	97.101	69	No	chr1R	25005811	25005880	-	0-14:C>T-14:C>T	0	0	-	-	-	-	1	-	1	0	0	0	0	0	0	-	0	0	0	0	0	0	0	-	0	-	0	0	0	0	0	-	-	-	0	-	-	0
3602281_Z	-	u	TGCAGACGCTGCTCATCCTGCTCCTGAGCCGCGTGCTCGCCCTGCTCCTCCGCCCGCTCCGCCAGCCCA	98.551	69	Yes	chr1R	25406282	25406351	+	0-19:G>C-19:G>C	0	0	-	-	-	-	1	-	1	-	-	0	0	0	-	-	-	0	0	0	0	0	0	0	0	0	0	0	0	0	0	-	0	-	-	0	-	0
1058583_C	SECCE1Rv1G0005550	x	TGCAGCTCAAAGAAGCCATGCTGGATGCCGGCGATCTTGAAGGCCTCCGCTGCGTTAACCTTGCTGCCG	95.652	69	No	chr1R	26182329	26182398	+	0-50:T>C-50:T>C	0	0	1	1	-	-	1	1	1	0	0	2	2	0	0	0	0	0	0	0	0	0	0	0	0	0	0	0	0	0	0	0	0	-	0	0	0	0
3744837_B	SECCE1Rv1G0006390	x	TGCAGCAGCCGGCCCCTCGGCGGCAGCGGCCTCTTGGCGGCGAGCATGTCGAGCACGGCGTCGGCGCCG	98.551	69	No	chr1R	33122601	33122670	-	0-47:G>C-47:G>C	1	1	0	0	-	0	0	0	0	-	-	2	0	-	-	-	-	2	1	2	1	1	1	-	1	1	1	1	1	-	1	-	-	-	-	1	1	1
100153349	SECCE1Rv1G0006470	c	TGCAGATGCCTAATGGCGGCGGTCAGATGGCGCACGATGTGTTCGGCTCCTTCCGGCCGCCACCGCCGA	97.059	68	Yes	chr1R	34129383	34129451	-	0-43:C>T-43:C>T	1	1	-	-	-	0	-	-	-	1	1	1	1	1	-	1	1	1	1	0	1	1	1	1	1	1	-	-	1	1	-	-	1	-	-	-	1	-
3899848_Z	-	u	TGCAGAACGGTGACGCGTTCTTTTCTCTTTTTATTGCTCCCCGATTTAGCCTGGATCCGAGATTATTCC	100.000	69	Yes	chr1R	34778915	34778984	+	0-45:T>A-45:T>A	1	1	0	0	0	0	0	0	0	2	1	2	1	1	1	2	2	1	1	2	1	1	1	-	-	1	1	-	1	1	-	1	1	1	1	1	1	1
3589407_Z	-	u	TGCAGCTTTCAGCCTCCCGCAACAAGATCCAGGTAACTGCATAGTCTTTTTTCCGAGAGATGCTTGTGA	100.000	69	Yes	chr1R	34921269	34921338	-	0-62:C>T-62:C>T	1	1	-	-	0	0	-	-	-	2	2	1	1	1	2	2	2	1	1	1	1	1	1	1	1	1	1	1	1	-	1	1	1	-	1	1	1	1
16520244_Z	SECCE1Rv1G0006610	x	TGCAGGTAGGAGGAGCCGATGTTGTCCACGCTCTGGTACAGGCGGCCGATGCTCCCCTGCATCGTGCCG	95.652	69	Yes	chr1R	34938845	34938914	+	0-15:C>G-15:C>G	0	0	-	-	-	1	-	-	-	-	-	0	0	0	-	-	-	0	0	0	0	0	0	0	0	0	0	0	0	0	0	0	0	-	-	0	0	0
3362998_Z	SECCE1Rv1G0006680	c	TGCAGTTCCACGGCTTCCACGGCGTGAAGCAGGAGGAGAAGAAGCTGGGCCAGAAGTTCACCGTCGACG	100.000	69	Yes	chr1R	35169625	35169694	+	0-59:A>G-59:A>G	1	1	-	0	0	0	-	0	-	0	0	1	1	1	0	0	0	1	1	1	1	1	1	-	1	1	1	1	1	1	1	1	1	-	-	1	1	1
5805180_B	SECCE1Rv1G0006680	o	TGCAGGATAGCCAAGGGCGTGGTGGAAGGCCCGTCGCGGAACCTCCTGGAGTCGGTGGCGCAGTCGATC	94.203	69	Yes	chr1R	35169857	35169926	+	0-23:G>C-23:G>C	0	0	-	-	-	-	1	-	1	-	-	0	0	0	-	-	-	0	0	0	0	0	0	0	0	0	0	0	0	0	0	0	0	-	-	0	0	0
3892413_A	SECCE1Rv1G0006850	c	TGCAGGACAGCCCCACCGAGGACATCACCAGCATCCTCTACGACGTGTTTGACTACTTCGAGGACGTGA	100.000	69	Yes	chr1R	36106033	36106102	-	0-13:C>A-13:C>A	1	1	0	0	0	0	0	0	0	2	2	2	2	1	2	2	2	1	-	1	1	1	1	1	1	-	1	1	1	1	1	1	1	-	1	1	1	1
3362068	SECCE1Rv1G0007090	x	TGCAGCAGCTGCTGGTGAGACCGCTTGCAGTGGGCAATGGCGCCCTGGATGGCGCCCTCCTCCGACCCG	98.551	69	No	chr1R	38604880	38604949	+	0-17:A>C-17:A>C	1	1	-	-	-	0	-	-	-	1	1	1	1	1	1	1	1	1	1	1	1	1	1	1	1	1	1	1	1	1	1	1	1	-	1	1	1	1
3585713	SECCE1Rv1G0007100	c	TGCAGCTCGTGGCGCAGCAGTTCGAGGACACGCTGGTGCGCATCCTGCTCGCCGCCGCCGCCGTCTCCT	100.000	69	No	chr1R	38660157	38660226	-	0-37:G>C-37:G>C	1	-	0	0	0	0	0	0	0	2	2	0	0	-	2	2	0	2	0	0	-	-	1	1	1	-	-	-	-	-	1	1	1	-	1	-	-	-
7506503	-	u	TGCAGCCGCTTGTCGATGGCGAAGTCCGCCCAGCCCGCATCAAGGTTCTTCAGCTTGGTGTGGCCACAT	98.529	68	Yes	chr1R	38883322	38883390	+	0-16:T>C-16:T>C	1	1	-	-	-	0	-	-	-	1	1	1	1	1	-	1	1	1	1	1	1	1	1	1	1	-	1	1	1	1	1	1	1	1	1	1	1	1
5504107_A	SECCE1Rv1G0007120	x	TGCAGTTGGCGCGGATCTCGCCGCTGCTCCCGGTGAGCGGGCTGAGGCCGCCCATCCTCACCATGGCCT	97.101	69	No	chr1R	38990119	38990188	-	0-7:G>A-7:G>A	1	1	0	-	-	0	0	-	0	2	1	2	2	1	1	1	1	1	1	1	1	-	1	1	1	1	1	1	1	-	1	1	1	-	1	1	1	1
3582753	-	u	TGCAGCCGCTTGCCGACGGCGAAGTCCGCCCAGCCCGAGTCGAGGTTCTTCAGCCTGGTGTGGCCACAG	100.000	69	No	chr1R	39043094	39043163	+	0-12:C>T-12:C>T	1	1	-	-	0	-	0	-	0	2	2	2	2	1	0	2	2	1	1	1	1	1	1	1	1	-	1	1	1	1	1	1	1	1	1	1	1	1
5502193_B	SECCE1Rv1G0007210	c	TGCAGGACGGACAGGAGGAGGTGAGTTTCCAGGGCGCGGTGGACTTCAGGTTCGTCCCGTTCAGCGCCG	95.522	67	No	chr1R	39492816	39492883	-	0-34:C>T-34:C>T	0	0	-	-	-	-	1	-	1	-	-	0	0	-	-	-	-	2	2	2	0	0	-	0	-	0	0	0	0	0	0	-	-	-	-	0	0	0
3345269	-	u	TGCAGCAAAAATACTGCCAAATGGTAGAGGACAAGCTTGCTTATGTGATTATGTCTCTCCATCTTTCTT	100.000	69	No	chr1R	39880165	39880234	-	0-22:G>A-22:G>A	1	1	0	0	0	0	0	0	0	2	2	2	2	1	2	2	2	2	2	2	1	1	1	-	1	1	1	1	1	1	1	1	1	1	-	1	1	1
3600200_A	SECCE1Rv1G0008040	c	TGCAGCTCTCGGTCATCGGCTTCGTGCTCCACTTCATCTTCACCCAGAGCAGCGCGCTCTGGATCCTGC	98.551	69	No	chr1R	43826570	43826639	+	0-53:G>C-53:G>C	0	0	1	1	1	1	1	1	1	2	2	2	2	0	2	2	2	2	2	2	0	0	0	0	0	0	0	0	0	0	0	0	0	-	0	0	0	0
5805035_Z	-	u	TGCAGGGCAGGTGCAGCTTCAAGGATAAATAGGGTCCAGCTCAGATCACACTCAGGGAAGATGCCAGAA	97.101	69	No	chr1R	44028054	44028123	-	0-29:T>C-29:T>C	0	0	-	1	1	1	1	1	1	0	0	0	0	0	0	0	0	0	0	0	0	0	0	0	0	0	0	0	0	0	0	0	0	-	0	0	0	0
5796217	SECCE1Rv1G0008210	c	TGCAGCCCGTCGGCTGGGAGCGCTTGCATCGTGCTGCTGGTGCACATGCCGGTCGGCGAGCTCTCTTAT	100.000	69	No	chr1R	45564413	45564482	-	0-9:T>G-9:T>G	1	1	0	0	0	0	-	0	-	0	-	1	1	1	0	0	-	1	-	-	1	1	-	-	1	1	1	1	1	1	-	1	1	-	-	1	1	1
3744486_A	SECCE1Rv1G0008490	x	TGCAGATCCCCTGGGTCTCCACCCGCACCACGCCCTTCCTGAAGGTGAAGAGCTCCGGCCGGACCAGCG	100.000	69	No	chr1R	47171858	47171927	-	0-43:G>C-43:G>C	1	1	-	-	0	-	-	0	0	1	1	1	-	1	1	-	-	1	1	1	1	-	1	1	-	-	1	-	1	-	-	1	1	-	1	-	-	1
3908034_A	SECCE1Rv1G0008510	x	TGCAGCAGCTGCGCGTGGCCGACCTTCCTGCGCAGCGCGCTGGTGAGCTTGACGGAGTCGACGCCGTCG	100.000	69	Yes	chr1R	47323548	47323617	-	0-29:G>A-29:G>A	1	1	0	-	0	0	-	0	0	2	2	1	1	1	2	1	2	1	1	1	1	1	1	1	1	1	1	1	-	1	1	1	1	-	1	1	1	1
100176814	SECCE1Rv1G0008510	x	TGCAGCAGCTGCGCGTGGCCGACCTTCCTGCGCAGCGAGCTGGTGAGCTTGACAGAGTCGACGCCGTCA	97.059	68	No	chr1R	47323549	47323617	-	0-37:A>C-37:A>C	1	1	-	-	-	0	-	-	-	-	-	1	-	1	-	-	-	1	1	1	1	1	-	1	1	1	1	-	1	1	1	1	-	-	-	1	1	1
1090475	SECCE1Rv1G0008540	c	TGCAGTCGGCGACGATGATGGCAGTGTCGTGCTGACGCCGCCAGCACTGCACGAGCATGAGAATGAAGG	94.203	69	Yes	chr1R	47558491	47558560	+	0-52:G>A-52:G>A	0	0	-	-	-	1	-	-	-	-	-	0	0	0	-	-	-	0	0	0	0	0	0	0	0	0	0	0	0	0	0	0	0	0	-	0	0	0
100077103	-	u	TGCAGGCCGCGCAGGACGGGTACGGCGGCGGCGGCGGGCGGAGGAGGGGCTCGAGGCGGTGGTCCAAGA	97.101	69	No	chr1R	47763001	47763070	+	0-34:C>A-34:C>A	1	1	-	0	0	0	0	0	0	-	-	1	1	1	1	1	1	1	1	1	1	1	-	1	1	-	1	1	1	1	1	-	1	-	1	1	1	1
3884659_A	SECCE1Rv1G0008860	o	TGCAGGTAGGGTATGATCCAGAGATTGAGTCATACCCAAGCTGGCTCACGTCACAGCCATACTCACACA	100.000	69	No	chr1R	50458328	50458397	-	0-27:A>G-27:A>G	1	1	-	0	-	0	-	0	0	-	1	1	1	1	-	-	-	-	-	1	1	1	1	1	1	1	1	1	1	1	1	1	1	1	1	1	1	1
6040745	SECCE1Rv1G0008860	o	TGCAGAAACAATGGAGAGCTTCTTGCCGGCCCTTTCCTCTACAACGAGAGCTTCCCGGACGCGCTGCCG	97.059	68	No	chr1R	50458678	50458746	-	0-29:C>T-29:C>T	0	0	-	-	1	-	1	-	1	-	-	-	0	0	-	-	-	0	0	0	-	0	0	0	0	0	0	0	0	0	0	0	0	-	-	0	0	0
7093673	SECCE1Rv1G0008960	c	TGCAGAGCAACCAGGGCTTCGGGCTCGTCGGCTTCAGCACGTCCACGCTCGTCACCCTCGGCGCGTGCC	97.101	69	No	chr1R	50824535	50824604	-	0-16:C>G-16:C>G	1	1	-	-	0	-	0	-	0	1	1	2	2	1	1	1	1	2	2	2	1	1	1	1	1	1	1	1	1	1	1	1	1	-	1	1	1	1
3363864_Z	SECCE1Rv1G0009010	x	TGCAGGAAGATCACGTGATCCTTCCACCTGCTGCTGCTCACCGTCGTCTCGTGGGACGGGGCCACGGAG	100.000	69	Yes	chr1R	51325530	51325599	+	0-63:A>T-63:A>T	1	1	-	-	0	-	0	-	0	1	1	1	1	1	1	1	1	1	1	1	1	-	1	1	1	1	1	-	1	-	1	1	1	-	1	1	1	1
3364611	SECCE1Rv1G0009780	c	TGCAGGCTCTCCGTGCCTGCCGCCGTCAGCCTGCCGTCTCTCCAGGCGCTCCACCTCACCCGCGTATCC	100.000	69	Yes	chr1R	57295748	57295817	+	0-30:C>A-30:C>A	1	1	-	-	0	-	0	0	0	1	1	1	1	-	1	1	-	1	1	-	1	1	1	-	1	1	1	1	1	1	1	-	-	-	1	1	1	1
3734484_Z	SECCE1Rv1G0009780	x	TGCAGAAACTCTCCGAGTTTAGTGAGCTCCTTCGCCGACGAGACCTCCTCGCCGCAGATATCGATATTG	100.000	69	Yes	chr1R	57296074	57296143	-	0-31:T>C-31:T>C	1	1	-	0	0	0	0	0	0	0	0	2	0	1	-	-	0	0	0	0	1	1	1	1	-	-	1	1	1	1	1	-	1	-	1	-	-	1
1862460	SECCE1Rv1G0009780	o	TGCAGCGAGTTGCGTCCATCAATCACCTGCACCTGCGGTCCGCGCGCCTAGGCTCCGGCATACAACTCG	95.652	69	Yes	chr1R	57296139	57296208	+	0-6:G>T-6:G>T	0	0	-	1	1	1	1	1	1	0	2	2	1	0	2	2	0	0	0	2	0	0	0	-	0	-	0	0	-	0	0	0	0	-	0	0	0	0
3362294	SECCE1Rv1G0010040	o	TGCAGTTATGATGGGTTCTTCATCTTGGTCTACACCCCCACCAGCCTTTGGATCAGTCATGGGCTCTTC	100.000	69	No	chr1R	59592184	59592253	+	0-33:A>C-33:A>C	-	1	0	0	0	0	0	0	0	0	0	1	1	1	0	0	0	0	0	0	1	1	-	1	-	-	-	1	-	1	-	-	1	-	-	-	1	1
7103954	SECCE1Rv1G0010120	c	TGCAGGGGATGGTCGAGGCAGCAGTCCATGCCGCTGACAAGGAGGTGGCTAAGGCGGCCAGGAGGATAA	100.000	69	No	chr1R	60230228	60230297	-	0-22:A>T-22:A>T	1	1	0	0	0	0	-	-	0	1	1	2	2	1	1	1	1	2	2	2	1	1	1	1	1	1	1	1	1	1	1	1	1	-	1	1	1	1
4988921	SECCE1Rv1G0010120	c	TGCAGGGGATGGTCGAGGCAGCAGTCCATGCCGCTGACAAGGAGGTGGCCAAGGCTGCCAGGAGGATAC	97.059	68	No	chr1R	60230229	60230297	-	0-67:A>T-67:A>T	0	0	-	1	-	-	1	1	-	1	1	0	0	0	1	1	1	0	0	0	0	0	0	0	0	0	0	0	0	0	0	-	0	-	-	0	-	0
1242782	SECCE1Rv1G0010180	c	TGCAGGACAGCGTGTCCGACTACAACGCGCTGGGGCTGAACCCGTCGGACGACTCCTCGTCCGACTCGC	97.015	67	No	chr1R	61050543	61050610	+	0-34:G>C-34:G>C	0	0	1	-	-	1	-	-	-	0	0	0	0	0	0	0	0	0	0	0	0	0	0	0	0	0	0	0	0	0	0	0	0	-	0	0	0	0
5497238	SECCE1Rv1G0010290	c	TGCAGATCCTTCCAGTGAAAATAGCAAAGAAGAGCTCAGCTCAGGGCGCTCAGGGGCCGACGCCCACCA	100.000	69	No	chr1R	61491340	61491409	+	0-7:C>T-7:C>T	1	1	-	0	-	-	0	-	0	1	1	1	1	1	1	1	-	1	1	-	1	-	1	1	-	1	1	1	1	-	1	1	1	-	1	-	1	1
7505532_Z	SECCE1Rv1G0010340	x	TGCAGGCCACGGAGGGCGTGGCACGGGTGAGGGCGGCAAGGAATCCGTTCAGGGAGCGCTCGGGGACCG	97.101	69	Yes	chr1R	61812181	61812250	-	0-8:A>T-8:A>T	1	1	-	-	0	-	-	0	0	1	1	1	1	1	1	1	1	2	2	2	1	1	1	1	1	1	1	1	1	1	1	1	1	-	1	1	1	1
3744800_Z	-	u	TGCAGCAACGGGCGGAGGACCCCTGATGCGTCCCTTCGCGAGCTGCGGCAGGAGCTCGGGATTAGCTCC	98.551	69	Yes	chr1R	61891870	61891939	-	0-15:A>G-15:A>G	1	1	0	-	0	0	0	0	-	1	-	1	-	1	1	1	1	1	1	1	1	1	1	1	1	1	1	1	1	1	1	1	1	-	1	1	1	1
7465243	-	u	TGCAGGCTTCTGAGGCCGGCGTACGGGCGAGGGCGGCAAGGAATCCATTCAGGGAGCGCTCGGGGACTG	97.101	69	No	chr1R	61940214	61940283	-	0-6:C>A-6:C>A	1	1	0	-	-	0	-	-	-	1	1	1	1	-	1	-	-	2	2	2	1	1	1	1	1	1	1	1	1	-	-	1	-	-	1	1	1	1
3598644	-	u	TGCAGGCGTACGACCTGTACCGCCTCTACGCCTTCAAGCTCGGCTTCAACGTCCGCCGCCGCTACACCA	100.000	69	No	chr1R	62367703	62367772	+	0-16:G>C-16:G>C	1	1	0	0	0	0	0	0	0	2	2	2	2	1	2	2	2	2	2	2	1	1	1	1	1	1	1	1	1	1	1	1	1	-	1	1	1	1
1108772	-	u	TGCAGAAGATTTTCAGTCCTAATGATGGCAAAGGCTACTCAGTAATCTCTTCTCCCTGTCAAAACTTCA	97.101	69	No	chr1R	62914684	62914753	+	0-21:A>G-21:A>G	0	0	1	-	1	1	-	1	1	-	-	0	0	0	-	-	0	2	2	2	0	0	0	0	-	0	0	0	0	0	0	0	0	-	-	0	0	0
3593524	SECCE1Rv1G0010700	x	TGCAGGGATGGAGAAGCAGGACAAGGGCGGCGAGATGGGCAGGCTGGGCGGCTGCGCCGACTTGAACTT	98.551	69	No	chr1R	65016829	65016898	-	0-8:T>C-8:T>C	1	1	0	0	-	0	-	-	0	2	2	2	2	-	2	2	2	2	2	2	1	1	1	1	1	1	1	1	1	1	1	1	1	-	1	1	-	1
4092350	SECCE1Rv1G0010830	x	TGCAGCCCAGCAGCAGCCGGCCGTGCGACGCCACGATCGAGATGTCGAGCATCGGGACCGTGCGCTCGA	97.101	69	No	chr1R	66318960	66319029	+	0-63:G>A-63:G>A	1	1	0	0	0	0	0	0	0	0	2	1	-	1	-	-	0	1	-	1	1	-	-	-	1	1	1	1	-	1	-	-	-	-	-	-	-	1
3361828	SECCE1Rv1G0010890	x	TGCAGCTTGCTCCAGCTCCTTCTCCGACACGATGAGCGCAGGCACAAGCCTGACAACATTGCCTTTCCC	100.000	69	Yes	chr1R	66899629	66899698	-	0-44:C>T-44:C>T	1	1	-	0	-	-	-	0	0	1	1	1	1	1	1	1	2	1	1	1	1	1	1	1	1	1	1	1	1	1	-	1	1	-	1	1	1	1
4909810	SECCE1Rv1G0010890	x	TGCAGCTTGCTCCAGCTCCTTCTCCGACACGATGAGCGTAGGCACAAGCCTCACCACATTGCCTTTCCT	95.588	68	No	chr1R	66899630	66899698	-	0-38:T>C-38:T>C	0	0	-	1	-	-	-	1	1	0	0	0	0	0	-	0	1	0	0	0	0	0	0	0	0	0	0	0	0	0	0	0	0	-	-	0	-	0
4909525	SECCE1Rv1G0010900	o	TGCAGCTCATCCTCCAAGGGAAGCTGGCCAACAGCGGCCGCCACGCCGAGATGAGGAGCAACGTGGAGA	95.652	69	No	chr1R	66900515	66900584	-	0-26:G>C-26:G>C	0	0	1	1	1	1	-	1	1	2	1	0	0	-	1	1	1	0	0	-	0	0	-	-	-	0	0	0	0	0	-	0	-	-	-	0	0	0
1016571_Z	SECCE1Rv1G0010900	o	TGCAGTTGTTTCAGTTCGCCAAGAACCACCGTGGCCTCTACCAGAACAGCATTCCATCGGCCAGAAGTT	95.652	69	No	chr1R	66900935	66901004	-	0-11:C>G-11:C>G	-	0	1	1	1	1	1	1	1	0	0	1	0	-	0	0	0	0	0	0	0	0	0	0	-	0	0	0	0	0	0	-	0	-	-	0	-	0
5800257	-	u	TGCAGCCCTAGCAAGGTACATGTTTCTTTTCTTTCTAACCCTCCTGTTCTAGCTGGTGCCAATCAGTCC	95.652	69	No	chr1R	68136533	68136602	-	0-45:G>T-45:G>T	0	0	1	1	-	1	1	-	1	0	0	0	0	0	-	-	-	0	-	0	0	0	0	0	0	0	0	0	-	0	0	0	0	-	0	0	0	0
1127922	-	u	TGCAGGTCGGCGCGCCCGTGCACAGCACGGCGTTCCAGCGTGTCGCGTCGTGCTCGTGCAGGGCCTGGC	97.101	69	Yes	chr1R	71174921	71174990	-	0-18:T>G-18:T>G	0	0	1	1	-	1	1	1	1	0	0	0	0	0	0	0	0	0	0	0	0	0	0	0	0	0	0	0	0	0	0	-	0	-	0	0	0	0
3747685	-	u	TGCAGCCGCTGCTCAGACATGAGCGCGGGGCCACCTCCGCCGCGTGATGCGGCTGCGCTGCGAAGAGCC	100.000	69	No	chr1R	73202831	73202900	+	0-18:A>T-18:A>T	1	1	0	0	0	0	0	-	0	0	2	2	2	1	2	2	2	2	2	2	1	1	1	1	1	1	1	1	-	1	1	1	1	-	1	-	1	1
5802193	-	u	TGCAGCTGAGGGACGGCAACGCGGCGGCCTCCCTGTCCTTGGGCGGCGCCGCCCTTGCAAAATCGAAGG	97.101	69	Yes	chr1R	74788874	74788943	+	0-6:T>C-6:T>C	0	0	1	1	-	-	1	1	1	0	0	2	2	0	0	0	0	0	0	0	0	0	0	0	0	0	0	0	0	0	0	0	0	-	0	0	0	0
5040487	-	u	TGCAGAGACTGCCGGCTCGTGTCCTCGAGACGCTTGGCCAGTGCTTGGAAGAAGTCGTTGTCGGACCTA	97.059	68	Yes	chr1R	74931775	74931843	+	0-7:A>G-7:A>G	1	1	-	-	0	0	-	-	0	1	1	1	1	1	1	1	1	1	1	1	1	1	1	1	1	1	1	1	1	1	1	1	1	-	-	-	1	1
5036254	SECCE1Rv1G0011480	c	TGCAGGAGATGCGGCTTCACGGGGTGGCGTGCCCCGAGGGAGCCCTCGTCGCCGCCATCTGCGCCTTCG	95.652	69	Yes	chr1R	78336868	78336937	+	0-16:T>G-16:T>G	1	1	-	-	-	-	0	-	-	-	-	1	1	1	-	-	-	1	1	1	1	1	1	1	1	1	1	1	1	1	1	1	1	-	-	1	1	1
7064089_A	-	u	TGCAGGCATAGAAATTTTGAATCAGCTGGTGAAAACGAAAATGATGCATCCAAAGTGAAGTGCGCTTAT	100.000	69	No	chr1R	79454300	79454369	-	0-65:T>C-65:T>C	1	1	0	0	0	0	-	0	-	1	-	1	1	-	-	-	1	1	2	0	1	1	-	-	-	1	1	1	1	-	-	1	-	-	-	1	1	1
1236076_Z	SECCE1Rv1G0011790	c	TGCAGTGCTGTGAGCTCCCACGCAGGGCGGATGGCAGGTGCGTCCTGTTCAACTTCGGCGACTCCAACT	94.203	69	Yes	chr1R	82476224	82476293	-	0-13:G>A-13:G>A	0	0	-	1	-	1	1	1	1	0	0	2	2	0	0	0	0	0	0	0	0	0	0	0	0	0	0	0	0	0	0	0	0	0	0	0	0	0
1116402_Z	SECCE1Rv1G0011850	x	TGCAGCGTCACCTCGCCAGGCCCAGGCGCCTCCTTCTCCACAATCTCCACCTTCCTCCCCTCGTCCTCC	94.203	69	Yes	chr1R	82809999	82810068	+	0-14:G>C-14:G>C	0	0	-	1	1	-	1	-	1	0	0	0	0	0	0	0	0	0	0	0	0	0	0	0	0	0	0	-	0	0	0	0	0	-	0	0	0	0
5579748_Z	SECCE1Rv1G0011910	x	TGCAGTTCTTCCTGATCTCGAAACGGCTGCCCTCGGCGGGGATCTCGCTGAGCTTGGCCATGGCCTTGC	95.522	67	Yes	chr1R	84175959	84176026	-	0-6:T>C-6:T>C	0	0	-	1	1	-	1	1	1	0	0	0	0	0	0	0	0	0	0	0	0	0	0	0	0	0	0	0	0	0	0	0	0	-	0	0	0	0
3597153_Z	-	u	TGCAGAAGTCCATGGGCAGGGGTGCCGCCGTTCGCGAGGTTGAACTCGGCCAGCCAGCGCACGGGGGAG	100.000	69	Yes	chr1R	84303351	84303420	-	0-5:A>T-5:A>T	1	1	-	0	0	-	-	0	0	1	1	1	-	1	1	1	1	1	1	1	1	1	1	1	1	1	1	1	-	-	1	1	1	1	1	1	1	1
5497033_Z	SECCE1Rv1G0012110	x	TGCAGAAGCCGCGCCCACTGGTCCTCGTTGTCGCTCCCGAAGCTCTTCTTCGTCTCCTCCACCGCCAGC	100.000	69	Yes	chr1R	86566724	86566793	+	0-17:C>A-17:C>A	1	1	-	0	0	0	0	0	0	0	0	1	1	1	0	0	0	1	1	1	1	1	1	1	1	1	1	1	1	1	1	1	1	-	-	1	1	1
7091074_Z	-	u	TGCAGCGGGAAGCAGAAGCGATCCTGATCCATTGATCCTCCCCAGCAGACACTGTACCCGGCCTATCCT	98.551	69	Yes	chr1R	88018210	88018279	+	0-11:G>A-11:G>A	0	0	1	-	-	1	-	-	1	0	0	2	1	0	0	0	-	0	0	2	0	0	0	0	0	0	0	0	-	0	0	0	0	-	0	0	0	0
7413263_A	SECCE1Rv1G0012160	o	TGCAGGATCTTGACGACGAGGCCGGCGGCCTGAGAAGATCGGCGGCGAGGAGCACCAAGCGCGGCCGCA	100.000	69	No	chr1R	88019201	88019270	-	0-7:T>C-7:T>C	1	1	-	0	0	0	-	0	-	2	2	1	1	1	1	-	-	1	1	1	1	-	1	-	-	1	1	1	1	1	1	1	-	-	1	1	1	1
3906943_Z	SECCE1Rv1G0012250	x	TGCAGCTCCACGCCGTTGTCGCCGTCGACGGCGAGCTGCTCATACTCGCCGATGTAGTCGAGGTGGACC	100.000	69	Yes	chr1R	90592977	90593046	-	0-13:C>T-13:C>T	1	1	0	0	0	0	0	0	0	2	2	2	2	1	2	2	2	2	2	2	1	1	1	1	1	1	1	1	1	1	1	1	1	-	1	1	1	1
4989103_A	-	u	TGCAGATCCGTCATGCCATTCGCCGGCGTATCTGTCATCACCAACGGCAAGCTGTGCCTTTCCACCACG	97.015	67	No	chr1R	92700157	92700224	+	0-67:C>T-67:C>T	0	0	-	1	-	-	1	1	-	2	2	0	0	0	0	0	2	0	0	0	0	0	0	0	0	0	0	0	-	-	0	0	0	-	0	0	0	0
6210776	SECCE1Rv1G0012490	o	TGCAGTTGGGGGAGAAGAGGGACAAGCAACTCAAGGAGCTCAAGGATCAGATGGCCATGAAGCAGCCCA	100.000	69	No	chr1R	93197298	93197367	+	0-28:A>G-28:A>G	1	1	-	0	0	0	0	-	0	2	-	1	1	1	1	-	-	1	-	1	1	1	1	1	-	1	1	1	1	-	1	1	1	-	1	-	1	1
5803375	-	u	TGCAGAGATCGGTCGCGCCTACACGCATAAGAAATCTGTTGTCCGTATGATTGTGTCTCGATCAGCCGA	95.588	68	No	chr1R	96108605	96108673	+	0-26:A>G-26:A>G	0	0	-	-	1	1	1	-	1	1	1	2	2	0	-	1	1	0	0	0	0	0	0	0	-	0	0	0	0	0	0	0	0	-	-	0	0	0
5789091_Z	SECCE1Rv1G0012810	x	TGCAGCTTATGTTCTTATGAACCTTCCACCCTCTATCGGCATCGTAAACTCTGATGCGGCTTCCCTTAT	98.551	69	Yes	chr1R	97345876	97345945	+	0-38:G>A-38:G>A	0	0	1	1	1	1	1	1	1	1	1	0	2	0	1	-	1	2	2	2	0	0	-	0	0	0	-	0	0	0	0	0	-	-	-	0	0	0
3902064_Z	SECCE1Rv1G0012860	c	TGCAGGTGCTGCGCATGGTCGGCTTCGCGCGCGAGTTCGGCAGGTTCGCCGACGTCGCCGTCGTGCTGG	100.000	69	Yes	chr1R	97654492	97654561	-	0-19:C>G-19:C>G	1	1	-	0	0	0	-	-	0	0	0	1	1	1	0	0	0	2	2	2	1	1	1	1	1	1	1	1	1	1	1	1	1	1	-	1	1	1
5796806	-	u	TGCAGTTCGCAGTGGACGCGGAGAGAGGCGACAGCGGGGTGTGCGGTAATACGGTGGGGCCAGGGTGGC	100.000	69	No	chr1R	99438078	99438147	-	0-11:G>C-11:G>C	-	1	0	0	0	0	0	0	0	2	2	2	2	1	2	2	2	1	1	1	1	1	1	1	1	1	1	1	1	1	1	-	1	-	1	1	1	1
16520246	SECCE1Rv1G0013000	x	TGCAGGTCCTCCTCCGTCAACAGTGTCTTCTTCCCTCCGCTCCCAGCCTTGTCGTATGGCTGCGCCATC	95.652	69	No	chr1R	99955159	99955228	+	0-14:C>T-14:C>T	0	-	1	1	1	1	1	1	1	1	1	2	2	0	1	-	1	2	2	2	-	-	0	0	0	-	0	0	-	-	0	0	-	-	-	-	0	-
5221774_B	SECCE1Rv1G0013030	c	TGCAGCACGTTCCAGTGCCTACTTGCGCACGCGTGGAAGAAGATCACGGCGGCGCGGGATCTGGCGCCG	95.652	69	Yes	chr1R	100086070	100086139	+	0-20:A>C-20:A>C	0	0	-	-	1	1	1	1	1	1	1	0	0	0	1	1	-	0	0	0	0	0	0	0	0	0	0	0	0	0	0	0	0	-	-	0	0	0
7086982	-	u	TGCAGCCGGAGACCAGCCCAGGGTTTACCGCCCGCGCCGCCTGCTAAACCCTCCCCCATTCCGCGTACC	100.000	69	No	chr1R	100927704	100927773	+	0-16:C>T-16:C>T	1	1	-	0	0	0	0	0	0	0	0	-	1	-	0	-	-	1	-	1	1	1	-	-	1	-	1	1	1	1	1	-	-	-	-	1	1	1
7513904_Z	-	u	TGCAGCGGCAACGGAAGATGCCCGAGGAGGAAAAACCAACTCGCACGCAATCGAGCTAGGGTTGTTGGT	97.143	70	No	chr1R	101356952	101357022	-	0-19:G>A-19:G>A	0	0	-	-	-	1	-	-	-	0	0	0	0	0	0	0	0	0	-	0	0	0	0	0	0	0	0	0	0	0	0	0	0	-	0	-	0	0
3597056	-	u	TGCAGCGGCAACGGAAGATGCCCGAGGAAGAAAAACCAACTCGCACGCAATCGAGCTAGGGTTGTTTGG	100.000	69	No	chr1R	101356953	101357022	-	0-28:A>G-28:A>G	1	1	-	0	0	-	0	0	0	2	2	2	2	1	2	2	2	2	0	2	1	1	1	1	1	1	1	1	1	1	1	1	1	-	1	-	1	1
4990514	SECCE1Rv1G0013250	p	TGCAGCTGCGGCCTTCAGGTAAACGACATGTGAACCTCCATTCCTGATGCATATTACCCCATTGACGCC	97.101	69	No	chr1R	101666269	101666338	-	0-43:C>T-43:C>T	0	0	-	-	-	1	-	-	-	-	-	2	2	0	-	-	-	-	0	0	0	-	-	0	0	0	0	0	0	0	0	0	-	-	-	0	0	0
3741892	-	u	TGCAGACCAGACGGATATGCCTAGGAGGTGGAGCGCTGTGGCCCGCACGCTGAGGGCGAGGAAGATGGC	100.000	69	No	chr1R	106566435	106566504	-	0-15:T>G-15:T>G	1	1	-	0	0	0	-	-	0	1	1	1	1	1	1	1	-	1	1	1	1	1	1	1	-	1	1	1	1	1	1	1	1	-	1	1	1	1
5498439_Z	SECCE1Rv1G0013590	x	TGCAGTACATGGAGACAAACCCGCTGCTGACATGGAAATCGCCGTCGCCGCACATCCCGCGCTTGACGG	95.652	69	Yes	chr1R	107072138	107072207	-	0-31:A>G-31:A>G	0	0	1	1	-	1	-	-	-	0	0	0	0	0	0	0	0	0	0	0	0	-	0	0	0	0	0	0	-	0	0	0	0	-	0	-	-	0
983937_A	SECCE1Rv1G0013710	x	TGCAGCGATCTCTGCACCTCGCCGCTGCTCGCCATGGCGTCCGCCGACCTACCACTGCTTGTTCATAGA	97.101	69	No	chr1R	107956767	107956836	-	0-63:C>T-63:C>T	0	0	-	-	1	1	1	-	1	0	0	0	0	0	0	0	0	0	0	0	0	0	0	0	0	0	0	0	0	0	0	0	0	-	0	0	0	0
2242264_A	SECCE1Rv1G0013750	o	TGCAGATACGATCTGGGGCGGACAAGAAATTATATGATATGATCGATGTCCTGAGAGAAGGCAACATGA	95.652	69	Yes	chr1R	108303393	108303462	+	0-61:C>T-61:C>T	0	0	-	-	-	1	-	-	-	0	0	0	0	0	0	0	0	0	-	0	0	0	-	0	0	0	0	-	0	0	0	0	0	0	0	0	0	0
5799782_A	-	u	TGCAGCCATGGATATCCAGCTACCACCAACAGGTTGGGACTTCACGCCGAGTTCATATGGCTCTTCTGC	94.203	69	No	chr1R	109080283	109080352	+	0-25:C>G-25:C>G	0	0	1	1	-	1	1	1	1	2	2	2	2	0	2	2	2	2	2	2	0	0	0	0	0	0	0	0	0	0	0	0	0	-	0	0	0	0
2253953	SECCE1Rv1G0014040	c	TGCAGAACGCTGCCGTGCAGCAGCGCGACGCGGCGGAGACGGCCGCACGGACCTTGCCTGGGATCGAGA	98.551	69	Yes	chr1R	109692144	109692213	+	0-25:C>G-25:C>G	0	0	1	1	1	1	1	-	1	2	2	2	2	0	2	2	2	2	2	2	0	0	0	0	0	0	0	0	0	0	0	0	0	-	0	0	0	0
3363069_Z	-	u	TGCAGTCCACGAGAACATCGCTCGTGGGGAAATCCAGCTCGATGAAGGGCTTCGCCTGCTCCTCCTCCG	100.000	69	Yes	chr1R	110904308	110904377	+	0-12:G>A-12:G>A	1	1	0	-	-	0	-	0	0	2	2	2	2	1	2	2	2	2	2	2	1	1	1	1	1	1	1	1	1	1	1	1	1	-	1	1	1	1
3590069_Z	SECCE1Rv1G0014450	o	TGCAGGGCCGGCGGTGTTGATGGTAGGGGGCGTCACGTTCCACGTAACCAACAAGTGCCCGTTCCCGAG	100.000	67	Yes	chr1R	114606139	114606206	-	0-16:T>G-16:T>G	1	1	0	0	0	-	-	0	0	1	1	1	1	1	1	1	1	2	2	2	1	1	1	1	1	-	1	1	1	1	1	1	-	-	-	1	-	1
7513835_Z	SECCE1Rv1G0014540	c	TGCAGTTCCTGCTCAACCCCAAGTTCGTGGAGGCTGAGTGGTTCCTCCACGCCGCGCTGGGGCGGGGCA	95.652	69	Yes	chr1R	115176748	115176817	+	0-31:G>A-31:G>A	0	0	-	1	-	1	-	-	1	0	0	0	0	0	0	0	0	0	0	0	0	0	0	0	0	0	0	0	0	0	0	0	0	0	0	0	0	0
3365284	SECCE1Rv1G0014580	c	TGCAGATGGCTGTGGAGAACGGGTGGGGCGGCCCCGACTCCCGCGCAAAGGCCGACCAGCTCGCCGCGT	100.000	69	No	chr1R	115445670	115445739	-	0-21:G>A-21:G>A	1	1	0	-	-	0	-	-	0	2	2	2	1	1	0	2	2	1	1	1	1	1	-	1	1	1	-	1	1	1	1	1	1	-	1	1	1	1
5796457_Z	SECCE1Rv1G0014660	c	TGCAGGACGGCTTCAACATCGTCGCCGTCGACTGCATCGGCGGCGCCTCCGAGCAAGACCGCCTGGAAT	97.101	69	Yes	chr1R	115731700	115731769	-	0-43:C>T-43:C>T	0	0	-	1	-	-	-	1	1	2	2	0	0	0	2	2	2	0	0	0	0	0	0	0	0	0	0	0	0	0	0	0	0	0	0	0	0	0
17396847_Z	-	u	TGCAGTTCATCCCCTAGGGCAAGCAAATATCGGGCGTATGTTACGGTACAGGTACAGGTTTCACCTATC	97.101	69	No	chr1R	118258565	118258634	-	0-59:T>A-59:T>A	0	0	-	1	-	1	1	-	-	2	2	0	0	0	2	2	2	2	2	2	0	0	0	0	0	0	0	0	0	0	0	0	0	0	0	0	0	0
5800201	-	u	TGCAGTGCGGCCACGAGTTCCACCTCGGTAAGGGGCTATTGCCCGATCTGTTGATGCGTTATTGCACTG	95.652	69	Yes	chr1R	119542973	119543042	-	0-39:T>G-39:T>G	0	0	1	1	1	1	1	1	1	2	2	2	2	0	2	2	2	0	0	0	0	0	0	0	0	0	0	0	0	0	0	0	0	-	0	0	0	0
3595583	SECCE1Rv1G0015100	x	TGCAGCGCCGTGGCCAGCAGCTTGTTGGGGTACTCCTTGAGGAGGCGCACCTGGAGGACGATCCATAGA	98.551	69	No	chr1R	120799789	120799858	-	0-65:T>G-65:T>G	1	1	-	-	0	0	0	0	0	2	2	2	2	1	2	2	2	1	1	-	1	1	1	1	1	1	1	-	-	1	1	1	1	-	1	-	1	1
100162902	SECCE1Rv1G0015100	x	TGCAGCGCCGTGGCCAGCAGCTTGTTGGGGTACTCCTTGAGGAGGCGCGCCTGGAGGACGATCCAGAGC	98.529	68	Yes	chr1R	120799790	120799858	-	0-68:C>G-68:C>G	0	0	1	-	-	1	-	-	-	0	0	0	0	0	0	0	0	2	0	2	-	0	0	0	0	0	0	-	-	-	0	0	-	-	0	0	0	0
5498537	SECCE1Rv1G0015100	c	TGCAGTGCCTGCTAAGCACGGTGCAGTCGCTCGCGCTGGCCGCGGCCGTGACCGCTGGCGGCGGGGAGG	98.551	69	No	chr1R	120799854	120799923	+	0-40:C>G-40:C>G	0	0	-	1	1	1	1	1	1	2	2	2	2	-	0	0	0	0	0	0	0	0	0	0	0	0	0	0	0	0	0	-	0	-	0	0	0	0
3585333_Z	SECCE1Rv1G0015100	x	TGCAGGATGCATGGCTGCTGTAACTCTGTAGTAGTATTTCCCAGCTACACCTGTGAATCCAGCTTGGCT	98.507	67	Yes	chr1R	120800340	120800407	-	0-15:T>G-15:T>G	0	0	1	1	-	1	-	-	-	-	-	0	0	0	-	-	-	0	0	0	0	0	0	0	0	0	0	0	0	0	0	0	-	-	-	0	0	0
5800300	SECCE1Rv1G0015360	x	TGCAGGGTCTCGAGATGCATCTTCCTCCTCATGCTGGCGATGAACTCTTCGAATTTCTTGTTCATCTCC	97.059	68	No	chr1R	124220921	124220989	+	0-11:G>A-11:G>A	0	0	-	-	-	1	-	-	1	0	0	0	0	0	0	0	0	0	0	0	0	0	0	0	0	0	0	0	0	0	0	0	0	-	0	0	0	0
5804089_Z	SECCE1Rv1G0015450	o	TGCAGGTTATTGACTCTGGTCAGAGTTATAGTGGTTATTCTATTCTTCACATGGCGCATGAGGCACCGA	95.522	67	Yes	chr1R	124769936	124770003	-	0-8:A>C-8:A>C	0	0	-	-	-	-	1	-	-	0	0	2	2	0	0	0	0	0	0	0	0	0	0	0	0	0	0	0	0	0	0	0	0	0	0	0	0	0
17335996	SECCE1Rv1G0015530	x	TGCAGAGACACGCTGTCCACCCAGATGTCCACCCTACCATCGGCCTGCACATGCAAACTTATTAGTTTC	100.000	69	No	chr1R	125623994	125624063	-	0-47:C>T-47:C>T	1	1	0	0	0	0	0	0	0	2	2	2	2	1	2	1	2	2	2	2	1	1	1	1	-	1	1	1	1	1	1	1	1	-	1	1	-	1
5799835	SECCE1Rv1G0015550	x	TGCAGCGCGGTGCACTCCGGCGGGTGCGCCCACACGCCGCCTAGGACGGTGTCGGCCTCGAAGACGACC	95.652	69	Yes	chr1R	125885775	125885844	+	0-41:T>C-41:T>C	1	1	0	0	-	0	0	0	0	1	2	2	2	1	2	2	2	1	2	2	1	1	1	1	1	1	1	1	1	1	1	1	-	-	-	1	-	1
5355173	SECCE1Rv1G0015730	x	TGCAGGCGAAGGCTGACCACCTTCGCGCCGCCGTTGGGCCCGCCCGCCGCCATGGCCATCGATGGCCCC	95.652	69	No	chr1R	128642731	128642800	+	0-8:A>C-8:A>C	0	0	1	1	1	1	1	1	1	0	0	2	0	0	0	0	0	2	0	2	0	0	0	0	0	0	0	0	0	-	0	0	0	0	0	0	0	0
7513793	SECCE1Rv1G0015740	i	TGCAGGTAGCAAGTGGAGCAGAAGAATAAACACTAACATGTGCAGAAAAAAGTGTGATGTGGTTCCCGT	97.101	69	Yes	chr1R	128647400	128647469	+	0-5:G>T-5:G>T	0	0	-	1	1	1	-	-	-	0	0	0	0	0	0	0	0	0	0	0	0	0	0	0	0	0	0	0	0	0	0	0	0	-	0	0	0	0
16501667_Z	SECCE1Rv1G0015840	x	TGCAGTGGGAGACGCCGATGTTGTGGGCGCCCGAGAGGACGACGATGTCCTCGACGGTGAGGTTCTTGG	97.101	69	No	chr1R	130495434	130495503	-	0-20:T>G-20:T>G	0	0	-	-	-	-	1	-	-	0	0	0	0	0	0	0	0	0	0	0	0	0	0	0	0	0	0	0	0	0	0	0	0	-	0	0	0	0
1109075	SECCE1Rv1G0015900	c	TGCAGGACAGCACCAAAGTCGCAGTCAAGCGGGGCAACCAGAAGTCCCACCAAGGGCTCAAAGAATTCC	97.101	69	No	chr1R	132257078	132257147	+	0-16:A>G-16:A>G	0	0	1	1	-	-	-	1	1	0	-	2	1	0	-	-	0	0	0	-	0	-	0	-	-	-	0	0	0	-	-	0	0	-	0	-	-	-
3909199	SECCE1Rv1G0015950	c	TGCAGTCCAACAGGTCATCCAATTCCGACTTGCGGATGAGCACTCAGGACGTCATCGAGGAGTGCAAGC	98.551	69	No	chr1R	132824759	132824828	-	0-32:C>A-32:C>A	0	0	1	1	1	1	1	1	1	1	-	0	0	0	1	1	-	2	2	0	0	0	-	0	0	0	0	0	0	-	0	0	0	0	-	0	-	0
2246904_Z	SECCE1Rv1G0015990	i	TGCAGTCCCGCCAAGAGGAAAACAAAATGGAAAGCTTCTCGTCAGTTCAGAGCTCCAAGTACGGGCAGA	95.652	69	Yes	chr1R	133009916	133009985	-	0-5:T>C-5:T>C	0	0	1	-	-	1	-	1	-	0	0	0	-	0	0	0	-	0	0	0	0	0	0	0	0	0	0	0	0	0	-	0	0	-	0	0	0	0
5971396_Z	SECCE1Rv1G0015990	x	TGCAGCTGAAGCCTCTGGAGTTGCGCATCGACCGGGACAGCCGCGTGGGAGGCGAAGACGTCGCCGACG	95.652	69	Yes	chr1R	133010331	133010400	-	0-32:C>A-32:C>A	0	0	-	-	-	1	-	-	-	-	-	0	0	0	-	-	-	0	0	0	0	0	-	0	0	0	0	0	0	0	0	-	0	-	-	0	0	0
1049274_Z	SECCE1Rv1G0016160	i	TGCAGGAAATTCCACATAGCACAATTGTTAGGAACAGTGCACACGTGCAGCAGTTTGCAATAGAGTTTG	97.101	69	Yes	chr1R	135166884	135166953	-	0-5:G>T-5:G>T	0	0	-	1	1	-	1	1	1	0	0	2	2	0	0	0	0	0	0	0	0	0	0	0	0	0	0	0	0	0	0	0	0	-	0	0	0	0
4104489	SECCE1Rv1G0016650	x	TGCAGCGACAAGAGTTTCCCGAGAGACGCCGGGATGTGGCCGGTGAGCCCGTTGAGCGACAGGTCGATC	100.000	69	No	chr1R	140341374	140341443	-	0-23:A>C-23:A>C	1	1	0	0	0	0	0	0	0	2	2	2	2	1	2	1	2	1	1	2	1	1	1	1	1	1	1	1	1	1	1	1	1	-	1	1	1	1
3589703_Z	SECCE1Rv1G0016670	x	TGCAGCCACCAGTTGCCCTTCTTGGGGTCCTTCCAGATCATGAGCGTGATGTCGAACTGCCGGCCGCCG	100.000	67	Yes	chr1R	140610078	140610145	+	0-67:C>G-67:C>G	0	0	1	1	1	1	1	1	1	2	2	2	2	0	2	2	2	2	2	2	0	0	0	0	0	0	0	0	0	0	0	0	0	-	0	0	0	0
3745337	SECCE1Rv1G0016670	x	TGCAGATGAGAGGGCACGCAGTCTATGACGTCGCCGTCAGGGCTCTGCGGAACAATGAAGACCAGTTAG	97.101	69	No	chr1R	140611121	140611190	+	0-5:A>G-5:A>G	1	1	0	-	-	-	0	0	-	0	0	1	1	1	-	0	0	1	0	2	1	1	-	1	1	1	-	-	1	1	1	1	-	-	-	1	1	-
5502138_A	SECCE1Rv1G0016690	c	TGCAGTTGCAAAGCCGGTCGAGGGCGGACCGTGCCCTCCTCCGTGGATGTTTGAGCTCGTCACCACCGA	94.203	69	No	chr1R	140831830	140831899	-	0-51:T>C-51:T>C	1	1	0	-	-	0	-	0	0	1	1	1	1	1	1	-	-	1	1	1	1	-	1	1	1	-	1	1	1	-	1	1	-	-	1	1	-	1
100155467	SECCE1Rv1G0016710	c	TGCAGGTGAAGTCCGATCTCATCGATCCTCAAGGCATCCTCTCCGGCTGGTCGCTGGAGGCTGATGTCT	100.000	69	No	chr1R	140891771	140891840	+	0-45:G>A-45:G>A	1	1	0	0	0	0	0	0	0	2	2	2	0	1	1	-	-	0	2	2	1	1	1	1	1	1	1	1	1	1	1	1	-	-	1	1	-	1
1334888_A	SECCE1Rv1G0016710	x	TGCAGCTGGCTCAGCTGGTTCAGCTCTTCCGGGATGGTGCCTGTCAGTCTGTTGCCAAGCAGGTTGAGG	94.203	69	Yes	chr1R	140892465	140892534	-	0-37:T>C-37:T>C	0	0	1	-	1	1	1	1	-	1	1	2	2	0	1	-	-	0	0	0	0	0	0	-	-	0	0	0	0	0	0	-	0	-	-	0	0	0
5800131_Z	SECCE1Rv1G0016710	c	TGCAGGTTCTTGACTTGTCCAAGAACAACATCTCTGGTGTGATCAGCATCTCCACATCACAGCTGAAGA	95.652	69	Yes	chr1R	140892530	140892599	+	0-31:C>T-31:C>T	0	0	1	1	1	1	1	1	1	1	1	2	0	0	1	1	-	2	2	0	0	0	0	0	0	0	0	0	0	0	0	-	-	-	-	0	-	-
3596985	SECCE1Rv1G0016710	x	TGCAGCAGTGAAGTTGGTATCTGGCCATGGAGCTGGTTGTAGGACAGGTTCAGCCGCTCCAGCTTCACG	100.000	69	Yes	chr1R	140894034	140894103	-	0-8:T>C-8:T>C	1	1	0	0	-	0	0	0	0	2	2	2	2	1	2	2	2	2	2	2	1	1	1	1	1	1	1	1	1	1	1	1	1	-	1	1	1	1
3750626_A	-	u	TGCAGTGCCGCAGTAGGCGGAAGCAACAGACATCATTTGTATGCTCTCTTACTCCTATCCTTTTGACTT	100.000	69	Yes	chr1R	141756707	141756776	+	0-28:G>T-28:G>T	1	1	0	0	-	-	-	0	0	1	2	2	2	1	2	1	1	1	1	1	1	1	1	1	1	1	1	1	1	-	1	1	-	-	1	1	1	1
3601924_Z	SECCE1Rv1G0016770	c	TGCAGATCTCCACCATGTTCACGCACCACCAGAAGACCGTCATCGTGGACCACGACATGCCCCAGAGCG	98.551	69	Yes	chr1R	142249158	142249227	-	0-46:G>C-46:G>C	0	0	1	1	1	1	1	1	1	2	2	2	2	0	2	2	2	2	2	2	0	0	0	0	0	0	0	0	0	0	0	0	0	-	0	0	0	0
1215329	SECCE1Rv1G0016770	x	TGCAGGTCCTGGACGAAGCTGCCGGAGTCGTCGGGGTCCCGGGGGCAGAGCACGCAGTGCACGTCGGTG	98.551	69	Yes	chr1R	142249223	142249292	+	0-29:G>A-29:G>A	0	0	1	1	1	1	1	1	1	1	1	2	2	0	-	-	1	0	2	0	0	0	-	-	0	-	0	0	-	-	-	0	0	0	0	0	0	0
3362795_Z	SECCE1Rv1G0016980	x	TGCAGCATGTTCACTGAGATCTTTTCATCAAGTCCATCAGCCGTAAGCTCATGCATGATATTGCTGTGA	98.551	69	Yes	chr1R	145987767	145987836	-	0-20:C>T-20:C>T	0	0	-	-	-	1	-	-	-	0	0	0	0	0	0	0	0	0	0	0	0	0	0	0	0	0	0	0	0	0	0	0	0	0	0	0	0	0
3578352	-	u	TGCAGGACCTGTGCCGTGGTGGTCTCCAAGGCTCGCGTCCGCGTTAAGCGAGAGGCGTCAGGCTGGCGT	100.000	69	No	chr1R	147343926	147343995	-	0-31:C>G-31:C>G	1	1	0	0	0	0	0	0	0	0	0	0	0	-	0	0	0	1	1	1	1	1	1	-	-	1	1	1	1	-	1	-	-	-	-	-	-	1
100084938	-	u	TGCAGGTCCACTCGGCCCCGCCGCGCCGCCCGATCTCGATCCGACGGCCCGGCGCCCTGCATAACCGAT	100.000	69	Yes	chr1R	147988199	147988268	+	0-35:T>C-35:T>C	1	1	0	0	0	0	0	-	0	0	-	2	-	1	1	2	1	1	1	-	-	-	1	-	1	-	1	1	-	-	-	-	1	-	1	1	1	1
4101333_Z	SECCE1Rv1G0017290	x	TGCAGTTGTCTTTCCGTAGCACCCACAGGAACGGCCTGTTGGATTGGCTCATGGCGTCCGCTATCTCGG	100.000	69	Yes	chr1R	152155737	152155806	-	0-25:C>T-25:C>T	1	1	0	0	0	0	0	0	0	2	2	2	2	1	2	2	2	2	2	2	1	1	1	1	1	1	1	1	1	1	1	1	1	-	1	1	1	1
3905962	SECCE1Rv1G0017440	x	TGCAGGTCAGTGAAATACACCGGGATACCAATGCAGCAATCAACAACAGCAGACTTGAGGTTATCCTCA	100.000	68	No	chr1R	155056261	155056329	-	0-50:A>G-50:A>G	1	1	0	0	0	0	0	0	0	0	0	1	1	1	-	-	0	2	2	0	1	-	1	1	1	1	1	1	1	1	1	1	-	1	-	1	1	1
7497373	SECCE1Rv1G0017450	x	TGCAGTGCCGATGAAACGCTGCTTGTCGCCAAAGCAGACAATAGCGGGGGTCTCCCGCTTGGACTCTTC	100.000	69	No	chr1R	155438115	155438184	-	0-24:G>A-24:G>A	1	1	0	0	0	0	0	0	0	0	2	2	-	1	2	2	1	2	2	2	1	1	1	1	1	1	1	-	-	-	1	1	-	-	1	-	1	1
3362434	-	u	TGCAGATCTCAGCTCAGTTCTTGGTTTCTTGCTTTGATACCCTGATTATACGTACTATATGTTGGATCA	100.000	69	No	chr1R	155846438	155846507	-	0-36:A>G-36:A>G	1	1	0	0	0	-	0	0	0	0	0	2	2	1	0	0	0	2	2	2	1	1	1	1	1	1	1	1	1	1	1	1	1	-	-	-	1	1
1217888	-	u	TGCAGATCTCAGCTCAGTTCTTGGTTTCTTGCTTTGGTGCCCTGATTATACGTACTATATGTTGGATAA	97.015	67	No	chr1R	155846440	155846507	-	0-19:C>T-19:C>T	0	0	-	-	-	1	-	1	-	-	-	0	0	0	-	-	-	0	0	0	0	0	0	0	0	0	0	0	0	0	0	0	0	-	-	-	0	0
4094249	SECCE1Rv1G0017520	o	TGCAGCATCTATTCGATCGCCTCGTCCCTGACCAAACCAATCAACAAGTTACTCAGCAATGGCTCTGAG	100.000	69	No	chr1R	156371073	156371142	-	0-44:C>G-44:C>G	-	1	0	0	0	0	0	0	0	0	0	0	0	-	0	0	-	2	0	-	-	-	1	-	-	-	-	-	-	1	-	-	-	-	-	-	1	1
3345902	SECCE1Rv1G0017680	c	TGCAGCACTTCAAGAAACCGTTCGCTCATGAGCATGAAGAACTCAAGACCCTGCTGGAGGCCGTCCAGT	100.000	69	No	chr1R	160023732	160023801	-	0-16:A>G-16:A>G	1	1	0	0	-	0	-	-	0	1	1	1	1	1	1	1	1	1	1	1	1	1	1	1	1	1	1	1	1	1	1	1	1	-	1	1	1	1
3585828	-	u	TGCAGACCCACCTCTACACCATAGCATCGTTCCACTCGATGCCCTGCCTCGCCTGCTAAAGTGGAAGTT	100.000	69	Yes	chr1R	164974205	164974274	-	0-6:C>G-6:C>G	1	1	0	0	0	0	0	0	0	2	2	2	2	1	2	2	2	2	2	2	1	1	1	1	1	1	1	1	1	1	1	1	1	-	1	1	1	1
5044714_Z	SECCE1Rv1G0017850	x	TGCAGCGTCTGGTTCGGCAGCAGGTCCCGCTCGCTGTTGGGTCCCGTCAGAAGGACGGATGCGTCGCAG	100.000	69	Yes	chr1R	165767260	165767329	-	0-18:A>G-18:A>G	1	1	0	0	0	0	0	0	0	2	2	2	2	1	2	2	2	2	2	2	1	1	1	1	1	1	1	1	1	1	1	1	1	-	1	1	1	1
3592958	SECCE1Rv1G0017850	x	TGCAGCGCGCCTTCCCGACGGTGTGCGCGCCAGAGAGCGCGACGAGGTCGATGGGCTCGAGGTTGCGGC	98.551	69	No	chr1R	165767671	165767740	-	0-5:C>T-5:C>T	1	1	0	0	0	0	0	0	0	2	2	2	2	-	2	2	2	2	2	2	1	1	1	1	1	1	1	1	1	1	1	1	1	1	1	1	1	1
1150670	SECCE1Rv1G0017850	c	TGCAGCTCCTTCAACAACCGCTTCTCCGAGGACGCCGACTTCGCCAGGAGGCTCGCCGCCAACTGCTCC	97.101	69	No	chr1R	165767736	165767805	+	0-45:A>C-45:A>C	0	0	1	-	1	1	1	1	1	0	2	0	0	0	0	0	2	2	2	2	0	0	0	0	0	0	0	0	0	0	0	0	0	0	0	0	0	0
1196330	SECCE1Rv1G0017850	c	TGCAGGACCTCGACGTGGAAACCCCCATCGTGTTGGACAACCAGTACTTCAAAAACCTGATGGAGGGAA	98.551	69	No	chr1R	165767821	165767890	+	0-51:A>G-51:A>G	0	0	1	1	1	1	1	1	1	2	2	0	2	0	2	2	2	0	2	0	0	-	-	0	-	0	0	0	0	-	-	0	-	-	0	-	0	0
5789726	SECCE1Rv1G0017950	x	TGCAGGTCCCCGAGCGTGTCTGGAACGGCGCCGGCGAGGCGGTTGCTGTTCAGGTGGAGGAACGTGAGG	100.000	69	No	chr1R	169615378	169615447	-	0-50:C>A-50:C>A	1	1	0	0	0	0	0	-	0	1	-	2	0	1	2	1	1	2	2	2	1	-	-	-	1	1	1	1	1	-	1	1	1	-	-	1	1	1
3345730	SECCE1Rv1G0018090	i	TGCAGGAGAACACACACATCTCACCAAGGCAAGAACTGGTCGTGCAAACTCAGGCCAAGAGACACAAGT	100.000	69	No	chr1R	176227247	176227316	+	0-9:A>G-9:A>G	1	1	0	0	0	0	0	0	0	2	2	2	2	1	2	2	2	2	2	2	1	1	1	1	1	1	1	1	1	1	1	1	1	-	1	1	1	1
4104207	SECCE1Rv1G0018550	c	TGCAGCCGCGGCAGCGTCGAGACCGCTCACGACCGCAAGCTTTCCCACTCCGACTCCTTCTGGACGCCG	100.000	69	No	chr1R	199325388	199325457	-	0-6:C>G-6:C>G	1	1	0	0	0	0	0	0	0	2	2	2	2	1	2	2	2	2	2	2	1	1	1	1	1	1	1	1	1	1	1	1	1	-	1	1	1	1
3905794	-	u	TGCAGCTCGGAGAGAGGGGAAACGGGGAGGAGGAGGCGGACGAAACGGATGCGGAATTAAGGAGAGAAT	100.000	69	No	chr1R	252221620	252221689	-	0-49:T>A-49:T>A	1	1	0	0	0	0	0	0	0	2	2	2	2	1	2	2	2	2	2	2	1	1	1	1	1	1	1	1	1	1	1	1	1	-	1	1	1	1
3585744_Z	SECCE1Rv1G0020050	x	TGCAGCGGCGTCTGCAACCAAATACAACCAACTCCATCAACACCCTTCATGTCGACCACATAGATCGCG	100.000	69	Yes	chr1R	252222198	252222267	-	0-34:C>T-34:C>T	1	1	0	0	0	0	0	0	0	2	2	2	2	1	2	2	2	2	2	2	1	1	1	1	1	1	1	1	1	1	1	1	1	1	1	1	1	1
3593970_Z	SECCE1Rv1G0021910	x	TGCAGAGTACACAGCGGCAGTGGCACCCACACGGCCATTAGCCGAGACCCTCTGCTTGAGCTGCCTGTG	98.551	69	No	chr1R	276105210	276105279	+	0-41:C>A-41:C>A	0	0	-	-	-	1	-	-	-	0	0	0	0	0	0	0	0	0	0	0	0	0	0	0	0	0	0	0	0	0	0	0	0	-	0	0	0	0
21310228	SECCE1Rv1G0022160	x	TGCAGGAGCGCGTTCTCCATCTCCTCGCGGTGGTACGGCTGCCCGCACTGCGGCACCGCGCACCTCCAC	95.652	69	Yes	chr1R	280704492	280704561	+	0-11:G>A-11:G>A	-	0	1	1	1	1	1	1	1	-	0	2	-	2	-	0	0	0	0	2	0	-	0	0	0	0	0	0	0	-	0	0	0	-	0	0	0	0
3888916	SECCE1Rv1G0022700	x	TGCAGGTTCGGCCACGACCGATGCCAGGCCGTTCACGTCGACGCCGACGTGGTTACTGCTGATGTCCCG	100.000	69	No	chr1R	287943234	287943303	-	0-58:C>T-58:C>T	1	1	0	0	0	0	0	0	0	1	1	2	1	2	1	1	1	2	1	1	1	1	1	1	1	1	1	1	1	1	1	1	1	1	1	1	1	1
3894365	-	u	TGCAGGCACCAGGCGGACACAGCGCCGCGACGGCCGACGCCCCAACCACGCCGTAACAGCGAGATGCCA	98.551	69	No	chr1R	290038216	290038285	+	0-27:C>T-27:C>T	0	0	1	1	1	1	1	1	1	0	0	0	0	2	0	0	0	0	0	0	0	0	0	0	0	0	0	0	0	0	0	0	0	-	0	0	0	0
7097940_Z	SECCE1Rv1G0022920	x	TGCAGTTAGATTTCTGGGTAGTGGTTGGGCAATGGTGCCCTGGAGGGCAAAAGACATCATTGGTAGTAA	100.000	69	No	chr1R	290718718	290718787	-	0-8:G>A-8:G>A	1	1	0	0	0	-	0	0	0	-	-	-	1	0	1	1	1	1	-	0	1	-	1	1	1	1	1	1	-	1	1	1	-	-	-	1	1	1
17380972	SECCE1Rv1G0023140	o	TGCAGTATGTGGCACATAACTATCTACACATCTTCATTCTTCTTCTTATGTTCAATGCGTGTCAACACT	98.529	68	No	chr1R	296514900	296514968	+	0-26:C>T-26:C>T	0	0	1	1	1	1	1	-	1	0	0	2	0	2	0	0	0	0	0	2	0	0	0	0	0	0	0	0	0	0	0	0	0	0	0	0	0	0
4095049	SECCE1Rv1G0023260	x	TGCAGCAGTCGTGGTGTCTGCATTAGCACCATTCTCGTCGATCCTCATCTGGGTCTTGGCTGGCACGAA	98.551	69	No	chr1R	301327563	301327632	-	0-47:T>A-47:T>A	0	0	1	1	1	1	1	1	1	0	0	2	0	2	0	0	0	0	0	2	0	0	0	0	0	0	0	0	0	0	0	0	0	-	0	0	0	0
5788718	-	u	TGCAGCAAGCACTAGCAGCTTCAACCTACAAGCTAGCTCTAATGCCCCCATCATCTTGACCAGATCCTG	98.551	69	No	chr1R	302029507	302029576	+	0-30:A>G-30:A>G	0	0	1	1	1	1	1	1	1	0	0	2	0	0	0	-	0	0	0	2	0	0	-	0	0	0	0	0	0	0	0	0	0	-	0	0	-	0
3908893	SECCE1Rv1G0023330	c	TGCAGCAGCTGCACAACTCAAGGATGGAGACGCGGAGCCCGCTTCGGATGCCTCGCATGCCGCCAGTGC	100.000	69	No	chr1R	303449757	303449826	+	0-15:A>G-15:A>G	1	1	0	0	0	0	0	0	0	1	1	2	1	2	1	1	1	1	1	2	1	1	1	1	1	1	1	1	1	1	1	1	1	1	1	1	1	1
987730_Z	SECCE1Rv1G0023410	c	TGCAGAAGCTGGGCGTGAAGAAGATCCTGGTGAACCAGCTGCACCCCGTCGGCTGCACGCCGTGGCTGA	97.015	67	No	chr1R	304299527	304299594	-	0-10:G>C-10:G>C	0	0	-	1	-	1	1	1	1	0	0	0	-	0	0	0	0	0	0	0	0	0	0	0	0	0	0	0	0	0	0	0	0	-	0	0	0	0
1205500_Z	-	u	TGCAGCTATAACTAGCTGCCCGCTCGCTGCTTTGTGGAGCCAAGGCTCTTCTTTTCATGCTCTCGCGCC	95.652	69	Yes	chr1R	305798356	305798425	-	0-7:A>T-7:A>T	0	0	1	1	1	1	1	1	1	0	0	2	0	2	0	0	0	0	0	2	0	0	0	0	0	0	0	0	0	0	0	0	0	-	0	0	0	0
5796702	SECCE1Rv1G0023560	c	TGCAGTACTTCGGCGAGTACCAGGGGAAGCTGCGCGCGCTGGTGGGCGCGTCCCAGGCGACGCAGATCG	97.101	69	No	chr1R	307344744	307344813	+	0-23:G>C-23:G>C	0	0	1	1	1	1	1	1	1	0	0	2	0	2	0	0	0	0	0	2	0	0	0	0	0	0	0	0	0	0	0	0	0	0	0	0	0	0
3883950	SECCE1Rv1G0023720	c	TGCAGCGCGCGATGCCGCGACCTGCCGTCCTTCCGCTCCTCCAAGAGCTACACGCCGTCACAGCCGCCG	98.551	69	No	chr1R	311006558	311006627	-	0-49:A>C-49:A>C	0	0	1	1	1	1	1	1	1	0	0	2	0	2	0	0	0	0	0	2	0	0	0	0	0	0	0	0	0	0	0	0	0	0	0	0	0	0
3747016	SECCE1Rv1G0023830	o	TGCAGATCTACTAAAGCAATCACATGGCAACTCTGAAAGATGCAGTAGCACGGAAGCCTATACTGGCAA	98.551	69	No	chr1R	313883145	313883214	-	0-16:C>T-16:C>T	0	0	1	1	1	1	1	1	1	-	-	0	0	1	-	-	-	0	-	0	0	0	0	0	0	-	0	0	0	0	0	0	-	-	-	-	0	0
3580736	SECCE1Rv1G0023850	o	TGCAGTACGCGTGCAGGAAAACCTTGGCGGACAGCAGGCCGCGCGTCCGCGGGAGGTTCGCCAAGAACG	98.551	69	No	chr1R	314728738	314728807	+	0-7:C>T-7:C>T	0	0	-	1	-	1	1	-	1	0	0	0	0	0	0	0	0	0	0	0	0	0	0	0	0	0	0	0	0	0	0	0	0	0	0	0	0	0
7499206	SECCE1Rv1G0023970	e	TGCAGAGTTCGATACTTCAAGGAAAATGGCCATACACTACTCTTGGTACACTCACAATTCATCAAAGCA	97.059	68	No	chr1R	317182248	317182316	+	0-29:C>T-29:C>T	0	0	-	-	-	1	1	1	1	-	0	2	0	0	-	-	-	-	-	-	0	0	0	0	0	0	0	0	0	0	0	0	0	-	0	0	0	0
5802169	SECCE1Rv1G0023990	c	TGCAGTTCATGGACCTCTCCAACAACTCCTTCTCGGGTCAAATCCCCGCTGCCGAGGCAAGTCACAACT	95.652	69	Yes	chr1R	317207662	317207731	-	0-26:T>A-26:T>A	0	0	1	1	1	1	1	1	1	0	0	0	0	0	0	0	0	0	0	2	0	0	0	0	0	0	2	2	0	0	0	0	0	-	0	0	0	0
3593716	SECCE1Rv1G0024000	c	TGCAGCTGGGCGTCTACTTCGGCGGGCTGTACACCATCGCGCTGGGCCACGGCGGCACCAAGCCCAACA	98.551	69	Yes	chr1R	317289822	317289891	+	0-7:G>T-7:G>T	0	0	1	1	1	1	1	1	1	0	0	2	0	2	0	0	0	0	0	2	0	0	0	0	0	0	0	0	0	-	0	0	0	-	0	0	0	0
5796293	SECCE1Rv1G0024000	c	TGCAGCGGATCGGGGCCGGGATGCTGCTCCAGGTGGTGACCATGGCGATCACGGCGGGGATCGAGAACC	100.000	69	Yes	chr1R	317290653	317290722	+	0-15:C>T-15:C>T	1	1	0	0	0	0	0	0	0	1	1	2	1	2	1	1	1	1	1	2	1	1	1	1	1	1	1	1	1	1	1	1	1	-	1	1	1	1
1199979	SECCE1Rv1G0024040	x	TGCAGGCTGGTAAGATGCGTAAGGTGAACCACATCTACTTCTTTCTCCTTGCCCTTGAGTGAGTTTTCG	97.059	68	No	chr1R	318343000	318343068	+	0-11:A>G-11:A>G	0	0	-	-	-	1	-	-	-	0	0	0	0	0	-	0	-	0	0	0	0	0	0	0	0	0	0	0	0	0	0	0	0	-	0	-	0	0
2251184	SECCE1Rv1G0024050	x	TGCAGGCTGGTGAGATGGGTGAGGTGAACCACATCCACGGCTTCCTCCTTGCTCTCGATCGATTTCTCA	97.101	69	Yes	chr1R	318465735	318465804	+	0-35:C>T-35:C>T	0	0	-	1	1	1	1	1	1	0	0	2	0	1	0	0	0	0	-	2	0	0	0	0	0	0	0	0	0	0	0	-	0	0	0	0	0	0
17398400	SECCE1Rv1G0024180	x	TGCAGAAAGTCTTCAAAGTCCTCCTTGGCGACATGCGTGACCCCAAAATGCTCTACTCGGGCAGGAGTC	95.652	69	Yes	chr1R	320936298	320936367	-	0-9:T>C-9:T>C	0	0	1	1	1	1	-	1	-	0	0	0	0	0	0	0	0	0	0	2	0	0	0	0	0	0	0	0	0	0	0	0	0	-	0	0	0	0
100075693	SECCE1Rv1G0024210	x	TGCAGCCCATGCCGGTGAGGTTGAACACCTTCACGTCCTCCCGGAGGCCGTAGCGGCGCACCACCCTCG	98.551	69	No	chr1R	321144724	321144793	-	0-22:G>A-22:G>A	0	0	1	1	1	1	1	1	1	0	0	2	-	0	0	-	0	0	0	0	0	0	0	0	0	0	0	0	0	-	-	-	0	-	0	0	-	0
3593086	SECCE1Rv1G0024330	o	TGCAGATTCTGGAAATCAGCGGTCTGAGGCAGTTCTGGAGCAACATCAAGTGCCCCAGCAACAACGGCC	98.551	69	No	chr1R	323818583	323818652	+	0-33:T>A-33:T>A	0	0	1	1	1	1	1	1	1	0	0	2	0	2	0	0	0	0	0	2	0	0	0	0	0	0	0	0	0	0	0	0	0	-	0	0	0	0
3579910_Z	SECCE1Rv1G0024510	o	TGCAGAGACTGGTCCATGAGTTGCTTGAGAAAGAGCAGAATCCGACTGTGAAATCAAGGCTGGCACTTG	100.000	69	Yes	chr1R	328307460	328307529	+	0-7:A>G-7:A>G	1	1	0	0	0	0	0	0	0	1	-	2	1	2	1	1	1	1	1	2	1	1	-	1	1	-	1	1	1	1	1	-	1	-	1	-	1	1
4094168	SECCE1Rv1G0024520	p	TGCAGCTCAGGAGCCAAGAAGCGAAGGCTCAGCTGCTCCCTCCAAATACGCGATTCAGTATTGCTGCTC	100.000	69	No	chr1R	328314973	328315042	+	0-32:C>T-32:C>T	1	1	0	0	0	0	0	0	0	1	1	2	1	1	1	1	1	1	1	2	1	1	1	1	1	1	1	1	1	1	1	1	1	-	1	1	1	1
984489_A	-	u	TGCAGCTACATGCTGGGATCCTGCGACGCCGATGAAAGGGGGGAATGGGAGGGCTGAGAAAGCGAAGCT	97.101	69	No	chr1R	331216867	331216936	+	0-5:C>T-5:C>T	0	0	-	1	1	1	1	1	1	0	0	2	0	2	0	0	0	0	0	0	0	-	0	0	0	-	0	0	0	0	-	0	0	-	0	0	0	0
5799619_A	-	u	TGCAGACAAAATACACGACGACAGTATGAGACAGACGCAGCAACAGCACTACTACGAGGCTACATGACG	95.522	67	No	chr1R	334094015	334094082	+	0-45:G>A-45:G>A	0	0	-	1	1	1	1	1	1	0	0	0	0	0	0	0	0	0	0	0	0	0	0	0	0	0	0	0	0	0	0	0	0	0	0	0	0	0
5796097	SECCE1Rv1G0025290	i	TGCAGCAAGTAAACGAGCATTCAGTCCCAGCACATTACACTGCACATGGGCATGGGAGCGGCGATCCGC	95.652	69	Yes	chr1R	353087081	353087150	+	0-9:T>C-9:T>C	0	0	1	1	1	1	1	1	1	0	0	2	0	0	0	0	0	0	0	2	0	0	0	0	0	0	0	0	0	0	0	0	0	-	0	0	0	0
5796161	SECCE1Rv1G0025360	c	TGCAGCAGGTGGCCGGGGTGTATAAGATGCTACCGCCGCTTCTGTCGACGGTGCACGAGCAGACTGGGA	100.000	69	No	chr1R	355411276	355411345	+	0-7:G>A-7:G>A	-	1	0	0	0	0	0	0	0	-	-	2	1	2	-	-	-	-	-	0	1	-	1	-	1	1	1	1	1	1	-	-	1	-	1	1	1	1
5788479	SECCE1Rv1G0025540	x	TGCAGCTTGAGGGAGATGCCGCGCACGGGGCCGCGCTGGATGCGGCGCATCAGATGGGTGGTGAAGCCG	98.551	69	No	chr1R	355644796	355644865	+	0-23:C>G-23:C>G	0	0	1	1	1	1	1	1	1	0	0	2	0	2	0	0	0	0	0	2	0	0	0	0	0	0	0	0	0	0	0	0	0	0	0	0	0	0
7513559	SECCE1Rv1G0025950	o	TGCAGAGTCCTCGACCAACAAGAGGAAGTGGTGCGGCGGCGGCGGCGCGGTCGACCGCGAGCAGGGGAA	98.551	69	Yes	chr1R	363081931	363082000	+	0-53:A>G-53:A>G	0	0	1	1	1	1	1	1	1	0	0	2	0	2	0	0	0	0	0	2	0	0	0	0	0	0	0	0	0	0	0	0	0	-	0	0	0	0
3738376_Z	-	u	TGCAGGACGCGGTGCATGACCAGACCAGTACCGCTTCGGTGTTCAACGTAGCTAGACAGCCATGGCCGA	100.000	68	Yes	chr1R	365622207	365622275	-	0-24:C>A-24:C>A	1	1	0	0	0	0	0	0	0	1	1	2	1	2	1	-	1	1	1	2	1	1	1	1	1	1	1	1	1	1	1	1	1	-	1	1	1	1
3589445_B	-	u	TGCAGCTGGGTCCTGCTCTTTTTAGGTTTCGTGCGTGGGGCCAGGCCCATCCTACGGACCAACAGAAAT	97.101	69	No	chr1R	365733197	365733266	+	0-58:C>T-58:C>T	0	0	-	1	1	-	-	1	-	0	0	2	0	2	0	0	-	0	0	-	-	0	0	0	-	0	0	0	-	0	0	0	-	-	0	0	0	0
100155916	-	u	TGCAGTTGTCCTGCTCGGCTGCCGCCAGATCGGCCTCCACCTCCTTCCGGAGCCGCTTCACCGCGTCCC	100.000	69	No	chr1R	367868966	367869035	-	0-13:C>T-13:C>T	1	1	0	0	0	-	0	0	0	-	1	2	1	1	1	1	1	1	1	2	1	-	1	1	-	1	1	1	-	-	1	-	-	-	1	1	1	1
5044523	SECCE1Rv1G0026400	i	TGCAGCAGCATAAACAAGTGCAACAGAGGATGATCGATCACCCTCCTCCTAAGAATTATTCGGCAGAAG	94.203	69	No	chr1R	370464173	370464242	+	0-55:T>A-55:T>A	1	1	-	-	-	0	-	0	-	1	1	1	1	1	1	1	1	1	1	1	1	1	1	1	1	1	1	1	1	1	1	1	1	-	1	1	1	1
5796068_A	SECCE1Rv1G0026400	e	TGCAGATGATTGCTGGGCAGAACCCGAACGTGATGCGAAGGTTTGTACAGAATCTGCCCTCCCACCGAG	97.015	67	Yes	chr1R	370464260	370464327	-	0-24:C>A-24:C>A	0	0	-	-	-	1	-	-	-	0	0	0	0	0	0	0	0	0	0	0	0	0	0	0	0	0	0	0	0	0	0	0	0	-	0	0	0	0
1108384	SECCE1Rv1G0026650	c	TGCAGCAGGGGAGCCCCCTCTTCCTCGTCGCCGAGTCCTACGGCGGAAAGTACGCCGCCACTCTCGGCG	95.652	69	No	chr1R	372917825	372917894	-	0-55:C>G-55:C>G	0	0	-	1	-	1	-	-	1	0	0	0	0	0	0	0	0	0	0	0	0	0	0	0	0	0	0	0	0	0	0	0	0	-	0	0	0	0
3588061	SECCE1Rv1G0026650	c	TGCAGCAGGGGAGCCCCCTCTTCCTCGTCGCCGAGTCCTACGGCGGAAAGTACGCGGCCACGCTCGGCC	98.529	68	No	chr1R	372917826	372917894	-	0-68:C>G-68:C>G	0	0	1	1	1	-	-	1	1	0	0	2	0	2	0	0	0	0	0	0	0	0	0	0	0	0	0	0	0	0	0	0	0	-	0	0	0	0
3745785	SECCE1Rv1G0026670	x	TGCAGAACCTAAATGTCACAACTAACAACCTTGAGGTTCTTTTTGACATGCTCCTCTTTGCGGCCATAT	100.000	69	No	chr1R	373128742	373128811	-	0-14:G>T-14:G>T	-	1	0	0	0	0	0	0	0	1	1	2	1	2	-	1	-	1	1	-	-	1	-	1	1	1	1	1	1	-	1	1	1	-	1	1	1	1
3594388_Z	SECCE1Rv1G0026850	o	TGCAGGTCGTGCAAGAGACATGGACTAGGACGGGGGGCCAGGTGACGGACTACACGCTCTACACGGGCG	98.551	69	No	chr1R	375401322	375401391	+	0-37:C>G-37:C>G	0	0	-	1	-	1	-	-	-	0	0	0	0	0	0	0	0	0	0	0	0	0	0	0	0	0	0	0	0	0	0	0	-	0	0	0	0	0
3578324_Z	SECCE1Rv1G0026910	o	TGCAGTGCATACGATGTTTGCGGCAAACTTGTGCATTTGCACAGCCTGGTGCCCCAAACATGGCAAATG	100.000	69	Yes	chr1R	375979030	375979099	+	0-10:A>T-10:A>T	1	1	0	0	0	0	0	0	0	-	-	2	-	-	-	1	-	1	-	2	-	-	-	1	-	1	1	-	-	1	-	1	1	-	1	1	-	1
4092347	SECCE1Rv1G0026920	x	TGCAGAATGTCTCCCCCAAATAGATCGCCCTAGCCACAGACACAGAAGCATCAGCGCAGGCTCTCGTCT	98.551	69	No	chr1R	375980580	375980649	-	0-66:T>C-66:T>C	0	0	1	1	1	1	1	1	1	0	0	2	0	2	0	0	0	0	0	0	0	0	0	0	0	0	0	0	0	0	2	0	0	-	0	0	0	0
2251466	SECCE1Rv1G0027160	o	TGCAGGGCGGAGGACTACTTCAAGCGTGCGGTGGCCATCGAGCCGCCCGACGGCGAGGCGATGCGGAGG	97.101	69	Yes	chr1R	378912049	378912118	+	0-17:C>T-17:C>T	0	0	1	1	1	1	1	1	1	0	0	2	0	2	0	0	0	0	0	2	0	0	0	0	0	0	0	0	0	0	0	0	0	-	0	0	0	0
3579670_A	SECCE1Rv1G0027590	x	TGCAGGCCGGTGGAGGGGAAGTAGAAGAAGCTGCCGATCTGGTCCTTGACCTGGAACTCGTACGTCCAG	100.000	69	Yes	chr1R	384474368	384474437	-	0-41:G>A-41:G>A	1	1	0	0	0	0	0	0	0	1	1	2	1	2	-	1	1	1	1	2	1	1	1	1	1	1	1	1	1	1	1	1	1	-	1	1	1	1
1863484	SECCE1Rv1G0027620	c	TGCAGGCGGCGCACTCGCCGTTCCTGCCGGAGGCGGCCGCCGCCGCGGACGCCCTCGCGGTCTCGCACC	98.551	69	Yes	chr1R	384716236	384716305	+	0-15:C>G-15:C>G	0	0	1	1	1	1	1	1	1	0	0	2	0	2	0	0	0	0	0	2	0	0	0	0	0	0	0	0	0	0	0	0	0	-	0	-	0	0
7340675	SECCE1Rv1G0027630	c	TGCAGTAGCCTGCTCACCGTCGACATGAGGGGCCTTCTCTTCCCGACCACGACCACCACTGTCGCCGCC	95.652	69	Yes	chr1R	384733835	384733904	-	0-5:T>C-5:T>C	0	0	1	1	1	1	1	1	1	0	0	2	0	0	0	0	0	0	0	2	0	0	0	0	0	0	0	0	0	0	0	0	0	0	0	0	-	0
3887805	-	u	TGCAGGACAGTCACGAAGATGGTTTTGCAGGGCATGCAGATCGAACATGATGGGGACCAATATCCCAAT	100.000	69	No	chr1R	385320593	385320662	+	0-20:G>C-20:G>C	1	1	0	0	0	0	0	0	0	1	-	1	1	1	-	1	1	-	-	1	-	1	-	1	-	1	1	-	1	1	1	1	1	-	-	1	1	1
5799825	-	u	TGCAGCTATTTCAATTCAGCGGAACAATGTGAGAGAAGCGAGCACTGTGCGGACGGAGAAAAGCTGAGG	97.101	69	Yes	chr1R	386822337	386822406	+	0-6:T>G-6:T>G	0	0	-	1	-	-	1	1	1	0	0	2	0	2	0	0	0	0	0	0	0	0	0	0	0	0	0	0	0	0	0	0	0	0	0	0	0	0
5799780_Z	SECCE1Rv1G0027830	x	TGCAGCCATAGCAGAGCAAGCAACCATTATCTCGATAGCTTCCTACAATGCCAAAGGTGTTCGATGCCA	98.551	69	Yes	chr1R	389778727	389778796	-	0-35:T>C-35:T>C	0	0	1	1	1	1	1	1	1	0	0	2	0	2	0	0	0	0	0	2	0	0	0	0	0	0	0	0	-	0	0	0	0	-	0	0	0	0
3906157_Z	SECCE1Rv1G0027830	c	TGCAGCGAAAGAGGAAGAGAAATCGCGCGAAAGCACGTCGCCGAGAAGCAGGTGGCAGAAATGGAGGCG	100.000	69	Yes	chr1R	389778792	389778861	+	0-15:A>C-15:A>C	1	1	0	0	0	0	0	0	0	1	1	2	1	1	1	1	1	1	1	2	1	1	1	1	1	1	1	1	1	1	1	1	1	-	1	1	1	1
4094642	SECCE1Rv1G0027830	x	TGCAGCAATCGCTGGAGCAGCTAGACCTGTAAAAAGATTCAGCCAACCACTTCAGCAGATCGCGGAGAG	100.000	69	No	chr1R	389778965	389779034	-	0-47:C>T-47:C>T	1	1	-	0	0	0	0	0	0	1	1	2	1	2	1	1	1	1	1	2	1	1	1	1	1	1	1	1	1	1	1	1	1	-	1	1	-	1
3355992_A	SECCE1Rv1G0028010	x	TGCAGGAGAGGGAGCCTCTCGGCCGCCTCGAAGAGCATAAGCACGTCCGATGCAGACGTGTAGCACAGC	98.551	69	No	chr1R	392227966	392228035	+	0-14:C>T-14:C>T	0	0	1	1	-	1	1	-	1	0	0	0	0	0	-	0	0	0	0	2	0	0	0	0	0	0	0	0	0	0	0	0	0	0	0	0	0	0
3893340_Z	SECCE1Rv1G0028110	x	TGCAGGGTGATGTATTTACAGTTACTGTACAGGGTTTTTGGCTGGCCTGCCGATCAAACGACTTTGCTG	100.000	69	Yes	chr1R	393877727	393877796	-	0-8:G>T-8:G>T	1	1	-	0	0	0	0	0	0	1	1	2	1	2	1	1	1	1	1	1	1	1	1	1	1	1	1	1	-	1	1	1	1	-	1	1	1	1
3897172_A	-	u	TGCAGACCAGATAGGCTTTACAACTCTTGGATAAATGTCACCGTCTGGCACTTTCGGTCATCAAGCGCG	100.000	69	No	chr1R	393877916	393877985	-	0-44:C>A-44:C>A	1	1	-	0	0	0	0	0	0	1	-	2	1	1	1	1	1	1	1	2	-	-	-	-	1	-	-	1	1	1	-	1	1	-	1	1	-	1
3883814	SECCE1Rv1G0028150	x	TGCAGTTTCCAGTTTGCTCATGCGGTCTGAAATATGTTCTGAACCATCTTCTTGGGGCACTCCATCGCC	95.652	69	No	chr1R	394996731	394996800	-	0-53:G>C-53:G>C	0	0	-	1	1	1	1	1	-	0	-	2	0	0	-	0	0	0	0	-	0	0	-	0	0	0	0	0	0	0	0	0	0	-	-	0	0	-
3584046_A	SECCE1Rv1G0028160	c	TGCAGAACACCACCCAGTTCGGCCTCATGGCCGTCAGCCTCGGCTACTACGACACCCTCATGTCTTGCT	100.000	69	No	chr1R	394997400	394997469	-	0-55:C>G-55:C>G	1	1	-	0	-	0	-	-	0	1	1	1	1	1	1	1	1	1	1	1	1	1	1	1	1	1	1	1	1	1	1	1	1	1	1	1	1	1
4092943	SECCE1Rv1G0028160	x	TGCAGGTGGTACATGAGGCGGTTGGCGCGCTCCTCGGTGCCCATGTCCAGGCACAGCATCCCGCCGGCG	100.000	69	No	chr1R	394997465	394997534	+	0-35:G>C-35:G>C	1	1	0	0	0	0	0	0	0	1	1	2	1	2	1	1	1	1	1	2	1	1	1	1	1	1	1	1	1	1	1	1	1	-	1	1	1	1
3734763	SECCE1Rv1G0028300	c	TGCAGCACGTGGTGGCGCCGCGGACGAGCTCGGCTGCGCGGCCGCCCAGGCTGACCTCAAGATCGTCCG	100.000	69	No	chr1R	397176742	397176811	-	0-31:G>C-31:G>C	1	1	-	0	0	0	-	0	0	1	1	2	1	2	1	1	1	1	1	1	1	1	1	1	1	1	1	1	1	1	1	1	1	1	1	1	1	1
5223635	SECCE1Rv1G0028300	x	TGCAGCGCGCTGATGACGGTACGGAGCGCGCGGCTCGGGGAGCCGCGGTTGGCGAGCATGATCTCGCCG	100.000	69	No	chr1R	397176807	397176876	+	0-38:G>T-38:G>T	1	1	-	0	0	0	-	0	0	1	1	2	1	2	1	1	1	1	1	1	1	1	1	1	1	1	1	1	1	1	1	1	1	-	1	1	1	1
3602145	SECCE1Rv1G0028300	c	TGCAGCACGTCGAGTCCGTCGCCGATGAGATGGAGCTGCGCCGCCGCGAGCTGCGGCTCTACGCCAATA	100.000	69	No	chr1R	397177528	397177597	-	0-35:C>T-35:C>T	1	1	0	0	0	0	0	0	0	1	1	2	1	2	1	1	1	1	1	2	1	1	1	1	1	1	1	1	1	1	1	1	1	-	1	1	1	1
3885129	SECCE1Rv1G0028300	c	TGCAGCTCGGCCACGGCCACACCGCGCACGACGCCTTCCTCGGCGCGCGCCTCGCCTGGACCAACGGCG	100.000	69	No	chr1R	397177657	397177726	-	0-12:A>C-12:A>C	1	1	-	0	0	0	-	0	0	1	1	2	-	0	1	1	1	-	-	-	1	-	-	1	1	-	-	1	1	1	1	1	1	-	1	1	1	1
5789638	SECCE1Rv1G0028330	x	TGCAGCCAGTCCCCAGCTGCACCGCCGCCACCAGCGCACGATTCAGACATCAGGAAATCGAGAGACGAG	97.101	69	No	chr1R	397798467	397798536	-	0-14:A>G-14:A>G	0	0	1	1	1	1	1	1	1	0	0	2	0	0	0	0	0	0	0	0	0	0	0	0	0	0	0	0	0	0	0	0	0	0	0	0	0	0
3907167_Z	SECCE1Rv1G0028330	c	TGCAGGGGCCCTACGTCTACTACCTCTACAGCCAGTACGGGTTCGACAAGGGCGACATCGGCCGCCTCT	100.000	69	No	chr1R	397798532	397798601	+	0-7:G>C-7:G>C	1	1	0	0	0	0	0	0	0	1	1	2	1	2	1	1	1	1	1	1	1	1	1	1	1	1	1	1	1	1	1	1	1	-	1	1	1	1
3897529_A	SECCE1Rv1G0028490	x	TGCAGCGCGTCGGCAAATCCCTCAGCAACGAAGCGCGGGCCACGGCCAGCCCCAAACTCGTGCTCAAAC	100.000	69	Yes	chr1R	402316576	402316645	+	0-65:A>G-65:A>G	-	1	0	0	0	0	0	0	0	1	1	2	1	2	1	1	1	1	1	2	1	-	1	-	1	1	1	-	1	-	1	1	-	-	-	1	1	1
1102909_Z	SECCE1Rv1G0028520	i	TGCAGCAAAGCCACGCTTCAGTCCATGAAAACATCCCAGTGGGCGGATTTAACTCACTGAGGACGGAAA	97.101	69	Yes	chr1R	402785377	402785446	+	0-40:G>T-40:G>T	0	0	-	-	-	1	-	-	-	0	0	-	-	0	0	-	-	0	0	-	-	0	-	0	0	0	0	0	0	0	-	0	0	0	-	0	0	-
3601795	-	u	TGCAGCTTGGACAACTGCTAAACTTCACTCTGTACCACAAGAATGTAAATAGATGTACAGTACTTCTGA	100.000	69	No	chr1R	403162840	403162909	+	0-6:T>G-6:T>G	1	1	-	0	0	0	-	0	-	1	-	2	1	0	-	1	1	1	-	1	1	1	1	1	1	1	1	1	1	1	1	1	1	-	-	1	1	1
5789346	SECCE1Rv1G0028530	c	TGCAGGTGCACGCGCTGTGGAAGGACCTGGCACGGCAGGTGGCGCCGTCCGTCGCGGCGCGGCCCGACC	100.000	69	No	chr1R	403167248	403167317	-	0-31:A>G-31:A>G	1	1	0	0	0	0	0	0	0	1	1	2	1	2	1	1	1	1	1	2	1	1	1	1	1	1	1	1	1	1	1	1	1	-	1	1	1	1
6210624_Z	SECCE1Rv1G0028530	x	TGCAGCGCCCACGCCCGCGCCTCGCCGCTCGCGACCCTCGGCAGGAACCCGCGCGGCTCGGCCTCGAAG	98.551	69	Yes	chr1R	403167313	403167382	+	0-30:G>A-30:G>A	0	0	1	1	1	1	-	1	1	0	0	2	0	-	0	0	0	0	0	2	0	0	0	0	0	0	0	0	0	0	0	0	0	-	0	0	0	0
5043320_A	SECCE1Rv1G0028530	c	TGCAGCGCGTGCAGTCGGAGGCGCTGCGCGCGCTGGGGCCGCGCGACTTCGACCCCAAGCTCTACGTCG	98.551	69	Yes	chr1R	403167524	403167593	-	0-18:A>G-18:A>G	0	0	1	1	1	1	1	1	-	0	0	2	0	2	0	0	0	0	0	0	0	0	0	0	0	0	0	0	0	0	0	0	0	-	0	0	0	0
100168595_Z	SECCE1Rv1G0028600	x	TGCAGCGCGGCGACGGGGAAGAAGGAGTCGGCGGCGGCGGCTGCCACCTCCCCCGGGAACGGCGCCGAG	97.015	67	Yes	chr1R	404344451	404344518	-	0-13:C>A-13:C>A	0	0	1	-	-	-	1	-	-	0	0	0	-	0	0	0	0	0	0	2	0	0	0	0	0	0	0	0	0	-	0	0	-	-	0	0	0	0
100139923	SECCE1Rv1G0028610	x	TGCAGCGCGACCGGCACGAGGCCGTCCTCATCGCCCTGCCACAGGTGCACCGGGCACGGCGGCTCCGAG	100.000	67	No	chr1R	404717961	404718028	-	0-11:C>G-11:C>G	1	1	-	-	-	0	0	0	0	-	1	2	1	2	-	1	-	-	1	1	1	1	-	-	1	1	1	1	-	-	-	1	-	-	1	-	-	1
7497247	SECCE1Rv1G0028630	p	TGCAGCTTTTGGCTGCCGTAGTTTTCACTGTATTGTAACATTCGGCTCATATCTACCGTGTTGTGTCAT	100.000	69	No	chr1R	404768241	404768310	-	0-55:C>T-55:C>T	1	1	0	0	0	0	0	0	0	1	1	1	1	-	-	-	-	1	-	1	1	-	-	1	-	1	-	-	1	-	1	-	-	-	1	-	1	1
7502519_A	SECCE1Rv1G0028630	c	TGCAGGTGCAGTGACGACGATCCATGCGGCTCAACAGAAACGCTGGATGGCTCCGAGGTGCAATCTCCG	97.101	69	Yes	chr1R	404768591	404768660	-	0-17:C>T-17:C>T	0	0	-	1	1	1	-	1	-	0	0	0	0	-	0	0	0	0	0	-	0	-	0	0	0	0	0	-	-	-	0	-	0	0	0	-	0	-
3577386_A	SECCE1Rv1G0028640	p	TGCAGAAAGGGAAGATGGGTGACAAGTGTAGTGTGGCAGCTCAACGAAACCTCACCAGATGCAGATAGC	100.000	69	No	chr1R	404779110	404779179	-	0-11:A>G-11:A>G	1	1	0	0	0	0	0	0	-	1	1	2	1	1	1	1	1	1	1	2	1	1	1	1	1	1	1	1	1	1	1	1	1	-	1	1	1	1
1239717	SECCE1Rv1G0028640	o	TGCAGAGCTAGAAGGCCTCCCTGTTGAGCTGCTCCACCGGATCATTCCCGAACATATGAGGAAGTGAAG	98.551	69	No	chr1R	404779780	404779849	-	0-24:T>C-24:T>C	0	0	-	1	-	-	-	1	1	0	0	2	0	-	-	0	0	0	0	0	0	-	0	0	-	0	0	0	0	0	0	0	0	0	0	0	0	0
5801771_Z	SECCE1Rv1G0028660	x	TGCAGAATTGGTTGGAGATGCGCCCACCTTGTTGGTGTAGATGGTCCAGTTGGTGAAGAGCTCTGAGAG	97.101	69	Yes	chr1R	405122736	405122805	-	0-13:G>A-13:G>A	0	0	-	1	-	1	-	1	1	0	0	0	0	0	0	0	0	0	0	0	0	0	0	0	0	0	0	0	0	0	0	0	0	-	0	0	0	0
100162309	SECCE1Rv1G0028740	c	TGCAGATGCAGAGCGACCTTGACGCTCTCGCCGGGAAGCTGGACCTCAACCTTCGGGACTGCGCGCTGC	95.652	69	No	chr1R	406074399	406074468	+	0-52:T>C-52:T>C	1	1	0	-	-	0	-	-	-	1	1	-	-	1	1	-	-	-	-	1	1	-	1	-	1	1	-	1	1	1	1	-	-	-	-	1	-	1
3365044_Z	SECCE1Rv1G0028740	c	TGCAGCGTCTGTCCATGTCGCCCGAGATTGCTCGCGCAATCGTCGGCCACAGCGGCGTCCGTCCACTCA	97.101	69	Yes	chr1R	406074867	406074936	+	0-19:G>A-19:G>A	1	1	-	0	0	0	0	0	0	1	1	2	1	2	1	1	1	1	1	1	1	1	1	1	1	1	1	1	1	1	1	1	1	-	1	1	1	1
3356952	SECCE1Rv1G0028740	x	TGCAGGCACTCCGCCGCGTACTCCTTGGAGCCCAGCACGACGCCGCGGTCGAGCAGGCTGATCATGACG	97.101	69	No	chr1R	406075051	406075120	-	0-29:G>A-29:G>A	0	0	-	1	1	1	1	1	1	0	0	2	0	0	0	0	0	0	-	0	0	0	0	-	0	0	0	0	0	0	0	0	0	-	0	0	0	0
3594601_Z	SECCE1Rv1G0028780	x	TGCAGGCCGTGCGCCAGGACGTCGAGGCCGTAGAGGTCGGCGGCGCGCGGGCTGGCGATGGCGGCCGTG	97.101	69	No	chr1R	407287446	407287515	+	0-14:C>G-14:C>G	0	0	1	1	-	1	1	1	1	0	0	0	0	0	0	0	0	-	0	2	0	-	0	0	0	0	0	0	0	0	0	0	0	0	0	0	0	0
3890261	SECCE1Rv1G0028940	c	TGCAGCCGCTGCTCGGCGCGTCCTACCTGCGGGCGAGGAAGAACTACATCGTGCACCTCCACCCGAGGG	100.000	69	No	chr1R	408500024	408500093	-	0-22:C>G-22:C>G	1	1	0	0	0	0	0	0	0	1	1	2	1	2	1	1	1	1	1	2	1	1	1	1	1	1	1	1	1	1	1	-	-	-	-	1	1	1
1145994_Z	SECCE1Rv1G0028940	x	TGCAGGGACAGGAGGAGGAAGGCGATGACCCACCGGGACTCCATGGGCGGCGGCGAGGTGGAGTGGGGC	95.522	67	Yes	chr1R	408500089	408500156	+	0-8:C>G-8:C>G	0	0	1	1	-	1	-	-	1	0	0	0	0	0	0	0	0	0	0	0	0	0	0	0	0	0	0	-	0	0	0	-	0	-	0	-	0	0
3584154_Z	SECCE1Rv1G0029050	c	TGCAGATGAAAGGCGTCGGCTACGAGTACATGGAGCAGGACCTGTTCGTCAAGGGCGAGCTCCTCCGCA	95.652	69	Yes	chr1R	409079137	409079206	+	0-5:A>C-5:A>C	1	1	0	-	-	0	-	0	0	1	1	1	1	1	1	1	1	1	1	1	1	1	1	1	1	1	1	1	1	1	1	1	1	-	1	1	1	1
3363817_Z	SECCE1Rv1G0029070	o	TGCAGGTTGGGTCGCCGTGGTTCACGATCCTGTTCGCCCGCAAGACCGAGGAGAAGATGGAGGCGGCGG	100.000	69	No	chr1R	409100441	409100510	+	0-13:G>A-13:G>A	1	1	-	0	0	0	0	0	0	1	1	2	1	2	1	1	1	1	1	1	1	1	1	1	1	1	1	1	1	1	1	1	1	1	1	1	1	1
3357456	SECCE1Rv1G0029120	e	TGCAGACGGAGGCCACCACTCTCTCCGCGCAGCTGACTCATCTACAGGTACATCCACCAGTCCACCACC	100.000	69	Yes	chr1R	409459783	409459852	-	0-19:T>C-19:T>C	1	1	-	0	0	0	0	0	0	1	1	2	1	2	1	1	1	1	1	1	1	1	1	1	1	1	-	1	1	1	1	1	1	-	1	1	1	1
5041129_Z	SECCE1Rv1G0029150	x	TGCAGCCCACGGGGAGGAGTTCGTCGTCGCCGCCGTGGTAGATGGTGACCCCGCAGGTGAGCTGGTCCT	98.551	69	Yes	chr1R	410325098	410325167	+	0-19:T>C-19:T>C	1	1	-	-	-	0	-	-	-	1	1	1	1	1	1	1	-	1	1	2	1	1	1	1	1	1	1	1	1	1	1	1	1	-	-	1	1	-
1101155	SECCE1Rv1G0029150	o	TGCAGGGTGAGGACATACCTGATGGACGGCTTCTTTTGCCACACCCACATCGCCTCGTGGCACACCCTC	97.101	69	No	chr1R	410325222	410325291	-	0-44:C>T-44:C>T	0	0	1	-	-	-	1	-	-	0	0	0	0	0	0	0	0	0	0	0	0	0	0	0	0	0	0	0	0	0	0	0	0	-	0	0	0	0
5042397_Z	SECCE1Rv1G0029230	x	TGCAGCGCGCCCACAAGCTCCCCGGCCTCCTCCAGCGCCGCCTCGAAGTCGATGAACACCCTGCCCCGA	100.000	69	Yes	chr1R	411154105	411154174	-	0-65:C>A-65:C>A	1	1	0	0	-	0	-	-	0	1	1	2	1	1	-	-	1	1	1	1	1	-	1	1	1	1	1	1	1	1	-	1	-	1	1	-	-	1
25258720_B	SECCE1Rv1G0029230	c	TGCAGCGCGGCGTGCTGCGGAGGGACGATGTGGCCGGGACGCTCGCGGAGCTGGCCGCCGGGACCGTGG	97.101	69	Yes	chr1R	411154170	411154239	+	0-25:C>G-25:C>G	0	0	-	1	-	1	-	-	1	0	0	2	0	0	0	0	0	0	0	-	0	-	0	0	0	-	0	0	0	0	0	-	-	-	-	0	-	0
5487714_Z	SECCE1Rv1G0029290	c	TGCAGGGCGTCCATTGAGCGGCTCGACGCCGACGCTGGCCTCGGGTGCTCGTTCAACAGCTCCACGTCC	95.652	69	Yes	chr1R	412044130	412044199	-	0-14:T>C-14:T>C	0	0	1	1	1	1	1	1	1	0	0	0	0	0	0	0	0	0	0	2	0	0	0	0	0	0	0	0	0	0	0	0	0	0	0	0	0	0
3893134_Z	SECCE1Rv1G0029310	i	TGCAGGCCGATTCTGACTGGCAAGTGGCAACTGATAGCAATTGATGGGAGATGATGAAGAAGGTCCTCA	95.652	69	No	chr1R	412241606	412241675	+	0-29:A>G-29:A>G	0	0	1	1	-	1	-	1	1	0	0	0	-	0	0	0	0	0	0	0	0	0	0	0	0	0	0	0	0	0	0	0	0	-	0	0	-	0
3941097	-	u	TGCAGCAGCGGCAGGTGTTGCCTTCAGCTCGAGTGGGATCCGCAGCTGATCAGGTACTTCGGCGGCCTA	95.652	69	No	chr1R	413067820	413067889	-	0-32:G>A-32:G>A	0	0	-	1	1	1	1	1	1	0	0	2	0	2	0	0	0	0	0	0	0	0	0	0	0	0	0	0	0	0	0	0	0	-	0	0	0	0
1034429	SECCE1Rv1G0029380	x	TGCAGGGAGCCAAGCAGTTGAAATCTCCCCCGTGTGAAGCGTGGGGTTCGTGAATCAGTTACCTCGGTT	95.652	69	Yes	chr1R	413736046	413736115	+	0-26:C>A-26:C>A	0	0	1	-	-	1	-	-	-	0	0	0	0	0	0	0	0	0	0	0	0	0	0	0	0	0	0	0	0	-	0	-	0	-	0	0	0	0
3908226_Z	SECCE1Rv1G0029410	x	TGCAGGGTCGGTCTCGATAACTTTGAACTCCACGCTTGTCATTCCGCCCCTCACAAGGAAAAGGTCTCC	98.551	69	Yes	chr1R	414156957	414157026	-	0-9:G>A-9:G>A	1	1	0	0	-	0	0	0	0	1	1	1	1	1	1	1	1	1	1	1	1	1	1	1	1	1	1	1	1	1	1	1	1	-	1	1	1	1
1027769_Z	SECCE1Rv1G0029500	i	TGCAGGAAATGGCAGACATGGCAAGTTAGTTAGATTTACGCAAGAAGCGGCGGTGATTATGGTAGTAAT	97.101	69	No	chr1R	415364983	415365052	+	0-38:C>T-38:C>T	0	0	1	1	1	1	1	1	1	0	0	2	0	1	0	0	0	0	0	0	0	0	0	0	0	0	0	0	0	0	0	0	0	-	0	0	0	0
5799651_Z	SECCE1Rv1G0029580	i	TGCAGACACATCCAAATCGAAATCGCGCCGATCGCGGGCTCATTTGGGGAAGGAACAATCTGAGAGGGG	94.203	69	Yes	chr1R	416305569	416305638	+	0-6:C>G-6:C>G	0	0	-	1	1	1	1	-	1	0	0	0	0	0	0	0	0	0	0	0	0	0	0	0	0	0	0	0	0	0	0	0	0	0	0	0	0	0
100076309	-	u	TGCAGCTAGACGTGCCACTTTCAGGAGGGGCATGGGCCATGGAGCACACCTGAAGTTCGATCTTGATGG	97.101	69	No	chr1R	419138532	419138601	+	0-13:G>A-13:G>A	0	0	-	-	1	-	1	-	-	0	0	0	0	0	0	0	-	0	0	0	0	0	0	0	0	0	0	0	0	0	0	0	0	-	0	0	0	0
2272026	-	u	TGCAGCCAGGTGCTCCTCCTTCCTTCTCCTTGGTCGGTCGGTCGGTCGAGGAGTTAAGGAAGAAGAACC	98.507	67	No	chr1R	421022518	421022585	-	0-52:G>A-52:G>A	0	0	1	1	1	-	1	1	1	0	0	2	0	0	0	0	0	0	0	0	0	0	0	0	0	0	0	0	0	0	0	0	0	-	0	0	0	0
7464778	-	u	TGCAGCCAGGTGCTCCTCCTTCCTTCTCCTTGGTCGGTCGGTCGGTCGGTCGAGGAATTAAGGAAGAAG	94.203	69	No	chr1R	421022520	421022589	-	0-56:A>G-56:A>G	1	1	-	0	-	0	-	-	0	1	1	1	1	1	1	1	1	1	1	1	1	1	1	1	1	1	1	1	1	-	1	1	1	-	1	-	1	1
100140370	SECCE1Rv1G0029990	x	TGCAGCTGCACCATGTTATCCTTGGCATCCTTCGCCTCGTGCTCCGCGGCTCTCTGTGATTGGAGCATG	95.652	69	No	chr1R	422549809	422549878	+	0-17:A>G-17:A>G	0	0	1	-	-	1	1	1	-	0	-	0	0	0	0	0	-	0	0	0	0	0	0	0	-	0	0	0	0	0	0	0	0	-	-	0	0	0
7505014	SECCE1Rv1G0029990	c	TGCAGGATCAAGCAAGCAAGCAGCAGAGGCCAGGGCGCCTTCCCCACTACACAATGCCGCCCGTGCCAC	95.652	69	No	chr1R	422552498	422552567	-	0-67:A>G-67:A>G	0	0	-	1	-	1	1	1	1	0	0	0	0	0	0	-	0	0	0	0	0	0	0	-	0	0	0	0	0	0	0	0	0	-	0	-	0	0
3597375	SECCE1Rv1G0029990	c	TGCAGGACCAAGCAAGCAAGCAGCAGAGGCCAGGGCGCCTTCCCCTATACACAACGCCGCCCGTGCCGC	98.507	67	No	chr1R	422552500	422552567	-	0-7:C>T-7:C>T	1	1	-	0	-	0	0	0	0	1	1	1	1	1	1	1	1	1	1	1	1	1	1	1	-	1	1	1	1	1	1	1	-	-	1	1	-	1
3746387	SECCE1Rv1G0030010	x	TGCAGAGGTTGAGGTCGCTCCAGTTCCTCTCGTCGAAGGCGTCGACGAGCTTGTGGTCGTCCTTCCAGA	100.000	69	No	chr1R	422563056	422563125	+	0-34:G>A-34:G>A	1	1	0	0	0	0	0	0	0	1	1	2	1	1	1	1	1	1	1	0	1	-	1	-	1	1	1	1	1	1	1	-	-	-	1	1	1	1
5799681_A	-	u	TGCAGATCAGCAAGGGAAGCAGCCAAGAAGGAGATGGAAGGGGACTGCTCGCTGCTGCCTGGGGCTCGC	97.101	69	Yes	chr1R	423126971	423127040	-	0-49:C>T-49:C>T	0	0	1	1	1	1	1	1	1	0	0	2	0	0	0	0	0	0	0	2	0	0	0	0	0	0	0	0	0	0	0	0	0	0	0	0	0	0
4100178	-	u	TGCAGGGAGACAGCTCCTTCCCTCCACCTAAGACATAGCTAGATACATCAGAGAGTGAACAAGCACATG	98.551	69	Yes	chr1R	423777011	423777080	+	0-13:C>T-13:C>T	0	0	1	1	1	1	1	1	1	0	0	2	0	1	0	0	0	0	0	2	0	0	-	0	0	0	0	0	0	0	-	0	0	-	0	0	0	0
3587704_Z	-	u	TGCAGGCAGGCCGGTACGAAAATGGATATTGTAGGCCGCCCGCAATCCAAGCGAGCTACGCGCCGAGAT	98.571	70	Yes	chr1R	424205713	424205783	+	0-8:G>C-8:G>C	1	1	0	0	0	0	0	0	0	1	1	2	1	1	1	1	1	1	1	2	1	1	1	1	-	1	1	1	1	1	1	1	1	-	1	1	1	1
1171681	SECCE1Rv1G0030170	x	TGCAGTAGCTCGGGCATGGTACCGGCCTTACTGCAACAGGCAAACACCGAGGCGAGCGAAGTGGTGCTG	94.203	69	Yes	chr1R	424586298	424586367	+	0-11:G>A-11:G>A	0	0	-	1	-	1	-	-	-	0	0	0	0	0	0	0	0	0	0	0	0	0	0	0	0	0	0	0	0	-	0	0	0	0	0	0	0	0
3595806_A	SECCE1Rv1G0030290	c	TGCAGCAGCGGTTCCCCGTGGGGGACGGGACGATGGACCTGCTGCGGACGGGGCACGCGGTGAACCGAG	97.015	67	No	chr1R	426615855	426615922	-	0-52:G>C-52:G>C	1	1	0	-	-	0	-	-	-	1	1	1	1	1	1	1	1	1	1	2	1	1	1	1	1	1	1	1	1	1	1	1	1	-	1	1	1	1
4991267	SECCE1Rv1G0030310	x	TGCAGCAAGAATGGGGGAGGCTGCGTCGGCATCGGCATCGGCATCGTAGAAGCGCGAGCGAGCTGGGTT	94.203	69	Yes	chr1R	426928665	426928734	+	0-5:C>G-5:C>G	0	0	-	1	1	1	-	-	1	0	0	2	0	0	0	0	0	0	0	0	0	0	0	-	0	-	0	0	0	0	0	0	0	-	0	0	0	0
7513744_A	SECCE1Rv1G0030370	x	TGCAGCTGCTCCAGCTCGCGCGTGTCGTCCCGTGGCCCGATGAGCATCTCGCAGATGGCCCTGAAGGTG	95.652	69	Yes	chr1R	427368986	427369055	-	0-22:T>C-22:T>C	0	0	1	1	-	1	-	1	1	0	0	2	0	2	0	0	0	0	0	2	0	0	0	0	0	0	0	0	0	0	0	0	0	-	0	0	0	0
7585652_Z	SECCE1Rv1G0030460	o	TGCAGATGGCGTCCTCTGCTGGTAATGGCAAGGAGACGGCCGCGCTCGAGTCCGGCCAAGCGTCGTCGT	95.652	69	Yes	chr1R	427888720	427888789	+	0-11:T>G-11:T>G	0	0	1	-	-	1	-	-	-	0	0	0	0	0	0	0	0	0	0	0	0	0	0	0	0	-	0	0	0	-	0	0	0	-	0	0	0	0
3904320	SECCE1Rv1G0030460	x	TGCAGCCACGAGACGAGCGTCCCGGCGACGAAGATGCCGAGGTTGATAGCGCCGAAGAACCAGGTGAAG	100.000	69	Yes	chr1R	427889505	427889574	-	0-8:C>G-8:C>G	1	1	-	-	-	0	-	0	0	1	1	1	1	1	1	1	1	1	1	1	1	-	1	1	-	1	1	-	1	1	1	1	1	-	1	1	1	1
1125263_Z	SECCE1Rv1G0030460	c	TGCAGCAGAACGTGTCCTGGGCGCTCGGCTTCGGCGTCTCCGCGCTCTGCCTCCTCCTGGCGGCGGCGG	97.101	69	Yes	chr1R	427889570	427889639	+	0-64:G>C-64:G>C	0	0	-	1	1	-	-	-	1	0	0	0	0	0	0	0	0	0	0	0	0	0	0	0	0	0	0	0	0	0	0	0	0	-	0	0	0	0
3346324_Z	SECCE1Rv1G0030460	x	TGCAGGCAGCCTGGTCTTCCTCTTCTTGACGGACGCCACCACCACCCTGAGTATGTCCCTGAGCGGGCT	97.101	69	Yes	chr1R	427889686	427889755	-	0-9:C>T-9:C>T	0	0	-	-	-	1	-	1	1	0	0	0	0	0	0	0	0	0	0	0	0	0	0	0	0	0	0	0	0	0	0	0	0	-	0	0	0	0
5501482	SECCE1Rv1G0030460	c	TGCAGCGGATGGGCGTGGGGAGGGTCCTGGTGGTTCTGGCCATGGCGACGGCGGCGCTGGTGGAGAGCC	97.101	69	Yes	chr1R	427890179	427890248	+	0-16:G>A-16:G>A	0	0	-	-	-	1	-	-	-	0	0	0	0	0	0	0	0	0	0	0	0	0	0	0	0	0	0	0	0	0	0	0	0	-	0	0	0	0
3908920	SECCE1Rv1G0030520	x	TGCAGGATGGTCGCCGCCCACGTCCACTGCGACACGATCACGCTGGCGATCAGGCCCGTCTTCACGCTC	100.000	69	No	chr1R	428622460	428622529	-	0-56:C>G-56:C>G	1	1	-	0	-	0	-	-	0	1	1	2	1	2	1	1	1	1	1	1	1	1	1	1	-	1	1	1	-	1	1	1	1	-	-	1	-	1
3363877_Z	SECCE1Rv1G0030520	x	TGCAGCTCTCCCAGTCGTAGTTCTGCGGCGACACCAGACTGCACACGCAGTGCACGGCCCCGCCCACCA	100.000	69	No	chr1R	428623935	428624004	-	0-37:A>G-37:A>G	1	1	-	0	-	-	-	0	0	1	1	1	1	1	1	1	1	1	1	1	1	1	1	1	1	1	1	1	1	1	1	1	1	-	1	1	1	1
1083050_Z	SECCE1Rv1G0030740	p	TGCAGAGAACCTCTGACGACTCAACTCAAGTTGAAATGCCCAGCACACCAATTGTTTCTTGGCCTGGCT	95.652	69	Yes	chr1R	431245483	431245552	-	0-21:C>G-21:C>G	0	0	-	1	1	1	1	1	1	0	-	2	0	0	0	0	0	-	0	2	0	0	0	0	-	0	0	0	0	0	0	0	0	-	0	0	0	0
3744567_Z	-	u	TGCAGGTTTGTCATCGTCGCAGCCGCTAATTTAGCTTTGCAAGACATTACAGATTCTGTCTAAATATAG	100.000	68	Yes	chr1R	431245548	431245616	+	0-15:G>A-15:G>A	0	0	1	-	-	1	-	-	-	0	0	0	0	0	-	0	0	0	0	0	0	0	0	0	0	0	0	0	0	0	-	0	0	0	0	0	0	-
4093432_Z	SECCE1Rv1G0030770	c	TGCAGACACCGTCCCCGACGGCGCAGGACCCGACCATGGACCCCGGCTATGTGGCGCAGCTGGCGCAGC	100.000	69	Yes	chr1R	432073183	432073252	+	0-7:A>G-7:A>G	1	1	0	0	0	0	0	0	0	-	1	2	1	0	1	1	1	-	1	1	1	1	-	1	-	1	1	1	1	1	1	-	1	-	1	-	-	1
1165715_Z	SECCE1Rv1G0030770	x	TGCAGTTGGCCCTGATCTTGCCGCTGCTGCCGGTGAGCGCGCCGATGTAACCCATCTTGACCATGGCAG	98.507	67	Yes	chr1R	432073458	432073525	-	0-7:G>C-7:G>C	0	0	-	-	-	1	-	-	-	0	0	0	0	0	0	0	0	0	0	0	0	0	0	0	0	0	0	0	-	0	-	0	0	-	0	0	-	0
992942	-	u	TGCAGCGTGGGCCACCAGCAGAAAGGAGCAGCTCAACTACCCACACCGACCTGGACCCACCCGCCAGGG	97.101	69	No	chr1R	436664678	436664747	+	0-14:C>G-14:C>G	0	0	1	1	1	1	1	1	1	0	0	2	0	2	0	0	0	0	0	2	0	0	0	0	0	0	0	0	0	0	0	0	0	-	0	0	0	0
3357866	SECCE1Rv1G0030920	c	TGCAGCACGGCCTGAAAGTACAACAGCAAACCTTGATGCAGCCACAATGGCTGCGCAAGAGCTTGACCG	100.000	69	No	chr1R	437105136	437105205	+	0-15:A>C-15:A>C	1	1	-	0	0	0	-	0	0	1	1	1	1	1	1	1	1	1	1	1	1	1	1	1	1	1	1	1	1	1	-	1	1	-	1	1	1	1
3364276	SECCE1Rv1G0030950	c	TGCAGGCCAAGCATACTACTACTACTCCCGCTGCATGCAGACGACGACTACGACGCACGAGCAGGGCCA	100.000	69	No	chr1R	437402879	437402948	-	0-29:G>A-29:G>A	1	1	-	0	0	0	0	0	0	1	1	2	1	0	1	1	1	1	1	1	1	-	1	-	1	1	1	1	1	-	1	1	1	1	-	-	-	1
3343434_Z	SECCE1Rv1G0030960	o	TGCAGCACGGCCTGACAGTGCAACATCAAACCTTGACGCAGCCACGATGGCCGCGCAAGAGCTTGATCG	100.000	69	Yes	chr1R	437424750	437424819	-	0-19:G>A-19:G>A	1	1	0	0	-	0	-	-	0	1	1	1	1	1	1	1	1	1	1	2	1	1	1	1	1	1	1	1	1	1	-	1	1	-	1	1	1	1
1021722	-	u	TGCAGGCGTGGCAGCTGCTCTCCATCTTCCTCTCCACCATCGCGGGGCTCGTGCTGGGCCCGCTCCCCG	98.529	68	No	chr1R	437690877	437690945	-	0-41:G>A-41:G>A	0	0	1	-	-	1	1	-	1	0	0	0	-	-	0	-	-	0	0	0	0	-	0	0	0	0	0	-	0	0	0	0	-	0	0	0	0	0
7338872	SECCE1Rv1G0031050	c	TGCAGATGTACGCCCGCTGCGCAGACGCCGCATGTGCTCGCAGGGTGTTCGACGCGATGCCCCACAGGG	94.203	69	Yes	chr1R	438358361	438358430	+	0-22:A>G-22:A>G	0	0	1	1	1	1	1	1	1	0	0	2	0	2	0	0	0	0	0	1	0	0	0	0	0	0	0	0	0	0	0	0	0	-	0	0	0	0
100155056	SECCE1Rv1G0031210	x	TGCAGGCCGGTGAGGTAGATGGCGAGGGAGCACTGGTCTTGGCCGGGGCAGAGCGCCGCCATGGTCACG	97.101	69	No	chr1R	439986536	439986605	+	0-38:T>C-38:T>C	0	0	-	-	1	1	-	1	1	0	0	2	0	0	0	0	0	0	0	0	0	0	-	-	0	-	0	0	0	-	0	-	-	-	-	0	0	0
1078415	SECCE1Rv1G0031220	x	TGCAGAAGACGACCTGTCAAGGACCTTGATTCAAGGACTCACCTCGTTGAGCAGCAGAGAAGGAGGCCA	95.652	69	Yes	chr1R	439988902	439988971	+	0-9:C>G-9:C>G	0	0	-	-	-	-	1	-	-	0	0	0	-	-	0	0	-	0	0	0	0	0	0	0	0	0	-	-	0	0	0	0	0	0	0	0	0	0
3953780_A	-	u	TGCAGCGACATGTACGTCGAGTTCCACATGCTCGCCTCTGAATGCCACAGGCAGTTCCGCATTGTCTCT	94.203	69	No	chr1R	440268238	440268307	-	0-17:C>T-17:C>T	0	0	-	1	1	1	1	1	1	0	0	2	-	0	0	0	0	0	0	2	0	0	0	0	0	0	0	-	0	0	0	-	-	-	0	0	0	0
5801992_Z	SECCE1Rv1G0031260	c	TGCAGGACGTCTACGGCGAGGTGTTCCGCGTGCTCAAGCCAGGGGGCCTCTACGTCTCCTACGAGTGGG	98.551	69	Yes	chr1R	440557172	440557241	+	0-41:G>T-41:G>T	0	0	-	-	-	1	-	-	1	0	0	0	0	0	0	0	0	0	0	0	0	0	0	0	0	0	0	0	0	0	0	0	0	0	0	0	0	0
3905350_Z	SECCE1Rv1G0031370	c	TGCAGGGGGAGATGTGCCGCCTGGCGCTGCGCGAGCCCACCAAGGACGGCGCCGAGCACCTCCGCGCCG	98.551	69	Yes	chr1R	441581636	441581705	+	0-40:C>T-40:C>T	0	0	-	-	-	1	-	-	-	0	0	0	0	0	0	0	0	0	0	0	0	0	0	0	0	0	0	0	0	0	0	0	0	-	0	0	0	0
3595154_Z	SECCE1Rv1G0031410	p	TGCAGCATGATTCAATTGAAGCTGTTGTAATTGGGGTAGTAATTTTGAGCCCTGAAAAAGGGGATTTTT	100.000	69	Yes	chr1R	442231998	442232067	+	0-34:G>A-34:G>A	1	1	0	0	0	0	0	0	0	1	1	1	1	1	1	1	1	1	1	1	1	1	1	1	1	1	1	1	1	1	1	1	1	-	1	1	1	1
5045058	SECCE1Rv1G0031430	c	TGCAGACATTTGGCGTGCAGGGCCGGCACCCTTGCCAGGACGTGGAGCATGTGGTCATCCCGCCATACG	100.000	69	No	chr1R	442321257	442321326	-	0-13:C>T-13:C>T	1	1	-	0	-	0	0	0	0	1	1	1	-	1	1	1	-	1	1	2	1	-	1	1	1	1	1	1	1	1	1	1	1	-	1	1	-	1
5799661	SECCE1Rv1G0031480	x	TGCAGTGCCTTGGTCCTGATTTCCTCGGAGGTGGGTTGCGCCGCCACGGCGGACTGGTCGTCGACCCTC	95.652	69	No	chr1R	443153218	443153287	+	0-44:C>G-44:C>G	0	0	-	1	1	1	-	1	-	0	0	0	0	0	0	0	0	0	0	2	0	0	0	0	0	0	0	0	0	0	0	0	0	0	0	0	0	0
3750187	SECCE1Rv1G0031600	x	TGCAGACAGGTCTGTCCAGTTTTCTGAAACCAAAAACAAGGAACGTGCACTTCTGAATAATCTTCTTTT	100.000	69	No	chr1R	444301681	444301750	-	0-44:G>T-44:G>T	1	1	-	0	-	0	-	-	-	1	1	1	1	-	1	1	-	-	1	1	1	1	1	1	1	1	1	1	-	1	1	-	1	-	-	1	-	1
5789528_A	SECCE1Rv1G0031730	c	TGCAGTTCGCGCAGCTGATGGGCATGGCGGACGGGCTGTCCCTGGGGCTCCGCAACGCGGGGTTCCAGG	97.101	69	Yes	chr1R	445579323	445579392	+	0-58:G>C-58:G>C	0	0	1	1	-	-	1	-	1	0	0	0	0	0	0	0	0	0	0	2	0	0	0	0	0	0	0	0	0	0	0	0	0	-	0	0	0	0
5501702_A	SECCE1Rv1G0031960	o	TGCAGGCCGGAGCGACGAGCGGCGCGCTAGGCGAGCTTGCAAGGACGATACGGCAGGAGGTGGAAGGGC	100.000	69	No	chr1R	448858256	448858325	-	0-43:G>C-43:G>C	1	1	0	-	0	0	0	0	-	1	-	1	1	2	1	1	1	1	1	2	1	1	1	1	-	1	-	1	1	-	1	-	-	-	1	1	-	-
3359960_A	SECCE1Rv1G0032000	x	TGCAGTTCCTGTTGCCTAGGAAGAACAATCTGAGCCCCTTGACCTGACGACGAGAAGTATCTATCCAGA	98.551	69	Yes	chr1R	449229858	449229927	+	0-50:C>G-50:C>G	0	0	1	-	-	-	1	1	1	0	-	0	0	0	0	0	0	0	0	0	0	0	0	0	0	0	0	0	0	0	0	0	0	-	0	0	0	0
3886120_Z	SECCE1Rv1G0032000	x	TGCAGGTGGTGGGAGGAGGTGAGGCCCTGGTAATTCCTGGACTTTGGCGCCGCGGTAGGCGCAGTGGAA	100.000	69	No	chr1R	449230950	449231019	+	0-9:T>C-9:T>C	1	1	-	-	0	0	0	-	-	1	1	2	1	2	1	-	1	1	1	2	1	-	1	1	1	1	1	1	1	1	1	1	1	1	1	1	1	1
5789721	SECCE1Rv1G0032070	c	TGCAGGGCCCCTTCTCTCTCCGCATCCGCAGCGAATCCGGCAAGACGCTGGTGGCCAAACAAGTCATCC	98.551	69	No	chr1R	450400205	450400274	-	0-7:C>T-7:C>T	0	0	1	1	1	1	1	1	1	0	0	2	0	0	0	0	0	0	0	2	0	-	0	0	0	0	0	0	0	0	0	0	0	0	0	0	0	0
3744035	SECCE1Rv1G0032070	x	TGCAGCCGGCGCCTGGAGTCCATCCGCCAGATGGCGCCCCACGAATGGCGCATCGCCGTCCAGTACCCC	98.551	69	No	chr1R	450400270	450400339	+	0-44:A>G-44:A>G	1	1	0	0	0	0	-	0	0	1	1	1	1	1	1	1	1	1	-	1	1	-	1	1	-	1	1	1	1	-	1	-	1	-	1	1	-	-
17400174_Z	SECCE1Rv1G0032140	x	TGCAGCTCCGCGTCGCCGTCCACCTCCTTGTCGCTGTGGTAGAAGTGGGCGCAGTAGCTGCGCACCCAC	97.101	69	Yes	chr1R	451675892	451675961	-	0-14:G>T-14:G>T	0	0	-	-	-	-	1	-	1	0	0	2	0	2	0	0	0	0	0	0	0	0	0	0	0	0	0	0	0	0	0	0	0	-	0	0	0	0
5497416	SECCE1Rv1G0032210	x	TGCAGCAGCTCGCGGAAGGCGAGGAAGTGGAAGGGATCGGAGTCGCAGAGGGTGCCGTCGATGTCGAAC	100.000	69	No	chr1R	452214128	452214197	-	0-38:G>C-38:G>C	1	1	0	0	0	-	0	0	0	1	1	1	1	1	-	1	-	1	1	1	1	1	1	1	1	1	1	1	1	1	1	-	1	1	1	1	1	1
3343617_A	SECCE1Rv1G0032210	o	TGCAGGTTGGTTTCAACAATGGAGTCCCCATCACCGAGGAGTTCTACAGCGCCAACATCAGCGGGTGGC	97.101	69	No	chr1R	452214326	452214395	+	0-64:G>A-64:G>A	0	0	1	1	1	1	1	1	-	0	0	2	0	0	0	0	0	0	0	2	0	0	0	0	0	0	0	0	0	0	0	0	0	0	0	0	0	0
12768897_Z	SECCE1Rv1G0032210	c	TGCAGGAACTGTGCACATGGATCGAAGGACGCAACCTGAAGCGGGCGGCGGTGACGAACGCGCCGAGGG	97.101	69	Yes	chr1R	452214835	452214904	+	0-14:A>G-14:A>G	0	0	1	1	1	1	1	1	1	0	0	2	0	2	0	0	0	0	0	2	0	0	0	0	0	0	0	0	0	0	0	0	0	0	0	0	0	0
3599449_Z	SECCE1Rv1G0032210	x	TGCAGGGTCCAGCTCCTGAAGCATGGCCATCAGCTTCGGGTCCCGGAAATCTCCGATCAGCAGGCTCGC	100.000	69	Yes	chr1R	452215277	452215346	-	0-9:C>T-9:C>T	1	1	0	0	0	0	0	0	0	1	1	1	1	1	1	-	1	1	1	2	1	1	1	-	1	-	1	1	1	1	1	1	-	-	1	1	-	1
3580601_Z	-	u	TGCAGCGGCATCGCCAGCGCTACCGCCGCGCTGACTCCCGACGGCCGCTCGCTATGCCTCTTCTCCGAG	100.000	69	Yes	chr1R	452344948	452345017	+	0-35:T>G-35:T>G	1	1	0	0	0	0	0	0	0	1	-	1	1	1	1	1	1	1	1	2	1	1	1	1	1	1	1	1	-	1	1	1	1	-	1	1	1	1
3907006_Z	SECCE1Rv1G0032460	c	TGCAGTTGCCTCACGGCGCGCCCTGCATCCGCTGCTCCATCTGCGGCGCCGTCACCAACGTCGCCGCGC	98.551	69	Yes	chr1R	455673318	455673387	-	0-5:T>C-5:T>C	0	0	1	1	1	1	-	1	1	0	0	0	0	-	0	0	-	0	0	2	0	0	0	0	0	0	0	0	0	0	0	0	0	0	0	0	0	0
1065055_A	SECCE1Rv1G0032630	p	TGCAGGTCGCAGCTTCTATTTCCTCACTGACTACGTGTCCTACAACGCCTTCGCATACCCGCATCGCAT	97.101	69	Yes	chr1R	458200601	458200670	-	0-22:C>T-22:C>T	0	0	-	-	-	1	-	-	-	0	0	0	0	0	0	0	0	0	0	2	0	0	0	0	0	0	0	0	0	0	0	0	0	-	0	0	0	0
3364068_Z	-	u	TGCAGTGTCTACTGAAGAGAAGACGACGGAGCATGATCGCCATGATGGCAGCGCAGAGAATTGAGATCG	98.551	69	Yes	chr1R	460405732	460405801	+	0-9:T>C-9:T>C	-	1	0	0	0	0	0	0	0	-	-	2	1	-	-	-	-	-	-	-	1	1	-	1	1	-	-	1	-	1	-	-	1	1	1	1	1	1
5796260_Z	SECCE1Rv1G0032850	x	TGCAGCCTTCGGCAGGGGCGGTGGCATCGGCAGCACGGTGCCCGGCGTCGGCGACCTCCCGCAGCTTCT	97.101	69	Yes	chr1R	460406456	460406525	-	0-15:G>C-15:G>C	1	1	0	-	0	0	0	0	-	1	1	1	-	1	1	-	1	1	1	-	1	1	-	1	-	-	1	1	-	-	-	1	-	-	1	-	1	1
3362144	SECCE1Rv1G0032930	c	TGCAGGATCACAGCACGAGAGGCAGAGGAGACCATGATCATTACTCGCAGCAGAGTTCGCAGAGCTTCA	98.551	69	No	chr1R	461071856	461071925	-	0-16:G>A-16:G>A	1	1	-	0	0	0	0	0	0	1	1	2	1	2	1	1	1	1	1	2	1	1	1	1	1	1	1	1	1	1	1	1	1	-	1	1	1	1
5497715	SECCE1Rv1G0032940	c	TGCAGCGGAGAAGCCGGCAAAAATAGCACTGAACTTGCAGTGAGAGAAGATAACAACGTGGAGAATGAT	100.000	69	No	chr1R	461173463	461173532	+	0-56:C>T-56:C>T	1	1	-	0	0	0	0	0	0	-	-	1	-	-	-	1	1	1	1	1	1	1	1	1	-	-	1	1	1	1	1	1	1	-	1	1	-	-
1096380	-	u	TGCAGGTTCCGCGGACGTTCGTGCTCGCGGCTTGGCATGCATCCACGGAACAAGAATCCCACCTGCCCG	97.101	69	No	chr1R	461175312	461175381	-	0-25:C>T-25:C>T	0	0	-	-	1	1	-	-	1	0	0	0	0	0	0	0	0	0	0	2	0	0	0	0	0	0	0	0	0	0	0	0	0	-	0	0	0	0
3597036_A	SECCE1Rv1G0032950	x	TGCAGCCGACGGTTCTCCTCGGTGAGCGTCTCGCAGCAGCGCTTGAGCGACTCGCAGTCCACCTCCGTC	98.551	69	No	chr1R	461180013	461180082	+	0-20:G>C-20:G>C	1	1	0	0	0	0	-	0	-	1	1	1	1	1	1	1	1	1	1	1	1	1	1	1	1	1	1	1	1	1	1	1	1	-	1	1	1	1
3901713_Z	SECCE1Rv1G0033000	x	TGCAGACCTTCGGCGAGCCACTGGTGGAGGGTGGCGCGGTCGAGGCGGATCTCGACGGCGGCGCGGTCC	98.551	69	Yes	chr1R	461894036	461894105	+	0-11:G>T-11:G>T	0	0	1	1	-	-	1	-	-	0	0	0	0	0	0	0	0	0	0	0	0	0	0	0	0	0	0	0	0	0	0	0	0	0	0	0	0	0
5789086	SECCE1Rv1G0033030	c	TGCAGCTGTTCGACCTGCCGGACCTGCTCCTGGACATCGAGGACGGGTTCGGGTTCTCCACCATGTGGG	98.551	69	No	chr1R	461908768	461908837	+	0-29:C>A-29:C>A	0	0	1	1	1	1	1	1	1	0	0	2	0	2	0	0	0	0	0	2	0	0	0	0	0	0	0	0	0	0	0	0	0	-	0	0	0	0
100076035	SECCE1Rv1G0033060	c	TGCAGCGCCGCCAGGTGTTCGACGCGTACGCCGACTACCAGCCCGGACACGGCCTCACGTTCGACGTGC	100.000	69	No	chr1R	462284205	462284274	+	0-15:T>C-15:T>C	1	1	0	0	0	0	0	0	0	1	1	2	1	1	1	1	1	1	1	0	1	1	1	1	1	1	1	1	-	-	1	1	1	-	1	-	1	-
3903360_Z	SECCE1Rv1G0033120	x	TGCAGCAACCTGTCGAAGCAGGTTTTGCACATCGTCGACCCAGTTCTGCTTACTCGTGCCGTCCTGACA	98.551	69	Yes	chr1R	463103108	463103177	+	0-9:C>T-9:C>T	0	0	-	-	-	1	-	-	-	0	0	0	0	0	-	0	-	0	0	0	0	0	0	0	0	0	-	-	-	0	0	0	0	-	-	0	0	0
3364322_Z	SECCE1Rv1G0033120	x	TGCAGCGGCAGCCTGTTCAAGCAGCTCTTCTTGCCTCCGACGAGGATCTTGGATATCTCCGACGCGGAC	98.551	69	Yes	chr1R	463104616	463104685	+	0-17:C>G-17:C>G	1	1	0	0	0	-	0	-	0	1	1	1	-	1	-	1	1	1	1	1	-	1	1	1	1	1	1	1	1	1	-	-	1	-	1	-	-	1
1044672	SECCE1Rv1G0033160	c	TGCAGAGTTCTCTTATAGCCTCCAAAATTACTGGCGAAAAACTCCCTAGGACTAATTTCAGGAGTGCTA	98.551	69	No	chr1R	463404789	463404858	+	0-41:C>G-41:C>G	0	0	-	1	1	1	1	-	1	0	0	0	0	0	-	0	0	0	0	0	0	0	0	0	0	-	0	0	-	0	0	0	0	0	0	-	-	0
1133393_A	SECCE1Rv1G0033170	o	TGCAGCTCGTGAACCATGGCGTGGACGGGGGGCTGCTGGGGCAGACGAAGGCCGACGTCGCCGAGTTCT	95.652	69	No	chr1R	463407567	463407636	+	0-38:G>C-38:G>C	0	0	1	1	1	1	1	-	1	0	0	0	0	0	0	0	0	0	0	0	0	0	0	0	0	0	0	0	0	0	0	0	0	-	0	0	0	0
3359179_Z	SECCE1Rv1G0033170	x	TGCAGTCCTTGCACGTCGTTGGCATGGAGGAGCAGCGTCATGCCGACGCCGTCGGTGTGCGGCGAGAGG	100.000	69	Yes	chr1R	463408123	463408192	-	0-5:T>C-5:T>C	1	1	0	0	0	0	0	0	0	1	1	1	1	1	1	1	1	1	1	1	1	1	1	1	1	1	1	1	1	1	1	1	1	-	1	1	1	1
1089062_A	SECCE1Rv1G0033230	p	TGCAGAGGAATCCAATCTGGTCCACCATTTGATCTTCATTGGAGCGCAGCAGCGGACACCGAAGGGCAA	97.101	69	No	chr1R	464707777	464707846	+	0-26:A>C-26:A>C	0	0	1	-	-	1	-	-	1	0	0	0	0	0	0	0	0	0	0	2	0	0	0	0	0	0	0	0	0	0	0	0	0	-	0	0	0	0
3883151	SECCE1Rv1G0033240	c	TGCAGTCCGATTATCCTTACCCAATGTGGATATCAGAGGATCGGGCCATGCACAACCCTGCCTTCCATG	98.551	69	Yes	chr1R	464707930	464707999	-	0-7:C>T-7:C>T	1	1	0	-	-	0	-	-	-	2	1	1	1	1	1	1	1	1	1	2	1	1	1	1	1	1	1	1	1	1	1	1	1	-	1	1	1	1
1089135_A	SECCE1Rv1G0033240	x	TGCAGCATGCCCTCCAGCATGCCTTGGTCCAAGCCATCCAGGTAGAGAGGTTCCTGCTGGCCAATCTCC	98.551	69	No	chr1R	464707995	464708064	+	0-29:C>A-29:C>A	0	0	-	-	-	1	-	-	1	0	0	0	0	0	-	0	0	0	0	0	0	0	0	0	0	0	0	0	0	0	0	0	0	-	0	0	0	0
5218686_Z	SECCE1Rv1G0033290	o	TGCAGGCACATACAACGGTCGCGTTCATGGCCGGCGGGTCGCCGTGCGCGTCGTGCAAGCTGCTCCGAG	98.507	67	Yes	chr1R	465312389	465312456	-	0-13:A>G-13:A>G	0	0	-	1	1	1	-	-	1	0	0	2	0	2	0	0	0	0	0	0	0	0	0	0	0	0	0	0	0	0	0	0	0	-	0	0	0	0
3936131_Z	SECCE1Rv1G0033300	c	TGCAGTACCTGCGGAACCACAAGCCGCCGCTGACGCTGGCGCGGTGCAGCGGCGCGCACGTGATCGAGT	95.652	69	Yes	chr1R	465575385	465575454	-	0-21:A>G-21:A>G	0	0	-	1	1	-	-	1	-	0	0	0	0	0	0	0	0	0	0	0	0	0	0	0	0	0	2	0	0	0	0	0	0	-	0	0	0	0
5796560_A	SECCE1Rv1G0033320	o	TGCAGGTGTGCCGGCGCTCAAGAGGTCGGAGCTCCAGGCGGCCTGCGAAGATTTCAGCAACGTCATCGG	95.652	69	No	chr1R	466301730	466301799	+	0-13:G>T-13:G>T	1	1	-	-	-	0	-	0	-	1	-	1	1	1	1	-	-	1	-	1	1	1	1	-	1	1	1	1	1	1	1	1	1	-	-	1	-	1
6211663_A	SECCE1Rv1G0033320	o	TGCAGTGAGGGAAGACGGTCACCTGGACTGGCCGACGCGGCTGCGGGTGGCGGTGGGGATCGCCTACTG	100.000	69	Yes	chr1R	466302249	466302318	+	0-37:C>A-37:C>A	1	1	0	0	0	0	0	0	0	1	1	2	1	2	1	1	1	1	1	2	1	1	1	1	1	1	1	1	1	1	1	1	1	-	1	1	1	1
3349496_A	SECCE1Rv1G0033600	i	TGCAGAAGCAGAGGAAGGGAGAAGATACATGAGCACTTCAGTCAACCACACCATGTTCCTATGAATGAC	100.000	69	No	chr1R	469412112	469412181	+	0-11:A>G-11:A>G	1	1	0	-	-	-	-	0	0	1	1	2	1	2	1	1	1	1	1	1	1	1	1	-	1	1	1	1	1	1	1	1	1	-	1	1	1	1
4104596_Z	SECCE1Rv1G0033660	o	TGCAGCTGCGGCGCCAGCTGCAAGTGCGACCCTTGCAACTGCTAAGGTGCAAGCGGTTGATGCGCTTGT	98.551	69	Yes	chr1R	469712943	469713012	+	0-26:C>T-26:C>T	0	0	-	1	-	-	1	-	1	0	0	0	0	-	0	0	0	0	0	-	0	-	0	0	0	0	0	0	0	-	0	-	0	-	0	0	0	0
3892907	SECCE1Rv1G0033720	c	TGCAGCTACACGCCCGACAGAGGAACCTTCGACATACGCGAGCGCAGGGAGTGCGGCGACGAGTACGGG	100.000	69	No	chr1R	470577176	470577245	+	0-61:A>G-61:A>G	1	1	0	0	0	0	0	0	0	1	-	2	1	1	1	1	1	1	1	2	1	1	1	1	1	1	1	1	1	1	1	-	1	-	1	1	1	1
5802160	SECCE1Rv1G0033790	c	TGCAGTGGGTGAGGGACAAGATGGACTTCAACACCACCAGGGTCTTCTTCACCAGCATGTCGCCCACCC	94.203	69	Yes	chr1R	471163793	471163862	-	0-16:C>G-16:C>G	0	0	1	1	1	1	1	1	1	0	0	2	0	0	0	0	0	0	0	2	0	0	0	0	0	0	0	0	0	0	0	0	0	-	0	0	0	0
3887129	SECCE1Rv1G0033790	x	TGCAGCATGTCCCGGAACGCCATGCCGTAGGCCTCCTCCGTGGACACCCACGCCGCGTCCTCCTCCCCG	100.000	69	No	chr1R	471163858	471163927	+	0-11:C>G-11:C>G	1	1	0	0	0	0	0	0	0	1	1	2	1	2	1	1	1	1	1	2	1	1	1	1	1	1	1	1	1	1	1	1	1	-	1	1	1	1
1022410	SECCE1Rv1G0033790	c	TGCAGTCCAACGCGGACGACGCCGTGGTGCACAAGATCTCCGACCGCATGGTGCGCAACGGCTCCATCT	98.529	68	No	chr1R	471164037	471164105	-	0-17:G>A-17:G>A	0	0	1	-	-	1	-	-	-	0	0	0	0	0	0	0	0	0	0	2	0	0	0	0	0	-	0	0	-	0	0	0	0	0	0	-	0	0
6040547	SECCE1Rv1G0034010	c	TGCAGGGGCTGGCCCGATCGATGGCTGGAAAAGAGAGGAAGGAGGAGGATCCGCAGGGGACGGTGCTGC	95.652	69	No	chr1R	474320961	474321030	+	0-19:G>C-19:G>C	0	0	-	1	1	1	-	1	-	0	0	2	0	0	0	0	0	0	0	2	0	0	0	0	0	0	0	0	0	0	0	0	0	0	0	0	0	0
2276722	SECCE1Rv1G0034060	x	TGCAGGCCATCGAGGCATGTCTCCTGGTTGGTCAGGATTGCTGAGAGCAACGTCTGCACGTCGTCGGCC	94.203	69	No	chr1R	476105155	476105224	+	0-38:T>C-38:T>C	0	0	1	1	-	1	-	1	1	0	0	2	0	2	0	0	0	0	0	2	0	0	0	0	0	0	0	0	0	0	0	0	0	-	0	0	0	0
100139937	SECCE1Rv1G0034060	x	TGCAGCGCGCCGATCGCGCTACGTGAGAGGTGGCGGTGGCGGGACAGGTAGCGGTCGACGAGGCCGACG	100.000	69	No	chr1R	476105314	476105383	+	0-20:A>G-20:A>G	1	1	0	-	0	0	-	0	0	1	1	2	1	1	-	1	1	-	1	0	1	1	1	-	-	-	1	1	1	1	1	-	-	-	1	1	-	1
3584856	-	u	TGCAGCACGGATTGAGCTTGCATGCGTTGGGAATGATTTATTGTTTGCACAGTGGAATGGAGTACGTGC	95.652	69	No	chr1R	477743448	477743517	+	0-12:T>C-12:T>C	1	1	-	0	0	0	-	0	0	1	1	2	1	2	1	1	1	1	1	1	1	1	1	1	1	1	1	1	1	1	1	1	1	1	1	1	1	1
100117933	-	u	TGCAGCGGCGCCGGAGGAGGCGGCGAGCGGGAACGAGAGGCGCTTCGTTCCTTCCGTGCGGCGCCGCCG	100.000	69	No	chr1R	479909834	479909903	-	0-32:A>G-32:A>G	1	1	-	0	0	0	0	-	0	1	1	0	1	1	1	1	1	1	1	1	1	1	1	-	1	-	1	1	-	1	1	1	1	-	1	1	1	1
3909130_A	SECCE1Rv1G0034410	x	TGCAGCGAGGCGCTCTGGACGAGGCCTCGCGTGCCGCGGGAGTGGGCGCCGAGCAGGTTGGGGTTGGCC	98.551	69	No	chr1R	481800591	481800660	-	0-10:C>G-10:C>G	0	0	-	-	1	1	1	1	1	0	0	2	0	0	0	0	0	0	0	-	0	0	0	0	0	0	0	0	0	-	0	0	0	-	0	0	0	0
5796501_A	SECCE1Rv1G0034700	c	TGCAGGCACCGCGGCGGGCCACTTCGTGGACGGCGTCTCGGCGTTCGGCCTCGGCAAGGGCACCGCTGC	97.101	69	No	chr1R	488106212	488106281	-	0-56:A>G-56:A>G	0	0	1	1	1	1	1	1	1	0	0	2	0	2	0	0	0	0	0	2	0	0	0	0	0	0	0	0	0	0	0	0	0	-	0	0	0	0
5801818	-	u	TGCAGGTGTAGAGGCCCTTCTGGAGACTGGGGAGTTTACAGAGGTGTACTGGAGTCTGAGATTCTTCCG	95.652	69	No	chr1R	491636119	491636188	+	0-7:G>A-7:G>A	0	0	1	1	1	1	1	1	1	0	0	0	0	0	0	0	0	0	0	2	0	0	0	0	0	0	0	0	0	0	0	0	0	-	0	0	0	0
100139997_Z	SECCE1Rv1G0034880	c	TGCAGCGGATGCCGCCGGTCTGTGCGGCCGCAATGCGTGGCCGCGCTCCTTCTCGGCGCCGCCGTGGTC	100.000	69	Yes	chr1R	492452626	492452695	-	0-20:T>C-20:T>C	1	1	0	0	0	0	0	0	0	1	1	2	-	1	1	1	-	1	-	1	1	1	1	1	1	1	1	-	-	-	1	-	-	-	1	-	1	1
5498154_A	SECCE1Rv1G0034990	c	TGCAGGCCGTCGGCGGCACGGGCGTCAACGTGGTCGTCGGGGCCCCTAACGACGTGCTCTCCAACCTCG	98.551	69	Yes	chr1R	494529753	494529822	-	0-19:G>C-19:G>C	1	1	0	0	0	0	-	0	-	1	1	1	1	1	1	1	1	1	1	2	1	1	-	1	1	1	1	1	1	1	1	1	1	-	-	1	1	1
3353349	SECCE1Rv1G0034990	x	TGCAGCGCGGCCTGGTCGGGGGCGTACAGCCGCATGGAGTTGATGCCGTTGGACTTGAACATGCTGACG	100.000	69	Yes	chr1R	494529818	494529887	+	0-8:G>C-8:G>C	1	1	-	0	-	-	0	-	0	1	1	2	1	2	1	1	1	1	1	1	1	1	1	1	1	1	1	1	1	1	1	1	1	-	1	1	1	1
3904878_B	SECCE1Rv1G0035040	o	TGCAGCGTTCGCGTGGCTGCGGTGCGACAGGGAGGACGTGGAGGACTGCGCAGGGTTCCTCCGCGGCCA	98.507	67	No	chr1R	495000575	495000642	-	0-45:C>T-45:C>T	1	1	-	-	-	0	-	-	-	1	1	1	1	1	1	1	1	1	1	2	1	1	1	1	1	1	1	1	1	1	1	1	1	-	1	1	1	1
3742589_A	SECCE1Rv1G0035120	c	TGCAGGTGTACTGGGGCGAGTTCCCCAAGGAGCGGGTCGACGAGGCCCATCGTGCCGGCGTCAAGGTCT	98.551	69	No	chr1R	495771363	495771432	-	0-37:C>T-37:C>T	0	0	1	-	1	1	1	-	1	0	0	2	-	0	0	0	0	0	0	1	0	0	0	0	0	0	0	-	0	0	0	0	0	0	0	-	0	-
2350248	SECCE1Rv1G0035170	x	TGCAGAAACCGAGCCTGTCCTCCTCCGGCCTCCTGCCGCCGTCACCGCCAACGGCAGGATCGCCGCCCT	95.652	69	Yes	chr1R	496840366	496840435	-	0-33:T>C-33:T>C	0	0	1	1	1	1	1	1	1	0	0	2	-	0	-	0	-	0	0	0	0	0	0	0	-	0	0	0	0	0	-	0	-	-	0	0	-	-
4002104_A	SECCE1Rv1G0035200	c	TGCAGGAGGCTCTGCGTCGGTTCGCGTTCGACAACATCTGCCACGTCGCCTTCGGCGTCGAGAGCTCCA	95.652	69	No	chr1R	496922279	496922348	+	0-10:T>G-10:T>G	0	0	1	1	1	1	1	1	-	0	0	2	0	0	0	0	0	0	0	0	0	0	0	0	0	0	0	0	0	0	0	0	0	-	0	0	0	0
3358526	SECCE1Rv1G0035220	x	TGCAGTAGGGCTTGTCCTTGGCTTTGTAGGCGACGTCCTCCTCGAGGGAGTGGTGGAAGAGCGCCATGT	100.000	69	No	chr1R	497117185	497117254	+	0-7:G>T-7:G>T	1	1	-	0	0	0	0	-	0	1	1	2	1	2	1	1	1	1	1	1	1	1	1	1	-	1	1	1	1	1	1	1	1	-	1	1	1	1
7501408	SECCE1Rv1G0035430	x	TGCAGCGCCATGCGCGCGGCGTACCACGCGCCGTCCTTTGCGCGGTACTCCAGGCGGGGAGGCGGCCGA	94.118	68	Yes	chr1R	498790128	498790196	-	0-18:G>C-18:G>C	0	0	1	-	-	1	-	-	-	0	0	0	0	0	0	0	0	0	0	0	0	0	0	-	0	0	0	0	0	0	0	0	0	-	0	0	0	0
5202128_Z	SECCE1Rv1G0035450	x	TGCAGTAGGTGTCGCGGCCGCCGCGAGGTGAAGTTAAAGAACCCCTGCACACAAGAGCAGGCACGGTCA	100.000	69	No	chr1R	498808654	498808723	-	0-5:T>C-5:T>C	1	1	0	0	0	0	0	-	-	1	1	-	-	-	1	1	-	-	-	-	1	1	-	-	1	-	-	-	1	1	-	1	1	-	-	1	-	-
1071868	SECCE1Rv1G0035540	c	TGCAGGAAGCTGGACAAGCTTCCTGACGGCATCGTAAAGCTGGGGCGTCTAAGGTATCTCTCCATAGAT	97.101	69	No	chr1R	499439032	499439101	+	0-33:G>A-33:G>A	0	0	1	-	1	1	1	-	1	0	0	2	0	0	0	0	-	0	0	-	0	0	-	0	-	0	0	-	0	-	-	-	0	-	-	0	0	0
3576616	SECCE1Rv1G0035590	x	TGCAGGCGCGCGATGACGGCGTGCAGCAGGCCGATGGTCTGCTCCTGCCTCATCGCGGTGGCCTCCATC	98.551	69	No	chr1R	500015766	500015835	-	0-56:G>C-56:G>C	0	0	1	1	1	1	1	1	1	0	0	2	0	2	0	0	0	0	0	0	0	0	0	0	0	0	0	0	0	0	0	0	0	-	0	0	0	0
17398516	SECCE1Rv1G0035700	x	TGCAGCGAGGAGGAGGGGACGCCCATGGCGTCCTTGAGGAAGAAGTTGACGCCCAGCCAGGGGAAGAGC	97.101	69	Yes	chr1R	500402743	500402812	-	0-5:C>G-5:C>G	0	0	1	-	1	1	-	1	1	0	0	0	0	0	0	0	0	0	0	2	0	0	0	0	0	0	0	0	0	0	0	0	0	-	0	0	0	0
2242468_Z	SECCE1Rv1G0035740	c	TGCAGAACGAGAGGAAGAATCTGCCCGTGTACAAGTTCAAGGACGATCTGCTCAAGGCCATCGAGAAGT	95.652	69	Yes	chr1R	500784867	500784936	-	0-5:A>G-5:A>G	0	0	-	-	-	1	1	1	1	0	0	2	0	2	0	0	0	0	0	2	0	0	0	0	0	0	0	0	0	0	0	0	0	-	0	0	0	0
3584712_Z	SECCE1Rv1G0035740	x	TGCAGTTCCCTCTGCAATGTCACCTTGGCGTCGACGGCCTCGGCCAGTTCGTCCATCTCGCCGTCCGAG	98.507	67	Yes	chr1R	500784932	500784999	+	0-5:T>C-5:T>C	1	1	-	-	-	0	0	0	0	1	1	2	1	2	1	1	1	1	1	2	1	1	1	1	1	1	1	1	1	1	1	1	1	1	1	1	1	1
3359737	SECCE1Rv1G0035750	c	TGCAGCTCACCTCCGCGGCCACCAGGGACGACGCGCTCGCCTCCCTCGTCGGCCAGCTAGAGCAGAACC	97.101	69	No	chr1R	501115467	501115536	-	0-8:A>C-8:A>C	1	1	0	-	0	0	0	0	-	1	1	2	1	2	1	1	1	1	1	2	1	1	1	1	1	1	1	1	1	-	1	1	1	-	1	1	1	1
3907586	SECCE1Rv1G0035850	c	TGCAGGCGCTGCTCGGCTACCGCTCGGTTGACTTCCTGCCCTACGCCTCCCACGTCCGCAAGACGGCGG	100.000	69	No	chr1R	502318932	502319001	-	0-9:T>A-9:T>A	1	1	0	0	0	0	0	0	0	1	1	2	1	2	1	1	1	1	1	2	1	1	1	1	1	1	1	1	1	1	1	1	1	1	1	1	1	1
3899769	SECCE1Rv1G0035890	x	TGCAGTCCATGTCTGTGGGAGTACCAGTCGGGGTCGACGCGCTGGAGTTGGAGTTGTTGGAGGAGCAGC	100.000	69	No	chr1R	502558942	502559011	-	0-13:T>C-13:T>C	1	1	0	0	0	0	-	0	0	1	1	1	1	1	1	1	1	1	1	2	1	1	1	1	1	1	1	1	1	1	1	1	-	-	1	1	1	1
3736060_Z	SECCE1Rv1G0035980	c	TGCAGGGCGTGGCGCGACACCGTCGACGCCCGCCTGCGCGGCCACCTGCTCTCGCGCTCCGCACGCGGC	97.101	69	No	chr1R	503820823	503820892	+	0-61:C>T-61:C>T	1	1	-	0	0	-	-	0	0	1	1	2	1	2	1	1	1	1	1	1	1	1	1	1	1	1	1	1	1	1	1	1	-	-	1	1	1	1
17394375	SECCE1Rv1G0036000	c	TGCAGTGGGCCATGGCCGAGCTGATGAGGAACCCGAGGGTGATGCGCAAGGCGCAGGAGGAGGTCCGAG	98.507	67	No	chr1R	503835511	503835578	+	0-16:C>G-16:C>G	0	0	-	-	1	-	-	1	1	0	0	2	0	2	0	0	0	0	0	0	0	0	0	0	0	0	0	0	0	0	0	0	0	-	0	0	0	0
100172962	SECCE1Rv1G0036020	x	TGCAGCGCGTTGATGAACGGGCCGGAGTTGGTGTAGTCGGAGTTGACGCCGAGGCAGAAGGTCAAGTTC	97.101	69	No	chr1R	503976146	503976215	-	0-40:A>G-40:A>G	1	1	-	0	-	0	0	-	-	1	1	1	-	-	1	-	-	1	1	-	1	1	1	1	1	1	1	1	1	1	1	1	1	-	-	-	1	1
5209906	SECCE1Rv1G0036190	x	TGCAGCAGGTCTACGCGTGGCACCTCGGCGGGGACAACCTTCCCCGCCTTCCCCCAGCCACCGACCACC	98.551	69	No	chr1R	506447620	506447689	-	0-59:A>G-59:A>G	0	0	-	1	1	1	1	1	1	0	0	0	0	0	0	0	0	0	0	0	0	0	0	0	0	0	0	0	0	0	0	0	0	-	0	0	0	0
2301806	-	u	TGCAGATTTACTCGAAAGCGTCAGCTCTACCATCTCTTCGCCGATCGTTAGATCAGTATCAAATCGACT	95.652	69	No	chr1R	506927628	506927697	-	0-10:C>A-10:C>A	0	0	-	1	1	1	-	1	1	0	-	2	0	2	-	0	-	0	0	0	0	0	0	0	0	0	0	-	0	0	0	0	0	0	-	0	0	0
3585654_Z	SECCE1Rv1G0036230	x	TGCAGGACCTTGCCGCACGAGTCGCAGGAGACGAACTCACCCTCCATCCTGACGCGGCGGAGGCCGCCG	98.551	69	No	chr1R	507463294	507463363	-	0-38:A>G-38:A>G	1	1	-	-	-	0	-	-	0	1	1	1	1	1	1	1	1	1	1	1	1	1	1	1	1	1	1	-	1	1	1	1	1	1	1	1	1	1
5789348	SECCE1Rv1G0036340	c	TGCAGGTGCAGCGGGAGCAGGGCCGTGGTCGTGGACGCCCCCATGTCCAAGATCAGGGAGCTCGTCGTG	100.000	69	No	chr1R	508643603	508643672	-	0-15:A>G-15:A>G	1	1	0	-	0	0	0	0	0	1	1	1	-	-	-	1	1	1	1	-	1	-	-	1	1	1	1	1	1	1	-	1	1	1	1	1	1	1
5799941	SECCE1Rv1G0036340	x	TGCAGGACGAACACGGTGAGCGCGCCGTAGTCGTGCAGCGGCGGGAGCACGCAGCCTCCGAGCTTGAGC	100.000	69	Yes	chr1R	508643757	508643826	+	0-10:A>G-10:A>G	1	1	-	0	0	-	0	-	-	-	1	-	1	1	1	1	1	1	-	-	1	1	-	-	-	1	1	1	1	1	-	-	1	-	-	1	1	1
5800233_A	SECCE1Rv1G0036450	x	TGCAGTTGAAGTCGCGGTGGATGACGGCGGGGGAGGTGTGCTCGTGCAGGAACTCCAGCGCGCGGGCGC	97.101	69	No	chr1R	509865006	509865075	-	0-28:G>C-28:G>C	0	0	1	1	1	1	1	1	1	0	0	0	0	0	0	0	0	0	0	0	0	0	0	0	0	0	0	0	0	0	0	0	0	-	0	0	0	0
7503508_A	SECCE1Rv1G0036550	o	TGCAGCTGGTGGACTACGGCGTCAACAAGGTCTGGGAGATGAACAACGTCGGGGTAATATTCTCTCTCC	98.551	69	Yes	chr1R	510370070	510370139	-	0-47:G>A-47:G>A	0	0	-	1	1	1	1	1	1	0	0	2	0	2	0	0	0	0	0	0	0	0	0	0	0	0	0	0	0	0	0	0	0	-	0	0	0	0
3579871	SECCE1Rv1G0036690	x	TGCAGGACAACTGGGATTGGTTCTATATGACCTGCACACAAGGCGAAGGGAAGACAGGTGTTAGTTATG	100.000	69	No	chr1R	511280329	511280398	+	0-44:G>C-44:G>C	1	1	-	-	-	0	-	0	-	1	1	2	1	2	1	1	1	1	1	1	1	1	1	1	1	1	1	1	1	1	1	1	1	-	1	1	1	1
5803121_Z	SECCE1Rv1G0036740	c	TGCAGCAAGCGCGGCCGCGGGCCCCTAATGGCCAGGACTGTCGCGGCCACCATGTTCGTCGTGCTCGGC	95.652	69	No	chr1R	512069433	512069502	+	0-26:A>C-26:A>C	0	0	1	1	1	1	1	-	-	0	0	0	0	0	0	0	0	0	0	0	0	0	0	0	0	0	0	0	0	0	0	0	0	-	0	0	0	0
100075230	SECCE1Rv1G0036750	x	TGCAGCACCAGCTCCACCGTCGGCACGGCCGGGCCCACGCGCGTGCTCCCCACCTTGCTCCCGTCGTAG	100.000	69	No	chr1R	512150017	512150086	-	0-14:C>G-14:C>G	1	1	0	0	0	0	0	0	0	1	1	2	1	1	1	-	1	1	-	2	1	-	1	1	1	1	1	1	-	1	-	-	-	1	-	-	1	1
5497754_Z	SECCE1Rv1G0036750	c	TGCAGCGGTCGCGGCTCGGGTTCAGCTCTTCCCTCCTCTTCCGCCAGACCACCTGCAACAACTTCCGCC	100.000	69	Yes	chr1R	512150244	512150313	+	0-28:T>C-28:T>C	1	1	-	0	0	0	0	0	-	1	1	1	1	1	1	1	1	1	1	1	1	1	1	1	1	1	1	1	1	1	1	1	1	1	1	1	1	1
5796094_Z	SECCE1Rv1G0036770	x	TGCAGCAACTCACCCTCTGACAGCCCGAAGCTCTGGTAAAATGCCATTTTCCGCAGCCATGAGTCCCTC	97.101	69	Yes	chr1R	512316646	512316715	+	0-11:A>G-11:A>G	0	0	1	1	1	1	1	1	1	0	0	2	0	0	0	0	0	0	0	2	0	0	0	0	0	0	0	0	0	0	0	0	0	-	0	0	0	0
3361634	SECCE1Rv1G0036780	x	TGCAGGCCAATGCCTTGAAGGTGTTCGACTAAAGGCTTAATGATCTTCCCCACCCGCATGCCCAGCACC	100.000	69	No	chr1R	512642402	512642471	-	0-29:T>G-29:T>G	1	1	-	0	0	0	0	0	-	1	1	1	-	1	1	1	1	1	1	1	1	1	1	1	1	1	1	-	1	1	-	-	1	-	1	1	1	1
1117098	SECCE1Rv1G0036810	x	TGCAGCTCTTGCCGCATCTTTTCAGCCCTGTTAAGTTCCCACGCAGATATATAAACTTAGTTAGTTAAC	94.203	69	Yes	chr1R	512657766	512657835	-	0-16:T>C-16:T>C	0	0	-	1	1	1	-	1	-	0	-	-	0	-	0	0	-	0	0	0	0	0	0	0	-	0	-	0	0	0	0	0	0	-	-	0	-	-
5796384	SECCE1Rv1G0036810	x	TGCAGCTGCATGCAGAGCTGGATCCTCTCCATCGCCGACGCGCTCAGCGGCTGCTGCTCGCCGTCGTTG	100.000	69	No	chr1R	512658192	512658261	-	0-32:C>G-32:C>G	1	1	0	0	-	0	0	-	0	1	1	2	1	0	1	1	-	1	1	1	1	1	1	1	-	-	1	-	-	1	-	1	1	-	-	1	-	1
5802176_Z	SECCE1Rv1G0036850	x	TGCAGTTGCTCCTCTATGGCTCTTCCGCCCACGAGCAGGGCGGTGGGGACGGAGCGGAAAAGGAACAAG	97.101	69	No	chr1R	512946301	512946370	+	0-14:T>C-14:T>C	0	0	1	1	1	1	-	1	1	0	0	2	0	2	0	0	0	0	0	2	0	0	0	0	0	0	0	0	0	0	0	0	0	-	0	0	0	0
3905120_Z	SECCE1Rv1G0036850	x	TGCAGGGCGAGAGTTACCTGGGAGACGACGCCGAGTACCCCAAGGGAGACCTTGGCGGCGTCCAGGTCC	100.000	69	Yes	chr1R	512946553	512946622	+	0-8:G>C-8:G>C	1	1	-	0	0	0	-	0	-	1	1	1	1	1	1	1	1	1	1	1	1	1	1	1	1	1	1	1	1	1	1	1	1	-	1	1	1	1
3902170_A	SECCE1Rv1G0037010	i	TGCAGTTACAAGAAAAGAAAAATATTTTCATAACCGATGAATTAATCTTTTTAATGACAAGGATGTAAA	98.551	69	No	chr1R	515728358	515728427	+	0-34:C>T-34:C>T	1	1	0	0	0	0	0	0	0	1	1	2	-	2	1	1	1	1	1	0	1	1	1	1	1	1	1	1	1	1	1	1	1	-	1	1	1	1
100141152	SECCE1Rv1G0037030	c	TGCAGGCGGTGCGGCGGTCGCTCGACGACATGCCGGGCTCCGCCTTCTTCGACGCCTGGGACTTCACAG	100.000	67	Yes	chr1R	516220818	516220885	+	0-67:A>G-67:A>G	1	1	-	-	-	0	-	-	-	1	1	1	1	1	1	1	1	1	1	1	1	1	1	1	1	1	1	1	1	-	1	-	1	-	1	1	1	1
3743517_A	SECCE1Rv1G0037100	o	TGCAGGGCGCGGGAGCTGTTCTACTACCTCAAGGGGGGACAGGTGGATTACGGCGTGGAGCACAGCCAG	98.551	69	No	chr1R	518731070	518731139	-	0-56:G>A-56:G>A	1	1	-	-	0	0	-	0	-	1	1	2	1	1	-	1	1	1	1	-	1	1	-	1	-	1	1	-	1	1	1	-	-	-	-	1	1	1
3363763_Z	SECCE1Rv1G0037120	i	TGCAGTTCCAAATCAAAATGTGTGTCTCACAATCTCGCAAAATAAGCTAATCAACAAACGCAATTGAAC	100.000	69	Yes	chr1R	519337997	519338066	-	0-53:A>G-53:A>G	1	1	0	0	0	0	0	0	0	1	1	2	1	1	1	1	-	1	-	-	1	1	1	1	1	1	1	-	1	1	1	1	1	1	1	1	1	1
3748116	SECCE1Rv1G0037210	o	TGCAGGGCCTGAAGGTGGAGGAGGAGGACTAGTCGTGTCTAGGGTGGTGGCAAGATCAGCCCCTGTCTT	97.101	69	Yes	chr1R	520242588	520242657	+	0-8:C>T-8:C>T	1	1	0	0	0	-	0	0	-	1	1	1	1	1	1	1	1	1	1	1	1	1	1	1	1	1	1	1	1	1	1	1	1	-	1	1	1	1
987878	SECCE1Rv1G0037250	x	TGCAGGGTGCCCACGAAGCAGATGAGCGTCGTCAGGGTCAGCGGCGCGTTGTACCTCGTCAGCGTCGGG	98.551	69	No	chr1R	520605045	520605114	+	0-27:G>A-27:G>A	0	0	1	1	1	1	1	-	1	0	0	2	-	0	0	0	0	0	0	0	0	0	0	0	0	0	0	0	0	0	0	0	0	0	0	0	0	0
3731103	SECCE1Rv1G0037250	x	TGCAGCGAGATCATCGCCACGTACGGCTTGCACCGCTGCATCAGCGTCTCCCCCTCGCCACCGCCCTGC	98.551	69	No	chr1R	520605759	520605828	+	0-59:A>G-59:A>G	1	1	-	0	-	0	-	0	-	1	1	1	1	1	1	1	1	1	1	1	1	1	1	1	1	1	1	1	1	1	1	1	1	1	1	1	1	1
3362158	SECCE1Rv1G0037360	x	TGCAGCCACTCCCCTCCGCTTGCGCTCTGCACCACCATGACGAGCACCGTTCCCAGGTAGTTCCCCAGC	100.000	69	No	chr1R	521999334	521999403	-	0-65:C>G-65:C>G	1	1	-	0	0	0	-	0	-	1	1	1	1	1	1	1	1	1	1	1	1	1	1	1	1	1	1	1	1	1	1	1	1	1	1	1	1	1
3363196	SECCE1Rv1G0037370	c	TGCAGCTGCACCTGCCGTTGGTCGAGGCCTCCAACGTGCTCACAAACTACCACGGCACCTCCAACCTCA	100.000	69	No	chr1R	522128252	522128321	-	0-17:T>C-17:T>C	1	1	0	0	0	0	-	0	-	1	1	1	1	1	1	1	1	1	1	1	1	1	1	1	1	1	1	1	1	1	1	1	1	-	1	1	1	1
3595098	SECCE1Rv1G0037410	x	TGCAGCTCCCGCTTCTCCTTGCCATAGTCCTTCTTGTTCGTGAAGGCGATCTGTTTGTTCACCACACAT	100.000	69	No	chr1R	522841353	522841422	+	0-20:G>C-20:G>C	1	1	-	0	0	-	0	0	0	1	1	1	1	1	1	1	1	1	1	1	1	1	1	1	1	1	1	1	-	1	1	1	1	-	1	1	1	1
3588937	SECCE1Rv1G0037410	c	TGCAGAGAAGATGTCAAGAACAAGGCGCACGCCATCATCGACAAGTACGCCGAGCGCGGCCTCCGATCC	100.000	69	No	chr1R	522843247	522843316	-	0-8:A>C-8:A>C	1	1	-	0	0	-	0	0	0	1	-	0	1	0	-	1	-	-	-	0	1	-	1	1	-	-	-	-	1	1	1	1	1	-	1	1	-	1
4105135	SECCE1Rv1G0037410	x	TGCAGAGCACGTCCATGCCGGCCATCTCCTCAATGGCCGTCATGCGCTTGGTGATGGCGCCCTGCTTCG	100.000	69	No	chr1R	522843639	522843708	+	0-43:G>C-43:G>C	1	1	0	0	0	0	0	0	-	1	1	1	1	1	1	1	1	1	1	2	1	1	1	1	1	1	1	1	1	1	1	1	1	-	1	1	1	2
1219790	-	u	TGCAGATTCGTCTAGAAAATCCAACTCGTGAAAAGCAGCTCGCAAATTCCCTGGAGTTAGGCAGCCCAA	97.143	70	No	chr1R	523141010	523141080	-	0-21:C>T-21:C>T	0	0	-	-	-	1	-	-	-	0	0	0	0	-	-	0	0	0	0	0	0	0	0	0	-	0	0	-	0	0	0	0	0	-	-	0	-	0
3578879_Z	SECCE1Rv1G0037520	c	TGCAGCTGGAGCGCGTCAACGTCTACTACAACGAGGCCTCGTGCGGCCGCTTCGTGCCGCGCGCCGTGC	98.551	69	Yes	chr1R	525862489	525862558	+	0-7:G>C-7:G>C	0	0	1	-	1	1	1	1	1	0	0	0	0	0	0	0	0	0	0	0	0	0	0	0	0	0	0	0	0	0	0	0	0	0	0	0	0	0
1216938	SECCE1Rv1G0037520	p	TGCAGCAACTGAACCTATTCCATCACCAAAGAAACTTGCATCAGTATTCAGCTTATACGAACCTGGAGC	95.652	69	No	chr1R	525865881	525865950	+	0-16:A>G-16:A>G	0	0	-	1	1	1	-	-	1	0	0	2	0	2	0	0	0	0	0	0	0	0	0	0	0	0	0	0	0	0	0	0	0	-	0	0	0	0
5498247	SECCE1Rv1G0037580	x	TGCAGGGAGGCGCGGCGAGGGAGCAGGGGTACCGCGGGCGCGGAGCGGAGGAGGTGGGTGGAGGCCGAG	100.000	67	No	chr1R	526568396	526568463	+	0-29:T>C-29:T>C	1	1	0	0	-	0	0	0	0	1	1	1	1	1	1	1	1	1	1	1	1	1	1	1	1	1	1	1	1	1	1	1	1	-	1	1	1	1
3363201_Z	-	u	TGCAGAACAGATTCACCTCTCCACGACAGGGGGACGCGCGCAGGCGAAGCACTCTCCTCGTGGTCTCGC	100.000	69	Yes	chr1R	528600498	528600567	-	0-6:A>G-6:A>G	1	1	-	0	-	0	0	0	0	1	1	2	1	2	1	1	1	1	1	2	1	1	1	1	1	1	1	1	1	1	1	1	1	-	1	1	1	1
3358329	-	u	TGCAGAGCTCGACCTCCTCGGCGTTCGAGGACTTGTCCACGTCGGAGGCTGTGGAGGCGCTCCCGTATG	98.551	69	No	chr1R	530866287	530866356	-	0-50:G>C-50:G>C	0	0	-	1	-	1	1	1	1	0	0	2	0	2	0	0	0	0	0	0	0	0	0	0	0	0	0	0	0	0	0	0	0	0	0	0	0	0
17398586_A	SECCE1Rv1G0038110	c	TGCAGGACGGCGACGTGGACGGGCTCCAGGTGCTCGTCGACGGCGCATGGCGCTTCGTGCGGCCAAAGA	97.101	69	No	chr1R	535425270	535425339	+	0-59:C>A-59:C>A	0	0	-	-	-	1	-	-	-	0	0	0	0	0	0	0	0	0	0	2	0	0	0	0	0	0	0	0	0	0	0	0	0	0	0	0	0	0
3890868_Z	SECCE1Rv1G0038160	x	TGCAGGCCGTCGGCGCACGTCTGCTGGTTGGTCAGGATGGCGGACAGCAGCGTCTGCACGTCCTCGGCC	97.101	69	No	chr1R	535949814	535949883	+	0-38:G>C-38:G>C	1	1	-	0	0	0	0	0	0	1	1	2	1	2	-	1	1	1	1	-	1	1	1	1	1	1	1	1	1	1	1	1	-	1	1	1	1	1
1089257	SECCE1Rv1G0038190	o	TGCAGAACTTATGCCATGATGGAGCACACATGCCATGGATCGCCAAGGCGCTGGCCTGCAATCCCATCG	98.551	69	No	chr1R	536399159	536399228	+	0-7:C>T-7:C>T	0	0	1	-	1	-	-	1	1	0	0	0	0	0	0	0	0	0	0	2	0	-	0	0	0	0	0	0	0	0	0	0	0	-	0	-	0	0
3348082_Z	-	u	TGCAGCCAGGTCGTTGGTGCATTTCTGGATCTGAACAGTAAGGTTTTCGTGGTCAGTAGCTCGGTATGC	100.000	69	Yes	chr1R	536471392	536471461	-	0-8:G>A-8:G>A	1	1	0	0	0	0	0	0	-	1	1	2	1	2	1	1	1	1	1	2	1	1	1	1	1	1	1	1	1	1	1	1	1	-	1	1	1	1
1022053_Z	SECCE1Rv1G0038270	x	TGCAGGCTCTGGGATGTGACGCTGTTGGGGCACTCCATTCGGCGGCGGGATCTCGCCGCGGCCACTGAC	97.015	67	No	chr1R	537009211	537009278	+	0-24:T>C-24:T>C	0	0	-	1	-	1	1	-	1	0	0	0	0	0	0	0	0	0	0	2	0	0	0	0	0	0	0	0	0	0	0	0	0	-	0	-	0	0
1097226	SECCE1Rv1G0038290	x	TGCAGGGCGCTTCCGGCGCGGTGGCGCTGGAGGCCGCAGGCGCAGTGGACGTTAGTCAGGCTGAGGCAG	97.101	69	No	chr1R	537275664	537275733	-	0-41:G>A-41:G>A	-	0	1	1	1	1	1	1	1	0	-	2	0	0	0	0	0	0	-	2	-	-	0	0	-	0	0	-	-	-	0	0	0	0	-	0	0	-
3345989_Z	SECCE1Rv1G0038300	c	TGCAGAAGGCGCACAAGCGGCTGTCGCAGGGCAGCGTGGACAGCGCCATGACCATGGAGATCCAGAAAT	98.507	67	Yes	chr1R	537409541	537409608	+	0-10:G>A-10:G>A	1	1	-	0	0	0	-	0	0	1	1	1	1	1	1	1	1	1	-	1	1	1	1	1	1	1	1	1	1	1	1	1	1	1	1	1	1	1
7512339	SECCE1Rv1G0038330	x	TGCAGGCTCCTGCCCTGCCGCAGCAGCGCGCGCGGCTCCACGAACGGCAGGCCCATGTTGTTCCCGAGA	97.143	70	No	chr1R	537791890	537791960	-	0-11:G>T-11:G>T	0	0	1	-	-	1	-	-	-	0	0	0	0	0	0	0	0	0	0	0	0	0	0	0	0	0	0	0	0	0	0	0	0	0	0	0	0	0
3909340_Z	SECCE1Rv1G0038340	c	TGCAGGGTGACGACGTGGAGATGTCCGTCGACGGCAGGAACAGCAAGGTCGCCGATGGCGACGACCGCG	100.000	69	Yes	chr1R	537813656	537813725	-	0-7:T>C-7:T>C	1	1	0	0	0	0	-	0	0	1	1	0	-	0	1	1	-	1	1	0	1	1	-	-	1	1	1	1	1	1	1	1	1	-	-	-	-	1
995441_A	SECCE1Rv1G0038470	x	TGCAGTTGTTGGACCTTGGCGAGGAGCTGCTCCAGCGACATCTCGCTCGTCGGCGTCTCCCTCGGCACG	97.101	69	Yes	chr1R	539701937	539702006	-	0-18:G>C-18:G>C	0	0	1	1	-	1	1	1	1	0	0	2	0	0	0	0	0	0	0	2	0	0	0	0	0	0	0	0	0	0	0	0	0	0	0	0	0	0
1134313	SECCE1Rv1G0038470	e	TGCAGCATCTCCTCGACCGATTCATCGCCTGCCGACCCGCAGGTGAGTCCATCCGTGCGTGCACGCAAC	97.101	69	No	chr1R	539702002	539702071	+	0-28:C>T-28:C>T	0	0	1	1	1	1	1	1	1	0	0	2	0	2	0	0	0	0	0	1	0	0	0	0	0	0	0	0	0	0	0	0	0	-	0	0	0	0
3348483_A	-	u	TGCAGCATCTCCACCCAGATAAGACATCTTCCAAACCAGCAGAAAACAGTTTCTCCGCGGTAAAGCAGT	100.000	69	No	chr1R	539728458	539728527	+	0-55:C>T-55:C>T	1	1	-	0	0	0	-	0	0	1	1	2	1	2	1	1	1	1	-	0	1	1	1	1	1	1	1	1	1	1	1	1	1	-	1	1	1	1
3590460	SECCE1Rv1G0038580	x	TGCAGGATTTCCATAACTGGCAAATTCAATTGCTGAGATGTGTTTGCCCCTTTGGCACCGTAGACGTAC	100.000	69	No	chr1R	541185482	541185551	+	0-9:T>C-9:T>C	1	1	0	0	0	-	0	0	0	1	1	2	1	2	1	1	1	1	1	1	1	1	1	1	1	1	1	1	1	1	1	1	1	-	1	1	1	1
5762672	-	u	TGCAGGTACTCGCCAGGAGTTCACGTCGCCATGTGCGCCACGTAGCAGCCATACAGACGGGGGCATGCA	97.015	67	No	chr1R	541423548	541423615	+	0-10:C>T-10:C>T	0	0	-	-	-	1	-	-	-	0	0	0	0	0	0	0	0	0	0	2	0	0	0	0	0	0	0	0	0	0	0	0	0	0	0	0	0	0
5200638_Z	SECCE1Rv1G0038780	c	TGCAGCTGGGGCCCAGGTTCCACCTCATGGGCTTCTCCATGGGCGGCGAGATCATGTGGAGCTGCCTCA	100.000	69	Yes	chr1R	542949454	542949523	-	0-13:C>G-13:C>G	1	1	0	0	0	0	0	0	0	1	1	2	1	-	1	1	-	1	1	-	1	1	1	1	-	1	-	1	-	1	1	1	1	-	1	1	1	1
3588602_A	SECCE1Rv1G0038830	c	TGCAGTGCTTCATGGGCATCAGCATGATCACCTGCGTCGCGCTCTACGACCGCGTCCTGGTGCCCGTGG	100.000	69	No	chr1R	543266389	543266458	-	0-37:C>A-37:C>A	1	1	-	0	-	-	-	0	0	1	1	2	1	2	1	1	1	1	1	1	1	1	1	1	1	1	1	1	1	1	1	1	1	-	1	1	1	1
7341895_A	SECCE1Rv1G0038850	c	TGCAGCGCATCGGCGTCGGGATGGTGCTCTCGCTCGTGTCCATGGTGGTGGCGGCGCTGGTGGAGACGC	95.652	69	No	chr1R	543356762	543356831	-	0-40:C>G-40:C>G	0	0	-	1	-	1	1	-	1	0	0	0	0	0	0	0	0	0	0	0	0	0	0	0	0	0	0	0	0	0	0	0	0	-	0	0	0	0
7513844	SECCE1Rv1G0038850	c	TGCAGCGCATCGGCGTCGGGATGGTGCTCTCGCTCGTGTCGATGGTGGTGGCGGCGCTCGTGGAGACAC	98.507	67	No	chr1R	543356764	543356831	-	0-67:A>G-67:A>G	0	0	-	1	-	1	1	-	1	0	0	0	0	0	0	0	0	0	0	0	0	0	0	0	0	0	0	0	0	0	0	0	0	-	0	0	0	0
3351597	SECCE1Rv1G0038940	x	TGCAGATGAGGGCTCGCCAGCCACGGCGTCGCCAGGTACCTACGCGGACAAATTTCGCAATATTACAGG	100.000	69	Yes	chr1R	543954029	543954098	+	0-47:A>G-47:A>G	1	1	0	0	0	0	0	0	0	1	1	1	1	1	1	1	1	1	1	2	1	1	1	1	1	1	1	1	1	1	1	1	1	-	1	1	1	1
3578055_A	SECCE1Rv1G0039090	o	TGCAGAGGTTCTTCCTCGGAGGGAGACTGATATTCGGACCCGATGCCAAGTCCCTGCTCGTCTCGGTTG	95.652	69	Yes	chr1R	545425504	545425573	+	0-7:G>A-7:G>A	0	0	-	-	-	1	-	-	-	0	0	0	0	0	0	0	0	0	0	2	0	0	0	0	0	0	0	0	0	0	0	0	0	-	0	0	0	0
17394367_Z	SECCE1Rv1G0039090	x	TGCAGTGAACTCACATAGATCATGAACCCCACTGCCACAGCAGGAATCGCGTATCCTGCGTTGTAGCCG	97.101	69	Yes	chr1R	545425640	545425709	-	0-38:A>C-38:A>C	0	0	-	1	1	1	-	1	1	0	0	0	0	0	0	0	0	0	0	0	0	0	0	0	0	0	0	0	0	0	0	0	0	0	0	0	0	0
7103472_Z	SECCE1Rv1G0039280	x	TGCAGAACGGGCTAAGGGGTGGATTCAGCAACGTCTCAGCGGGGTACCCACCTGCTATGAAGCCTGCCG	95.652	69	Yes	chr1R	547268198	547268267	-	0-32:G>A-32:G>A	0	0	1	1	1	1	1	1	1	0	0	0	0	0	0	0	0	0	0	0	0	0	0	0	0	0	0	0	0	0	0	0	0	-	0	0	0	0
24841308	-	u	TGCAGCACAGCCTTACTATCAGCAGAGGGAGCCGCCTCGGGCGCAGTTTCCTTCTCCTGCGGCCGTCAA	95.522	67	No	chr1R	547755072	547755139	+	0-6:A>T-6:A>T	0	0	1	1	1	1	1	1	1	0	0	2	0	2	0	0	0	0	0	0	0	0	0	0	0	0	0	0	0	0	0	0	0	-	0	0	0	0
1214396	-	u	TGCAGTAGCTGATACGATGCGCTCCGTCAGCAAAGCGGCATGGGTTGTGGTGGCGGATCACGGACCCCA	94.203	69	No	chr1R	549488849	549488918	-	0-32:A>C-32:A>C	0	0	-	1	-	-	1	-	1	0	0	2	0	2	0	0	0	0	0	0	0	0	0	0	0	0	0	0	0	0	0	0	0	-	0	0	0	0
1209878	-	u	TGCAGTAGCTGATACGATGCGCTCCGTCAGCAAAGCGGTACGGGTTGTGGTGGCGGATCACGGACCCTA	97.015	67	No	chr1R	549488851	549488918	-	0-67:T>C-67:T>C	0	0	-	1	-	-	1	-	1	0	0	2	0	2	0	0	0	0	0	0	0	0	0	0	0	0	0	0	0	0	0	0	0	-	0	0	-	0
3906088_Z	SECCE1Rv1G0039640	x	TGCAGGTTGCACATCCCCAGCAGCTGCTGCTCCGTCGATGGATCAAGCTGAGGTATCAGCATCTGATGA	98.551	69	Yes	chr1R	551135280	551135349	-	0-38:T>C-38:T>C	1	1	-	-	-	0	-	-	-	1	1	1	1	-	1	1	1	1	1	-	1	1	-	1	1	1	-	1	1	1	1	1	1	-	-	-	1	1
4993631	SECCE1Rv1G0039640	c	TGCAGCAGTCATCAGAGCAGGCCGAGGAGGCGCTCGAGCAGGGGCTAAAGCAGCTGCACCAGTCACTGG	95.652	69	No	chr1R	551135345	551135414	+	0-10:A>G-10:A>G	0	0	-	1	1	1	1	1	1	0	0	2	0	2	0	0	0	0	0	2	0	0	0	0	0	0	0	0	0	0	0	0	0	0	0	0	0	0
3579632	SECCE1Rv1G0039850	c	TGCAGACCGTCCTGGCGCGCGCCCACGGCGAGATGCAGGACTCGTTCGTCTGGCTCTTCCAGCACATCT	98.551	69	No	chr1R	553964226	553964295	-	0-5:A>G-5:A>G	0	0	-	-	-	1	-	-	-	0	0	0	0	0	0	0	0	0	0	0	0	0	0	0	0	0	0	0	0	0	0	0	0	-	0	0	0	0
2277491	SECCE1Rv1G0039950	o	TGCAGGTACTGCAACTTCTCGATTTGCTAACTCCTATTGGGCTCTGATCTGCGAGTGGGAGAAGTAATA	97.015	67	No	chr1R	555028480	555028547	-	0-27:T>C-27:T>C	0	0	1	-	-	1	-	-	-	0	0	0	0	0	0	0	0	0	0	-	0	0	0	0	0	-	0	0	0	0	0	0	0	-	0	0	0	0
7497472	SECCE1Rv1G0039950	x	TGCAGCATGTGGCCGCGGGCGCGGACGAGGGCGGCGAGGTCGTCGTCGGTGACGACCATGCGCCGCAGG	98.551	69	No	chr1R	555028611	555028680	+	0-62:C>G-62:C>G	1	1	0	-	-	0	-	-	-	-	-	1	-	-	-	1	-	1	-	-	1	1	1	-	-	1	1	-	-	-	1	1	-	-	-	-	1	1
3576458	SECCE1Rv1G0039970	x	TGCAGGAACTCAAACCCAAGGCGGCAGTCATGATAACTGCTGCAACCGATGGTGTTTGGGCAAATCTTA	100.000	69	No	chr1R	555410954	555411023	-	0-8:C>A-8:C>A	1	1	-	-	0	0	0	0	0	1	1	-	1	1	1	1	1	1	-	-	1	-	1	1	1	1	1	1	-	-	-	-	1	-	-	1	-	-
3580719_Z	SECCE1Rv1G0039980	i	TGCAGTAGGAAGGGTGGTGGATGGGCAAGTGCAAGCTGCAAGATCTGTTCGAGACCAGTTGTGATGTCA	98.551	69	Yes	chr1R	555653065	555653134	+	0-22:G>A-22:G>A	0	0	1	1	1	1	1	1	1	0	0	2	0	2	0	0	0	0	0	2	0	0	0	0	0	0	0	0	0	0	0	0	0	0	0	0	0	0
3894876_A	-	u	TGCAGGCAAGACGGGATGCCCGCTGGAGGACGCGTGCGATTGTGTGTGAGGCGGCCTGCTACAGGGGCG	95.652	69	No	chr1R	556203689	556203758	+	0-30:C>T-30:C>T	0	0	-	-	-	1	-	-	-	0	-	0	0	0	0	-	0	0	0	0	0	0	0	0	0	-	0	-	0	0	0	0	0	0	0	-	-	0
3597141_Z	-	u	TGCAGTGCAGGTAGATCGATACCAGCAGGAGATCTTCACGTTGGTTACGATGTGACAAAAAAACATCTG	98.551	69	Yes	chr1R	556632601	556632670	-	0-8:A>G-8:A>G	0	0	1	-	-	1	-	-	-	0	0	0	0	0	0	0	0	0	0	0	0	0	0	0	0	0	0	0	0	0	0	0	0	-	0	0	0	0
7062306	SECCE1Rv1G0040050	c	TGCAGACCGGCGGAGGGCCCAACGTGTCCGACGCCTACACCTTCAACGGCCTCCCTGGCCCGACGTACA	100.000	69	No	chr1R	556635240	556635309	+	0-13:A>T-13:A>T	1	1	-	0	0	0	0	0	0	1	1	2	-	2	1	1	-	-	1	-	1	1	1	1	1	-	1	1	1	-	1	-	1	-	1	1	1	1
100119047_Z	SECCE1Rv1G0040050	c	TGCAGGCGCACTACCGGCGCCGGTACAACGGCGTGCTCGCGGCCAACTTCCCCGCGGCGCCGCTGCGCA	100.000	69	Yes	chr1R	556635918	556635987	+	0-14:C>A-14:C>A	1	1	0	0	-	0	0	0	0	-	1	1	1	-	1	-	1	1	1	1	1	1	1	-	-	-	-	-	1	1	-	1	-	-	1	-	-	1
3361529	SECCE1Rv1G0040140	x	TGCAGGTTCGACGCCCCCTGCTCCAGTATCCGCATCGCGTCCTCTGGCAAACCAGCAGCAAAACAGGGG	100.000	69	No	chr1R	556969436	556969505	-	0-49:A>C-49:A>C	1	1	0	0	-	0	-	-	-	1	1	1	-	1	1	1	1	1	1	1	1	1	1	1	-	1	1	-	1	1	1	-	1	-	1	1	1	-
3599950_Z	-	u	TGCAGTTCACGGTCCCCGCCCTCAAAGGCGGCACGCTTGACTCCCTCCTCGCCCTCAGCGACGACCTCA	100.000	69	No	chr1R	557225761	557225830	+	0-10:G>C-10:G>C	1	1	-	0	0	-	-	-	0	1	1	1	1	1	1	1	-	1	1	-	1	-	-	1	1	1	1	1	1	1	1	1	-	-	1	-	-	1
2262362	SECCE1Rv1G0040350	c	TGCAGCTGCACACCACGCGCTCGTGGGACTTCCTCGACACGCAGTCCGGCCTCCGCACCGACCGCCTCG	97.101	69	No	chr1R	558140428	558140497	+	0-53:C>A-53:C>A	0	0	1	1	1	1	-	1	1	0	0	2	0	2	0	0	0	0	0	2	0	0	0	0	0	0	0	0	0	0	0	0	0	-	0	0	0	0
23105414	-	u	TGCAGCCGGTGGTGGTTGGCGGCGGCGTGCTGCTCTGCGTGCTTGGTCATGTGGCTTGGACGATGACGG	95.652	69	No	chr1R	558233026	558233095	+	0-5:C>T-5:C>T	0	0	-	-	-	-	1	-	-	-	0	0	0	0	0	0	-	0	0	0	0	0	-	-	0	0	0	0	0	-	0	0	-	-	0	0	0	-
984394_B	-	u	TGCAGAGCTATAGATAAAGTTGTGAACTGGTAGAGTCCTTCATCATACCCTACGGCCTACGCTACACAT	98.529	68	Yes	chr1R	558771521	558771589	-	0-57:T>A-57:T>A	0	0	-	1	-	-	1	-	-	0	0	0	0	0	0	0	-	0	0	0	0	0	0	0	0	0	0	-	0	0	0	0	0	-	0	0	-	0
3901697	SECCE1Rv1G0040430	i	TGCAGCCAGCCAAATTCGCGCGCCGCACGGTCAACGAGGCCGCCCTGACTCCACGACCTTACGAAAGCA	100.000	69	No	chr1R	559912091	559912160	+	0-33:A>G-33:A>G	1	1	-	0	0	-	0	0	0	1	1	1	1	1	-	1	1	1	1	0	1	-	1	1	1	-	1	1	-	-	1	1	1	-	1	-	1	-
7512868_A	-	u	TGCAGCTTCTACTGGGCGAGGCGATCACGTCCATGCTCCGATCCGCACATCACGCCTCGGCCTGCCGCG	100.000	68	Yes	chr1R	561047605	561047673	-	0-22:G>A-22:G>A	0	0	-	1	1	1	1	-	1	0	0	2	0	2	0	0	0	0	0	0	0	0	0	0	0	0	0	0	0	0	0	0	0	-	0	0	0	0
2247223_A	SECCE1Rv1G0040510	c	TGCAGCTCAACCGCATGCAACGTGGTTGTGTTAGGCGATCCGGAGTTCGTGGAGCAGTCGAACGAATCG	98.551	69	No	chr1R	561053572	561053641	-	0-67:C>T-67:C>T	0	0	-	-	-	1	-	-	-	0	-	0	0	0	0	0	0	0	0	0	0	0	0	0	0	0	-	0	0	0	0	0	0	-	0	0	0	0
4485378_Z	-	u	TGCAGGTCTGCTGCTGAGGCTGGACAGGGGCAGGGGCCGCCTCAAGGAGACGGTAGAGGCGCTGAGGGT	100.000	69	Yes	chr1R	561638404	561638473	+	0-13:C>G-13:C>G	1	1	-	0	-	0	-	0	0	1	1	2	1	2	1	1	1	1	1	2	1	1	1	1	1	1	1	1	1	1	1	1	1	-	1	1	1	1
5037575	SECCE1Rv1G0040540	o	TGCAGGGCTGGTGACGATGCTGGACATGGGCAGGGGCCGCCTCAAGGAGACGGTGGAGGCGCTGAGGGT	97.101	69	No	chr1R	561708096	561708165	+	0-14:C>T-14:C>T	0	0	-	-	1	-	1	1	1	0	0	2	0	2	0	0	0	0	0	0	0	0	0	0	0	0	0	0	0	0	0	0	0	-	0	0	0	0
3579053	SECCE1Rv1G0040700	c	TGCAGGCGGTCGTGGAGCTCAAGGACTTCTTGGACCACACCGCCATGCTCGCCATGCCCAGCCAGAGGA	100.000	69	No	chr1R	565128044	565128113	+	0-7:G>C-7:G>C	1	1	-	-	-	-	0	0	0	1	1	2	1	2	1	1	1	1	1	1	1	1	1	1	1	1	1	1	1	1	1	1	1	-	1	1	1	1
3741185_Z	SECCE1Rv1G0040710	x	TGCAGGTTACCAAATTTGTCATCCAGTGCCATGATCTCCTTCGCCTTGGGCTCGAGCAAGTCATAGCAC	98.551	69	Yes	chr1R	565260927	565260996	-	0-41:C>T-41:C>T	0	0	-	-	1	1	1	-	1	0	0	0	-	0	0	0	0	0	0	0	0	0	0	0	0	0	0	-	0	0	0	0	0	-	0	0	-	0
1067844	SECCE1Rv1G0040780	c	TGCAGGACTTCTTCAACGGCAAGGAGCTGTGCAAGAGCATCAACCCTGACGAGGCAGTGGCGTATGGCG	98.507	67	No	chr1R	565976258	565976325	-	0-46:T>C-46:T>C	0	0	1	-	-	1	-	-	-	0	0	0	-	-	0	0	0	0	0	0	0	-	0	0	0	0	0	-	0	0	0	0	0	-	0	0	0	0
7513838	SECCE1Rv1G0040830	c	TGCAGACAGGGCAAAGACCATCCTTGCTCTAGCCTCCCCTGACTCCAAGCCCAGTGATCTCAGACGGCC	95.652	69	No	chr1R	566397065	566397134	-	0-30:A>G-30:A>G	0	0	-	1	1	-	-	-	1	0	0	0	0	0	0	0	0	0	0	0	0	0	0	0	0	0	0	0	0	0	0	0	-	0	0	0	0	0
3732712_Z	SECCE1Rv1G0040940	o	TGCAGTTTGGCTACATCGTCCTGACAACCTCTGCTGGTATCATGGATCACGAGGAAGCCAGGAGGAAGA	100.000	69	Yes	chr1R	567338399	567338468	-	0-10:C>T-10:C>T	1	1	0	0	0	0	0	-	0	1	1	1	1	2	1	1	1	1	1	1	1	1	1	1	1	1	1	1	1	1	1	1	1	-	1	1	1	1
5487304_A	-	u	TGCAGAGGTCATCAGGGCACCTGCACAAGCACCCTGTGCTGCTGCATGATGAGCACGGAGCCCATCTCC	100.000	69	No	chr1R	568394273	568394342	+	0-19:C>G-19:C>G	1	1	-	-	-	-	0	-	-	1	1	1	1	1	1	1	1	1	1	1	1	1	1	1	1	1	1	-	1	1	1	1	1	-	1	1	1	-
3350305	SECCE1Rv1G0041120	x	TGCAGCGGTTTCAGAGTCCTCACTGCCAGGCGCAAGCTCCCGCATGAAGTAGGCCTGGCCAGAGTTGTC	94.203	69	No	chr1R	568628014	568628083	+	0-23:T>C-23:T>C	1	1	0	0	0	0	0	0	0	1	1	1	1	1	1	1	1	1	1	1	1	-	1	1	-	1	1	1	1	1	1	1	1	-	1	1	1	1
3580465	SECCE1Rv1G0041130	x	TGCAGGAAGGGCCTCAGGAAGGACCAGCCCGTGCCGACCAGCACGATGACCGCGAAGAGGATGACGCCC	98.551	69	No	chr1R	568791655	568791724	-	0-26:G>C-26:G>C	0	0	1	-	1	1	1	1	1	0	0	2	0	2	0	0	0	0	0	2	0	0	0	0	0	0	0	0	0	0	0	0	0	0	0	0	0	0
3584302_A	SECCE1Rv1G0041170	x	TGCAGCAGCACGACCCCGAAGCTGTACACGTCGGACTTCATGCTGACCTGGCCGCCGCGGTCGTACTCC	100.000	69	No	chr1R	568972245	568972314	+	0-14:C>A-14:C>A	1	1	0	0	0	0	0	0	0	1	1	2	1	2	1	1	1	1	1	2	1	1	1	1	1	1	1	1	1	1	1	1	1	1	1	1	1	1
3893525	-	u	TGCAGTGAACAAGTTGAGGAGGAAGAAGATATCGAGTGGGTTGAAATTTGTGGGCGTTTGTGCACTGCT	98.551	69	No	chr1R	571620016	571620085	+	0-54:C>T-54:C>T	0	0	1	1	1	1	-	-	1	0	0	0	-	0	0	0	-	0	0	2	0	0	0	0	0	0	0	0	0	0	0	0	0	0	0	0	0	0
100076698	SECCE1Rv1G0041510	x	TGCAGCTTGTCGATCTCTTCCAGTGCCCTGTCCTTGTTCATGTGGGAGCCGACTCGCCGGTGCGTCTGG	97.101	69	Yes	chr1R	571912464	571912533	+	0-48:C>G-48:C>G	0	0	1	1	1	1	1	1	1	0	0	0	0	0	0	0	0	0	0	0	0	-	0	0	-	0	0	0	0	-	0	0	0	-	0	-	0	0
5796490	SECCE1Rv1G0041870	c	TGCAGGATTTGTGGACAGACGTGAACAGGCCAGAAGATTGGACCCTGACGGATGCCAGCATTGTGCCGC	95.652	69	Yes	chr1R	574947829	574947898	+	0-8:T>G-8:T>G	0	0	1	1	1	1	-	-	1	0	0	0	0	0	0	0	0	0	0	0	0	0	0	0	0	0	0	0	0	0	0	0	0	-	0	0	0	0
12419275	SECCE1Rv1G0041890	x	TGCAGCTCGGCGACGGCGAACCTGTCAGGCGGGCCGTGGCCGCGATCGGCCTGGGTGAGGAGGCCCATG	98.551	69	No	chr1R	574967703	574967772	-	0-12:A>G-12:A>G	0	0	-	1	1	1	1	1	1	0	0	2	0	2	0	0	0	0	0	0	0	0	0	0	0	0	0	0	0	0	0	0	0	-	0	0	0	0
986835	SECCE1Rv1G0042050	x	TGCAGATCACGCATCAGTCCTTCCAATAGAGATCTTCCACAGTAAGGAAGCAATGCGGCAGGAAGGGAT	97.059	68	No	chr1R	576133084	576133152	-	0-8:A>T-8:A>T	-	0	1	1	1	1	1	1	1	0	-	2	0	2	0	0	-	0	0	2	0	0	0	0	0	0	-	0	0	0	0	0	0	0	0	0	0	0
3347913	SECCE1Rv1G0042080	x	TGCAGGGACACCTGGCGCTCCATCTGGATGTGCTTGTAGAAGTTGGCGATGAACTGCTCCGCGCGCCGA	100.000	68	No	chr1R	576440518	576440586	+	0-5:G>C-5:G>C	1	1	-	0	0	-	-	0	0	1	1	2	1	2	1	1	1	1	1	1	1	1	1	1	1	1	1	1	1	1	1	1	1	-	1	1	1	1
7063435_Z	SECCE1Rv1G0042190	o	TGCAGGTGCAGCGCCGTCGCCGGCATGGAGATCGTCACGGCCAGGAGCGGCTACGAGGGGCAGGAGCAG	100.000	68	Yes	chr1R	578257258	578257326	+	0-35:C>T-35:C>T	1	1	0	0	-	0	0	0	-	1	1	1	1	1	1	1	1	1	1	2	1	1	1	1	1	1	1	1	1	1	1	1	1	-	1	1	1	1
1042553	SECCE1Rv1G0042220	x	TGCAGGTTGTTACCAATCCCTCCCTCCGCGTCAATGATGCTATCATCTTCAGAGTCCCATCCCTGGTCT	97.101	69	No	chr1R	578649919	578649988	+	0-47:T>A-47:T>A	0	0	1	1	-	1	1	-	1	0	0	0	0	0	0	0	0	0	0	0	0	0	0	0	0	0	0	0	0	0	0	0	0	-	0	0	0	0
1193748_Z	-	u	TGCAGTTGGGACGCATCTAGTCCAGCTACTCATAAACCCCCACGGTCAAACCGATCAGTTCAAAAACCC	95.652	69	Yes	chr1R	579073301	579073370	+	0-22:C>G-22:C>G	0	0	1	1	1	1	1	1	-	0	0	0	0	0	0	0	0	0	0	2	0	0	0	-	0	0	0	0	0	0	0	0	0	-	0	0	0	0
3595926_Z	SECCE1Rv1G0042260	x	TGCAGGAACGTGTTCCAGTCCCGCCGCTTCTGCGACTCGTACCTGCTCAGCTGCTGCTGCGGCGGCGGG	98.529	68	No	chr1R	579079100	579079168	-	0-68:G>C-68:G>C	0	0	1	1	1	1	-	1	1	0	0	0	0	-	0	0	0	0	0	2	0	0	-	0	0	0	0	0	0	0	0	0	0	-	0	0	-	0
17394200	SECCE1Rv1G0042320	x	TGCAGCCTTCCGTTGCCCTGCACCCTAGGGTTCATAAAGTCTTCGGCGAGGAGGTCGACGAGGGCCATG	97.101	69	Yes	chr1R	579384428	579384497	-	0-35:A>G-35:A>G	0	0	-	1	1	1	1	1	1	0	0	2	0	2	0	0	0	0	0	0	0	0	0	0	0	0	0	0	0	0	0	0	0	0	0	0	0	0
3363935	SECCE1Rv1G0042330	x	TGCAGCCGCGCCCTGCTCTGCACCCTGGGCTTGCTGAAGTCCTCGGCCAGGATGTCCACCAGCGCCATG	98.551	69	No	chr1R	579388564	579388633	-	0-59:C>G-59:C>G	0	0	1	1	1	1	1	1	1	0	0	2	0	0	0	0	0	0	0	0	0	0	0	0	0	0	0	0	0	0	0	0	-	-	0	0	0	0
3907299_Z	SECCE1Rv1G0042380	x	TGCAGGTTCATGTACTTGCTCCGCGCCGCCAGCGCCTTCACCTCCTCGATGGCCTTGTTGTCCACCCGC	98.551	69	Yes	chr1R	580164203	580164272	-	0-26:C>T-26:C>T	0	0	-	-	-	1	-	-	-	0	0	0	0	0	0	0	0	0	0	0	0	0	0	0	0	0	0	0	0	0	0	0	0	0	0	0	0	0
3593485	SECCE1Rv1G0042410	c	TGCAGTGTGCAACACCCTTGGTTCTTCAATCAAAGGAATATTCATGGAGTTGGAAAATCTCATCCGCCG	97.101	69	Yes	chr1R	580185306	580185375	-	0-24:T>C-24:T>C	1	1	-	0	-	0	-	0	-	1	1	2	1	2	1	-	1	1	-	1	-	1	1	1	1	1	1	1	1	1	1	1	1	-	1	1	1	1
5218323	SECCE1Rv1G0042410	x	TGCAGAGACCTCTGCGCGGAGTGCGGCGGAGTAAGGGTCGGAGAACACAGGGTCAAGGTCCGGGAGGAT	98.551	69	Yes	chr1R	580185371	580185440	+	0-45:C>G-45:C>G	0	0	-	1	-	1	-	-	-	0	0	0	-	0	0	0	0	0	0	0	0	0	0	0	0	0	0	0	0	0	0	0	0	-	-	0	-	0
100155264	SECCE1Rv1G0042480	c	TGCAGGGCGCCGGCGGTTATTCCAGCCTTCGCCCCGACGGGTTCGGCGGGCTCGACGACGGCGGCGCGC	98.551	69	Yes	chr1R	580840111	580840180	-	0-16:T>C-16:T>C	1	1	-	-	-	-	0	-	-	1	1	-	1	-	1	1	1	1	-	-	1	1	1	1	1	1	1	-	1	1	1	1	-	-	1	1	1	1
3355545	SECCE1Rv1G0042540	x	TGCAGCCAGACGCTCCCCACCAGGCTCAGCCAGTGTACTGAGGTCGGAGACGGCATGATTTTTTCTTCC	93.151	73	No	chr1R	581550378	581550451	-	0-14:C>T-14:C>T	1	1	0	-	-	0	0	0	0	1	1	1	1	1	1	1	1	1	1	1	1	1	1	1	1	1	1	1	1	1	1	1	1	-	1	1	1	1
100172447	SECCE1Rv1G0042660	x	TGCAGCCCGGCGTCCTCGGAGTTGAGCAGTGGCACGAGGAGCGGCACGGCGCCGGCCTCCCCGATGAAC	95.652	69	Yes	chr1R	582867037	582867106	-	0-6:C>G-6:C>G	1	1	-	-	-	0	-	-	-	1	1	1	1	1	1	1	1	1	1	1	1	1	1	1	1	1	1	1	-	1	-	1	1	-	1	1	1	1
17400001	SECCE1Rv1G0042660	c	TGCAGGTCAACGCCGTGACGGCGCTGCTCAACCTCTCCATTCTCGATGCCAACAAGAAGCGCATCATGC	94.203	69	No	chr1R	582867102	582867171	+	0-5:G>C-5:G>C	0	0	1	1	1	-	-	1	1	0	0	2	0	2	0	0	0	0	0	0	0	0	0	0	0	0	0	0	0	0	0	0	0	0	0	0	0	0
5034746	SECCE1Rv1G0042800	c	TGCAGTCCGACAGAGAGCAGTACAGCTGCTCCTCCGACGCCGGGGCGGCGTCCTATGCTGCCGGTGCCT	100.000	69	No	chr1R	584216632	584216701	-	0-49:G>A-49:G>A	1	1	0	0	0	0	0	0	0	1	1	1	1	1	1	1	1	1	1	1	1	1	1	-	1	-	1	1	-	1	-	1	-	-	1	1	1	1
3737509_Z	SECCE1Rv1G0042800	x	TGCAGCATGGAGACGGACGAGACTAGAGCCGTGGAGATGTTGCTCACGTTGTCCAGCGCTGCGTTGCGG	95.652	69	Yes	chr1R	584216697	584216766	+	0-20:G>C-20:G>C	1	1	0	0	0	0	-	0	0	1	1	2	1	2	1	1	1	1	1	2	1	1	1	1	1	1	1	1	1	1	1	1	1	-	1	1	1	1
3730485_Z	SECCE1Rv1G0042870	c	TGCAGCAGGCACTGGACACGCTGCTGGGGCGGCGGAGCCTGAAGATGAGCGACTTCGTGGTGGGCGAGC	98.551	69	Yes	chr1R	584775999	584776068	+	0-10:A>G-10:A>G	0	0	1	-	-	1	-	-	-	0	0	0	0	0	0	0	0	0	0	2	0	0	0	0	0	0	0	0	0	0	0	0	0	-	0	0	0	0
3904039	SECCE1Rv1G0043050	c	TGCAGCTCCCGTGCCACATCCTCTTCAGCTCCTGCGCGGCCATGCTGGCCTTTCTCGCCTACTTCCCCA	100.000	69	No	chr1R	588130306	588130375	-	0-27:G>T-27:G>T	1	1	0	0	0	0	0	0	0	1	1	2	1	1	1	1	1	1	-	1	1	1	1	1	1	1	1	1	1	1	1	1	1	-	1	1	1	1
3909818_Z	SECCE1Rv1G0043050	x	TGCAGCTCCTTCTTGGCTATGGGGATAACCTGGGAAGCCAGAGTGACGTCGGTGACGATGGCCGACGCG	100.000	69	Yes	chr1R	588130371	588130440	+	0-26:A>G-26:A>G	1	1	0	0	0	0	0	0	0	1	1	2	1	2	1	1	1	1	1	1	1	1	1	1	1	1	1	1	1	1	1	1	1	-	1	1	1	1
4104572	SECCE1Rv1G0043140	x	TGCAGCAGCTTCACCTTGGCCGCCATCACGTTCGCCACCTGATCCACGCCGGAAGCTGCTCTTATTCCG	100.000	69	No	chr1R	589004749	589004818	+	0-46:C>T-46:C>T	1	1	0	0	0	0	0	0	0	1	-	1	1	1	1	1	1	1	1	2	1	1	1	-	1	1	1	-	1	1	-	1	-	-	1	1	1	1
3741562_Z	SECCE1Rv1G0043190	x	TGCAGGTACTTGATGTCGAACGTCGGCACGACGATGTTGGTGACGGTTTCGGCGACGGTCACGTCGTTG	100.000	69	Yes	chr1R	589812133	589812202	-	0-26:C>G-26:C>G	1	1	0	0	0	0	0	0	0	-	1	0	1	2	1	-	1	1	-	1	1	-	1	1	1	1	-	-	1	1	1	1	-	-	1	1	1	1
1035508_Z	-	u	TGCAGAGATAAAGATATGATCACATGCTGATTAATCCCAGCATCACCTAAGGATCACATAATTTCCTCT	94.203	69	Yes	chr1R	590574615	590574684	-	0-6:G>C-6:G>C	0	0	-	-	-	1	-	-	-	0	0	0	0	0	0	0	0	0	0	0	0	0	0	0	0	0	0	0	0	0	0	0	0	-	0	0	0	0
7063130	SECCE1Rv1G0043230	o	TGCAGGCCGGCGTCATCCTCGGCCCGTCGCTGATGGGGCAGGTCGGGACGTGGGCGGGCACCGTGTTCC	100.000	69	Yes	chr1R	591083031	591083100	-	0-19:C>G-19:C>G	1	1	0	0	0	0	0	0	0	1	1	1	1	1	1	1	1	1	1	2	1	1	1	1	1	1	1	1	1	1	1	1	1	-	1	1	1	1
7466265_A	SECCE1Rv1G0043300	x	TGCAGCGCGCCGCCCGGCACGACGTCGAGGTCGACGACGTGGACCTGGCGCTTGCCGCGGAACGCCTCC	100.000	69	No	chr1R	591547101	591547170	-	0-57:C>T-57:C>T	1	1	-	0	0	0	0	0	0	1	1	1	1	1	-	-	-	-	1	1	1	-	1	1	-	-	1	-	1	1	1	1	-	-	-	1	1	1
100119736	-	u	TGCAGGTTAGTTAGTGCATGCGTGAGTTAAGTTGCTGGACGTGGTGGTTGGGTCATGCTTTATGTGTAC	95.652	69	No	chr1R	591885115	591885184	-	0-30:G>C-30:G>C	1	1	-	-	-	0	-	-	-	1	1	1	1	1	1	1	1	1	1	1	1	1	1	1	1	1	1	1	1	1	1	1	1	1	-	1	1	1
3736909	-	u	TGCAGCTGAAGTGGACGGAAAATGACACGTCTTCAAAGGAAATCCTGGGCTTCTAGATCGACCGACCGA	100.000	68	No	chr1R	598577509	598577577	+	0-22:T>G-22:T>G	1	1	0	0	0	0	0	0	0	1	1	1	1	1	1	1	1	1	1	1	1	1	1	1	1	1	1	1	1	1	1	1	1	-	1	1	1	1
3589820_Z	SECCE1Rv1G0044010	c	TGCAGCTGGAGCGTGTCAATGTCTACTACAATGAGGCCTCCTGCGGTCGTTTTGTGCCCCGTGCTGTCC	98.551	69	Yes	chr1R	598582511	598582580	-	0-19:T>C-19:T>C	1	1	-	-	-	0	-	0	-	1	1	1	1	1	1	1	1	1	1	2	1	1	1	1	1	1	1	1	1	1	1	1	1	1	1	1	1	1
1178336_A	SECCE1Rv1G0044060	x	TGCAGAGTAGACAAAGAAGAACATCACACTACGAGGGACGAGTTGGGGCGTAGAACTGGTACCGGCCAT	97.101	69	No	chr1R	599041309	599041378	+	0-19:A>G-19:A>G	0	0	-	1	-	-	1	1	-	0	0	2	-	1	0	0	-	0	0	-	0	0	0	0	0	0	0	0	0	0	0	0	0	-	0	-	0	-
1068928	SECCE1Rv1G0044230	x	TGCAGCTTGATATGGTTGTAGTAGCCAACACCCAAGAAGGCGATGCCGTAGCCGAAGAGGTTGATGGGG	97.101	69	Yes	chr1R	601134534	601134603	-	0-24:C>G-24:C>G	0	0	1	1	1	1	-	1	1	0	0	2	0	2	0	0	0	0	0	0	0	0	0	0	0	0	0	0	0	0	0	0	0	-	0	0	0	0
5354395	SECCE1Rv1G0044240	c	TGCAGATCGACGGCACGATCGTGGCGCCCAGCGAGCCCACCACGTGGCCGGCCAACAGCAAGCGCAACT	97.101	69	Yes	chr1R	601269552	601269621	-	0-64:C>T-64:C>T	0	0	-	1	-	1	1	1	1	0	0	2	0	2	0	0	0	0	0	2	0	0	0	0	0	0	0	0	0	-	0	0	0	-	0	0	0	0
3363094_Z	SECCE1Rv1G0044380	x	TGCAGCCTGCGCTGGAGCTGCTGGTTGGCGGCGCGCAGCTTCTTGACCTCCTCCTCCAGGAACGCGGCG	98.551	69	Yes	chr1R	602386242	602386311	+	0-7:T>G-7:T>G	1	1	0	0	-	0	0	0	-	1	1	2	1	2	1	1	1	1	1	0	1	-	1	-	1	-	1	1	-	-	1	1	-	-	-	1	1	1
7865108_Z	SECCE1Rv1G0044550	x	TGCAGCTTGCCAGCACGGTTGGTCGGGGCAGGCTGGGGAGTCGGCTCGGCGGTGTCGAGGACGGTAATC	94.203	69	Yes	chr1R	603323994	603324063	-	0-15:C>G-15:C>G	0	0	1	1	-	-	-	1	1	0	0	2	0	2	0	0	0	0	0	2	0	0	0	0	0	0	0	0	0	0	0	0	0	-	0	0	0	0
5796587_Z	SECCE1Rv1G0044710	c	TGCAGGGCAAGCAGGAGGAGCTGAAGCCGGCCATGGAGCAGGAGGTGCACGGCGTGGAGGAGGTGTACG	98.551	69	Yes	chr1R	604431290	604431359	-	0-19:G>C-19:G>C	0	0	1	1	1	1	1	1	1	0	0	2	0	0	0	0	0	0	0	2	0	0	0	0	0	0	0	0	0	0	0	0	0	-	0	0	0	0
1210497_A	SECCE1Rv1G0044710	x	TGCAGCTTGGCCTTGAGCAGCTCCTGCGCCAGGGCGCCCACGAAGCCCACCACCCCGCCGTGCTGCCCC	97.101	69	Yes	chr1R	604431355	604431424	+	0-32:G>C-32:G>C	0	0	1	1	-	-	1	1	1	0	0	2	0	0	0	0	0	0	0	0	0	-	0	0	0	0	0	0	0	0	0	0	0	0	0	0	0	0
7585469	SECCE1Rv1G0044710	x	TGCAGCTTGTCCAGCATCACCTTCATGAACTTCTTGATCTTGGGGCTCGCGTCGTCGCCGAAGATGTTG	97.101	69	No	chr1R	604431427	604431496	+	0-8:G>C-8:G>C	1	1	-	-	0	0	-	-	0	1	1	1	1	1	1	1	1	1	1	2	1	1	1	1	1	1	1	1	1	1	1	1	1	1	1	1	1	1
1051018	SECCE1Rv1G0044710	o	TGCAGACCAAGATTTCACAGAGCTCGTGCAGAAAGTCCCAGATGGCTGCCTGTTCACCATAGTCTCTGA	97.101	69	Yes	chr1R	604431856	604431925	-	0-24:C>G-24:C>G	0	0	-	1	-	-	-	1	1	0	0	0	0	0	-	0	0	0	0	0	0	0	0	0	0	0	0	0	0	0	0	0	0	0	0	0	0	0
7506117	-	u	TGCAGATTCTGGATTGTTGCGTTCTAATCAACGTTGTGGGTTGCAGCTGATCGGCTGGCGGGCATGGCA	95.652	69	No	chr1R	609238773	609238842	-	0-15:G>C-15:G>C	1	1	0	-	-	-	-	0	0	1	1	1	1	1	1	1	1	1	1	1	1	1	1	1	1	1	1	1	1	1	1	1	1	-	1	1	1	1
4092796_Z	SECCE1Rv1G0045490	x	TGCAGCTTCGCCGGAGATGGAGATGACGTGGCCACGCTCTTGTTGACGACGTTGAACTCCAGCTGCACG	98.551	69	No	chr1R	610464261	610464330	-	0-22:A>G-22:A>G	1	1	-	0	0	-	-	0	0	1	1	1	1	1	1	1	1	1	1	2	1	1	1	1	1	1	1	1	1	1	1	-	1	-	1	1	-	1
5803305_Z	SECCE1Rv1G0045620	c	TGCAGTCCAGCCGACGTCGCCTACACGCTGATCCCGACAATGTGCTACTTCGAGTTCCTCCCCGTCCAA	95.588	68	Yes	chr1R	610812384	610812452	-	0-14:C>G-14:C>G	0	0	1	1	1	1	-	1	1	0	0	0	0	0	0	0	0	0	0	2	0	0	0	0	0	0	0	0	0	0	0	0	0	-	0	0	0	0
2365611	SECCE1Rv1G0045620	o	TGCAGCTCCGGCACGTCGGGAGGGGAGCGGAAGCTGATGCCCACCATCGAGGAGGAGATGGACCGCCGA	98.529	68	No	chr1R	610813119	610813187	-	0-20:A>T-20:A>T	0	0	1	-	-	-	1	1	-	0	0	0	0	-	0	0	0	0	0	0	0	-	0	0	-	-	0	0	-	0	-	0	-	-	-	0	-	-
3598203_Z	SECCE1Rv1G0045680	x	TGCAGCGACTCCAGCGTGTCCGACTTGTCGCCGTCCGTGGCCGCCGTGGCCGCGCGCACCACGACGCTC	100.000	69	Yes	chr1R	611322308	611322377	+	0-12:A>C-12:A>C	1	1	0	0	0	0	0	0	0	-	1	2	1	1	1	1	1	1	1	2	1	1	1	1	1	1	1	1	1	1	1	1	1	-	1	1	1	1
5796599_Z	-	u	TGCAGGGCGATGTGCGGGAGCTCCGAACTGTCGCTGGGGTCGCTGGCTCGTGCGTCAACCATCGCCATG	95.652	69	No	chr1R	613009080	613009149	+	0-34:T>C-34:T>C	0	0	-	-	-	-	1	1	-	0	0	0	0	0	0	0	0	0	0	0	0	0	0	0	0	0	0	0	0	0	0	0	0	0	0	0	0	0
100076544	SECCE1Rv1G0045940	x	TGCAGCTGCGCAAGCACCAAGGACAGTGGACATTGTAGGCCCATTCGGGTGCACCGGGCATGAGGACGG	95.652	69	No	chr1R	613738326	613738395	-	0-9:G>A-9:G>A	0	0	1	1	1	1	1	1	1	0	-	0	-	-	0	0	-	0	0	0	0	0	0	0	0	0	-	-	0	0	0	0	0	-	0	0	0	0
1065958_Z	SECCE1Rv1G0045940	x	TGCAGGCTGTTCATTTCCCTCCTCTCCCTGGCGAGGCCGCTCCAGTTCTGGGCTTTTGCATACATGCTG	97.101	69	Yes	chr1R	613738988	613739057	-	0-14:T>C-14:T>C	0	0	-	1	1	-	-	1	1	0	0	0	0	0	-	-	0	0	0	0	0	0	0	0	-	0	0	-	0	-	-	-	-	-	0	-	0	-
4022517	SECCE1Rv1G0046010	c	TGCAGCAGCTGCTCCTGAGAGCTCACACGGTTGTCGAGGAGGCGGATGGGCGATACATAACCAACTCCG	97.101	69	No	chr1R	614193801	614193870	-	0-55:C>T-55:C>T	0	0	-	-	-	-	1	-	1	0	0	0	-	0	0	0	0	0	0	0	0	0	0	0	0	0	-	0	0	0	0	0	0	-	0	0	0	0
5502055	-	u	TGCAGCGCCATGGTGTGGTGGGCGGGGTATATCAGCGGCGCCAGCGAGGACCCGGCCCACGTCAGCGAG	98.551	69	Yes	chr1R	615279268	615279337	+	0-9:A>T-9:A>T	1	1	-	-	-	-	0	0	-	1	1	-	-	1	-	1	1	1	-	1	1	1	1	1	-	-	1	-	1	-	-	1	1	-	-	-	-	-
7513403	-	u	TGCAGCTCCCTCTCGGAGGTGCGGCCGCTGCTTGTGCGTGCGTCGCTTGTGTGCATCGGTCGCGGCCAC	97.015	67	No	chr1R	616879078	616879145	-	0-26:G>A-26:G>A	0	0	1	1	1	1	1	1	1	0	0	0	-	0	0	0	0	0	0	0	0	0	0	0	0	0	0	0	0	0	0	0	0	-	0	0	0	-
5370264_Z	SECCE1Rv1G0046410	x	TGCAGGAGGGGACGCCGGGACGAGGACGAACTCCATCTGGCTGTTGCCGGGAGGGAGGTCCAGGACGAC	95.652	69	Yes	chr1R	617224779	617224848	+	0-48:G>A-48:G>A	0	0	-	1	1	1	-	-	1	0	0	0	0	0	0	0	-	0	0	2	0	0	-	-	0	0	0	0	0	0	0	0	0	0	0	0	0	0
3908837	SECCE1Rv1G0046540	p	TGCAGGGTGAGTACATAAAAATCAGCTCTTGTTACTGATTAATAGAAAGTTTCAAACTTAAATCTACAT	100.000	69	No	chr1R	618259767	618259836	+	0-7:T>C-7:T>C	1	1	0	0	-	-	-	0	0	1	-	-	-	-	1	-	1	1	1	-	-	1	-	1	1	-	1	-	1	-	-	1	-	-	1	1	1	1
5804846_Z	SECCE1Rv1G0047020	c	TGCAGCCAGTACGGCTACTGCGGGATGGGCGGCGATTACTGCGGCAAGGGCTGCCAGAACGGCGCCTGC	94.203	69	No	chr1R	621228553	621228622	-	0-14:C>G-14:C>G	0	0	1	1	-	-	1	-	-	-	0	0	0	-	0	0	0	0	0	-	0	0	0	0	-	0	0	0	0	0	0	0	0	0	0	0	0	0
3589853_B	SECCE1Rv1G0047090	o	TGCAGGCTCTGGAAAAACCACTACGTGTACCAAATACGCGCATTATCATCAGCGCAAGGGATTCAAGCC	100.000	69	No	chr1R	621322271	621322340	-	0-66:G>A-66:G>A	1	-	0	0	0	0	0	0	0	-	1	0	-	0	-	-	1	1	1	2	-	-	-	-	-	-	-	-	-	-	-	-	-	-	-	-	-	-
100162075	SECCE1Rv1G0047100	x	TGCAGACACGGTCCAGAACGGTGACGAAGTCCCTCGCCACCATGAATATCCTCAGAGGGTGCGCCTCCT	97.101	69	Yes	chr1R	621568572	621568641	-	0-18:C>T-18:C>T	1	1	-	-	-	0	-	-	-	1	1	1	1	1	1	1	1	1	1	1	1	1	1	1	1	1	1	1	1	1	1	1	1	-	1	1	1	1
1166009_Z	-	u	TGCAGCGGTGGCTCGGAACTGGTCCTGATGCCACCACTGTCGTCCTCCACGGCGGTGTCATCCACTGGC	94.030	67	No	chr1R	621792630	621792697	+	0-19:T>C-19:T>C	0	0	-	-	-	-	1	-	-	0	0	0	0	0	0	0	-	0	0	0	0	0	0	0	0	0	0	0	-	0	0	0	0	-	-	0	0	0
1758742	SECCE1Rv1G0047170	i	TGCAGGGGAACAAGCAAATTATTTCAGATTGTAGACCGCTCGCCAAGTGAATGCAGCACTGGTAAATGA	100.000	68	No	chr1R	622003004	622003072	-	0-7:G>T-7:G>T	1	1	-	-	-	-	0	-	-	1	1	1	-	1	-	1	1	1	-	1	1	1	-	1	1	1	1	1	1	1	1	-	1	-	1	-	1	1
1230985	SECCE1Rv1G0047270	x	TGCAGCAGGTAATGCCGGGCCGACGCCGCAATCAACGAGCTGATAGTCCACAGCACCCGCAGCTTAAGC	97.101	69	No	chr1R	623533658	623533727	-	0-44:A>G-44:A>G	0	0	1	1	1	1	-	-	1	0	0	0	0	0	0	0	0	0	-	2	0	-	0	0	0	0	0	0	-	0	0	0	0	-	0	-	0	0
3588526_Z	SECCE1Rv1G0047370	c	TGCAGGGCTGCCTCAGCTGAGAGTGGCCAGGGCCGCGAGGCTGAGGTGCAGCTCCTCCAAGGACCACAA	98.551	69	Yes	chr1R	624851070	624851139	-	0-43:A>G-43:A>G	0	0	-	-	-	-	1	-	-	0	0	0	0	0	0	0	0	0	0	0	0	0	0	0	0	0	0	0	0	0	0	0	0	-	0	0	0	0
5804066_A	-	u	TGCAGTTTAAGGTCAAGTGCTCCTGTGTTGATCTTCAGTTTGTTATTTTCCCAGATGTACATGCTGGAA	94.118	68	No	chr1R	624860288	624860356	-	0-26:G>A-26:G>A	0	0	1	-	-	1	-	-	1	0	0	0	0	0	0	0	0	0	0	0	0	0	0	0	0	0	0	0	0	0	0	0	0	-	0	0	0	0
3744618	SECCE1Rv1G0047510	c	TGCAGGCGGCGGCGGACTTGACCACGCTGCTCAAGGCGCTCGTCAAGGAGCTGACAACCTTGCGGAGCA	100.000	69	No	chr1R	625908139	625908208	+	0-52:G>T-52:G>T	1	1	-	0	0	0	-	-	0	1	1	1	1	1	1	1	-	1	1	2	1	-	1	1	1	1	1	1	1	1	1	1	1	-	1	1	1	1
3599741_Z	-	u	TGCAGAGAGAAACTTGGCATGATTCACACCCGATCGAGGTTGACACGGGCGGAGCCGACGGTGGTGACA	100.000	69	No	chr1R	626632431	626632500	-	0-13:T>C-13:T>C	1	1	0	0	0	0	0	0	0	1	1	1	1	1	1	1	1	1	1	2	1	1	1	1	1	1	1	1	1	1	1	1	1	1	1	1	1	1
5799859_Z	SECCE1Rv1G0047810	x	TGCAGCTCACGGTGTAGCAGCTGTCGGGGCGGGAGAGCGCGTCCGAGAAGCGCACCGCGGCCTCCTGGT	98.551	69	Yes	chr1R	629681493	629681562	+	0-27:G>A-27:G>A	0	0	-	-	-	1	-	-	-	0	0	0	0	0	0	0	0	0	0	0	0	0	0	0	0	0	0	0	0	0	0	0	0	-	0	0	0	0
4097743	SECCE1Rv1G0047900	x	TGCAGAAGACGTTGTCCTGGGTCCTGAGCACCGCCTCGGCGAGTGAGGCCGAGGATACCACGACGGCCC	97.101	69	No	chr1R	630235037	630235106	-	0-8:A>G-8:A>G	1	1	0	0	0	-	0	0	0	1	1	2	1	2	1	-	1	1	-	1	1	1	1	1	1	1	1	1	1	1	1	1	1	1	1	-	1	1
2329956	SECCE1Rv1G0047990	c	TGCAGTGCAGCGTGCTGGAGCTCGAGCACGTCGTCAGCAAGGCGCCCGCCGGCACCTGCGTCAAGTACG	97.101	69	No	chr1R	631267102	631267171	-	0-46:C>G-46:C>G	0	0	-	1	1	-	-	1	1	0	0	0	0	0	0	-	-	0	0	0	0	0	0	0	0	0	0	0	0	0	0	-	0	-	0	0	-	0
3576962_Z	SECCE1Rv1G0048070	c	TGCAGCTGGCGATTGAGGAGGAGGACGACGCCACCAGCAAGCTGGCGCAGCCAATGCAGTCCTCCCGAG	95.522	67	No	chr1R	631634856	631634923	+	0-16:G>T-16:G>T	1	1	0	0	0	-	-	-	0	1	1	2	1	2	1	1	1	1	1	1	1	1	1	1	1	1	1	1	1	1	1	1	1	-	1	1	1	1
3747619_Z	-	u	TGCAGGAACGCCATCCTCCTCATCCGCCGCAGCTGCTCCGTGGTGGTGGCGTCGTGCGGCTCGCTCTGC	97.101	69	Yes	chr1R	632327470	632327539	-	0-38:C>T-38:C>T	1	1	0	0	0	0	0	0	0	1	1	2	1	1	1	1	1	1	1	2	1	1	1	1	1	1	1	1	1	1	1	1	1	-	1	1	1	1
1165563	SECCE1Rv1G0048200	x	TGCAGCAGCTGTGATTGGCCTCGTCCATCGGCTAAACGCAAGTGCGTACGTGCAACGGCGCGAGACGTG	97.015	67	No	chr1R	633094783	633094850	-	0-13:A>G-13:A>G	0	0	-	-	-	1	-	1	-	0	0	0	0	0	0	0	0	0	0	0	0	0	0	0	0	0	0	0	0	0	0	0	0	-	0	0	0	0
3909283	SECCE1Rv1G0048230	c	TGCAGACCCCGGCGCCACTGCTCCGTCGGCGGCGACCGTGACCTCCAGGCGCCGCTCGGCAAACACATC	100.000	69	No	chr1R	633139057	633139126	-	0-24:G>C-24:G>C	1	1	-	0	0	0	0	-	0	1	1	2	1	2	1	1	1	1	1	2	1	1	1	1	1	1	1	2	1	1	1	1	1	-	1	1	1	1
3599516_Z	SECCE1Rv1G0048400	o	TGCAGGGTGGGCGGATCAGCTTCAGCGGGCAGGTGCAGAACTACCAGAGCGCGGTGCAGCAGCTGGTGA	100.000	69	Yes	chr1R	634710426	634710495	+	0-10:G>A-10:G>A	1	1	-	0	0	0	-	-	0	1	1	2	1	2	1	-	1	1	-	1	1	1	1	1	1	1	1	1	1	1	1	1	1	-	1	1	1	1
7513983_Z	SECCE1Rv1G0048430	x	TGCAGGCTCTTGAGCTCTGAATCAAAATCTTTCTGCATGGACACGGCGCGGCGGCTGAACTGCTCGTCG	97.101	69	Yes	chr1R	635128519	635128588	-	0-5:G>A-5:G>A	0	0	-	1	1	-	1	1	1	0	0	2	0	2	0	0	0	0	0	0	0	0	0	0	0	0	0	0	0	0	0	0	0	-	0	0	0	0
7512873_Z	SECCE1Rv1G0048470	x	TGCAGGCGAGCGACCTTCCTCAGCTGCTCGTGGGACAGCGGGTCGAAGACGACGATCTCGTCCAGCCGA	98.529	68	Yes	chr1R	635304149	635304217	+	0-8:A>G-8:A>G	0	0	1	1	1	1	1	1	1	0	0	2	0	2	0	0	0	0	0	2	0	0	0	0	0	0	0	0	0	0	0	0	0	0	0	0	0	0
5796468_Z	SECCE1Rv1G0048470	c	TGCAGGAGGCCGAGCGGCGCATGGACCTGGCCCGCGTCGCCGACCTCAAGTACGGCGCCCTCCAGGAGA	100.000	69	No	chr1R	635305188	635305257	-	0-10:C>G-10:C>G	1	-	0	0	0	0	0	0	0	-	1	0	-	0	-	-	1	1	1	2	-	-	-	-	-	-	-	-	-	-	-	-	-	-	-	-	-	-
3582907_Z	-	u	TGCAGTAAATATACGTCACTCAAATGAAAGGTTTGGTGCATGACCCTTGTCTCTGTATTTGATGAAACT	94.203	69	Yes	chr1R	636440686	636440755	+	0-22:A>G-22:A>G	0	0	1	-	-	1	1	1	-	0	0	0	0	-	-	0	0	0	0	0	0	0	-	-	0	-	-	-	-	0	-	0	0	-	-	0	0	0
1033367	SECCE1Rv1G0048590	o	TGCAGGTGACGGTGGGAGGGATCATGTGGGTGCAAGTGAAAGACAACAACAACCCTAGCCACTCGTGGG	95.652	69	No	chr1R	636445299	636445368	-	0-31:G>A-31:G>A	0	0	1	1	-	1	-	1	1	0	-	0	0	2	0	0	0	0	0	-	0	0	0	0	0	0	0	0	0	0	0	0	-	0	0	0	-	0
3884819_Z	SECCE1Rv1G0048590	c	TGCAGCTCTTCACGTCGTCGCTCTACCTGGCCGCGCTCGTCACGAGCCTCGGGGCGTCCATGGTGTGCA	100.000	69	Yes	chr1R	636446234	636446303	-	0-43:G>C-43:G>C	1	1	-	0	0	0	0	0	0	1	1	2	1	1	1	1	1	1	1	0	1	1	1	1	1	1	1	1	1	1	1	1	1	-	1	1	1	1
1208871_Z	SECCE1Rv1G0048800	c	TGCAGTCGGGGAAGAGCATCGCCGACGCGGCGGACGAGTGCATCGGCGACGCCAGGCAAAGTGACGACT	94.203	69	No	chr1R	637365434	637365503	-	0-7:G>T-7:G>T	0	0	-	1	1	-	1	-	1	0	0	0	0	0	0	0	0	0	0	0	0	0	0	0	0	0	0	0	0	0	0	0	0	0	0	0	0	0
998327_A	SECCE1Rv1G0048800	c	TGCAGGAGTTCATCCTGTCGTCCAACCAGCTGTCGGGCGCGATCCCGCCGAGCATCGCGTCGCTCGGTG	97.101	69	Yes	chr1R	637366845	637366914	-	0-47:C>G-47:C>G	0	0	-	1	1	-	1	-	1	0	0	0	0	0	0	0	0	0	0	0	0	0	0	0	0	0	0	0	0	0	0	0	0	-	0	0	0	0
3587564_B	SECCE1Rv1G0048800	x	TGCAGCTTAGCCGCCGACGACGGAAGGCTGCCTCTGAACTTGTTATTCATGATGTAGAGCCTCGTCATG	98.551	69	Yes	chr1R	637366985	637367054	+	0-61:T>C-61:T>C	0	0	-	1	1	1	1	1	1	0	0	2	0	2	0	0	0	0	0	2	0	0	0	0	0	0	0	0	0	0	0	0	0	-	0	0	0	0
100140218	SECCE1Rv1G0048800	c	TGCAGCTCCGAGACAACGAGCTTTCCGGCGAGGTGCCAGCCGCGCTCTGGACGGAGACGAAGCTGATGA	100.000	69	No	chr1R	637367115	637367184	-	0-9:G>A-9:G>A	1	1	-	0	0	0	0	0	0	1	1	2	1	1	1	-	1	1	1	2	1	-	-	1	1	-	1	1	1	1	1	1	-	-	1	-	1	1
3738185	SECCE1Rv1G0048870	e	TGCAGGCAGCTCCATGCCCTCCTCCTCAAGAACCTCGCCTTCCAGGTGAGTCAGTGAGTTTCTTCTGCC	98.551	69	No	chr1R	637784371	637784440	+	0-53:G>C-53:G>C	1	1	-	0	0	0	0	-	-	1	1	2	1	2	1	1	1	1	1	1	1	1	1	1	1	1	1	1	1	1	-	1	1	-	1	1	1	1
100119293_Z	-	u	TGCAGGGCGAGCCGAGCAGGGGAGCCGGGGAGGCCGGAGGGCAGAGGCGGACTGGCCCCTGGCCTTGGC	100.000	67	Yes	chr1R	638137209	638137276	-	0-27:G>C-27:G>C	1	1	0	0	0	0	-	0	0	1	-	1	1	1	1	1	1	1	1	1	1	-	1	-	1	1	1	1	-	1	-	1	1	-	1	-	1	1
3904338	SECCE1Rv1G0049150	x	TGCAGTCACCTGCGGGTAGATCGTCTTATTGAGCGGCCTGAGCTCCAGAGAAGAGATGAAGGGCGTTCC	100.000	69	No	chr1R	639093079	639093148	-	0-27:A>T-27:A>T	1	1	0	0	0	0	0	0	0	1	1	2	1	2	1	1	1	1	1	1	1	1	1	1	1	1	1	1	1	1	1	1	1	-	1	1	1	1
3884491	SECCE1Rv1G0050080	x	TGCAGCCGCGCGATGCCGCCCAGCTCGGGCGGCAGGGGCACGCCCATCGGGTTGTTCTCCATGATCAGG	100.000	69	No	chr1R	644702883	644702952	+	0-26:G>C-26:G>C	-	1	0	0	0	0	0	0	0	1	-	2	1	2	-	1	-	-	-	0	-	-	1	1	-	1	-	-	1	-	-	1	-	-	-	1	-	1
7513594_Z	SECCE1Rv1G0050080	c	TGCAGGTGCTCACCGTCTCCCAGAACCCGCTCGTCCGCGGTGAGGTCCCGCGGGGCATCGGCGAGCTCG	97.015	67	Yes	chr1R	644703253	644703320	-	0-19:C>G-19:C>G	0	0	1	-	-	1	-	-	1	0	0	0	0	0	0	0	0	0	0	2	0	0	0	0	0	0	0	0	0	0	0	0	0	0	0	0	0	0
5789587_Z	-	u	TGCAGAGACAATACAGGGGAGTTGCACTTTGCAGCTGCTGGGACTAAGCATGGTCTGTCGAGTGCTCTA	97.101	69	No	chr1R	644800289	644800358	-	0-11:T>C-11:T>C	0	0	-	-	-	1	-	-	-	0	0	0	0	0	-	0	0	0	0	0	0	0	0	0	0	0	0	0	0	0	0	0	0	0	0	0	0	0
3349403_Z	SECCE1Rv1G0050220	i	TGCAGTCACGACATGTGGTTGCGTACTGGTGTCTGTTCAGTATAACTGAAGAACGGTGGATGTGCAAAT	98.551	69	Yes	chr1R	645455552	645455621	-	0-65:A>T-65:A>T	0	0	1	1	-	1	-	-	1	0	0	2	0	2	0	0	0	0	0	2	0	0	0	0	0	0	0	0	0	0	0	0	0	-	0	0	0	0
5217707_Z	SECCE1Rv1G0050250	c	TGCAGGCCCACGCCGCCGTCGGGACGGCGCTGGTGGAGATGTACGCCATGTGCGGCGACGTAGCCACCG	98.551	69	Yes	chr1R	645704042	645704111	-	0-65:A>C-65:A>C	1	1	0	0	0	0	0	0	0	1	1	2	1	2	1	-	1	1	1	2	1	1	1	1	1	1	1	1	1	1	1	1	1	1	1	1	1	1
1211328	SECCE1Rv1G0050340	c	TGCAGTGGCGCCGCATGGTGGACGACCTCCGTTCCAAGGGGTCGCTGCACAACTGCATCTCGGTCTGCG	97.101	69	Yes	chr1R	645887898	645887967	+	0-10:C>A-10:C>A	0	0	-	1	1	1	1	1	1	0	0	2	-	2	0	0	0	0	0	0	0	0	0	0	0	0	0	0	-	-	0	0	0	-	0	0	0	0
6026492	-	u	TGCAGATACTTCCTACTGTTTCTGAGAACCCTGCACCAGAACTGGACGCTGAGATTTTCTCTCAGTAAG	97.101	69	No	chr1R	646257054	646257123	+	0-14:A>G-14:A>G	0	0	-	1	-	-	-	1	1	0	0	2	0	0	0	0	0	0	-	0	-	-	0	0	-	0	0	0	0	0	-	0	0	-	0	0	0	0
993221	SECCE1Rv1G0050540	c	TGCAGAACGTGGTCCAGATGATCTCCGTCATGTTCGTGGGCCACCTCGGCGAGCTCGCGCTCTCCGCCG	95.652	69	No	chr1R	647383764	647383833	-	0-66:C>A-66:C>A	0	0	1	1	1	1	1	1	-	0	0	0	0	0	0	0	0	0	0	2	0	0	0	0	0	0	0	0	0	0	0	0	0	0	0	0	0	0
7171009_Z	SECCE1Rv1G0050670	c	TGCAGAGCGGCAACGGCTACATCAGCTACGGCGCGCTGCGGCGGGACAACGTGCCCTGCTCCGTGCGCG	97.101	69	Yes	chr1R	648953854	648953923	+	0-8:G>A-8:G>A	0	0	1	1	-	1	1	1	1	0	0	0	0	0	0	0	-	0	0	0	0	0	0	0	0	0	0	0	0	0	0	0	0	-	0	0	0	0
5970742	SECCE1Rv1G0050730	c	TGCAGCTCCGCCGCCGACGCCGTCAACACCCGCTCCATCAACGCCTGCAACGTCCTCGCCCTCTCCGGC	98.551	69	No	chr1R	649109968	649110037	-	0-67:G>A-67:G>A	0	0	1	1	1	1	1	1	1	0	0	2	0	0	0	0	-	0	0	2	0	0	0	0	0	0	0	0	0	0	0	0	0	-	0	0	0	0
3908732_Z	SECCE1Rv1G0050730	c	TGCAGCTCCGCCGCCGACGCCGTCAACACCCGCTCCATCAACGCCTGCAACGTCCTCGCCCTCTCCGAG	98.507	67	Yes	chr1R	649109970	649110037	-	0-14:C>G-14:C>G	0	0	1	1	1	1	1	1	1	0	0	2	0	0	0	0	0	0	0	2	0	0	0	0	0	0	0	0	0	0	0	0	0	-	0	0	0	0
1253439	SECCE1Rv1G0050800	x	TGCAGCATCTCCCGGAACAGCTCCAGCGCCTCCTGGACCTCGCCCGCGCGCGCGTGCGCGGAGATCATC	95.588	68	No	chr1R	649284334	649284402	-	0-37:C>G-37:C>G	0	0	-	-	-	1	-	-	-	0	0	0	0	0	0	0	0	0	0	2	0	0	-	0	0	0	0	0	0	-	0	0	0	-	0	-	0	0
1096014	SECCE1Rv1G0050800	c	TGCAGCAGCAAGGCTGCGCGCCCTCGCCGCTTCCCGACGACGCCACGTTCGTCGCGGTCCTCGGCGCGT	94.203	69	Yes	chr1R	649284399	649284468	+	0-34:C>T-34:C>T	0	0	-	-	-	1	-	-	-	0	0	0	-	-	0	0	0	-	0	-	0	-	0	-	0	0	0	0	0	0	0	0	0	-	0	0	0	0
4093709_Z	SECCE1Rv1G0050800	x	TGCAGCCGGGGACCTTGTCCACCTTGCCTCTCCTCATCCGCCGCCTCACCTGCACCGCCTTGCCGTGCC	100.000	69	Yes	chr1R	649285092	649285161	-	0-61:G>C-61:G>C	1	1	0	0	0	0	0	0	0	1	1	2	-	2	-	-	1	-	1	1	1	-	-	-	-	-	1	-	-	1	1	-	-	-	-	1	-	-
5213952	SECCE1Rv1G0050900	x	TGCAGTAATCTCAACCAAGAAGCTCTCCAGCTCTCCCTTGTTCCACTCAGCAAACACATCGGCTATCTC	98.551	69	No	chr1R	650224419	650224488	-	0-12:A>C-12:A>C	0	0	-	1	1	1	-	-	1	0	0	0	0	-	0	0	-	0	0	-	0	-	0	-	0	0	0	-	0	0	0	0	0	0	0	-	0	0
100075879	SECCE1Rv1G0051440	p	TGCAGCCTCCCCGGCGGCCGGCGGCGACGCTGGCGTGGGTGCGGTCCGAGATCAGGTTCGCTCCTCTGG	100.000	69	No	chr1R	653577033	653577102	-	0-16:G>A-16:G>A	-	1	0	0	0	0	0	0	0	-	1	0	-	1	1	1	1	-	1	0	-	-	-	-	-	1	1	-	-	-	-	1	-	-	1	1	1	1
5800012_Z	SECCE1Rv1G0051550	c	TGCAGGCGCTGGTGCGCGGCCGGCTGGTGCGGAGGCAGCTCGCCGTCACGCTCAGCCGCATGGAGGCGC	98.551	69	Yes	chr1R	655206868	655206937	+	0-25:G>C-25:G>C	0	0	-	1	1	1	1	-	1	0	0	0	0	0	0	0	0	0	0	0	0	0	0	0	0	0	0	0	0	0	0	0	0	0	0	0	0	0
3364781_Z	SECCE1Rv1G0051550	x	TGCAGCTGAAACGACCCTCTCCGACTGCCACCGACGTCCTCCAGCCTTGCTTTGGCAGCCTTGGTCAAG	97.101	69	Yes	chr1R	655208691	655208760	-	0-13:A>G-13:A>G	1	1	-	-	-	-	0	0	-	1	1	1	1	1	1	1	1	1	1	1	1	1	1	1	1	1	1	1	1	1	1	1	1	-	-	1	1	1
3740605	-	u	TGCAGACGCACAGTGACAAAACGTTGGTCCTGCTCGGTTGAAACAGTGCGCGGAGCTATCACAACCGTT	100.000	69	No	chr1R	655935635	655935704	-	0-6:C>T-6:C>T	1	1	-	0	-	0	0	0	0	1	-	1	1	-	1	1	1	1	-	1	1	1	1	1	-	1	1	1	1	1	1	1	1	-	-	1	1	1
3898805_Z	SECCE1Rv1G0051630	x	TGCAGCGCGCGCAGCCGCTCGCTCACCTTCTCCCGCCGCAGCCGCGCGGCCACCGTCTGCGGGTCGCTC	100.000	69	No	chr1R	655943165	655943234	-	0-8:G>C-8:G>C	1	1	-	0	0	0	0	0	0	1	1	2	1	2	1	1	1	1	1	1	1	1	1	1	1	1	1	1	1	1	1	1	1	-	1	1	1	1
12692151	SECCE1Rv1G0051900	c	TGCAGCGGTCCAGCGGCACGTTCCGGCGGTCGGGGTCGTCGGGGATGGTGTGGGACGGCGACAGCCACC	97.101	69	No	chr1R	657467036	657467105	+	0-10:C>G-10:C>G	0	0	1	1	1	1	1	1	1	0	0	2	0	-	0	0	0	0	-	2	0	0	0	0	-	-	0	0	0	0	0	0	-	-	0	0	0	0
5796065	SECCE1Rv1G0051960	c	TGCAGATGAAGCCGAAGAAGACTGCGCTCCGCTGGTGGACGAATGGGACGACCTCGAAGAGGAGGAGGA	100.000	69	No	chr1R	657997868	657997937	+	0-25:G>A-25:G>A	1	1	0	-	-	0	0	0	-	1	1	2	1	1	1	1	1	1	1	1	1	1	1	1	1	1	1	1	1	1	1	1	1	1	-	1	1	1
5796160_Z	SECCE1Rv1G0051960	x	TGCAGCAGGTGGAGCTGGCACATTGTCTCTGGAAGTTCAGTGAGTCTGTTCCTGGATAGGTTGAGATAC	97.101	69	Yes	chr1R	657998702	657998771	-	0-26:C>T-26:C>T	0	0	-	-	-	-	1	-	-	0	0	0	0	0	0	0	0	0	0	0	0	0	0	0	0	0	0	0	0	0	0	0	0	-	0	0	0	0
7513556_Z	SECCE1Rv1G0051960	x	TGCAGATACAGGGGAACAAGAATGCCGCACTACTCCTGCCGAGCAGCAATATTATGCCCATCAATGTAA	98.551	69	No	chr1R	658000454	658000523	-	0-32:C>T-32:C>T	0	0	-	-	-	1	-	-	-	0	0	0	0	0	0	0	0	0	0	0	0	0	0	0	0	-	0	0	0	0	0	0	-	0	0	0	0	0
3588376_Z	-	u	TGCAGAACGGGCAGCAGCACCACCTGACCTTCACCCGCTGCTCCAACGCCAGGGCCAGCTTCCTCAGGG	98.551	69	Yes	chr1R	658100922	658100991	+	0-15:A>G-15:A>G	0	0	-	1	-	1	-	-	1	0	0	2	0	2	0	0	0	0	0	0	0	0	0	0	0	0	0	0	0	0	0	0	0	0	0	0	0	0
3749043_Z	-	u	TGCAGTTCATGATGAGCTACTGCTAGATCGATCTTGCCTGCCAGGTCTTGATGAGGAGGCCGTTGGAGG	100.000	69	No	chr1R	658101418	658101487	-	0-22:C>G-22:C>G	1	1	-	0	-	-	-	0	0	1	1	1	1	1	1	1	1	1	-	1	1	1	1	1	1	1	1	1	1	-	1	1	-	-	1	1	1	1
3749043_B	-	u	TGCAGTTCATGATGAGCTACTGCTAGATCGATCTTGCCTGCCAGGTCTTGATGAGGAGGCCGTTGGAAG	100.000	67	No	chr1R	658101420	658101487	-	0-67:A>G-67:A>G	1	1	-	0	0	0	-	-	-	1	1	1	1	1	1	1	1	1	-	1	1	1	1	1	1	1	1	1	1	-	1	1	-	-	1	1	1	1
3730003	SECCE1Rv1G0051990	x	TGCAGCTGCACGAAGTCCTCCTTGCCGAGGCACGACTCGGGGAGGACGTCCCCGACGTGCTTCCCGAAC	97.101	69	No	chr1R	658117776	658117845	-	0-8:C>G-8:C>G	1	1	0	0	-	-	-	-	0	1	-	1	-	1	1	-	1	1	-	-	1	-	1	-	-	1	-	-	1	1	-	1	1	-	1	1	-	1
2242431_A	-	u	TGCAGGTTGACGGCCTCTGCATCCCGAGTGTGTCGAAGTTATATAGGAAGGATGGGCAATTTAACCTGC	95.522	67	Yes	chr1R	658205272	658205339	-	0-26:A>T-26:A>T	0	0	-	-	-	1	-	-	-	0	0	0	0	0	0	0	0	0	0	0	0	0	0	0	0	0	0	0	0	0	0	0	0	-	0	0	0	0
1864240	SECCE1Rv1G0052020	x	TGCAGTGAGAATGGCGGCGTACGTACATCGACGAGGCGGTGGAGGAAGAGCAGGATGCTGGCGGCATTG	95.652	69	Yes	chr1R	658210500	658210569	+	0-8:G>A-8:G>A	0	0	-	-	-	-	1	1	-	0	0	0	0	0	-	0	0	0	0	0	0	0	0	0	0	0	0	0	0	0	0	0	0	-	0	0	0	0
5211751	SECCE1Rv1G0052150	x	TGCAGGTCGCCTTCGCTGAGCTCCGGCTTGCTCCTGACCTCTTCGTAGACCTTGGCCTGCATGTCCGAG	98.507	67	Yes	chr1R	659422278	659422345	+	0-33:C>T-33:C>T	0	0	-	1	1	1	1	1	1	0	0	0	0	0	0	0	0	0	0	2	0	0	0	0	0	0	0	0	0	0	0	0	0	-	0	-	0	0
3733108	SECCE1Rv1G0052430	x	TGCAGATCACTGCCGAGGCGAGAAAGAGTTTAATACCGAGGTTAGGAGGGGCGGGGGTTACCACGTCGG	100.000	69	No	chr1R	661629936	661630005	-	0-23:A>C-23:A>C	1	1	0	-	-	0	0	-	-	1	1	1	-	1	-	1	-	1	1	1	-	1	-	1	1	1	-	-	1	1	1	1	1	-	1	-	-	-
5370077_Z	-	u	TGCAGCAGCTCGACGACTGCTTCCTGTTCCTCCCGGCGGCACACGCCGTGCTCGACCTCTGCGTGGCGC	95.652	69	Yes	chr1R	662028785	662028854	-	0-11:G>A-11:G>A	0	0	-	1	-	1	1	-	1	0	0	2	0	2	0	0	0	0	-	2	0	0	0	0	0	0	0	0	0	0	0	0	0	-	0	0	0	0
987595_Z	SECCE1Rv1G0052740	x	TGCAGCCCATGCCGCTAAGGTTGTGGGTGACGACATCGTCGCGCAAGCAGTAGCGGTTCGCCACGAGCG	95.652	69	Yes	chr1R	663870521	663870590	+	0-14:C>G-14:C>G	0	0	1	1	1	-	-	-	-	0	0	0	0	0	0	0	0	0	0	0	0	0	0	0	0	0	0	0	0	0	0	0	0	-	0	0	0	0
7512027	-	u	TGCAGGTGTACCACGACACATACGCACTGGTTGTCAGCACGGAGAATATCACCCTAAACGCCTACTTGG	98.551	69	No	chr1R	664347706	664347775	-	0-25:A>G-25:A>G	0	0	1	1	-	1	1	1	1	0	0	2	0	2	0	0	0	0	0	2	0	0	0	0	0	0	0	0	0	0	0	0	0	0	0	0	0	0
100155502	SECCE1Rv1G0052830	o	TGCAGGTTCTGGCCATCCTCCCGTCGTACGCGGGCAAGACGGTGCTGGAGCTCGGCGCCGGCATCGGCC	98.551	69	No	chr1R	664854495	664854564	-	0-7:T>G-7:T>G	1	1	-	-	-	0	-	-	-	1	1	1	1	1	1	1	1	1	1	1	1	1	1	1	1	1	1	1	1	1	1	1	1	1	1	1	1	1
3585246	SECCE1Rv1G0052850	c	TGCAGCTGTTCCGCGCGACGCAGAAGGACTACAGCGAGGCGGCGCGGTGGATCATCGGCCTCATGGCGA	100.000	69	No	chr1R	664908058	664908127	-	0-19:G>C-19:G>C	1	1	-	0	0	-	-	0	-	1	1	1	1	1	1	1	-	1	1	2	1	1	1	1	1	1	1	1	1	1	-	1	1	-	1	-	1	1
5796530_A	SECCE1Rv1G0053000	x	TGCAGGCCGTCCCAGAGCTGATCCCCTGTTTCCTGCCCGCCGTTCTGCTGCCACGCCTGCGGGACCCGA	97.059	68	Yes	chr1R	666222730	666222798	+	0-37:C>A-37:C>A	0	0	-	-	-	1	-	-	-	0	0	0	0	0	0	0	0	0	0	0	0	0	0	0	0	0	0	0	0	0	0	0	0	-	0	0	0	0
1271804	-	u	TGCAGCAGCTGCCGGCATCTTCCTCCAGGTTGCGTGCGCGAACTCCGATGGCGCTCCAGGGGACACTGC	94.203	69	No	chr1R	666586443	666586512	-	0-9:T>C-9:T>C	0	0	-	-	1	1	-	1	-	0	0	0	0	0	0	0	0	0	0	0	0	0	0	0	0	0	0	0	0	0	0	0	0	-	0	0	0	0
5803979	-	u	TGCAGCTTCCTTCTTCCAGCGCCGCCGTGCCAGGCGAGTGCAAGGGCGTGCTGCTCAACTTCGATGACG	94.203	69	Yes	chr1R	668231296	668231365	+	0-7:T>C-7:T>C	0	0	-	1	-	1	1	1	-	0	0	0	0	0	0	0	0	0	0	0	0	0	0	0	0	0	0	0	0	0	0	0	0	0	0	0	0	0
4093880_Z	SECCE1Rv1G0053480	c	TGCAGCGCGAGGTGAAGGCCGCGAGGGAGGCCAAGGCCGGCACGGCCATGGCCGAGGAGGACGCGGCGT	100.000	69	No	chr1R	669869105	669869174	-	0-42:C>T-42:C>T	1	1	0	0	-	0	-	0	0	1	1	2	1	2	1	1	1	1	1	2	1	1	1	1	1	1	1	1	1	1	1	1	1	-	1	1	1	1
7503480_Z	SECCE1Rv1G0053480	x	TGCAGCTCCCGCAGCTCCCTCTTGACGCGGTCCAGCTCGCGCATCACCTCAGCGTACGTCGCGCCGCCG	97.101	69	Yes	chr1R	669869170	669869239	+	0-30:T>C-30:T>C	0	0	1	1	1	1	1	1	1	0	0	2	0	0	0	0	0	0	0	2	0	0	0	0	0	0	0	0	0	0	0	0	0	-	0	0	0	0
3595321_Z	SECCE1Rv1G0053500	x	TGCAGTTGTCCCCGATCACCGCCACCACCCACAGAGATCCAATCACCTTGCATGGAGGAAAAGAACATA	98.551	69	Yes	chr1R	670128235	670128304	-	0-49:G>T-49:G>T	0	0	1	1	-	1	-	1	1	0	0	2	0	2	0	0	0	0	0	0	0	0	0	0	0	0	0	0	0	0	0	0	0	0	0	0	0	0
5800282	-	u	TGCAGTAGATGTCGGACATGCAACAGTCAAAGATCTGACACCCGATTGCATCTCTATTAGGCACTACCG	98.529	68	No	chr1R	670134662	670134730	+	0-11:T>C-11:T>C	0	0	-	1	1	-	1	1	1	0	0	0	0	0	0	0	0	0	0	0	2	2	0	0	0	0	2	0	0	0	0	0	0	0	0	0	0	0
4102790	-	u	TGCAGGTGGCGCCTCTGCCCTTCCTCCACCATCTCGCGCAGCGTATACTTGGTGGCCACGTACACGGCC	95.588	68	Yes	chr1R	670466650	670466718	+	0-42:G>T-42:G>T	1	1	-	-	-	0	-	-	-	1	1	1	1	1	1	1	1	1	1	2	1	1	1	1	1	1	1	1	1	1	1	1	1	-	1	1	1	1
1112127_Z	SECCE1Rv1G0053690	c	TGCAGATGACCTGCAACCTCGGCTCCATCGTGGGGGGCTCCTTCGGCGTGCTCCTCGCGCCGTTCACCT	95.652	69	No	chr1R	670956655	670956724	-	0-22:C>G-22:C>G	0	0	1	-	1	-	1	-	-	0	0	0	0	0	0	0	0	0	0	0	0	0	0	0	0	0	0	0	0	0	0	0	0	-	0	0	0	0
5802218	SECCE1Rv1G0053690	x	TGCAGCCAGCCGAAGGCGGCGCCCCTGGTGTGGTCGTCCGTGTAGTCGGCGACCAGCGAGTTGATGGCC	98.551	69	Yes	chr1R	670956720	670956789	+	0-8:G>C-8:G>C	0	0	-	1	-	-	-	1	1	0	0	2	0	0	0	0	0	0	0	2	0	0	0	0	0	0	0	0	0	0	0	0	0	-	0	0	0	0
5796252	SECCE1Rv1G0053780	c	TGCAGCCTCCGCTGCCGCCGCTGCTCCCGTGGCTCGCCCTCCGCGACGGCTCCTTCCTCGCCCTCTCCG	100.000	69	No	chr1R	671643170	671643239	+	0-59:G>A-59:G>A	1	1	0	0	0	0	0	0	0	1	1	2	1	1	1	1	1	1	1	2	1	1	1	1	1	1	1	1	1	1	1	1	1	-	1	1	1	1
7086611_Z	-	u	TGCAGGACGTCCCCGACAGGCTCCTGGAGCCGATCCTGGCGCGTCTCATGTCGTCGCCTTTCTGCCTCG	95.652	69	Yes	chr1R	673221268	673221337	-	0-18:G>A-18:G>A	0	0	-	-	-	1	-	-	-	0	0	0	0	0	0	0	0	0	0	0	0	0	0	0	0	0	0	0	0	0	0	0	0	-	0	0	0	0
5788483	-	u	TGCAGCAGGATGTACGAGGCGATCTGACAGACCATCGATATGACGAACATGACCGTGGCCGCCACGAAC	97.101	69	No	chr1R	673763790	673763859	+	0-5:C>T-5:C>T	0	0	1	1	1	1	1	1	1	0	0	2	0	0	0	0	0	0	0	2	0	0	0	0	0	0	0	0	0	0	0	0	0	-	0	0	0	0
1207596	SECCE1Rv1G0054280	x	TGCAGTGTTACCAGCTGATAAGCAAAGAAGATCACGTAACTCCTTGCCTTTCGCCAAAACGGCCTTCAG	97.101	69	No	chr1R	673834585	673834654	+	0-56:A>G-56:A>G	0	0	-	1	1	-	1	1	1	0	0	-	0	-	0	0	0	0	-	0	-	0	-	0	-	-	0	0	0	-	-	0	-	-	-	-	-	-
3360141_Z	SECCE1Rv1G0054570	o	TGCAGGAACCATCCCCGTCTCCAACCAATCGAGTATGGACAAGCTGCTGGCCTTCTCCATCCTGAGCGC	100.000	69	Yes	chr1R	675427994	675428063	-	0-8:C>T-8:C>T	1	1	-	0	0	-	0	0	0	1	1	1	1	1	1	1	1	1	1	2	1	1	1	1	1	1	1	1	1	1	1	1	1	-	1	1	1	1
17404251_Z	-	u	TGCAGTAGGGCCCGTTGAGCCAGCCGTCGGTGATCTGCTTGTAGGCAGCCTCGGTGAGGTGGATGCCGT	95.652	69	Yes	chr1R	676404521	676404590	-	0-7:G>T-7:G>T	0	0	1	-	-	1	-	1	1	0	0	0	0	0	0	0	0	0	0	0	0	0	0	0	0	0	0	0	0	0	0	0	0	0	0	0	0	0
3576944	-	u	TGCAGATGAAAGCCGTCGCGGCAGCCGTGGTTAGGAGGTTCGCCGTTCAAGTACTGGTGCCTGCCGGGA	95.833	72	No	chr1R	677295871	677295943	+	0-12:C>T-12:C>T	1	1	0	-	-	0	-	0	0	1	1	1	1	1	1	1	1	1	1	2	1	1	1	1	1	1	1	1	1	-	1	1	1	-	1	1	1	1
5802086	SECCE1Rv1G0055080	o	TGCAGGTCGAAGTCGAACCAGTACGAGAGCACGTCGCTGGTGCAGGTCGAGGGGGTGAACACCAAGGAG	95.588	68	No	chr1R	678154041	678154109	+	0-5:G>A-5:G>A	0	0	-	-	-	1	-	-	-	0	0	0	0	0	0	0	0	0	0	0	0	0	0	0	0	0	0	0	0	0	0	0	0	0	0	0	0	0
3745718_A	SECCE1Rv1G0055090	c	TGCAGCAGGTTCAGTATGCGGCAGCCACACCGAACACACCTTGTGAGGAAGAAGCACATGCACAAAACA	98.551	69	No	chr1R	678160981	678161050	+	0-62:C>G-62:C>G	1	1	-	0	0	-	0	0	0	1	1	-	-	-	1	1	-	1	1	-	-	-	-	-	1	1	1	1	-	-	1	-	1	-	1	1	-	-
1021495_Z	SECCE1Rv1G0055160	x	TGCAGGTAGACTGCCGCGGCCTCCAGCACGGCCGCGGCGACGTTGGCCCCCACCAGGTACACGAAGGCG	94.203	69	Yes	chr1R	678363081	678363150	-	0-16:C>T-16:C>T	0	0	-	1	1	-	1	-	1	0	0	2	0	2	0	0	0	0	0	0	0	0	0	0	0	0	0	0	0	0	0	0	0	0	0	0	0	0
1238938_Z	SECCE1Rv1G0055190	x	TGCAGAATTTGCAAACTGGGACCACTTGAAGGGTACTCCTCCAGCCGCAGGCCTCCAGCGGTCAGCTCC	97.101	69	Yes	chr1R	678431620	678431689	-	0-5:A>C-5:A>C	0	0	-	1	1	1	1	1	1	0	0	2	0	2	0	0	0	0	0	0	0	0	0	0	0	0	0	0	0	-	0	0	0	-	0	0	0	0
7415964_Z	SECCE1Rv1G0055210	x	TGCAGAAACGAGGAGTAGATGGCGCAGAACGGCTTCATCCCCTCGGCGGCGAGCCCCGCCGCGAAGGTC	98.551	69	Yes	chr1R	678557942	678558011	-	0-11:G>C-11:G>C	0	0	-	1	1	-	1	1	-	0	0	0	0	0	0	0	0	0	0	0	0	0	0	0	0	0	0	0	0	0	0	0	0	0	0	0	0	0
3596465_Z	SECCE1Rv1G0055470	x	TGCAGGATGCCGAGGAAAAGGATGAAGATGCCGAGGCCGCGGTGCGCCGGGATGTCGGCCTGGATCTTG	98.551	69	No	chr1R	680639744	680639813	-	0-38:G>A-38:G>A	0	0	-	1	1	1	1	1	1	0	0	2	0	2	0	0	0	0	0	0	0	0	0	0	0	0	0	0	0	0	0	0	0	-	0	0	0	0
983811	SECCE1Rv1G0055880	o	TGCAGCTGAATGAGGCGGTCAGAAGGGGTCCCTATCTTTCTGAGAAGAGGCAGCGTGTGGAGGCACAGC	95.652	69	Yes	chr1R	683469988	683470057	-	0-19:C>T-19:C>T	0	0	-	-	-	1	-	-	-	0	-	0	0	0	0	-	0	0	0	0	-	0	0	-	-	0	0	0	-	0	0	0	0	-	0	-	0	0
5204544_A	SECCE1Rv1G0056060	x	TGCAGAACTCCTTGACCATCAGGGCCTCCTGCGGCAGGTCTGTCGTGACGACGTGCTTGCTCGGCTGCG	100.000	69	Yes	chr1R	684772645	684772714	-	0-11:T>C-11:T>C	0	0	-	1	1	-	1	-	-	0	0	0	0	0	0	0	0	0	0	0	0	0	0	0	0	0	0	0	0	0	0	0	0	0	0	0	0	0
100116585	SECCE1Rv1G0056300	c	TGCAGAGGTACCGGCAGAACGCCGAGTTCTTCGTGTGCTCGTGCGTCGGCAAGGGCGCCGTCAACGTCC	98.551	69	Yes	chr1R	686176015	686176084	-	0-49:C>G-49:C>G	1	1	-	-	-	0	-	-	-	1	1	1	1	1	1	1	1	1	1	1	1	1	1	1	1	1	1	1	1	1	1	1	1	-	1	1	1	1
3595794	SECCE1Rv1G0056360	x	TGCAGAACTCCTCGGAGGAGAGCGCCGAGGCCCAGGAGCGGCACACGGCGCGGAAGCGCAGGATGGATT	100.000	69	No	chr1R	686576156	686576225	-	0-13:G>C-13:G>C	1	1	0	0	0	0	0	0	0	-	-	2	1	2	-	-	-	-	1	2	1	1	1	-	1	-	1	1	-	-	-	1	-	-	1	-	-	1
5788605	SECCE1Rv1G0056530	c	TGCAGAGCAAGTTCTTCAACACCTTCGCCGCGCCCTTCACCAAGCGGGGGCTGCTGCTCAAGGTGCTGC	97.101	69	No	chr1R	687219584	687219653	+	0-46:G>C-46:G>C	0	0	1	1	1	1	1	1	1	0	0	2	-	-	0	-	-	0	0	2	0	0	0	0	0	0	0	0	-	-	0	0	0	0	0	0	0	0
3360451	-	u	TGCAGGTAGGTTAGATAGATCCATAGACGCTACGTACCCTTGAATGATGCATGCCATGGCCAAGTTCAT	100.000	69	No	chr1R	688066942	688067011	-	0-46:A>G-46:A>G	1	1	-	0	0	0	-	-	0	1	-	2	1	2	-	-	1	1	-	1	1	-	1	1	-	1	1	1	1	1	1	1	1	-	1	1	1	1
1217503	-	u	TGCAGCCCTTGTTGTGTACAGTGCAACCCTCTTGCATTTATGTCTGTTGGCTTTCCGTTAAGAAACACA	94.203	69	No	chr1R	688721931	688722000	+	0-9:T>A-9:T>A	0	0	1	-	-	-	-	1	1	0	0	0	0	0	0	0	0	-	0	0	0	0	0	0	0	0	0	0	0	0	0	0	0	0	0	0	0	0
5040885	SECCE1Rv1G0056800	c	TGCAGCTCGCCGACGGCAGCATGGAGGCCGTGGCGCCCTCGCCGTCAGTGCCTAGCTTCGTGACCAACC	98.551	69	No	chr1R	689253156	689253225	+	0-24:A>G-24:A>G	0	0	1	1	1	1	1	1	1	0	0	2	-	-	0	0	0	0	0	-	-	-	-	-	-	0	-	0	0	0	-	-	-	-	0	0	-	0
991082	-	u	TGCAGCTGGTGGTGATGAAAGGTGCGGCGCAGGAGGCACGGACAAGAACGACCACGGCCATGACACCGA	95.588	68	Yes	chr1R	690000740	690000808	-	0-9:T>C-9:T>C	0	0	1	1	1	1	1	1	1	0	0	0	0	0	0	0	0	0	0	2	0	0	0	0	0	0	0	0	0	0	0	0	0	-	0	0	0	0
3362582	-	u	TGCAGAGAGCGCCGCCTCCACTCTCCCAGGCCTTCTCCCCATCTGCGACATCAGCACACGATGCGGGCA	100.000	69	No	chr1R	691669388	691669457	+	0-43:T>C-43:T>C	1	1	-	0	0	0	0	0	0	1	1	2	1	1	1	1	1	1	1	2	1	1	1	1	1	1	1	1	1	1	1	1	1	-	1	1	1	-
3746977_Z	SECCE1Rv1G0057100	o	TGCAGGTGAAGCAGCTGGAGGATGCGGTGCAGGAGCTCGTGGCCTCCTACGAGGACTGCGCGTACCTCG	97.101	69	Yes	chr1R	692201096	692201165	-	0-16:G>C-16:G>C	1	1	-	0	0	-	0	0	0	1	1	1	1	1	1	1	1	1	1	1	1	1	1	1	1	1	1	1	1	1	1	1	1	-	1	1	1	1
100078097	-	u	TGCAGTGGCCGCCTCAGAGCCAGAGCCAGTACCTGCCGGCCACCGAGCTCGGCGGCTTCCTTGGCTCGA	98.507	67	Yes	chr1R	693771988	693772055	+	0-13:T>G-13:T>G	1	1	-	-	0	-	0	-	0	1	1	-	-	1	-	-	1	1	-	1	1	-	1	1	-	-	1	1	-	1	-	1	1	-	1	1	1	1
100076030	SECCE1Rv1G0057540	c	TGCAGCGCCCGTTTAACCCAGGAGCAGGAGAAGGTGGTTGCAGATAAGGTGAAGGCCGTCCGATCTGAA	100.000	69	No	chr1R	693890795	693890864	-	0-44:T>G-44:T>G	1	1	-	0	0	0	0	-	-	1	1	1	1	1	1	1	1	1	1	1	1	1	1	1	1	1	1	1	1	1	1	1	1	-	1	1	1	1
3362981	SECCE1Rv1G0057590	p	TGCAGCTTGAGCTAACAAGTTACCAAGACACATGAACTGTACAGAATCGGTGCTGCATTTTGCCCAAGC	100.000	69	No	chr1R	694122518	694122587	-	0-8:G>C-8:G>C	-	1	0	0	0	0	0	0	0	-	-	2	1	2	-	-	-	-	1	1	1	1	-	-	-	-	1	-	-	-	-	-	-	-	-	-	-	1
1107249_A	SECCE1Rv1G0057910	x	TGCAGCAGGCCGTAGTCCTGCGCCATCAGGTGCTCCATCCGCAGCGGATCAGTACCACTACTGCTGCTG	95.652	69	No	chr1R	696056226	696056295	-	0-50:A>G-50:A>G	0	0	1	-	1	-	1	1	-	0	0	0	0	0	0	0	0	0	0	0	0	0	0	-	0	0	0	0	0	0	0	0	0	-	0	0	0	0
1113124_Z	-	u	TGCAGACGGGAGGAAGAAGACGAATCCGGTCCCCACGATCCATCTAAGCCCCCGTTCAATTAACTACGC	97.101	69	Yes	chr1R	696886207	696886276	+	0-27:G>T-27:G>T	0	0	-	1	1	1	1	1	-	0	-	1	0	2	-	-	-	0	0	2	0	0	-	-	-	-	0	-	-	-	-	0	-	-	-	-	-	0
5222186_A	SECCE1Rv1G0058280	c	TGCAGCTGGAAGCCGCCGAGGAGGAGCTGCGGGCTGAAGCGCCCCTCCCTCCGCTGGCCTGGAGCACGC	98.551	69	No	chr1R	698562723	698562792	-	0-34:T>C-34:T>C	0	0	1	1	1	1	1	-	1	0	0	2	0	2	0	0	0	0	0	2	0	0	0	0	0	0	0	0	0	0	0	0	0	0	0	0	0	0
3597739_Z	SECCE1Rv1G0058280	x	TGCAGCCGCAGGGCGTGGGTGGGCTCGTTCTCCTCCTGCTGCACGACGCAGAGGGAGCGGCCGTCCGAG	97.015	67	Yes	chr1R	698562788	698562855	+	0-20:G>T-20:G>T	1	1	-	0	-	-	-	0	0	1	1	1	1	1	1	1	1	1	1	1	1	1	1	1	1	1	1	1	1	1	1	1	1	-	1	1	1	1
5216145	SECCE1Rv1G0058440	o	TGCAGGATCCTGGGAGACGTCTTCATGGGCCCCTACCACACCGTCTTCGACTACGGCAAGCTGCGGGTC	98.551	69	No	chr1R	700063376	700063445	+	0-17:C>T-17:C>T	0	0	-	1	-	1	-	1	1	0	0	0	0	0	0	0	0	0	0	1	0	0	0	0	0	0	0	0	0	0	0	0	0	-	0	0	0	0
5200556_A	SECCE1Rv1G0058480	p	TGCAGCTGTCGCCGCCGCTGCTCACCAGCGGCTGCACCGTGCCGCTGCTCCCGGCCGCGGCCGTGGTGC	100.000	69	No	chr1R	700965933	700966002	-	0-67:G>T-67:G>T	1	1	-	-	-	0	-	-	-	1	1	1	1	1	-	1	-	1	-	2	-	1	1	1	-	-	1	-	-	1	-	-	1	-	1	1	-	-
17390236_A	-	u	TGCAGGATGGCATTCTGTCAATTCCCTATCCAAGACCATTGGAGATAGAAAGATAGATATATTCCTTAA	94.030	67	Yes	chr1R	701064975	701065042	+	0-66:T>C-66:T>C	0	0	-	-	-	1	-	-	-	0	0	0	0	-	0	0	0	0	0	-	0	0	0	0	-	0	0	0	0	0	0	-	0	-	0	0	0	0
3883612	SECCE1Rv1G0058590	o	TGCAGGGACTTTCGCGTCGTACATGGTCGTGAGCGCGTTCGCCCTCGTGTTCGTCATACTTTGGGTGCC	100.000	69	No	chr1R	701101986	701102055	+	0-9:T>C-9:T>C	1	1	0	0	0	0	0	0	0	-	-	2	1	1	-	-	-	-	-	0	1	1	1	1	1	-	1	1	-	-	1	1	1	-	1	-	-	1
1382124	-	u	TGCAGCACGGTGAAGTGATCCCTGCCGCAATGTATTCCGATGGTGTCACGGTTGAACCAGCGATCCATT	95.652	69	No	chr1R	701113453	701113522	+	0-8:G>C-8:G>C	0	0	1	-	-	1	-	-	1	-	-	0	0	0	-	-	-	-	-	-	0	0	0	0	0	-	0	0	-	-	0	0	0	0	0	-	-	0
5034845	-	u	TGCAGTGCAGCTTGTTCAAGCAATGTGGACATCCTACCTTGCCTACATCATTTTGGAATCAGCTGGAGC	97.101	69	No	chr1R	701395971	701396040	+	0-24:G>A-24:G>A	0	0	-	-	-	-	1	-	1	0	0	2	0	2	0	0	0	0	0	0	0	0	0	0	0	0	0	0	0	0	0	0	0	-	0	0	0	-
5034690	SECCE1Rv1G0058700	x	TGCAGCGGCCGCGCGTGGATGATGATGCCCGTCCCCTCGCCAGCCGACGCCATCGCGGCTGATGCTCGC	98.551	69	No	chr1R	701734697	701734766	+	0-46:A>C-46:A>C	0	0	-	-	-	1	-	-	-	0	0	0	0	0	0	0	0	0	0	0	0	0	0	0	0	0	0	0	0	0	0	0	0	-	0	0	0	0
17396820_Z	SECCE1Rv1G0059300	x	TGCAGTAATTTAGTGTGTTGTTTTTACCTATAGTGCCACCAAGTTCTATGACACAAACATCAGCTGGCT	95.652	69	Yes	chr1R	705119111	705119180	+	0-6:A>T-6:A>T	0	0	1	-	-	-	1	1	-	0	-	0	0	0	0	0	0	0	0	0	0	0	0	0	0	-	0	0	0	0	0	0	0	-	0	0	0	0
1076424	-	u	TGCAGGCATTTGCGGGCTAAACTATCATGGGCGTCGTTGTCCGTTTATCGTTACGCTCGCACGTCGGGA	97.101	69	No	chr1R	705127698	705127767	+	0-36:T>C-36:T>C	0	0	1	1	1	1	1	1	1	0	0	2	0	1	0	0	0	0	0	1	0	0	0	0	0	0	0	0	0	0	0	0	0	-	-	0	-	0
2243176	SECCE1Rv1G0059350	o	TGCAGATCAAAATCCAGTCAGTGAAGTTGGCAAGGAAGTATCTGAGAAGGGTTTCCTCCGAGCTCGAGG	95.652	69	No	chr1R	705486894	705486963	+	0-22:G>A-22:G>A	0	0	-	1	1	-	-	1	1	0	0	2	0	0	0	0	0	0	0	2	0	0	0	0	0	0	0	0	0	-	0	0	0	-	0	0	0	-
2263599_Z	SECCE1Rv1G0059540	c	TGCAGGCGCAGCCCGGCACGTACGCCGTGGTGATCAGCATGGAGAACATCACGCTCAACTGGTACTTCG	98.507	67	Yes	chr1R	706691374	706691441	-	0-11:C>G-11:C>G	0	0	1	-	1	1	1	-	-	0	-	2	-	2	0	0	0	0	-	0	0	0	0	0	0	0	0	-	0	0	0	0	0	-	0	0	0	0
3350996	SECCE1Rv1G0059540	x	TGCAGCAGGTCCTTGGCGAGGTCCACGGCGATGAGCCCCGCGCTGCACCCCATGCCGCCCAGGTTGTAG	100.000	69	Yes	chr1R	706691437	706691506	+	0-23:C>G-23:C>G	1	1	-	0	-	-	0	0	0	1	1	1	1	1	1	1	1	1	1	1	1	1	1	1	1	1	1	1	1	1	1	1	1	1	1	1	1	1
3595399_Z	SECCE1Rv1G0059540	x	TGCAGTTGACGACGAGCACGCCGATGTCCTTGGGCTTCACCCCCGTCTTGGCCAACAGCTGGTCCAGCG	100.000	69	Yes	chr1R	706691579	706691648	+	0-37:C>G-37:C>G	1	1	0	0	0	0	0	0	0	1	1	2	1	1	1	1	1	1	1	2	1	-	1	-	1	1	1	1	1	-	1	1	1	-	1	1	-	1
5803115_Z	SECCE1Rv1G0059800	c	TGCAGATGGGGACCAAGTTCAGGGTGCTCGAGGCGGACTTGGCGCGGTCGCGGTGGGCGAGGCTGAGGA	95.652	69	Yes	chr1R	707814154	707814223	+	0-20:A>G-20:A>G	0	0	1	1	-	1	-	1	1	0	0	0	0	0	0	0	0	0	0	0	0	0	0	0	0	0	0	0	0	0	0	0	0	-	0	0	0	0
5796284	SECCE1Rv1G0059810	c	TGCAGCGCGTGCAGGCGCACCTCCCGAACGCGACGCAGGTGGTGGGCCTGCTGACCCTGCTGCTCGCCG	97.101	69	Yes	chr1R	707862948	707863017	-	0-39:T>C-39:T>C	0	0	1	1	1	1	1	1	1	0	0	2	0	0	0	0	0	0	0	2	0	0	0	0	0	0	0	0	0	0	0	0	0	-	0	0	0	0
3732399	SECCE1Rv1G0059820	x	TGCAGCTCAGTGACGTCGGTCTCCTGCTCCTTGAGGCCATAGTACTCGAGCAGCTCGCCCTCGAGCTTC	100.000	69	Yes	chr1R	707881279	707881348	+	0-38:A>G-38:A>G	1	1	0	0	-	-	0	-	0	1	1	1	1	1	-	-	1	1	-	1	1	-	1	-	1	-	-	1	1	1	1	1	1	-	1	1	1	-
3595961	SECCE1Rv1G0059840	c	TGCAGCCCAAGCTCATCGCCTGCGGCAAATCGGCCGCGGCGTCCACCATGGCCGTCCGCTTCCTGCTCG	98.551	69	No	chr1R	707948718	707948787	-	0-31:G>C-31:G>C	0	0	1	1	1	1	1	1	1	0	0	2	0	0	0	0	0	0	-	0	0	0	0	0	0	0	0	0	0	0	0	0	0	-	0	0	0	0
3589701	SECCE1Rv1G0059840	x	TGCAGGGCCATGAACAGCCCCAGGCTGAACATGGCCATGCCCAGCCCCGCGTCGGAGAGGATGGAGATG	98.551	69	No	chr1R	707948783	707948852	+	0-38:G>C-38:G>C	1	1	-	-	-	0	-	-	-	1	1	1	1	1	1	1	1	1	1	1	1	1	1	1	1	1	1	1	1	1	1	1	1	-	1	1	1	1
5040763_Z	-	u	TGCAGAGGCAAGGAGCAGAGAGTGGGCATGGACGTCGTCGCCCCGGACCGCATGCGGATTGCGCCGAGA	97.143	70	Yes	chr1R	708279456	708279526	-	0-8:C>A-8:C>A	0	0	-	-	-	1	-	-	-	0	-	0	0	0	-	0	0	0	0	0	0	0	0	0	0	0	-	0	0	-	-	0	0	-	-	0	-	0
17396658	-	u	TGCAGCGCGGCATCGTCGCCACCAACCAGACCGCGAACAGCGTGACGTCCACGCTGCACATCATCTCAG	97.101	69	Yes	chr1R	708627561	708627630	-	0-35:A>C-35:A>C	0	0	1	1	1	1	1	1	1	0	0	2	0	2	0	0	0	0	0	0	0	0	0	0	0	0	0	0	0	0	0	0	-	-	0	0	-	0
1202914_A	-	u	TGCAGGAGCGGCGAAAGTAGACATCAAAGAGACTGGAAACAGAATTACAGCCAGCCTTGCATCTACGTT	94.030	67	No	chr1R	709894409	709894476	+	0-31:A>G-31:A>G	0	0	-	-	-	1	-	1	-	0	0	0	-	0	0	0	0	0	0	-	0	0	0	0	0	0	0	0	0	0	0	0	0	-	-	0	0	0
100141739	SECCE1Rv1G0060570	o	TGCAGGTTCTCCGGACGTCCTTCCAGAGGAATTACGCCGATCCGAACGAGGTCGCCGCCGTCATACTCG	98.551	69	No	chr1R	710567059	710567128	-	0-25:G>C-25:G>C	1	1	0	0	0	-	-	0	0	1	1	-	-	1	-	1	1	1	-	1	1	1	-	-	-	1	1	-	1	-	-	-	1	-	1	1	1	-
100172185_Z	SECCE1Rv1G0060580	x	TGCAGATGATGCTGAGGGTCTTTCCGGTGCCTGCGGCAACGCGGGGGAGGCTGAATCGTTAGTGGTGGC	94.203	69	Yes	chr1R	710660105	710660174	-	0-39:C>G-39:C>G	0	0	-	-	-	-	1	-	-	0	0	0	0	0	0	0	0	0	-	0	0	0	0	0	0	0	0	0	0	0	0	0	0	-	0	-	0	0
2364299	SECCE1Rv1G0060740	c	TGCAGGTGGCGCTGGACTACGCGTGCGGGCAGGGCGCGGACTGCTCGCCAATCCAGCCCGGCGGGAGCT	98.551	69	Yes	chr1R	712047753	712047822	-	0-49:A>G-49:A>G	0	0	1	1	1	1	-	-	1	0	0	2	0	0	0	0	0	0	0	0	0	0	0	0	0	0	0	0	0	0	0	0	0	0	0	0	0	0
3750538_Z	SECCE1Rv1G0060780	x	TGCAGATCAAGGGCAGAGCACACAACCCCATAGCTCCCCTTGCCAATGACCTCCTGGATCTTGTACCGA	98.529	68	Yes	chr1R	712221382	712221450	-	0-23:A>G-23:A>G	0	0	1	-	1	1	-	-	-	0	0	0	0	0	0	0	0	0	0	0	0	0	0	0	0	0	0	0	0	0	0	0	0	0	0	0	0	0
3592580_Z	SECCE1Rv1G0060800	c	TGCAGGAGGCCACGGGCCTCGCCACGCTCTTCGACGTGGTCACCCAGCGGTGGCTGGACGCCGACGCGC	100.000	69	Yes	chr1R	712252471	712252540	+	0-6:A>C-6:A>C	1	1	-	-	0	0	0	0	0	1	1	2	1	2	1	1	1	1	1	1	1	1	1	1	1	1	1	1	1	1	1	1	1	-	1	1	1	1
984688	SECCE1Rv1G0060830	c	TGCAGAATGCCACGGGCCTCGCCACGCTCTACGACTTCGCCAAGCAGCGGCCGTACGCGTCGGCGGGCG	95.652	69	Yes	chr1R	712293167	712293236	-	0-7:T>C-7:T>C	0	0	1	1	-	1	-	-	-	0	0	0	0	0	0	0	0	0	0	2	0	0	0	0	0	0	0	0	0	0	0	0	-	-	0	-	0	0
3592113_Z	SECCE1Rv1G0060830	x	TGCAGCGCCTCCAGCTCGCCGCGCTGGCGCGCGTTGATGAGCCCCGTGAAGTAGGCCGAGTCGGCGTGC	100.000	69	Yes	chr1R	712293313	712293382	+	0-17:G>C-17:G>C	1	1	0	0	-	-	0	0	0	1	1	1	1	1	1	1	1	1	1	2	1	1	1	1	1	1	1	1	1	1	1	1	1	-	1	1	1	1
1236979	SECCE1Rv1G0060850	x	TGCAGGTAGTCGGTGATGCTGGAGTAGGCCGACGGCGCGACACCACCATCGTCCCCGCCGCCGCACGCC	94.203	69	Yes	chr1R	712401977	712402046	+	0-37:C>T-37:C>T	0	0	1	-	-	1	-	-	-	0	0	0	0	0	-	-	0	0	0	0	0	0	0	-	0	0	0	-	0	0	0	0	0	0	0	0	-	-
7585805_Z	-	u	TGCAGAGCGGGCAGGTGCTCTTCTTCTCCATCCACAGCGCGATGCAGCGCTGGTGGAACACGTGCCGGC	97.101	69	Yes	chr1R	712537675	712537744	-	0-7:C>T-7:C>T	0	0	1	1	1	1	1	1	1	0	0	0	0	0	0	0	0	0	-	0	0	0	-	-	0	0	0	0	0	0	0	0	0	-	0	0	0	0
16521999	-	u	TGCAGAGCGGGCAGGTGCTCTTCTTCTCCATCCACAGCGCGATGCAGCGCTGGTGGAACACGTGCCGAG	97.015	67	No	chr1R	712537677	712537744	-	0-17:C>T-17:C>T	0	0	-	1	1	1	1	-	1	0	-	2	0	0	0	0	0	0	0	0	0	0	0	0	0	0	0	0	0	0	0	0	0	-	0	0	0	0
17347444_Z	SECCE1Rv1G0060890	x	TGCAGAGCGGGCAGGTGCTCTTGCTCTTGATCCACAGCGCGAGACAGCCCCGATGGAACACGTACCGAG	95.522	67	No	chr1R	712574916	712574983	-	0-17:C>T-17:C>T	0	0	-	1	-	-	1	1	1	0	0	0	0	0	0	0	0	0	0	0	0	0	0	0	0	0	0	0	0	0	0	0	0	-	0	0	0	0
2273922	-	u	TGCAGTCGGATCAGAGGAACCGAATCGTACTAGAAGAGACAAATCTTCTAGTACTCGTATGTCTATCTC	97.101	69	No	chr1R	712671712	712671781	+	0-40:A>C-40:A>C	0	0	-	1	1	-	1	1	1	0	0	2	-	1	0	0	0	0	0	1	0	0	0	0	-	0	0	-	0	0	0	0	0	0	0	0	0	0
100141459	-	u	TGCAGGGTTCCCAGCAGGGATTATTGTGCAGGGCCAATAAATGAGTGCCATGTGTCCCTGTGAGCCAAC	97.059	68	No	chr1R	713049349	713049417	-	0-49:A>G-49:A>G	1	1	-	-	-	0	-	-	-	-	1	1	1	-	-	1	1	1	-	1	1	1	1	-	-	1	-	-	-	1	1	-	-	-	1	-	1	1
3595648_A	SECCE1Rv1G0061360	x	TGCAGGGCCTTGACGAAGCTCTTGCTGCGCTCCATGGAGGCCTCGTCGACGGTGGCCCCCTCCCAGCCC	100.000	69	No	chr1R	715092135	715092204	-	0-50:G>C-50:G>C	1	1	0	0	0	-	0	0	-	1	1	2	1	2	1	1	1	1	1	2	1	1	1	1	1	1	1	1	1	1	1	1	1	1	1	1	1	1
1215478	SECCE1Rv1G0061440	x	TGCAGCATGGCGTCCACGACGACGACGAGCGGGAGCTGCGCGCGCGGCCGCTTGGCGCTGCCGCTCGCC	97.101	69	Yes	chr1R	715964136	715964205	-	0-14:C>G-14:C>G	0	0	1	1	1	-	1	1	-	0	0	2	-	2	0	0	0	0	0	0	0	0	0	0	0	0	0	0	0	0	0	0	-	0	0	0	0	0
4105285_A	SECCE1Rv1G0061440	c	TGCAGGGGGACAACATGAGCAAGAACATCCGCGCCGGCGAGAGGCCGCTGTTCCCGTTCCAGGCGCCCA	100.000	69	No	chr1R	715964588	715964657	+	0-49:G>C-49:G>C	1	1	0	0	0	0	0	0	0	1	1	2	1	0	1	1	-	1	-	2	1	-	1	1	1	1	1	1	1	1	1	1	1	-	-	1	1	1
1210756	SECCE1Rv1G0061530	c	TGCAGCTGCCTCCTGGGAAATGCACATCACCGAAGCAGAATCGGGTTCAGTGTGGCTCCTGCTCAGAGG	97.101	69	No	chr1R	716371816	716371885	+	0-28:A>C-28:A>C	0	0	1	1	1	1	1	1	1	0	0	2	0	2	0	0	0	0	0	2	0	0	0	0	0	0	0	0	0	0	0	0	0	-	0	0	0	0
5970959	SECCE1Rv1G0061750	c	TGCAGAGCGAGCCGACGGACGTGGAGGTCGCCGAGGCCATGAACATGCCGGTGCAGCGGCTACGGCGGC	95.652	69	No	chr1R	717166009	717166078	-	0-21:T>C-21:T>C	0	0	-	1	1	-	1	-	1	-	-	0	0	0	0	0	0	0	-	2	0	0	0	0	0	0	0	0	-	0	0	0	-	0	0	0	-	0
2254117	SECCE1Rv1G0061760	x	TGCAGCGCGAGGCCGACGATGGCGAGGACGCAGCCTGCGGCATGGAGCGCGGGCGCGAGGAACTCGACG	97.101	69	Yes	chr1R	717297405	717297474	-	0-35:T>G-35:T>G	0	0	1	-	-	1	-	-	-	0	0	0	0	0	0	0	0	0	0	0	0	0	0	0	0	0	0	0	0	0	0	0	0	-	0	0	0	0
7513997_Z	-	u	TGCAGGCAATCAGCTCCCGTCGTTATGCCTTTTCAATTAGATACGCATACTTGTGATTGATAGCATCTG	94.030	67	Yes	chr1R	717306144	717306211	-	0-11:A>G-11:A>G	0	0	-	1	1	-	1	1	1	0	0	0	0	0	0	0	0	0	0	0	0	0	0	0	0	0	0	0	0	0	0	0	0	0	0	0	0	0
5213835_Z	SECCE1Rv1G0062080	x	TGCAGTCGATGTCCTCGACGACGAGGATGGAGCGGTTGCTCATGCCGACGAGCAGCCTGCGGAGGTCCG	98.551	69	No	chr1R	718421810	718421879	+	0-7:G>A-7:G>A	0	0	-	-	1	-	1	-	-	0	0	0	0	0	0	0	0	0	0	-	0	0	0	0	-	0	0	0	0	-	0	-	0	0	0	0	0	0
7504368_Z	SECCE1Rv1G0062120	x	TGCAGGCGTCACCGTCACCTCCTGGATCAGCGCCTCGATCTCTGGATAGGTGGCATGGTAGTCGATGGA	97.101	69	Yes	chr1R	718456645	718456714	-	0-23:G>C-23:G>C	0	0	-	-	1	-	1	-	-	0	0	0	0	0	0	0	0	-	0	0	0	0	0	0	0	0	0	0	0	0	0	0	0	-	-	0	0	0
10592763	SECCE1Rv1G0062540	c	TGCAGCTCTTCGAGGATATGAAGCGGTGCGGCATGGCGCCCACCGCGCGCACCTTCGTGCTCGTGCTCG	98.551	69	No	chr1R	720278424	720278493	-	0-16:T>G-16:T>G	0	0	-	-	-	1	1	-	1	0	0	0	0	0	0	0	0	-	0	0	0	0	0	0	-	0	0	0	0	0	0	0	0	0	0	0	0	0
3600358_B	SECCE1Rv1G0062540	x	TGCAGCGCGGCGTCCCCGAGCCCGTTGCTGGCGTAGCCCTCGATCATGAGGTGCCAGGAGGCCATGTCC	98.551	69	No	chr1R	720278489	720278558	+	0-28:T>C-28:T>C	1	1	-	-	-	0	-	-	-	-	-	1	1	1	1	1	1	1	1	1	1	1	1	1	1	1	1	1	1	1	1	1	1	-	1	1	1	1
3889189	-	u	TGCAGGGAAAAAGACGTCATTGATTGTTTCAGCAAGTACAAAAACAAGCAAAGATGTCGTTGCGCAGCC	98.551	69	No	chr1R	720562146	720562215	-	0-65:A>C-65:A>C	1	1	-	-	0	-	0	0	-	1	2	2	2	1	0	-	2	1	1	1	1	-	1	1	1	1	1	1	1	-	1	1	1	-	1	1	1	1
5799976	SECCE1Rv1G0063100	o	TGCAGGATGACTTGACGATGGACGACTGGAAACTTGTGATGAAGCTGAAGAAGATACTGAGTATCCCAT	97.101	69	No	chr1R	723090829	723090898	-	0-61:T>C-61:T>C	0	0	1	1	1	-	1	-	1	0	0	2	0	0	0	0	0	-	0	2	0	0	0	0	0	0	0	0	0	0	0	0	0	-	0	0	0	0
1128695_A	-	u	TGCAGCCAAACAAGCAGTGTGCTTGACAGAAGGGAGCCGAGATTGAGCAGGAAGTAGTACCAGTTGAAG	98.551	69	Yes	chr1R	724544954	724545023	+	0-23:T>C-23:T>C	0	0	-	1	1	-	1	1	-	0	-	0	0	-	0	0	0	0	0	0	-	-	0	-	-	0	0	0	0	-	0	0	0	-	0	0	0	0
2336650_Z	SECCE1Rv1G0063380	x	TGCAGCGCCGACTTGTCGAGCACCTGGTCGTCGGCCAGGGACCCCGGCCAGCCGATGCAGACGTCGGTG	98.551	69	No	chr1R	724701705	724701774	-	0-32:G>T-32:G>T	0	0	-	1	-	-	1	1	1	0	0	2	0	0	0	0	0	0	0	0	0	0	0	0	0	0	0	0	0	0	0	0	0	-	0	0	0	0
3350007_A	SECCE1Rv1G0063380	c	TGCAGAAGCGCACCGAGGTGAAGCTCCAGGACCTCCCCGTGGTGCTCGGCGCCTGCTGCGTGCTCCACA	97.101	69	No	chr1R	724701971	724702040	+	0-40:G>C-40:G>C	1	1	-	0	0	-	0	0	0	1	1	1	1	1	1	1	1	1	1	1	1	1	1	1	1	1	1	1	1	-	1	1	1	-	1	1	1	1
5802002	SECCE1Rv1G0063390	c	TGCAGGAGCGTCTTCGCGCTCGACTCGCCGCCGCTCTGGGGGCTCGAGTCCGTCTGCGGCCGCCGCCCG	98.551	69	Yes	chr1R	724709028	724709097	+	0-17:G>C-17:G>C	0	0	1	1	1	1	1	-	1	0	0	0	0	0	0	0	0	-	0	2	0	0	0	0	0	0	0	0	0	0	0	0	0	-	0	0	0	0
2305840_Z	SECCE1Rv1G0063650	c	TGCAGGGCTTCCGCGTCCTCGTCGTCGACAGCCTCGACAACGCCTCCGAGGAGGCCATCCGCCGCGTCC	97.101	69	Yes	chr1R	726190131	726190200	+	0-30:G>A-30:G>A	0	0	1	1	-	1	1	1	1	-	0	0	0	-	0	-	-	0	0	0	-	0	0	0	0	0	0	0	0	0	0	0	0	-	0	0	-	-
1014715	SECCE1Rv1G0063740	c	TGCAGGACGGCACCGAGACCCGCGGCATCTTCGGGCGCGAGACGGCGACGGTGGCGGTGTCGGGCGGGC	97.101	69	No	chr1R	726530520	726530589	-	0-13:C>G-13:C>G	0	0	1	1	1	1	1	1	1	0	0	2	0	2	-	0	0	0	0	2	0	0	0	0	0	0	0	0	0	0	0	0	0	-	0	0	0	0
3588358_Z	SECCE1Rv1G0063750	x	TGCAGAGAGCCGTTGAACTGGTTGTTGGAGAGGTTGAGGTGGCGGAGGTCCGTTAGCGCGGCGAGGGCG	97.101	69	Yes	chr1R	726552682	726552751	-	0-5:A>G-5:A>G	1	1	0	-	0	0	0	0	0	1	1	1	1	1	1	1	1	1	1	1	1	1	1	1	1	1	1	1	1	1	1	1	1	-	1	1	1	1
3908706	SECCE1Rv1G0063750	c	TGCAGACGCTTCTCCTGAGCGGCAACCAGCTCGCCGGCGGCATCCCGCGTGAGGTCGGTCAGCTGAAGC	100.000	69	No	chr1R	726553806	726553875	+	0-16:G>C-16:G>C	1	1	-	0	0	-	0	-	-	1	1	2	1	1	1	1	1	1	-	2	1	1	1	1	1	-	1	-	1	1	1	1	1	-	1	1	-	1
1099245	-	u	TGCAGCAAGACCTCGGCGCCGATGTGATCGGCCTCGCTACGCCACTGGCCACGGGTGAAAAAATCGGGC	95.714	70	Yes	chr2R	3221702	3221772	+	0-43:A>G-43:A>G	0	0	-	-	-	1	-	-	-	0	0	0	0	0	0	0	0	0	0	0	0	0	0	0	0	0	0	0	0	0	0	0	0	-	0	0	0	0
1697619	SECCE2Rv1G0064430	c	TGCAGAAGCTCGTCATCCTGGCCGCCCTCGCCGTGTGGCACAACGTGCTGTCCCGGTACCGGTGCCGCG	95.652	69	Yes	chr2R	3966993	3967062	+	0-20:G>T-20:G>T	0	0	-	1	1	-	1	1	1	0	0	-	-	0	-	-	-	0	0	0	1	-	0	0	0	-	0	-	0	-	-	0	0	-	0	0	0	0
5208875_Z	SECCE2Rv1G0064430	x	TGCAGCGAGTAGATCTCCACGCCCGTGAGGTTGGACGCGCGCGGCGTCATGGCGTTGGACGCGCCACGG	98.551	69	Yes	chr2R	3967474	3967543	-	0-17:C>G-17:C>G	0	0	1	-	-	1	-	-	-	0	0	0	0	0	0	0	0	0	0	-	0	0	0	0	0	0	0	0	0	0	0	0	0	-	0	0	0	0
7504177	SECCE2Rv1G0064430	c	TGCAGACGTCCCGGGAGCCCACGCCGCGCCAGTCCAGCTTCAACCAGTCCGACTTCTACTCCATGTTCA	95.652	69	Yes	chr2R	3967539	3967608	+	0-10:C>G-10:C>G	0	0	1	1	1	1	1	1	-	0	0	0	0	0	0	0	0	0	0	0	0	0	-	0	0	0	-	0	-	0	0	-	0	-	-	0	0	0
2276447	SECCE2Rv1G0064460	x	TGCAGTGTAGTTGTCATGACTGGAGCCGTCGAAACGGAATGGGGGACATTTTCTCCGCTTCCAACCGTC	95.652	69	Yes	chr2R	4009117	4009186	-	0-51:T>C-51:T>C	0	0	1	1	1	1	-	1	1	0	0	0	0	0	0	0	0	0	0	0	2	0	0	0	0	0	0	0	0	0	0	0	0	0	0	0	0	0
3742942	SECCE2Rv1G0064500	x	TGCAGCCGCTCGCCCTGCGCGGCGACGTCGCCCATGACGCGCTGCACCCGCCCCGCCAGCGTGCGCAGC	98.551	69	No	chr2R	4182903	4182972	-	0-47:C>G-47:C>G	0	0	1	1	1	1	1	1	1	0	0	0	0	0	0	0	0	0	0	0	2	0	0	0	0	0	0	0	0	0	0	0	0	-	0	0	0	0
1000319	SECCE2Rv1G0064530	x	TGCAGCTTCATCTGGTCGTGGAACCTCCTGATGAACACGTCGGCGACGTGGTCTATCTCGTCCTCCAGC	97.101	69	No	chr2R	4321412	4321481	+	0-26:C>G-26:C>G	0	0	1	1	1	-	1	1	1	0	0	0	0	0	0	0	0	0	0	0	2	0	0	0	0	0	0	0	0	0	0	0	0	-	0	0	0	0
100076395	SECCE2Rv1G0064800	c	TGCAGCTCCGCCGCCTGCGCGCAGCTCCGCCAGGACGGCCAAGGAAACGGCTGCTCCAGCTCCCAGTGC	97.101	69	No	chr2R	5132174	5132243	+	0-57:A>G-57:A>G	0	0	1	-	1	1	-	-	-	0	0	0	0	0	0	0	0	0	0	0	0	0	0	0	0	0	0	0	0	0	0	0	0	0	0	0	0	0
5501355	SECCE2Rv1G0065640	x	TGCAGCCAGAGCAGCAGCGGCGTGTCGGCCGGCGGAGTGAGCGGGTGGCTGGCCTCGTAGAAGGCGTAG	98.551	69	Yes	chr2R	9437270	9437339	+	0-11:C>G-11:C>G	1	1	-	0	0	-	0	-	0	1	1	1	1	-	1	1	-	1	1	1	1	-	1	1	-	1	1	1	1	-	1	1	1	-	-	-	1	1
5803890_Z	SECCE2Rv1G0065650	x	TGCAGAAGAAGTCGACGACGAGGACGGCCGGGGAGGCGCCGGCGAGGAAGGCGCGGAGGTGCGGGATGG	97.101	69	Yes	chr2R	9516551	9516620	+	0-30:G>A-30:G>A	1	1	-	-	-	0	-	0	-	1	1	1	1	1	1	1	-	1	-	-	1	-	1	-	1	1	1	-	-	1	-	1	1	-	-	-	1	1
993401	SECCE2Rv1G0065790	x	TGCAGGTTAATCAGCAGAACTCAAAGAATGCCTCTTTGAGAGACAAAATTCTGGCACAAACTTCTCCCA	97.101	69	No	chr2R	10336559	10336628	-	0-18:A>G-18:A>G	0	0	-	1	1	-	1	-	1	0	0	0	0	0	0	0	0	0	0	0	0	0	0	0	0	0	0	0	0	0	0	0	0	0	0	0	0	0
3598488_Z	SECCE2Rv1G0066230	x	TGCAGTCTAGCGAGCATGTTGCCGGCACAGATCCTGTAGCCGCCACCGAACACCTGGTACGTCCCTGGC	100.000	69	Yes	chr2R	13273518	13273587	-	0-5:T>C-5:T>C	1	1	-	0	0	0	0	-	0	1	1	1	1	1	1	1	1	1	1	1	2	1	1	1	1	1	1	1	1	1	1	1	1	-	1	1	1	1
1009664_Z	SECCE2Rv1G0066240	x	TGCAGGAACTGGCCGATCCCGGCCGCGTCGGCGAGGACGTGGTTCCACGTTACCCCGACGACGAACCCG	95.652	69	Yes	chr2R	13277433	13277502	-	0-16:T>C-16:T>C	0	0	-	-	-	1	-	-	-	0	0	0	-	0	-	-	0	0	0	0	0	-	0	0	0	0	0	-	0	0	0	0	0	-	-	0	0	0
2306315_Z	SECCE2Rv1G0066510	x	TGCAGTAGTCGAGGTCATCCACCACGTCGTCCGCGTCGTAGAGCGCCTCCCTGAGAGCCGCGAGGGACG	95.652	69	Yes	chr2R	14490029	14490098	+	0-16:A>G-16:A>G	0	0	-	1	1	1	1	1	1	0	0	0	0	0	0	0	0	0	0	0	2	0	0	0	0	0	0	0	0	0	0	0	0	0	0	-	0	0
3364686	SECCE2Rv1G0066670	c	TGCAGTTCGTGCAGTCGAGCGACGCGGTGGCGCGGGGCCACAACATCTTCTGGGAGGACCCCAAGTACA	98.551	69	No	chr2R	15022432	15022501	+	0-37:C>G-37:C>G	1	1	0	0	0	0	0	-	-	1	1	1	-	-	1	-	-	1	1	1	-	-	1	1	1	1	1	1	1	1	-	-	1	-	-	1	1	1
1206239	SECCE2Rv1G0067350	x	TGCAGCCTGTACTCGTCCGTCAGCACGGCGTCCAGCTTGTGGAGGAGGGCGCTCAGCATCGCCCCCGCC	94.203	69	No	chr2R	18647542	18647611	+	0-58:T>C-58:T>C	0	0	1	-	-	1	-	-	-	0	0	0	0	-	-	-	0	0	-	-	2	0	-	0	0	0	0	-	0	0	0	0	0	-	0	0	0	0
1203296_Z	SECCE2Rv1G0067400	c	TGCAGCAGTACATTACCACTCCAGTTTCTAAGTATATCTGGGAATTCACTATCAGGCTCTCCAAATGCA	95.652	69	Yes	chr2R	18797054	18797123	+	0-29:A>G-29:A>G	0	0	-	-	1	-	1	1	-	0	0	0	0	0	0	2	0	0	-	-	0	0	2	0	-	0	0	0	0	0	0	0	-	-	-	0	0	0
3907174	SECCE2Rv1G0067570	c	TGCAGGAGCGATACAGCAGGGCCGCCAACTAGGGGAGGCCGCACACCGACTAGTTGCAAACAGCTTGAA	100.000	69	Yes	chr2R	19234861	19234930	-	0-7:G>T-7:G>T	1	1	-	0	0	-	0	-	0	1	1	1	1	1	-	1	1	-	-	1	-	-	-	-	-	-	1	1	-	1	-	-	-	-	-	-	1	1
3363437_Z	-	u	TGCAGGATCACCTCATTAGCGGCCATGATCCGTTTGAGGCAGAGCGTCTGTAGCGACGCCGAGAAGACG	97.101	69	Yes	chr2R	19771929	19771998	+	0-14:A>G-14:A>G	0	0	-	1	1	-	1	-	-	0	0	0	0	0	0	0	0	0	0	0	0	0	-	0	0	0	0	0	0	0	0	0	0	-	0	0	0	0
3733549_A	SECCE2Rv1G0067760	c	TGCAGCGAGTTCATGGCTGTCCTCGGCGGCCTGCCAAAACTCAGTCAGCTGGTCCTGAAGGGGTTCATG	100.000	69	No	chr2R	19937009	19937078	-	0-27:G>A-27:G>A	1	1	0	0	0	0	0	0	0	1	-	1	1	1	-	1	-	1	-	-	2	-	1	1	-	1	-	1	1	1	1	-	1	-	1	1	1	1
5354492_Z	-	u	TGCAGCACCGCGGCACGCGCCATGATCCGCTTTAGGCAGAGCGTCTGGAGCGACGCGGCGACGACGACG	95.652	69	No	chr2R	19980783	19980852	+	0-15:C>G-15:C>G	0	0	-	-	1	-	1	1	-	0	0	0	0	0	0	0	0	0	0	0	0	0	0	0	0	0	0	0	0	0	0	0	0	-	0	0	0	0
2259287_Z	-	u	TGCAGGTTGATGCTTGGACAGCCCGAGGCTGGTCAATAACCAGCGTCAGAACCTCGAGGTTGGTCGTGC	94.030	67	Yes	chr2R	22166104	22166171	+	0-15:G>T-15:G>T	0	0	-	-	-	1	-	-	-	0	0	0	0	0	0	0	0	0	0	0	0	0	0	0	0	0	0	-	0	0	0	0	0	-	0	0	0	0
3365267_Z	SECCE2Rv1G0068240	x	TGCAGGTCGAGCGCCTCGCCGCGGAGCTTGTCGGGGAGCGCGTCGACGAGCGCGATCTCGTCGGCCAGG	97.101	69	Yes	chr2R	22494811	22494880	-	0-12:G>A-12:G>A	0	0	-	-	1	-	1	-	-	0	0	0	0	0	0	0	0	0	0	0	0	0	0	0	0	0	0	0	0	0	0	0	0	0	0	0	0	0
5805592	SECCE2Rv1G0068240	c	TGCAGCACGCCGCGGCCTTCCTCCCGCGCGTCCGCATCGTCTCCGGCACCGACGCCGCCGTCACCAAGA	97.101	69	Yes	chr2R	22494876	22494945	+	0-13:G>C-13:G>C	1	1	0	0	0	-	0	-	0	1	1	1	1	1	1	1	1	1	1	1	1	-	1	1	1	1	1	1	1	1	-	-	-	-	1	1	-	1
17398661_Z	SECCE2Rv1G0068330	x	TGCAGGTGGCGCAGCCACAGATGGTTGTCCTCGATGGAGTAGGCGGTGATGTTGTCCTGGCCACCAAGG	95.652	69	Yes	chr2R	22725574	22725643	-	0-11:C>T-11:C>T	0	0	-	-	1	-	1	-	-	0	0	0	0	0	0	0	0	0	0	0	0	0	0	0	0	0	0	0	0	0	0	0	0	-	0	0	0	0
17402601_B	-	u	TGCAGTCGCGTCCACCCTGCCAGGTCAGGCCGTGTTGCTCCCCCGCGCTCCATGGGCATTGTGGTCGAC	97.059	68	Yes	chr2R	23037984	23038052	+	0-30:C>T-30:C>T	0	0	-	-	-	-	1	-	-	0	0	0	0	0	0	0	0	0	0	0	0	0	0	0	0	0	0	0	0	0	0	0	0	-	0	0	0	0
5800421_Z	SECCE2Rv1G0068480	x	TGCAGTCTGGAGAAGTGCTCCCACGGCGGCGGCAGCAGCGCGGGGAAGAAGAAGGGGCGGGAGCCGAGG	95.652	69	Yes	chr2R	23564876	23564945	-	0-5:T>C-5:T>C	0	0	1	-	-	1	-	1	-	0	0	0	0	0	0	0	0	0	0	0	0	0	0	0	0	0	0	0	0	0	0	0	0	0	0	0	0	0
3580979	-	u	TGCAGTGCAGGCAGTAGTTACTACTACTGGTCAGCGAGGAGAATGGAGCCCAAGTGCAGCTCCACACTG	100.000	69	No	chr2R	23748938	23749007	+	0-10:G>A-10:G>A	1	1	-	0	0	-	0	0	0	1	1	1	1	1	1	1	1	1	1	1	2	1	1	1	1	1	1	1	1	1	1	1	1	-	1	1	1	1
1106504_Z	-	u	TGCAGGACAAATAACTAGCCTTGATGGTCCACGCCCAATGCTTCTCCTGGACCCACTCTCCAGTGCTTA	95.652	69	No	chr2R	23752926	23752995	-	0-29:C>G-29:C>G	0	0	1	1	1	1	1	-	-	0	0	0	0	0	0	0	0	0	0	0	2	-	0	-	-	0	0	0	0	0	0	0	0	-	0	0	0	0
3576378_Z	SECCE2Rv1G0068630	x	TGCAGCAGGATTTTGTCGGCCCCTGGCGGGGCATCGGCGATGAAGTCCACGAAGTAGGCGTTGAACAGC	100.000	69	Yes	chr2R	24011354	24011423	+	0-19:C>A-19:C>A	1	1	-	-	-	-	0	0	0	1	1	1	1	1	1	1	1	1	1	1	1	1	1	1	1	1	1	1	1	1	1	1	1	1	1	1	1	1
17398701_A	-	u	TGCAGTTAAAACGCAAAGCCAAATCATGGTCATGTTCAGGAGATCAAGAAATGCTCGAGAATTCGCTGA	98.507	67	Yes	chr2R	24937617	24937684	+	0-59:A>G-59:A>G	0	0	1	-	-	1	-	-	1	0	0	0	0	0	0	0	0	0	0	0	0	0	0	0	0	0	0	0	0	0	0	0	0	0	0	0	0	0
3748253_A	SECCE2Rv1G0069030	x	TGCAGCTGCCGCTGCTGTTGCTGGAGCAGGAGCACGGTGTGGTTGAAGGCGCCGTCGACGGCGTGGAGC	97.059	68	Yes	chr2R	26121087	26121155	+	0-17:T>C-17:T>C	0	0	-	-	1	-	1	-	-	0	0	0	0	0	0	0	0	0	0	0	0	0	0	0	0	0	0	0	0	0	0	0	0	0	0	0	0	0
3580663_Z	-	u	TGCAGCTGCAAGTGTGTGGCGCTCCACTCGTTCATCTCCGACGAGAAGATGAGCAGGTCGTAGTGCCCA	98.551	69	No	chr2R	26519093	26519162	+	0-33:A>G-33:A>G	0	0	1	1	1	1	1	1	-	0	0	-	0	0	0	0	0	0	0	-	2	0	0	0	0	0	0	0	0	0	0	0	0	-	0	0	-	0
5796738_Z	SECCE2Rv1G0069270	x	TGCAGTCGCTGCTGAGCTGGTTGCCGGTGAGGTACGAGTTGTGGCCCGTGTAGACGTAGTAGTGGGAGA	98.551	69	Yes	chr2R	27473570	27473639	+	0-34:C>G-34:C>G	0	0	-	-	1	-	1	-	-	0	0	0	0	0	-	0	0	0	0	0	0	0	0	0	0	0	0	0	0	0	0	0	0	-	0	0	0	0
3597101	SECCE2Rv1G0069270	x	TGCAGGCGGATCTGGTCCAGCAGGCGGTCCGCCTCGCCCTCGGCGTCGGCGTCGGCGGCGTCGTGGTCG	100.000	69	No	chr2R	27473788	27473857	+	0-36:C>T-36:C>T	1	1	0	0	0	-	-	0	0	1	1	1	1	1	1	1	1	1	1	1	2	1	1	1	1	1	1	1	1	1	1	-	1	-	1	1	1	1
5788621	-	u	TGCAGAGGTAGGGACATGGAAAGGTGCAGGGATTTCACCACCAGCTCCATCGCCCAGTGGAGCCAGAGT	97.101	69	No	chr2R	29957922	29957991	-	0-8:T>C-8:T>C	0	0	1	1	1	-	1	-	1	0	0	0	0	0	0	0	0	-	0	0	0	0	-	-	-	0	0	0	0	0	-	-	-	-	-	0	0	0
2246466	-	u	TGCAGACGCGCCGCTGGAGGACCGCATCGATGAAGTCGTTGAACCGCTGTGCGGAGGCGTTGAACCGCT	95.652	69	No	chr2R	30329958	30330027	-	0-22:C>G-22:C>G	0	0	-	-	-	1	-	1	-	0	0	0	0	0	0	0	0	0	0	0	0	0	0	0	0	0	0	0	0	0	0	0	0	0	0	0	0	0
5800352	-	u	TGCAGAGGCCATTGATGAAGTAGTAGGAGGAGCCTCCAATGGCGCCAAGGATGAGGCCAAGGCCTGTCT	94.203	69	No	chr2R	30510835	30510904	+	0-20:T>A-20:T>A	0	0	1	-	-	1	-	-	-	0	0	0	0	0	0	0	0	0	0	0	0	0	0	0	0	0	0	0	0	0	0	0	0	-	0	0	0	0
1118723	SECCE2Rv1G0069860	i	TGCAGTGGCCCTGGCGACTGAACTCACTGTTCTAACTTTGTGGCAATGAAACTATGGAAATCTGCCACA	95.652	69	No	chr2R	31568763	31568832	+	0-11:T>C-11:T>C	0	0	1	1	1	-	1	-	-	-	0	0	0	0	0	0	-	0	0	0	0	-	0	-	-	-	0	0	-	-	-	0	-	-	-	-	-	-
3365292_Z	SECCE2Rv1G0069940	c	TGCAGCGGATGGCCGACGTCGGCGGCGCGTCGGCCGCCATGCCGACGTTCGAGGAGGCGTTCGAGCTCT	97.101	69	Yes	chr2R	31901595	31901664	-	0-5:C>T-5:C>T	0	0	-	-	1	-	1	-	-	0	0	0	0	0	0	0	0	0	0	0	0	0	0	0	0	0	0	0	0	0	0	0	0	-	0	0	0	0
100120657	SECCE2Rv1G0070000	x	TGCAGGGGAGAGCTCCAGCACGCCGAGCTCGGTGGGTGAGCTGAGGAAATAGAACTTGCCCCGGCACGC	100.000	69	No	chr2R	32733662	32733731	-	0-36:T>C-36:T>C	1	1	-	0	0	-	0	0	0	1	-	-	1	1	1	-	-	1	1	-	0	1	1	1	1	1	-	-	1	1	-	-	-	-	1	1	-	1
7503443	SECCE2Rv1G0070360	x	TGCAGCCTTGGCAGGGACGCGAAAAAATCCGGCACCGTGCCGCCGATCTTGTTGTAGGATAGGATCATG	95.652	69	No	chr2R	34957117	34957186	-	0-23:A>G-23:A>G	1	1	-	-	-	0	-	-	-	1	1	1	1	1	-	1	1	1	1	1	1	1	1	1	1	1	1	1	1	1	1	1	1	1	1	1	1	1
1173477	SECCE2Rv1G0070360	c	TGCAGCTCTACAACAACAGCCTGAGCGGAGAAGTTCCTGCCGGGATCACCCAGGCGAGGAAGCTCAGAG	95.652	69	Yes	chr2R	34957623	34957692	+	0-31:A>G-31:A>G	0	0	-	1	1	-	1	1	1	0	0	0	0	0	0	0	0	0	0	0	2	0	0	0	0	0	0	-	0	0	0	0	0	0	0	0	0	0
5139388_A	SECCE2Rv1G0070500	c	TGCAGCTACGTGCACTGCGACGTGTCGGTGGAGGCCGACGTCGAGCGTGCCGTCGGCTGCTGCGTGGCG	94.203	69	Yes	chr2R	35674654	35674723	+	0-23:G>C-23:G>C	1	1	0	-	-	-	0	0	0	1	1	1	1	1	1	1	1	1	1	1	1	1	1	1	1	1	1	1	1	1	1	1	1	1	1	1	1	1
100077165	SECCE2Rv1G0070770	c	TGCAGGCGCTGCCCCGCGCGCTCGTCGCCGGCTTCGTCAAGGCCGACATCGACTTCCAGCGCAAGGGTG	98.551	69	No	chr2R	37779506	37779575	-	0-19:G>C-19:G>C	0	0	1	1	1	-	-	1	1	0	0	0	0	0	0	0	0	0	-	0	0	0	0	0	0	0	0	0	0	0	0	0	0	0	0	0	0	0
7512546_A	SECCE2Rv1G0071200	c	TGCAGCTCGGCCGGTGGGGGAACACCGACGACGAGACATACATGGAGGTGGAAACTCTGGAGTCGCTGA	94.203	69	Yes	chr2R	41675784	41675853	-	0-52:A>G-52:A>G	0	0	-	-	-	1	1	1	-	0	0	0	0	0	0	0	0	0	0	0	2	0	0	0	0	0	0	0	0	0	0	0	0	0	0	0	0	0
100140249	SECCE2Rv1G0071310	x	TGCAGGTCCGAACTGGCTGGCGTAGTAGAGGTGATCGGGCTGTAAACCTCCCACCGGAATCCCTCTGCC	98.551	69	Yes	chr2R	42718877	42718946	+	0-5:G>C-5:G>C	1	1	-	-	-	0	-	-	-	1	1	-	1	-	1	-	-	1	-	1	1	1	1	-	1	1	-	1	-	1	1	1	1	-	-	-	1	1
3355417_Z	-	u	TGCAGCTTCCTGGAAGCTGCCTGCCGAAACCTTTAAGCATTTATGGTGGCTGATTAATTTCAGTGGTTA	97.101	69	Yes	chr2R	45486075	45486144	+	0-51:G>A-51:G>A	0	0	1	1	1	1	1	-	1	0	0	0	0	0	0	0	0	0	0	0	2	0	0	0	0	0	0	0	0	0	0	0	0	-	0	0	0	0
3343382	-	u	TGCAGTTTCTTGCCTTGGTGGACCAACTGTTTTTTATTGTACCAACATATGCATAGGTAGTTACTTGCT	100.000	69	No	chr2R	45718489	45718558	-	0-52:A>G-52:A>G	1	1	0	-	0	0	0	0	0	1	1	1	1	1	1	1	1	1	-	-	2	1	-	1	-	-	-	1	1	-	1	1	-	-	-	1	1	1
5498006	SECCE2Rv1G0072020	x	TGCAGGACGAAGTGCAGCCGGTCGCCGCCGTTGCTCCGCCACGCGCCGCACTTCCCGCAGCCGCAGTCG	97.101	69	No	chr2R	48606744	48606813	+	0-30:T>G-30:T>G	0	0	1	-	-	-	-	1	1	0	0	0	-	0	0	0	0	0	-	0	2	0	0	0	0	0	0	0	-	0	0	0	0	-	0	0	0	0
5797019	SECCE2Rv1G0072040	x	TGCAGAACAAGGGTTTGGAGGTGGCGAAGCCAGAGCTGGTTGTCCTGGAGTGCGTAGGCGGTGATGTTG	98.529	68	No	chr2R	49188129	49188197	-	0-56:G>C-56:G>C	0	0	1	-	-	1	-	-	-	0	0	0	0	0	0	0	0	0	0	0	0	0	0	0	0	0	0	0	0	0	0	0	0	-	0	0	0	0
1081694_Z	-	u	TGCAGATGTCCGATGGAGGGTGCTCTATGGGACACCATGAGGGAGTCTTGGCCTATACCTGCCCGGGAG	98.551	69	Yes	chr2R	49336529	49336598	-	0-16:A>C-16:A>C	0	0	-	1	-	-	-	1	1	0	0	0	0	0	0	0	0	0	0	0	0	0	0	0	0	0	0	0	0	0	-	0	0	-	0	0	0	0
100172206	-	u	TGCAGATGTCCGATGGTGGGTGCTCTATGGGACACTATGAGGGAGTCTTGGCCTATACCTGCCCGAGAT	95.588	68	No	chr2R	49336530	49336598	-	0-12:A>C-12:A>C	1	1	-	-	-	0	-	-	-	1	1	1	1	1	-	-	-	1	1	1	-	-	1	1	1	-	1	1	1	1	1	1	1	-	-	-	1	1
3362151	-	u	TGCAGAGATTGCAACACTTGATAGCCTGCAATATCTTCTGCTTGGTGGCAACAAGCTCACCGGAACAAT	98.551	69	No	chr2R	49659745	49659814	-	0-7:A>G-7:A>G	1	1	0	-	-	0	-	0	0	-	1	1	1	1	1	1	1	1	1	1	2	1	-	-	-	1	1	-	-	1	1	-	-	-	-	1	1	1
7585865_Z	-	u	TGCAGACGGAAATGCGAGAGCAAAAGTGGCAGGCTGGGTTTCGAGAGTGCGGTGTGGACAGAGTGCTTG	94.203	69	Yes	chr2R	50409650	50409719	-	0-14:C>A-14:C>A	0	0	1	1	1	1	1	-	1	0	0	0	0	0	0	0	0	0	0	0	2	0	0	0	0	-	-	0	0	0	0	0	0	-	-	0	0	0
17347648_Z	-	u	TGCAGATGCATTAATTGGCGTTATTATGGCAGGCATGAGTACACACGTAGAGTGTATTTGTTGCCGCCT	97.059	68	Yes	chr2R	54768438	54768506	-	0-28:G>A-28:G>A	0	0	1	1	1	-	-	-	-	0	0	0	0	0	0	0	0	0	0	0	0	0	0	0	0	0	0	0	0	0	0	0	0	0	0	0	0	0
3364199_Z	SECCE2Rv1G0072430	c	TGCAGTTCACGCAGATGTGCAACCTCTGCTACCCGTGGCCGTGCAGCGACCCGAGCCACTGGGGCGGCG	100.000	69	Yes	chr2R	55365703	55365772	-	0-19:C>T-19:C>T	1	1	0	0	0	0	0	0	0	-	1	1	1	1	1	1	1	1	1	1	2	1	1	1	1	1	1	1	1	1	-	1	1	-	-	1	1	1
3888256	SECCE2Rv1G0072550	p	TGCAGCGTATTCATGCTGTCTCTGCCTTTTGGAACAGTGCCCTGGCTCACGTCTGGACGTCATTGAATA	100.000	69	No	chr2R	56803983	56804052	-	0-16:T>C-16:T>C	1	1	-	0	0	-	0	0	0	1	1	1	1	1	1	1	1	1	1	1	2	1	-	1	1	1	1	1	1	1	1	1	1	-	1	1	-	1
5789273	SECCE2Rv1G0072750	o	TGCAGGGCGACTGCGCCGGCGACCGCGTCTTCAAAGTGCCCAACCCCATGTACTTCGTCCCCTGACCGA	100.000	69	No	chr2R	61053061	61053130	-	0-46:C>A-46:C>A	1	1	0	0	0	0	0	0	0	-	1	1	1	1	1	1	1	1	1	1	2	1	1	1	1	1	1	-	1	1	1	1	-	-	-	1	1	1
1284357_Z	SECCE2Rv1G0072980	x	TGCAGCGTTACCTTGCGCAGGGTCGTCTCCAGGCAGCTGAACTTGCTGTTTGTCAGGGCGTTCGGGAGC	95.652	69	Yes	chr2R	63411316	63411385	-	0-8:T>C-8:T>C	0	0	-	1	1	-	1	1	1	0	0	0	0	0	0	0	0	0	0	0	0	0	0	0	0	0	0	0	0	0	0	0	0	0	0	0	0	0
3903272	SECCE2Rv1G0072980	c	TGCAGTTCAAGGCCAAGGAGGTCAACTGCTTCCAGGTGCGGCTGGCCAAATTCCTCGTGGAGAACGCCA	100.000	69	No	chr2R	63411381	63411450	+	0-9:A>G-9:A>G	1	1	-	0	0	-	0	0	0	1	1	1	1	-	1	-	1	1	1	1	1	-	-	-	1	-	1	1	1	1	-	1	1	1	1	1	-	1
3903664	SECCE2Rv1G0073000	c	TGCAGGAGAGCCTGGTGGTGGTGAAGGAGTCTGCCGACCCCGAGGAGGACTTCGTGGCGAGCATGGCGG	100.000	69	No	chr2R	63491985	63492054	-	0-31:T>G-31:T>G	1	1	-	0	0	0	0	0	0	1	1	1	1	1	1	1	1	1	1	1	2	1	1	1	1	-	1	1	1	1	1	1	1	-	1	1	1	1
3742212	-	u	TGCAGGGGACATGAGCGCTTCCAAAAGTCCAGGCTTTGGTCCACCACGCATCAGTGTGCGGGTTCGCTT	100.000	69	No	chr2R	63493444	63493513	+	0-35:T>C-35:T>C	1	1	0	-	-	0	-	-	-	1	1	1	1	1	1	1	1	1	1	1	1	1	1	1	1	1	1	1	1	1	1	1	1	1	1	1	1	1
3576280_A	SECCE2Rv1G0073170	c	TGCAGCAACTCAGCAACAGAGGGCAAGGAACAAGAAGCAAAAAAGCTCTCCAACTTGAATGCTTTCGAT	98.551	69	Yes	chr2R	65296978	65297047	+	0-48:T>G-48:T>G	1	1	0	-	0	0	0	0	0	1	1	1	-	1	1	1	1	1	1	1	1	1	1	1	1	1	1	1	1	1	1	1	1	-	1	1	-	1
1237615	SECCE2Rv1G0073230	x	TGCAGCTTCTTCGTGGTCTGATCCAGCTCCTCCTTCAGAGAAGAAACCAAGGTGGCATCCGAGGACACC	97.101	69	Yes	chr2R	66591060	66591129	+	0-32:C>T-32:C>T	0	0	-	-	-	1	-	-	-	0	0	0	-	0	0	0	0	0	0	-	0	-	0	0	-	0	-	0	-	-	-	-	0	-	-	-	0	0
1093258_Z	SECCE2Rv1G0073330	x	TGCAGGTCGGCGTCGCTGAACCGCCGTCCCAGGAGTCGCTTGGCGCCATAGATGGTGCGGTTCGGGTTG	95.652	69	Yes	chr2R	67127348	67127417	+	0-14:G>A-14:G>A	0	0	1	-	-	1	-	-	-	0	-	0	0	0	0	-	0	0	0	-	0	0	0	0	0	-	0	-	-	0	0	0	-	-	0	0	-	0
5789066_Z	-	u	TGCAGCTGCCCGCGGCGTAGGCCCCCATGAGACCGAACTGGTCGAGCAGCATGGCGGCCTGGAGCGCGC	94.286	70	Yes	chr2R	69653456	69653526	-	0-13:G>A-13:G>A	0	0	1	1	1	1	1	1	1	0	0	0	0	0	0	0	0	0	0	0	0	0	0	0	0	0	0	0	0	0	0	0	0	-	0	0	0	0
1863479_Z	-	u	TGCAGGGACATGGACAACATGGAGGTCGTCGTGCTCGACACCGACAGTAACAACAGGAAGAAGAAGAAG	94.203	69	Yes	chr2R	69677442	69677511	-	0-39:A>C-39:A>C	0	0	-	-	1	-	1	-	1	0	0	0	0	0	0	0	0	0	0	0	0	0	0	0	0	0	0	0	0	0	0	0	0	-	0	-	0	0
5340064_Z	SECCE2Rv1G0073600	x	TGCAGCATCAGCTCCAGGACATCCTTTGCCTTGGCAAGCTCTTTCTCCCGGCAGAGCTCTTCGACGAGT	95.652	69	No	chr2R	69896793	69896862	-	0-8:C>T-8:C>T	0	0	-	-	1	-	1	-	1	0	0	0	-	-	-	-	-	0	-	-	0	-	0	0	0	0	-	-	0	0	0	0	0	-	0	0	0	-
5796482	SECCE2Rv1G0074030	c	TGCAGGATCGTGGACGCCGGCACGGGGCTCGTGGTGGCGGAGGTGAAGAGGAAGGTGACGGCGGGCGGG	100.000	69	No	chr2R	73178422	73178491	+	0-29:C>G-29:C>G	1	1	0	0	0	0	0	0	0	1	-	1	1	1	-	1	-	-	1	1	1	1	1	1	1	1	1	-	-	1	1	1	-	-	1	1	1	1
5801990_Z	-	u	TGCAGGACGTCGGCAGCAACAGCACCGACACCAACGCGACGGCGGGGTACATCAGCTACGGCGCGCTGT	100.000	69	Yes	chr2R	73311130	73311199	-	0-6:A>T-6:A>T	1	1	-	0	0	-	0	0	0	1	1	1	1	1	1	1	1	1	1	1	2	1	1	1	1	-	1	1	1	-	1	1	1	-	1	1	1	1
3023585	-	u	TGCAGCAAGTAGTGCAACACAACACTAGCAAGGTCGATCGATCGAAGGTAGCTAGCAAGTAAGGAAGAC	94.286	70	No	chr2R	73625884	73625954	-	0-41:T>C-41:T>C	0	0	1	-	-	1	-	-	-	0	0	0	0	0	0	0	0	0	0	-	0	0	0	0	0	0	0	-	0	0	0	0	0	-	-	-	0	0
3348886	SECCE2Rv1G0074150	x	TGCAGCGGCTCTGCTTCCCCTGACGCCATGGAAAGCAGGAGAAAGGGAGCTAAGCTACAGAGAGGCAGG	100.000	69	No	chr2R	74351813	74351882	-	0-35:C>A-35:C>A	1	1	-	0	0	-	0	0	0	1	1	1	1	1	1	1	1	1	1	1	2	1	1	1	-	1	1	1	1	1	1	1	1	-	-	1	1	1
1328887	SECCE2Rv1G0074340	c	TGCAGAGCTTGCTGGGAGCCTGCCGGATCCATGGCAACGCTGACATGGCCGAGAGGGTCGCTGACGTGC	97.101	69	No	chr2R	75779534	75779603	+	0-34:C>T-34:C>T	0	0	1	1	1	1	1	1	1	0	0	0	0	0	0	0	0	0	0	0	2	0	0	0	0	0	0	0	0	0	0	0	0	-	0	0	0	0
3882793	SECCE2Rv1G0074630	c	TGCAGGGAGGAGATGCGCAGGGTGCTCGGCGTGGCGCTGCTCTGCGCGTCCAGCCTCCCGATCAACCGA	94.118	68	No	chr2R	78095314	78095382	+	0-8:G>C-8:G>C	1	1	-	0	0	-	0	-	-	1	1	1	1	1	1	1	1	1	1	1	2	1	1	1	1	1	1	1	1	1	1	1	1	-	1	1	1	1
3891700_Z	SECCE2Rv1G0074720	x	TGCAGGCCCTCCATCCGCGCCGCCATGGCGTCGCCCACGGCCCTGACCTCCCGCTCTATCCCCGCCGCC	95.652	69	Yes	chr2R	79252371	79252440	-	0-21:G>A-21:G>A	-	1	0	0	0	0	0	0	0	-	-	1	1	1	1	1	1	-	-	1	2	-	1	1	1	-	1	1	-	-	1	-	1	-	-	-	-	1
4991274	SECCE2Rv1G0074730	x	TGCAGGACATGCGGGAGGTGACGAGTCCGTAGAGCTTCATGACGTTGGGGTGGTCGAGGCGGCGGAGGA	98.551	69	No	chr2R	79269919	79269988	+	0-25:T>G-25:T>G	0	0	1	-	-	1	-	-	-	0	0	0	0	0	0	0	0	0	0	0	0	0	0	0	0	0	0	0	0	0	0	0	0	-	0	0	0	0
2352533	SECCE2Rv1G0074760	c	TGCAGCACATGGAGGCCGGCCTCACCGACCAGATGGTGGCGTTCGACACGGCGGCCGAGACGTTCCGCC	97.101	69	No	chr2R	79467266	79467335	+	0-19:C>G-19:C>G	0	0	1	1	1	1	1	1	1	0	0	0	0	0	0	0	0	0	0	0	2	0	0	0	0	0	0	0	0	0	0	0	0	-	0	0	0	0
7513682	SECCE2Rv1G0074830	o	TGCAGGCACCATGGGATCTCTCATTATCCCGAAGAAGAGGCGACCAACCACACCGCGCTGCCTTGCCCC	94.118	68	No	chr2R	80181563	80181631	+	0-29:C>G-29:C>G	0	0	-	1	1	-	1	-	-	0	0	0	0	0	0	0	-	0	-	0	2	0	0	0	0	0	0	0	0	0	0	0	0	-	0	0	0	0
3351519_A	SECCE2Rv1G0074890	c	TGCAGACCCTTGTTGTGCAGGTTCTTGGAGCTGCTTATGTCCTCTACAAGTACATGGCCGACAGCGGGA	98.551	69	No	chr2R	80665317	80665386	-	0-25:T>C-25:T>C	0	0	1	-	1	-	1	-	-	0	0	0	0	0	0	0	0	0	0	0	0	0	0	0	0	0	0	0	0	0	0	-	0	0	0	0	0	0
1249595_Z	SECCE2Rv1G0075010	x	TGCAGCTGCTGCGTGGCCTCCGCCACGGCGGCCACGAAGTCCCGCAGCGGCCTCCCGGAGCGCTTGACC	95.652	69	Yes	chr2R	81726669	81726738	-	0-23:C>G-23:C>G	0	0	-	-	-	1	-	-	-	0	0	0	0	0	0	0	0	0	0	0	0	0	0	0	0	-	0	0	0	0	0	0	0	-	0	0	0	0
3743863_Z	SECCE2Rv1G0075780	c	TGCAGCGGGTCGCGTACCTCAACGTCGGCATCTATCCGTTCACCTCCATCTTCCTGCTCACCTACTGCT	98.551	69	Yes	chr2R	85553377	85553446	-	0-28:C>A-28:C>A	1	1	0	0	0	0	0	0	0	1	1	1	1	-	1	1	1	1	1	1	1	-	1	-	1	1	-	1	1	-	1	-	1	-	-	1	1	1
3345539	SECCE2Rv1G0075820	o	TGCAGGCCTACATGTGCCACTGGAGTCCTTACTGGAGGACAAGGACATCCAGGCGAGCATCAAGAACCT	95.652	69	No	chr2R	86225239	86225308	-	0-16:C>T-16:C>T	1	1	-	0	-	0	-	-	0	1	1	1	-	1	1	1	-	1	1	1	0	-	1	1	1	1	1	-	1	1	1	1	-	-	1	1	-	1
3888643	SECCE2Rv1G0076100	x	TGCAGACCACTACGAACCAGCAGATCTGACCGAGTACAGCGAGTGAGTAGGGTAGGAAGCTGTGCTCAC	95.652	69	Yes	chr2R	88749862	88749931	+	0-17:C>T-17:C>T	1	1	0	-	0	0	0	-	0	1	1	1	1	1	1	1	1	1	1	1	1	1	1	1	1	1	1	1	1	1	1	1	1	-	1	1	1	1
3882481_A	SECCE2Rv1G0076150	x	TGCAGTGCCTTGGTCCTCTCCTCCTCGGAGCTGGGCTGCGCCGCCACGGCGGACATGCCGTCCACCCTC	100.000	69	No	chr2R	89123211	89123280	-	0-26:G>A-26:G>A	1	1	0	0	0	0	0	0	0	1	1	1	1	1	1	1	1	1	1	1	2	1	1	1	1	1	1	1	1	1	1	1	1	1	1	1	1	1
2328344_Z	SECCE2Rv1G0076320	x	TGCAGCGCAGCGGCGCGGCACCGCCACATGAAGGCGCCGATCAGGTCGAACCGCGACGCGGCGGAGCGC	95.588	68	Yes	chr2R	89957851	89957919	-	0-8:A>G-8:A>G	0	0	-	1	1	-	-	1	1	0	0	0	0	0	0	0	0	0	0	0	0	0	0	0	0	0	0	0	0	0	0	0	0	-	0	0	0	0
3905976_Z	SECCE2Rv1G0076340	o	TGCAGGTACCCAGCGTACGACAGGCTTCTGCCCTGCCCGTCGAAGGACGACCCTCCGAGGATCGAGCAC	98.551	69	Yes	chr2R	89983638	89983707	+	0-14:G>C-14:G>C	0	0	-	1	1	-	-	-	1	0	0	0	0	0	0	0	0	0	0	0	0	0	0	0	0	0	0	0	0	0	0	0	0	0	0	0	0	0
5200647_Z	SECCE2Rv1G0076390	p	TGCAGGCATTAGTTTCTAACTGAGCATATGTAGAGTGAGGAGATGTTCTACTATAGCAGTCGGTAGCGA	95.652	69	Yes	chr2R	90758241	90758310	+	0-17:A>G-17:A>G	0	0	-	1	1	-	-	-	1	0	0	0	0	0	0	0	0	0	0	0	0	0	0	0	0	0	0	0	-	0	0	0	0	-	0	0	0	0
3580432_Z	SECCE2Rv1G0076580	x	TGCAGACATAGCCACGGGCAGCACCACCAGTCGCGTTGGCGCAATAGCTGTTGCCGCTGACGCAGGCGT	97.101	69	Yes	chr2R	92135318	92135387	-	0-14:C>T-14:C>T	1	1	0	0	0	0	0	0	0	1	1	1	1	1	1	1	1	1	1	1	1	1	1	1	1	1	1	1	1	1	1	1	1	1	1	1	1	1
3596278_Z	SECCE2Rv1G0076590	x	TGCAGCGGCTGTCGATGTCCTCGACGATGTCCGTGCCGTGGTCCTCCCTGTACTGCCGGAGCGTCGCCA	95.652	69	Yes	chr2R	92246669	92246738	-	0-31:C>G-31:C>G	1	1	0	-	0	0	0	0	0	1	1	1	1	1	1	1	1	1	1	1	1	1	1	1	1	1	1	1	1	1	1	1	1	-	1	1	1	1
3745915_Z	SECCE2Rv1G0076620	c	TGCAGCACGCCGGAGCTGAGGAAGCACTACGAGCTGCTGGTGGGGGCGGCGAGGGGGAGACCGTGGTCG	98.551	69	Yes	chr2R	92644142	92644211	-	0-36:C>T-36:C>T	1	1	-	0	0	0	0	0	0	1	1	1	1	1	2	1	1	1	1	-	-	1	1	1	1	1	1	-	1	-	-	1	1	-	-	-	1	1
7504861	SECCE2Rv1G0076630	c	TGCAGACACCGACGTACGTGGTGCGCGCGCGCCTGGGCACCCCGCCGCAGCAGCTTCTCCTCGCTGTCG	95.652	69	Yes	chr2R	92857256	92857325	+	0-7:A>G-7:A>G	1	1	0	-	-	0	-	-	-	1	1	1	1	1	1	1	1	1	1	1	1	1	1	1	1	1	1	1	-	1	1	1	1	-	1	1	1	1
3363526_Z	SECCE2Rv1G0076690	o	TGCAGCCATGAGAAAACCCCTATGGATGAGGCACTGACCCTTGGAAAGATGGAAGTGGTCGATGCAATC	100.000	69	No	chr2R	93663397	93663466	-	0-26:T>C-26:T>C	1	1	-	0	0	-	0	0	0	1	1	1	-	1	-	1	1	1	-	-	1	1	-	1	-	-	1	1	1	1	1	-	-	1	-	-	-	1
4093696	-	u	TGCAGCGAGATCTCTGCCACTCGCACGGACATCAGAAAATGCCTGAAAACTTTTGTTTTCGTGGATCTC	100.000	69	No	chr2R	94516660	94516729	-	0-66:C>A-66:C>A	1	1	-	0	0	-	0	0	0	1	1	1	1	1	1	1	1	1	1	1	2	1	1	1	1	-	-	1	1	1	1	-	1	-	1	1	1	1
3599840	SECCE2Rv1G0076830	x	TGCAGACACGCGCTGATCACGATATTGCAGGAGACAGCGTCGACCTCGGCCATTGCTCTGAATGCCCGC	100.000	69	Yes	chr2R	94936233	94936302	-	0-23:A>G-23:A>G	1	1	-	-	0	-	0	0	0	1	1	1	1	1	1	1	1	1	1	1	1	1	1	1	1	1	1	1	1	1	1	1	1	-	1	1	1	1
5800181_Z	SECCE2Rv1G0076840	c	TGCAGTCGTTCGACGCCAGCGGTAATCTCCTCACCGGCGTCCTCCCGGCTTCGATTGCCAACTCCACCA	100.000	69	Yes	chr2R	94942089	94942158	+	0-7:G>T-7:G>T	1	1	-	0	0	-	-	0	0	1	1	1	1	1	1	1	1	1	-	1	2	-	1	1	1	1	1	1	-	1	-	1	1	-	-	-	1	-
3744267_Z	SECCE2Rv1G0076840	c	TGCAGGAGCTTGACCTGGCCGGCAACAACCTCAACGGCTCCATCCCCGCCCAGCTGGGCTCGCTTCACG	94.203	69	No	chr2R	94942425	94942494	+	0-10:T>G-10:T>G	0	0	-	1	1	-	1	-	1	0	0	0	0	0	0	0	0	0	0	0	2	0	0	0	0	-	0	0	0	0	0	0	0	-	0	-	0	0
5796771_Z	SECCE2Rv1G0076840	c	TGCAGTGCGTCGAGGTCTCGCCGTCGGCCCGGCCCGAGGCGCGGGAGGTGCTGCGGCAGCTCGAGGAGA	100.000	69	Yes	chr2R	94943910	94943979	+	0-15:T>C-15:T>C	1	1	0	0	0	0	0	0	0	1	1	1	1	1	1	1	1	1	1	1	2	1	1	1	1	1	1	-	-	1	-	1	1	-	1	-	1	1
3589026	SECCE2Rv1G0076980	i	TGCAGCTGAAAGCCTGAAACTAGCACAATCCGCAATCGCCGAAAGCAATTCAAGAAGCGGTTCATGGCG	100.000	69	No	chr2R	95578610	95578679	-	0-20:T>C-20:T>C	1	1	0	0	0	0	0	0	0	1	1	1	1	1	1	1	1	1	1	1	1	1	1	1	1	1	1	1	1	1	1	1	1	-	1	1	1	1
6040812_Z	SECCE2Rv1G0077160	x	TGCAGGACGAGGCCGATGATGGGGGCCTCGGGGTTCTTGAGCCTGTCGTTGGCGTCGCGGCGGGTGCCG	97.101	69	Yes	chr2R	97510993	97511062	-	0-19:T>C-19:T>C	0	0	-	-	1	1	1	1	-	0	0	0	0	0	-	0	0	0	0	-	0	0	0	0	0	0	0	0	0	0	0	0	0	-	0	0	0	0
3363247_A	SECCE2Rv1G0077160	x	TGCAGTGCCACCTGGATGGGGTGAAGGCCCAAGGTGCTGTTGAGCCACTCCTCCGTGGTCTGGAACACG	100.000	69	No	chr2R	97511344	97511413	-	0-8:C>G-8:C>G	1	1	-	-	0	-	0	0	-	1	1	1	1	1	-	-	-	1	1	1	-	1	1	1	-	1	1	-	1	-	-	1	1	-	-	-	1	1
3586759_Z	SECCE2Rv1G0077170	c	TGCAGTACAGCCACGCCGATCCCAACCGCACGGTCGTCAACCCGTACGTGCACTTCGGGCAGCCGTCAG	100.000	69	Yes	chr2R	97517750	97517819	-	0-19:T>C-19:T>C	1	1	0	0	0	0	0	0	0	1	1	1	1	1	1	1	1	1	1	1	2	1	1	1	1	1	1	1	1	1	1	1	1	1	1	1	1	1
3905925	-	u	TGCAGCTCGCTCCCTTAAGTTGGGCCAATGGGCCGGCTGACAAAGATCCAGTTTGCACGAGGATGCAGC	100.000	69	No	chr2R	100757422	100757491	+	0-40:C>G-40:C>G	1	1	0	0	0	-	0	0	0	1	1	1	1	1	1	1	1	1	1	1	1	1	1	1	1	1	1	1	1	1	1	1	-	-	1	1	1	1
3355326_Z	SECCE2Rv1G0078080	c	TGCAGTCGTCGCTCATCATGTCGGCAGTGGTGTCCGTGGTCATCGCCGTCATCTGGCTGTTCACGGAAC	100.000	69	No	chr2R	104192439	104192508	-	0-34:C>T-34:C>T	1	1	0	0	0	-	0	0	0	-	1	1	-	-	1	-	-	1	1	1	1	-	-	-	1	-	-	1	-	-	-	-	1	-	-	-	-	1
3596950	SECCE2Rv1G0078110	x	TGCAGGTACAGTCCTAGCATGTGGTACAGTCGGGCGCCGTAGGCCTGCCCGCATAGCGTCTCCAGGGCG	100.000	69	Yes	chr2R	105082134	105082203	+	0-8:C>T-8:C>T	1	1	0	-	0	0	0	0	0	1	1	1	1	1	1	1	1	1	1	1	2	-	1	1	1	1	1	1	1	1	1	1	1	-	1	1	1	1
5788994_A	SECCE2Rv1G0078160	c	TGCAGCGGTTCGCCTTCCGCCTGTCGCCGGCGTACGTGCACGCGCCCAGGGTGCTCATGATACTCAACC	97.101	69	No	chr2R	106062379	106062448	-	0-49:G>C-49:G>C	0	0	1	1	1	1	1	1	1	0	0	0	0	0	0	0	0	0	0	-	2	0	0	0	0	0	0	0	0	0	0	0	0	-	0	0	0	0
1214112	SECCE2Rv1G0078190	o	TGCAGGTTCTGGAGCTCGTAGTTCACCTAAATCATGCAAGACAAATGTCATCAGGAGCTGTGGCACCGG	95.652	69	No	chr2R	106191514	106191583	-	0-16:C>T-16:C>T	0	0	1	1	1	1	1	-	-	0	-	0	-	0	0	0	-	-	0	0	-	-	0	-	-	0	0	-	0	0	0	0	0	-	0	-	0	-
3349007	SECCE2Rv1G0078860	i	TGCAGCAATCTCATACAGCTCCCAATCGAACAGTGACACTCGAGCATCGCAACAAGGCCATGCCGAAGA	100.000	69	No	chr2R	112866031	112866100	+	0-10:T>G-10:T>G	1	1	-	0	0	0	0	0	0	1	1	1	1	1	1	1	1	1	1	1	2	1	1	1	1	1	1	1	1	1	1	1	1	-	1	1	1	1
3950480_Z	SECCE2Rv1G0078950	c	TGCAGGTCACCGCGTTCTCGCCCCTCATCGACGTCATCAACCGCCGCGACGGCACCGTCAACCGCGGCC	94.203	69	Yes	chr2R	113398344	113398413	+	0-19:G>A-19:G>A	0	0	1	-	-	1	-	-	-	0	0	0	0	0	0	0	0	0	0	0	0	0	0	0	0	0	0	0	0	0	0	0	0	0	0	0	0	0
5788985_Z	SECCE2Rv1G0078980	x	TGCAGCGGGTCGAACCCGCCGACCACCAGCAGCGTCGGCGGGAAATCCTCGGCCAGCTCGGCGTTCTCG	100.000	69	Yes	chr2R	113488795	113488864	-	0-35:C>A-35:C>A	1	1	0	0	0	0	0	0	0	1	1	1	1	1	-	-	1	-	-	1	2	-	1	1	1	1	1	-	-	1	1	1	1	-	1	1	-	1
5799961	SECCE2Rv1G0079030	x	TGCAGGAGGACGATGCCGGCGAGGCGGACGGGGCTGTCGGAGGGAGCCGCGTCCGTCCACCGCTGGGCG	95.652	69	No	chr2R	113843379	113843448	-	0-5:G>C-5:G>C	0	0	-	1	1	1	-	1	1	0	0	0	0	0	0	-	0	0	0	0	-	0	0	0	0	-	0	-	-	-	0	0	0	-	0	-	-	0
3590965_Z	SECCE2Rv1G0079130	x	TGCAGCCATCGTTTTCCCGTAGTATTTGGGAGTCCTGGCACCGCACTCGTCCCTTCCGAGGCTCCCAGG	100.000	69	Yes	chr2R	114884786	114884855	-	0-13:T>C-13:T>C	-	1	0	0	0	0	0	0	0	1	-	1	1	1	1	1	1	1	1	1	2	1	1	1	1	-	1	-	-	-	1	1	1	-	1	-	-	1
1224060	SECCE2Rv1G0079180	e	TGCAGCAGCTGGAGTTCACGGTGCACACCTTGAAGGTGAGAGATACGACATCCACAGGAGCTCCGTTGA	97.101	69	No	chr2R	116057093	116057162	+	0-43:T>C-43:T>C	0	0	-	1	1	-	1	1	1	0	0	0	0	0	0	0	0	0	0	0	2	-	0	0	0	0	0	0	0	0	0	0	0	-	0	0	0	0
3907376_Z	SECCE2Rv1G0079180	x	TGCAGATTGTTCTTGCCTCCAGCTCTGGTCAGGGTCATACTGCTGGGCCACTGGCTGCGGCGGCCTTCT	98.551	69	No	chr2R	116058036	116058105	-	0-43:T>G-43:T>G	0	0	1	-	-	1	-	-	-	0	0	0	0	0	0	0	0	0	0	0	0	0	0	0	0	0	0	0	0	0	0	0	0	-	0	0	0	0
2245986	SECCE2Rv1G0079250	c	TGCAGCCTGCTGATCGCCACCAGCATCGCCGCGAGGGGTTTGGATGTCAAAGACCTCGAGCTCGTCGTC	97.101	69	No	chr2R	116634987	116635056	-	0-29:C>T-29:C>T	0	0	1	1	1	1	1	1	1	0	0	0	0	0	0	0	0	0	0	0	2	0	0	0	0	0	0	0	0	0	0	0	0	-	0	0	0	0
3595909	SECCE2Rv1G0079280	x	TGCAGCCGACGGGTATTGCCAGTTGTCAGTTCTTTATCCTTGTTGAAGGTGAGAGAGAATGTGGTCAGA	100.000	69	Yes	chr2R	116980554	116980623	-	0-9:C>T-9:C>T	1	1	0	0	0	0	-	0	0	1	1	-	1	-	-	-	-	1	-	-	-	-	-	-	-	1	1	-	1	1	1	1	1	-	1	1	1	1
5222464_Z	SECCE2Rv1G0079400	c	TGCAGGGGCGGTGGAGGCTGGTCTACAGCAGTGCCTTCTCGTCGCGGACGCTCGGCGGCAGCCGCCCCG	98.551	69	Yes	chr2R	118663069	118663138	+	0-7:G>A-7:G>A	1	1	-	0	0	-	0	-	0	1	1	1	1	1	1	1	1	1	1	1	1	1	1	1	1	1	1	1	1	1	1	1	1	-	1	1	1	1
3746217_A	SECCE2Rv1G0079420	x	TGCAGGCGGAGCTGAGGCAGAGGAGCTGGAGCTCCTGGGAGCCGTAGGTGAAGGTCTTCATCTCGTAGC	98.551	69	No	chr2R	118697503	118697572	-	0-46:G>T-46:G>T	0	0	1	-	-	1	-	-	-	0	0	0	0	0	0	-	0	0	-	0	0	-	0	0	0	0	0	0	0	0	0	0	0	-	0	-	0	0
4094491_Z	SECCE2Rv1G0079430	i	TGCAGGCCAAAAGTGACACTTCAATTCTGTTTAAAGAGCTTTGCTCATTATGCGCCTCCCTGCAATTGT	98.551	69	Yes	chr2R	118831994	118832063	+	0-16:C>T-16:C>T	1	1	0	0	0	0	0	0	0	1	-	1	1	1	-	1	1	-	1	1	1	1	1	1	1	-	1	-	1	-	1	-	-	-	-	1	1	1
3900139	SECCE2Rv1G0079440	i	TGCAGAGAAACCACAATGCAGTGTTATTGCACATTAGCATATCCTGGCCCACATCACACACAGCATTTG	100.000	69	No	chr2R	119353744	119353813	-	0-24:T>C-24:T>C	1	1	0	0	0	-	0	0	0	1	1	1	1	1	1	1	1	1	1	1	2	-	-	1	1	1	-	1	1	1	1	1	1	-	1	1	1	-
3364607	SECCE2Rv1G0079450	c	TGCAGAACCACGTGGCGCCTGTCACGAGCCCCTCGTCGGCCGCGTTGCAGCGGCACCTGCCGCACCCCG	98.551	69	Yes	chr2R	119358365	119358434	-	0-19:T>C-19:T>C	1	1	-	0	0	-	0	-	-	1	1	1	1	1	1	1	1	1	1	1	1	1	1	1	1	1	1	1	1	1	1	1	1	-	1	1	1	1
1094592_Z	SECCE2Rv1G0079450	c	TGCAGAACCACGTGGCGCCCGTCACGAGCCCCTCGTCGGCCGCGTCGCAGCGGCACCTGCCGCTCCCAG	97.015	67	No	chr2R	119358367	119358434	-	0-45:C>T-45:C>T	0	0	1	-	-	1	-	1	1	0	0	0	0	0	0	0	0	0	0	0	0	0	0	0	0	0	0	0	0	0	0	0	0	-	0	0	0	0
3362999	SECCE2Rv1G0079450	o	TGCAGGGATTCAGGAAGATCGTGGCCGACAGATGGGAGTTCGCCAACGAGTTCTTCAGGAAGGGAGCAA	98.551	69	No	chr2R	119358773	119358842	-	0-19:C>A-19:C>A	1	1	0	-	-	0	-	0	0	1	1	1	1	1	1	1	1	1	1	1	1	1	1	1	1	1	1	1	1	1	1	1	1	-	1	1	1	1
1232925	-	u	TGCAGCAACTCATCGTTGGTTTCCCCACCCTGAGCATGGATGATGATGTTGTCTACGTGCTGTCTAAGG	94.203	69	No	chr2R	119976201	119976270	+	0-46:T>C-46:T>C	0	0	-	-	-	1	-	-	-	0	0	0	0	0	0	0	0	0	0	0	0	0	0	0	0	0	0	0	0	0	0	0	0	-	0	0	0	0
1197209_A	SECCE2Rv1G0079630	x	TGCAGTTCGCCCTGATCTCGGCGTGGCGGCCGGCCTTCTTCACGCCGATGCCGGCCATCTTCACCATGG	95.652	69	No	chr2R	121684858	121684927	-	0-15:T>C-15:T>C	0	0	1	-	-	1	-	1	1	0	0	0	0	-	0	-	0	0	0	0	2	0	-	-	0	0	0	0	0	0	0	-	0	-	0	0	0	0
1094202	SECCE2Rv1G0079960	x	TGCAGCGGGAGCGAGGCGCGGAGGTAGGCTCGCATGACGGTGCTGACGACGAACGCGTCCGCGTCGGCC	98.551	69	Yes	chr2R	125134978	125135047	-	0-29:T>G-29:T>G	0	0	1	1	1	1	1	-	1	0	0	0	0	0	0	0	0	0	0	0	0	0	0	0	0	0	0	0	0	0	0	0	0	-	0	0	0	0
1209555_Z	SECCE2Rv1G0079990	c	TGCAGCTCGCCGACGTGCTCCACGGCCGAGGCCTCGCGATCACCATCCTCCACACCACGTTCAACGCCC	97.101	69	Yes	chr2R	125659921	125659990	-	0-10:C>G-10:C>G	0	0	-	-	-	1	-	-	-	0	0	0	0	0	0	0	0	0	0	0	0	0	0	0	0	0	0	0	0	0	0	0	0	0	0	0	0	0
1045938	SECCE2Rv1G0080110	o	TGCAGGTCGCACGTTCCTGTACTGGTTCGGGGCCAGGCCGAGCCTGTGCGTGGCCGACGTGAACACGGT	97.101	69	No	chr2R	127164737	127164806	-	0-6:T>G-6:T>G	0	0	1	1	1	1	1	1	1	0	0	0	0	0	0	0	0	0	0	0	2	0	0	0	0	0	0	-	0	-	0	0	0	-	0	0	-	0
3359695	-	u	TGCAGCAGGGTGCAGAGCATTCTGTAAAACCCTGGCTGGATCCTTCAAGCACTTGCAGTTCTTCATCCA	100.000	69	No	chr2R	128856100	128856169	-	0-42:C>T-42:C>T	1	1	0	0	0	0	0	0	0	1	1	1	1	1	1	1	1	1	1	-	2	1	1	1	1	1	1	1	1	1	1	1	1	1	1	1	1	1
3744896	SECCE2Rv1G0080460	x	TGCAGGTGCGTGGCATGGAACGCCTCTCTCGGCGTCAGCGGTTCACAGCCTCTCGCCATCGGGCTGCCG	100.000	69	No	chr2R	130025784	130025853	-	0-47:G>C-47:G>C	1	1	0	0	-	0	0	-	0	1	1	1	1	1	1	1	-	1	1	1	2	1	1	-	1	1	1	1	1	1	1	1	1	-	1	1	1	1
5037884_Z	SECCE2Rv1G0080520	o	TGCAGGTGTCGTTCGACGAGTACCTCCAGGACCGCCCCCGCGTGTTCCGCGCCATGTTCCCCGACGAGA	98.551	69	Yes	chr2R	130502494	130502563	-	0-26:C>G-26:C>G	0	0	1	-	1	-	1	1	1	0	0	0	0	0	0	0	0	0	0	0	2	0	0	0	0	0	0	0	0	0	0	0	0	0	0	0	0	0
982080_A	-	u	TGCAGCTGGCACACTTGGATCGCACGCACGTCCTGCTGTCCAAACTGGCACAAACCATATTTGTTCCTA	97.101	69	No	chr2R	131537265	131537334	-	0-13:C>T-13:C>T	0	0	1	-	1	1	1	1	1	0	0	0	0	0	0	0	0	0	0	0	0	0	0	0	0	0	0	0	0	0	0	0	0	-	0	0	0	0
5215381_Z	SECCE2Rv1G0080750	c	TGCAGGTGGCCGTCTGGGCGTGCATGGTGATGTCGGTGATGCTGGTGGTGGAGGCCCTGTACAACTGCG	95.652	69	Yes	chr2R	132751871	132751940	-	0-9:C>T-9:C>T	0	0	1	-	-	1	-	-	-	0	0	0	0	0	0	0	0	0	0	0	0	0	0	0	0	0	0	0	0	0	0	0	0	0	0	0	0	0
1093698	SECCE2Rv1G0080750	c	TGCAGAAATCGGCGGCGCTCTCCTGTTCGCCCTCGCCGCCGCCGCGGCCCTATTCTCCGCCGTCTCCAC	95.652	69	No	chr2R	132752225	132752294	-	0-51:A>C-51:A>C	0	0	-	1	1	-	1	1	1	0	0	0	0	0	0	0	0	0	0	0	0	0	0	0	0	0	0	0	0	0	0	0	0	-	0	0	0	0
3744865_Z	-	u	TGCAGGGTCCAGAGCAGGGGTGCGGTGTAGGTGCGTATATATACACGGTTACGCTCGGTGGTCACGCCC	98.551	69	Yes	chr2R	133651809	133651878	-	0-65:G>C-65:G>C	0	0	1	-	-	1	-	-	-	0	0	0	0	0	0	0	0	0	-	0	0	0	0	0	0	0	0	0	0	0	0	-	0	-	0	-	-	0
3590013	-	u	TGCAGCAAAAGGCGACCGACCCCTCGGTCCCTTTCTTTCTTACATCGTCTCGTTCGGTGAGGCCGAGGT	100.000	69	No	chr2R	133652074	133652143	+	0-25:G>C-25:G>C	1	1	-	-	0	0	0	-	-	1	-	1	1	-	1	1	-	1	1	1	1	-	-	-	-	1	1	1	-	1	-	-	-	-	1	1	1	1
4094323_Z	SECCE2Rv1G0080880	c	TGCAGACGGACATCAACATGGCGCGCCGCGCGCTGCGCGAGGCGCTCACCACGCTCGACGACATCAAGC	98.551	69	Yes	chr2R	133652738	133652807	+	0-37:C>G-37:C>G	0	0	1	-	-	1	-	-	-	0	0	0	0	0	0	0	0	0	0	0	0	0	0	0	0	0	0	0	0	0	0	0	0	-	0	0	0	0
7097648_A	SECCE2Rv1G0080940	x	TGCAGGCTGCAAGTAAAGTTCTCCATCCCACAGCATCGCCATGGGATGACAAACTTCTTATAAGCTCAT	100.000	69	No	chr2R	134430143	134430212	+	0-30:C>T-30:C>T	1	1	-	-	0	-	-	0	0	1	-	1	1	1	1	1	1	1	1	1	1	1	1	1	1	1	1	-	1	1	1	1	1	-	1	1	1	1
3364270_Z	SECCE2Rv1G0081060	c	TGCAGCAGCACAGCCAACCGAGGAGGAAGACGACCTCATAGCCGAGGCCCTCTACGGGCACAGCGGCCG	97.101	69	Yes	chr2R	135482450	135482519	-	0-18:C>A-18:C>A	1	1	0	0	0	0	-	0	0	1	1	1	1	1	1	1	1	1	1	1	2	1	1	1	1	1	1	1	1	1	1	1	1	-	1	1	1	1
5789206	-	u	TGCAGGCCCTCGAGTCAGACGATAACTGGATCAGCATCTTCGGCCGGAAGGTGACCTGCGAGCTCGTCT	95.652	69	No	chr2R	135703264	135703333	-	0-23:A>T-23:A>T	0	0	1	1	1	1	1	1	1	0	0	0	0	0	0	0	0	0	0	0	2	0	0	0	0	0	0	0	0	0	0	0	0	-	0	0	0	0
3747409	-	u	TGCAGGCCATCAACCTAATTAATTAAAACATCCCTGGACCTCTCAAATTATAGCATCTTTAAAGAAAAC	100.000	69	No	chr2R	139587239	139587308	+	0-22:T>C-22:T>C	1	1	-	-	0	0	0	0	-	1	1	1	1	1	1	1	1	1	-	1	1	-	1	1	1	1	1	1	1	1	1	-	-	1	1	1	1	1
7357671	SECCE2Rv1G0081450	c	TGCAGCTTGTGGTGTCGGAACTGTGCCGCGTCCAGGAGCTGGTACGGCAGCTGAAGCTGCACCTGCACG	98.551	69	Yes	chr2R	140148555	140148624	+	0-19:A>G-19:A>G	1	1	-	0	0	-	-	0	0	1	1	1	1	1	1	1	1	1	1	1	1	1	1	1	1	1	1	1	1	1	1	1	1	1	1	1	1	1
5800087_A	SECCE2Rv1G0081450	x	TGCAGGTATGCTGGCCGTGGTAGACGACGTCGAAGATCGCGGGGTCCTCGTCGGCGCGCTGCACCTGCT	100.000	69	No	chr2R	140149116	140149185	-	0-7:A>G-7:A>G	1	1	-	-	0	0	0	-	0	1	-	1	1	1	1	1	1	1	1	1	2	1	1	1	1	1	1	-	1	1	1	1	-	-	-	1	-	1
100138680	SECCE2Rv1G0081450	c	TGCAGAACCTCAGAGCCGGCCTGACCGTGGACGCGGACCACGGCGGCCTGAACGCCAGTGTCTCGCCGC	97.101	69	Yes	chr2R	140149251	140149320	+	0-6:A>G-6:A>G	1	1	0	-	-	0	-	-	-	1	1	1	1	-	-	1	-	1	1	1	1	-	1	-	1	1	1	-	-	-	-	-	1	-	-	1	1	1
5202887	SECCE2Rv1G0081730	x	TGCAGCGCCTTCTTCTTCCTCCAGCTGTCGACAGACCAGCTCGCGGGCCGCGCCGCGGCGGCGGCCTCC	97.101	69	No	chr2R	144127327	144127396	-	0-32:A>G-32:A>G	1	1	0	0	0	0	-	0	0	1	1	1	1	1	1	1	1	1	1	-	1	-	1	1	1	1	1	1	1	-	1	1	1	-	1	-	1	1
3587274	SECCE2Rv1G0081730	c	TGCAGCTCCCCGAGTACCCCAACAAGGAGGAGCTCGACGCCGTCCTCAAGACGATCGAGACGTTCCCGC	97.101	69	Yes	chr2R	144127392	144127461	+	0-7:C>G-7:C>G	1	1	0	0	0	0	-	0	0	1	1	1	1	1	1	1	1	1	1	1	1	1	1	1	1	1	1	1	1	1	1	1	1	-	1	1	1	1
3580923_Z	SECCE2Rv1G0081820	o	TGCAGGTAGCACAAGGGTGCAGGATGCGTGGGGCTAAGCAGATTATTGGAGTGGATCTGAACCCGAGAT	95.652	69	Yes	chr2R	145221919	145221988	+	0-38:C>A-38:C>A	0	0	-	-	-	1	-	-	-	0	0	0	0	0	0	0	0	0	0	0	0	0	0	0	0	0	0	0	0	0	0	0	0	0	0	0	0	0
3363056	-	u	TGCAGTGTGATGATTTGTGATCGTAGTCATCCTAGCAAGCAGAAACAAAACTGTGATAATAATAATGTA	100.000	69	No	chr2R	146142358	146142427	+	0-30:C>G-30:C>G	1	1	0	0	0	-	0	-	0	1	-	1	1	1	-	1	-	1	-	-	2	-	-	-	-	-	1	-	-	1	1	1	1	-	-	1	-	1
992896_Z	-	u	TGCAGCTGTAGCGGCAGAGCGAAGCCAAGTAGGAGGAGGAGTAGCGTCTGGCGGTTCGCATTCAAGTCC	94.203	69	No	chr2R	147541802	147541871	+	0-31:G>C-31:G>C	0	0	-	1	1	-	1	1	1	0	0	0	0	0	0	0	0	0	0	0	2	0	0	0	0	0	0	0	0	0	0	0	0	-	0	0	0	0
2260694_Z	SECCE2Rv1G0082120	c	TGCAGCCACAGTCGATGTCACTGGTGGATCTACAGCTCTGGGTCTTCAAGCTGTTCAGGCTCCATCCAG	98.529	68	Yes	chr2R	148080335	148080403	+	0-10:G>A-10:G>A	0	0	-	1	1	-	-	-	1	0	0	0	0	0	0	0	0	-	0	0	0	0	-	-	-	0	0	0	0	-	-	-	-	-	-	-	-	0
1221470	SECCE2Rv1G0082180	x	TGCAGTGCTAGAAGGGGAACGTCCGCGCTTGGCAGAATGGCATGGGGAAGATCGCCCAGAGCTCGTCGC	97.101	69	No	chr2R	148386226	148386295	+	0-20:G>A-20:G>A	0	0	-	1	1	-	-	1	1	0	0	0	0	-	0	0	0	0	0	0	-	0	-	0	-	0	0	0	0	-	0	-	0	-	-	0	0	0
5762752_A	SECCE2Rv1G0082220	o	TGCAGGTCCCGGCCACGGTCCGAGCAGTCGCTGGTCCGATGGGCCGCCCCGCAGCTGCACGACATCGAC	95.652	69	No	chr2R	148417746	148417815	-	0-29:G>A-29:G>A	0	0	-	-	-	1	-	-	-	-	0	0	0	0	0	0	0	0	0	0	0	0	0	0	0	0	0	0	0	0	0	0	-	0	0	0	0	0
17398461_A	-	u	TGCAGCAAGCCTCCCCTCTGCTTTTTCACGCTGCCATTGCATGTTCAAAGGGTCAAAGATAAGGCAGTA	97.101	69	No	chr2R	150413697	150413766	+	0-61:A>T-61:A>T	0	0	1	1	1	1	1	1	1	0	0	0	0	0	0	0	0	0	0	0	2	0	0	0	0	0	0	0	0	0	0	0	0	0	0	0	0	0
7410922	SECCE2Rv1G0082410	x	TGCAGAAGATCAAGGACAGACCTTGAGAAGACGGCGACGAGCTCATTGGTGTGCACAGAGAGGGAATCG	95.652	69	No	chr2R	150501104	150501173	+	0-54:A>G-54:A>G	0	0	-	1	1	-	-	-	1	0	0	0	0	0	0	0	0	0	0	0	0	0	0	0	0	0	0	0	0	0	0	0	0	-	0	0	0	0
3351407	SECCE2Rv1G0082480	o	TGCAGGGTAGAAGACGAAGCTCGGCCAGCCAGATGGGGTCCATCCTGTGCTGCCTGCGCGGCCCCGACG	97.183	71	No	chr2R	151826824	151826895	-	0-27:G>A-27:G>A	1	1	0	-	-	0	0	0	-	1	1	1	1	1	1	1	1	1	1	1	1	1	1	1	1	1	1	1	1	1	1	1	1	-	1	1	1	1
3349124	-	u	TGCAGGTGAGCTGGGCAGCTCGTGCATCGATGAAACTTCGGAAGCAAGACAAACCAGCTTTGGCAGTGG	100.000	69	No	chr2R	151865210	151865279	-	0-48:A>G-48:A>G	1	1	-	0	0	-	-	0	0	1	1	1	1	1	1	1	1	1	1	1	2	1	1	1	1	1	1	1	1	1	1	1	1	-	1	1	1	1
1863366	SECCE2Rv1G0082530	x	TGCAGCCCATCAGCAGTGAAACGGTTTTCATCGAAGAGGACATGGTAGTGAGTTGGTCTGCTTGTGCCC	95.652	69	Yes	chr2R	152587936	152588005	-	0-11:A>G-11:A>G	0	0	1	1	1	1	1	1	1	0	-	0	0	0	0	0	0	0	0	0	2	0	0	0	-	0	-	0	0	0	0	0	-	0	0	0	0	0
3894751	-	u	TGCAGCTGCGGGAGGGAGGGGGAGGCGTTGGAGCTTCGGGAGGAAGTCGGGCTGATGCGGGAGTCGGGA	100.000	69	No	chr2R	153400508	153400577	+	0-17:G>A-17:G>A	1	-	0	0	0	0	0	0	0	1	-	1	-	1	1	1	1	1	1	-	2	1	1	1	1	1	-	-	-	1	-	1	-	-	1	-	1	1
3358555	SECCE2Rv1G0082670	x	TGCAGCCTGAGCGAGAGCCGTCGGTCGACCTCGAGGCTGGACGGGCAGTTGAGGAACCTGTCGAGCGGC	98.551	69	No	chr2R	155121724	155121793	+	0-20:T>C-20:T>C	1	1	-	0	0	-	0	0	0	1	1	-	1	1	1	1	1	1	1	1	2	1	-	1	1	-	1	1	1	1	1	-	1	-	1	1	1	1
5045967_Z	SECCE2Rv1G0082670	c	TGCAGGACGCGCTGAACAAGCTACTCCGGCGCGCCAAGTCCAAGTCCAGCTCCCGCGGCTCCACCGCCG	100.000	69	Yes	chr2R	155121818	155121887	-	0-7:C>T-7:C>T	1	1	0	0	0	0	0	0	0	1	1	1	1	1	-	1	-	1	1	1	2	1	1	1	1	1	1	1	1	1	1	-	1	-	-	1	-	1
4105643	SECCE2Rv1G0082680	c	TGCAGCCGCGTCGCGGACTGCCTCTGCTGCATGTGCTGCATCAAGGCGTGCAACAGGATGAACGACCAG	98.551	69	No	chr2R	155139331	155139400	-	0-11:C>T-11:C>T	0	0	1	1	1	1	1	1	1	-	-	0	0	-	-	0	0	0	-	-	2	-	-	0	0	0	-	0	0	0	0	-	0	-	-	0	0	0
5218103	SECCE2Rv1G0082710	c	TGCAGAGGATGCAGCCCAACGGGTCGTGGGAGCAGTGGCGGTTCGTCGGGGGCACGGACCTGCTCGGGA	98.551	69	No	chr2R	155299640	155299709	-	0-49:G>C-49:G>C	0	0	1	-	1	1	1	1	-	0	0	0	0	0	-	0	0	0	0	0	2	0	0	0	0	0	0	-	0	-	0	0	0	0	0	0	0	0
1200118	SECCE2Rv1G0082710	c	TGCAGAGGATGCACCCCAACGGGTCGTGGGAGCAGTGGCGGTTCGTCGGCGGCACGGGCCTGCTCGGCA	97.015	67	No	chr2R	155299642	155299709	-	0-13:C>G-13:C>G	0	0	1	-	1	1	1	1	-	0	0	0	0	0	0	0	0	0	0	0	2	0	0	0	0	0	0	0	0	0	0	0	0	-	0	0	0	0
3363836_Z	-	u	TGCAGATAGAGCGGCGTCGGCGCAGCGCCACCCAACCCAACCAGTGGACAGCAGCGACCCATCCACCGA	97.059	68	Yes	chr2R	161519487	161519555	-	0-47:A>C-47:A>C	0	0	-	1	1	-	1	1	1	0	0	0	0	0	0	0	0	0	0	0	2	0	0	0	0	0	0	0	0	0	0	0	0	-	0	0	0	0
3908325_Z	SECCE2Rv1G0083150	i	TGCAGACTACACAATGCAGGCTCTACTAAATTTGTAGAGTATGCTGCTTCTAATTAGGCAAAATATCGT	97.101	69	Yes	chr2R	162036083	162036152	+	0-9:C>G-9:C>G	0	0	1	-	-	1	-	-	-	0	0	0	0	0	0	-	0	0	0	0	0	-	0	0	0	0	0	-	0	0	0	0	0	0	0	0	0	0
3894598	SECCE2Rv1G0083180	c	TGCAGCCGTTCTTCGGCGGCGAGGCGCGGACCGCGTCCGAGCAGCGGCTCTGCCACGCGCCGTTCGGGG	100.000	69	No	chr2R	162913685	162913754	-	0-26:C>G-26:C>G	1	1	0	0	0	0	0	0	0	1	1	1	1	1	1	1	1	1	1	1	2	1	1	1	1	1	1	1	1	1	1	1	1	-	1	1	1	1
3576915_Z	SECCE2Rv1G0083400	c	TGCAGTGCACGACGCACATGTGCCCCGTGCGCGTCCACTGGCACGTCAAGCTCAACTACCACGACTACT	98.551	69	Yes	chr2R	166028950	166029019	+	0-10:G>C-10:G>C	0	0	1	-	1	1	1	-	-	0	0	0	0	0	0	0	0	0	0	0	0	0	0	0	0	0	0	0	0	0	0	0	0	0	0	0	0	0
7513601	-	u	TGCAGTGAAACCCGCTCTAGATGCCAGACTGAAAAAGGCGCCGCTTCCTTTGGCCCGTTCCGTCCTTAT	97.101	69	No	chr2R	166342767	166342836	+	0-56:G>A-56:G>A	0	0	1	-	1	1	1	1	-	0	0	0	0	0	0	0	0	0	0	0	2	0	0	0	0	0	0	0	0	0	0	0	0	0	0	0	0	0
5803085_Z	SECCE2Rv1G0083660	c	TGCAGACGCTGGACCTCGCCTACAACCAGCTCAACGGCTCCGTGCCCGCCGCGCTCGGCTCGCTGTTGG	98.551	69	Yes	chr2R	169095781	169095850	-	0-10:G>T-10:G>T	0	0	-	-	-	-	1	1	1	0	0	0	0	0	0	0	0	0	0	0	0	0	0	0	0	0	0	0	0	0	0	0	0	0	0	0	0	0
1135525_A	SECCE2Rv1G0083840	x	TGCAGCGCCGCCTGCGGCTGCTCCGACCTGCACACGCAGAAATCTGCCAAGCAACGCCAGCAGCAGCCA	97.101	69	Yes	chr2R	171886952	171887021	+	0-53:A>G-53:A>G	0	0	-	1	1	-	1	1	1	0	0	0	0	0	0	0	0	0	0	0	2	0	0	0	0	0	0	0	0	0	0	0	0	-	0	0	0	0
3360199	-	u	TGCAGATAAGTAGATGAACAAACTTGTTGGAAAACCTGTACATTCTCGCCACGCTGCCTTTTGCGCCCT	100.000	69	No	chr2R	172129308	172129377	+	0-44:C>G-44:C>G	1	1	0	0	0	0	0	-	0	1	1	1	1	1	1	1	-	1	1	1	0	1	1	1	1	1	1	1	1	1	1	1	1	1	1	1	1	1
100141335_Z	SECCE2Rv1G0084330	x	TGCAGGGCGGCGTCCGGGGCGTTCTGCTGCTGGTAGAGGATTGTGCAGAGGCGGACGAGCAGCGCCGAG	100.000	67	Yes	chr2R	173917116	173917183	-	0-23:C>T-23:C>T	1	1	0	0	0	0	0	0	0	-	1	-	1	1	-	1	-	1	1	1	-	-	-	-	-	-	1	-	-	1	1	1	-	-	1	-	-	-
3729841_Z	SECCE2Rv1G0084450	c	TGCAGCGGCGCGTACGCCAACCCCGGGACGTGCCGGCCGACGTCCTACTCGCAGGTGTTCAAGATGGCG	98.551	69	No	chr2R	175044926	175044995	-	0-11:G>C-11:G>C	1	1	-	0	0	0	0	-	0	1	1	1	1	1	1	1	1	1	1	1	2	1	1	1	1	1	1	1	1	1	-	1	1	-	1	-	1	1
5801963_Z	SECCE2Rv1G0084490	x	TGCAGCTGGTGTTGATCCGCTTGTGGCTCGCGCGGTGGCCGCCCAGCGCCTGGTAGGAGCTGAACACCC	98.551	69	Yes	chr2R	175762635	175762704	+	0-16:C>G-16:C>G	0	0	-	-	-	-	1	-	-	0	0	0	0	0	0	0	0	0	0	0	2	0	0	0	0	0	0	0	0	0	0	0	0	-	0	0	0	0
100153775	SECCE2Rv1G0084670	x	TGCAGCCACCAGGAAACGTGCTCCACGGGACGCTGCCGGTGAGGTTGTTCTCGGCGGCGCTGAATTCCC	95.652	69	Yes	chr2R	177919577	177919646	-	0-8:C>T-8:C>T	0	0	-	1	1	-	1	1	1	0	0	0	0	0	0	0	0	0	0	0	2	0	-	0	0	0	0	0	0	0	0	0	0	-	0	0	0	0
3592941_Z	SECCE2Rv1G0084680	x	TGCAGCTCGCTGGCGTTGGCCACGCCGAGAACGGCCGACTGAAACGTGCCGAAGTTCCCGACGATCTTC	98.551	69	Yes	chr2R	177929342	177929411	+	0-41:A>G-41:A>G	0	0	1	-	-	1	-	-	-	0	0	0	0	0	0	0	0	0	0	0	0	0	0	0	0	0	0	0	0	0	0	0	0	0	0	0	0	0
5796311_Z	SECCE2Rv1G0084790	x	TGCAGCGGGGTGGGGTTGTCGTCGACGGAGAACAGCGTCGGGGCGCGGATTTCGACGGGGCCGTCCCCG	100.000	69	Yes	chr2R	181161926	181161995	-	0-34:G>A-34:G>A	1	1	-	0	0	-	0	0	0	1	1	1	1	1	1	1	1	1	1	1	2	1	1	1	1	1	1	1	1	1	1	1	1	-	1	1	1	1
3600585	-	u	TGCAGAACGAGATGAGGTATGAGGCAGAGCGAACAGGGCCGAGAGCGACGTATAACAGAGCAGGCCGTC	97.101	69	No	chr2R	181919163	181919232	-	0-27:A>G-27:A>G	1	1	-	-	0	-	0	0	0	1	-	1	1	1	1	1	1	1	1	1	2	1	1	1	1	1	1	1	1	1	1	1	1	-	-	1	1	1
7091260	SECCE2Rv1G0084900	c	TGCAGCCGTACATCCAGCGCATTGTCAACGGGGATCGGTCGCCGATCCTGTCCACGCACCCCGTCTCCG	100.000	69	No	chr2R	182611987	182612056	+	0-7:G>C-7:G>C	1	1	-	0	0	-	0	0	0	1	1	1	1	1	1	1	1	1	1	-	2	1	1	1	-	1	1	1	1	1	1	-	1	-	1	1	1	1
3361207	-	u	TGCAGCTAGCTAGGGTCTTGCTTGCTTGTGTGGCCATGGACATCTACAGCGCGATTTTCGTCTTCTGCG	100.000	69	No	chr2R	183020797	183020866	-	0-46:C>T-46:C>T	1	1	-	0	0	-	0	-	0	1	1	1	1	1	1	1	1	1	1	1	2	1	1	1	1	1	1	-	-	1	1	1	1	1	1	1	-	1
100153647	-	u	TGCAGCAGGACGGTGACGAAGGTGAAGAAGCAGCAGGTGACCAGGGCTTCCACGGCCGGGCCGTAGCGG	100.000	69	Yes	chr2R	183375507	183375576	+	0-30:C>A-30:C>A	1	1	0	0	0	0	0	0	0	1	1	1	-	-	-	-	1	1	1	1	2	1	1	1	1	1	1	1	-	-	-	1	1	-	1	1	-	1
3352641_Z	SECCE2Rv1G0084990	o	TGCAGACCATGATCCTCAAGATAGCGGTGCCCGTGATGGCCATGGCGTTGCTGCTCACGGCGTCGACTG	100.000	69	Yes	chr2R	183528139	183528208	-	0-21:T>C-21:T>C	1	1	-	0	0	0	0	0	0	1	1	1	1	1	1	1	1	1	1	1	2	1	1	1	1	1	1	1	1	1	1	1	1	1	1	1	1	1
1735346	-	u	TGCAGACCATGATCGTCAAGACAGCGGTGCCCGTGATGGCCATGCTACTGCTGCTCACGGCGTCCACTG	100.000	69	No	chr2R	183558854	183558923	-	0-5:A>G-5:A>G	1	1	-	0	0	-	-	-	0	1	1	1	1	1	-	1	-	1	1	-	1	-	1	1	1	1	1	1	-	-	-	1	1	-	1	1	1	1
5788819	-	u	TGCAGCATGACGGTGACGAACGTGAAGAAGAGGCAGGCGACCAGGGCTTCCACGGCCGGGCTGTAGCGG	100.000	69	No	chr2R	183724913	183724982	-	0-9:A>G-9:A>G	1	1	-	0	0	-	0	-	0	1	-	1	1	-	-	1	1	1	1	-	2	1	1	1	1	1	-	1	-	1	1	-	1	-	1	-	-	1
3592258_Z	-	u	TGCAGGGCGCGATCCAGAGCATGGCAGGAAGCATCATGTCGGCGTGCGCTTTGGCGCTGGGCCTCGTCG	100.000	69	Yes	chr2R	184462429	184462498	+	0-28:A>G-28:A>G	1	1	0	0	0	0	0	0	0	1	1	1	1	1	1	1	1	1	1	1	2	1	1	1	1	1	1	1	1	1	1	1	1	-	1	1	1	1
3576982_Z	SECCE2Rv1G0085060	c	TGCAGTGACTGCACCGCCTCTCTACCCTAATGGGCACCACGGGCTAGGGCTAGGGCTCTTCCTTGACGT	98.551	69	Yes	chr2R	185015250	185015319	-	0-33:G>A-33:G>A	0	0	1	1	1	1	1	-	1	0	0	0	0	0	0	0	0	0	0	0	2	0	0	0	0	0	0	0	0	0	0	0	0	0	0	0	0	0
4093134_Z	SECCE2Rv1G0085110	x	TGCAGAAGCCCGGCGACCTGCGAATCGCACGTCGTCGTGTATCCGGCCTCGTTCTCGACGTCGTCCAGG	97.101	69	Yes	chr2R	185972519	185972588	-	0-11:G>C-11:G>C	1	1	0	-	-	0	-	-	-	1	1	1	1	-	1	1	-	1	-	1	1	1	1	-	1	1	1	1	1	-	-	1	1	1	1	1	1	1
3892382_Z	SECCE2Rv1G0085170	c	TGCAGAACGTGGCTATCATGCTCAAGGCGCTCAATGTGACCGCGGACGAGGTGATCGGAGCACTCGTGC	100.000	69	Yes	chr2R	186543101	186543170	-	0-22:C>A-22:C>A	1	1	0	0	0	0	0	0	0	1	1	1	1	-	1	1	1	1	1	1	2	1	1	1	1	1	1	1	1	1	1	1	1	-	1	1	-	1
1125859	SECCE2Rv1G0085250	c	TGCAGGAGCACGGGGTGACGGCGCTGCTCAACCTCTCCATCTGCGACGAGAACAAGGCCCTCATGGTCG	95.652	69	Yes	chr2R	188423531	188423600	+	0-16:G>C-16:G>C	0	0	1	1	1	1	1	1	1	0	0	0	0	0	0	0	0	0	0	0	2	0	0	0	0	0	0	0	0	0	0	0	0	-	0	0	0	0
5361087	SECCE2Rv1G0085250	c	TGCAGCGGCGCGCGCGAGAACCGCCTGCGCGCAGTCGAGGCCGGCGCCGTGCGCCCGCTGCTGGACCTC	95.652	69	Yes	chr2R	188423818	188423887	+	0-14:C>A-14:C>A	0	-	1	1	1	1	1	1	1	0	0	0	0	-	0	-	-	0	-	0	0	0	0	0	0	0	0	0	0	0	0	0	0	-	0	0	0	0
100120388	SECCE2Rv1G0085290	x	TGCAGCAGCAAGAGCACCAGCGGCAGCAGCGCCGCGGCTCCGGCCGTGGCGGTGCGGCCAGAGGCACCG	98.551	69	Yes	chr2R	188760811	188760880	+	0-13:G>A-13:G>A	1	1	-	-	-	0	-	-	-	1	-	1	1	1	1	1	1	1	1	-	1	1	1	-	-	-	1	1	-	1	1	1	1	-	-	1	1	1
3601944	SECCE2Rv1G0085330	x	TGCAGGCATCGCTACGCCGCCTCTGCCTAGCGCACTCCCTGGTAGTGTCTGGCAGGTAGGCTCAGCGCC	98.551	69	No	chr2R	189302292	189302361	+	0-14:C>G-14:C>G	0	0	1	1	1	1	1	1	1	0	0	0	0	0	0	0	0	0	0	0	2	0	0	0	0	0	0	0	0	0	0	0	0	-	0	0	0	0
5803250	SECCE2Rv1G0085340	c	TGCAGGCGCTCAGGGCCACCATCGACAGGTTCGGCTCCGAGAACGTGTGCCTCTGCGGCCACTCCCTCG	98.507	67	No	chr2R	189385626	189385693	-	0-34:C>G-34:C>G	0	0	-	1	1	-	1	1	1	0	0	0	0	0	0	0	0	0	0	0	2	0	0	0	0	0	0	0	0	0	0	0	0	0	0	0	0	0
3347749	-	u	TGCAGGGCTGCGCCATGCAGCTGTTGTTGCTACTGAGTGCATCGCTTTACCTAACATCATATGATGATG	98.551	69	No	chr2R	189815800	189815869	-	0-12:C>G-12:C>G	-	1	0	0	0	0	0	0	0	-	-	1	1	1	1	1	1	-	1	1	2	1	-	-	-	1	1	1	1	1	-	-	-	-	-	1	1	1
1090976_Z	-	u	TGCAGCCGCTCCCGCTTTGTGCTGCACATGCGCTGCTGTCCGCCAATGCGCCGCTGCTCCCCGCGCCAT	97.059	68	Yes	chr2R	190947606	190947674	+	0-9:T>A-9:T>A	0	0	-	-	1	-	1	-	1	0	0	0	0	0	0	0	0	0	0	0	0	0	0	0	0	0	0	0	0	0	0	0	0	-	0	0	0	0
5796522	-	u	TGCAGGCCTGGAAAGAGAAAAAAGCGGAGGAGAAAACGAGGCAGCGAGGAGCGGACGGGGCAAAGAAGC	94.203	69	No	chr2R	193002404	193002473	-	0-8:T>C-8:T>C	0	0	1	1	1	1	1	1	1	0	0	0	0	0	0	0	0	0	0	0	2	0	-	0	0	0	0	0	0	0	0	-	0	0	0	0	0	0
3580103	SECCE2Rv1G0085640	c	TGCAGCTGTGCTCCGAGTGCTCCAGCAACCGTGCGCTTCTCGTTCGAGAAGGAGCCATCCCACCGCTCG	100.000	69	No	chr2R	194381034	194381103	-	0-37:T>C-37:T>C	-	1	0	0	0	0	0	0	0	-	-	1	1	1	-	-	1	-	1	1	2	1	1	1	1	-	1	1	-	-	1	1	1	-	-	-	-	1
100139106_Z	SECCE2Rv1G0085670	x	TGCAGCACCACCTGGTTGATGTAGAGGTCACAGCGCGCGCCCAGGCCGCCCACGTCGAGGAACTCCGCC	95.652	69	Yes	chr2R	195176237	195176306	-	0-29:A>G-29:A>G	1	1	0	-	-	0	-	-	-	1	1	1	1	1	1	1	-	1	1	1	1	1	1	1	1	1	1	1	1	1	1	1	1	-	1	-	1	1
3581436_Z	SECCE2Rv1G0085670	c	TGCAGCGCTGCCAGCCCCTCCTCCCCGTCGCCGAGGAGCTCCTCATCGTCAGCCGTTGCGTCGAGTCGC	98.551	69	Yes	chr2R	195176332	195176401	+	0-27:T>C-27:T>C	1	1	-	0	0	-	-	0	0	1	1	1	1	1	1	1	1	1	1	1	1	1	1	1	1	1	1	1	1	1	1	1	1	-	1	1	1	1
4093305_Z	SECCE2Rv1G0085670	c	TGCAGGGCGTGGTCGAGCTGCTCCCGGTGGAGGCGAGCGGCGCCGTCCCGGTGGCCTTCTACTTCGCGC	97.101	69	No	chr2R	195176755	195176824	+	0-16:G>C-16:G>C	0	0	-	1	1	-	-	1	1	0	0	0	-	0	0	-	-	0	0	0	0	0	0	0	-	0	0	0	-	0	0	0	0	-	0	0	0	0
7063267	SECCE2Rv1G0085670	c	TGCAGTCCGCCAGCGCGGATGACCTGCCGCTGGCGGAGCAAGACGCCGACCGGTCCGTCGCCGATAGCC	100.000	69	No	chr2R	195176899	195176968	+	0-6:C>T-6:C>T	-	1	0	0	0	0	0	0	0	-	1	1	1	-	1	1	1	1	1	-	2	-	-	1	1	-	1	1	-	-	1	-	1	-	1	1	-	1
3895203_A	SECCE2Rv1G0085800	i	TGCAGGGAATTATTCTGTTAGTTATGCACACGCTTGGTGGCTACGAGAACAAATCATCATTTGACATTC	98.551	69	No	chr2R	196862008	196862077	+	0-37:T>G-37:T>G	1	1	0	-	-	0	-	0	-	1	1	1	1	-	1	1	1	1	1	1	1	1	1	1	1	1	1	1	1	1	-	1	1	-	1	1	1	1
978786	-	u	TGCAGGAGTCTCGTGGTGGGTCATGTGAGGAAGAATCGCATGCCTTCAGTCAAGCAAGCAGTGGGCAAG	97.101	69	No	chr2R	197732360	197732429	-	0-22:A>G-22:A>G	0	0	1	1	1	1	1	1	1	0	0	0	0	0	0	0	0	0	0	0	2	0	0	0	0	0	0	0	0	0	0	0	0	-	0	0	0	0
3907590	-	u	TGCAGAGGCGCGCCAGCCATCGCCATGGCGCATCCCCCGCCGCTTCTCTCTTCTCCACCGAGCTCCGTC	100.000	69	No	chr2R	197732425	197732494	+	0-19:T>C-19:T>C	1	1	0	0	0	0	0	0	0	1	1	1	1	1	1	-	-	1	-	1	2	1	-	1	-	-	1	1	1	1	1	1	1	-	1	1	1	1
5789043	SECCE2Rv1G0085940	x	TGCAGCTCGCGTCCTGTGTCCCGGGGGCAGCATCTTGTGCCTCCGCCCCCGTGTCGGTCATGCCGAACA	97.101	69	No	chr2R	198185220	198185289	-	0-36:G>C-36:G>C	0	0	-	1	1	1	1	1	1	0	0	0	0	0	0	0	0	0	-	0	2	0	0	0	0	0	0	0	0	0	0	-	0	-	0	-	0	0
3364124	SECCE2Rv1G0085960	c	TGCAGATCACGGACGTGCAGCTGGAGATCATGATGGGCATCCTCAGCGTGTACGCGCTCATCGGGTCAT	100.000	69	No	chr2R	198638132	198638201	+	0-43:C>G-43:C>G	1	1	-	0	0	-	-	0	0	1	1	1	1	1	1	1	1	1	1	1	2	1	1	1	1	1	-	1	1	-	1	1	1	-	1	1	1	1
990178_Z	SECCE2Rv1G0085970	o	TGCAGACATCGGCGTGATGAGCGGAGCGTCGCTGTACATCCAGAAGGATCTGAAGATCAACGACACCCA	97.101	69	Yes	chr2R	198748693	198748762	-	0-9:C>T-9:C>T	0	0	-	-	-	-	1	1	1	0	0	0	0	0	0	0	0	0	0	0	0	0	0	0	0	0	0	0	-	0	0	0	0	0	0	0	0	0
3888965	-	u	TGCAGATTAAGATGACAGACCATTCCTTGTGCTAGAGCAACAGTAGCTGACTGGCTGCTTATCTACTCA	100.000	69	No	chr2R	199966897	199966966	+	0-14:A>G-14:A>G	1	1	0	0	0	0	0	0	0	1	1	-	-	1	1	-	1	1	1	-	2	-	1	-	-	1	1	-	1	1	1	1	-	1	1	1	-	1
3601082_Z	-	u	TGCAGGTTTTGGTCAGATCCAAGGGGATTAGTTGGAAGTTGGGAAGCAGGAGCGTGCCTTGTCCGAGAT	98.529	68	Yes	chr2R	199968179	199968247	-	0-7:T>C-7:T>C	1	1	0	0	0	0	0	0	0	1	1	1	1	1	1	1	1	1	1	1	2	1	1	1	1	1	1	1	1	1	1	1	1	-	1	1	1	1
5799617	-	u	TGCAGAATCGATCGCCGTGAATTGACTTATAGCTGGGCACCGCTGCATGGTTGGCTCCGTTTCATGTTC	95.652	69	Yes	chr2R	202956715	202956784	-	0-10:A>G-10:A>G	0	0	1	1	1	1	1	1	1	0	0	0	0	0	0	0	0	0	0	0	2	0	0	0	0	0	0	0	0	0	0	0	0	-	0	0	0	0
3907012_Z	SECCE2Rv1G0086390	x	TGCAGCACCAGCCCCTCCCTGGGGTAGAACGCGTGACCGTGCCGCGACGCGTACGCCACCGGCCTGCTG	98.551	69	Yes	chr2R	210865711	210865780	+	0-35:A>C-35:A>C	1	1	0	-	-	0	-	-	-	1	1	1	1	1	1	1	-	1	1	-	1	1	1	1	1	1	1	1	1	1	-	-	1	-	1	-	1	1
5800126_Z	SECCE2Rv1G0086540	x	TGCAGGTTAGGCGCCTCGGGGGTGGAGGCCGCGCGGAAGAGAAACGGCAGCAGCTCGGCCCAGGTGTTC	100.000	69	Yes	chr2R	213501879	213501948	-	0-8:A>G-8:A>G	1	1	0	0	0	0	0	0	0	1	1	1	1	1	1	1	1	1	1	1	2	1	1	1	1	1	1	1	1	1	1	1	1	1	1	1	1	1
3886525_Z	-	u	TGCAGCTGCTCCGTCCGCCGCATGGTGCGGTAGACGGTGTGGCCGTCGGTGTTCCGCACCTTGAGCGTC	100.000	69	Yes	chr2R	214184070	214184139	+	0-11:C>G-11:C>G	1	1	-	0	0	0	-	0	0	1	1	1	1	1	1	1	1	1	1	1	2	1	1	1	1	1	1	1	1	1	1	1	1	-	1	1	1	1
3603029_Z	SECCE2Rv1G0086620	x	TGCAGGGCGCTGAGCCGCTTCACGGCCGCCACGATGCCGTCCTCGAGGACCGCCTTGTACGTGCTCCCG	100.000	69	Yes	chr2R	214194569	214194638	-	0-32:G>A-32:G>A	1	1	0	0	0	0	0	0	0	1	1	1	1	1	1	1	1	1	1	1	2	1	1	1	1	1	1	1	1	1	1	1	1	-	1	1	1	1
1206007	SECCE2Rv1G0086750	x	TGCAGAGAATTACGTCAAGGAACCGAAGCTTAACCGAATCAGGCGACGAGAGTGCTCGCGGTGGTGGAC	98.551	69	No	chr2R	215153875	215153944	+	0-18:G>A-18:G>A	0	0	-	-	-	1	-	-	-	0	0	0	-	0	0	0	0	0	0	0	0	0	0	0	0	0	0	0	-	0	0	0	0	-	0	0	0	0
3586045_Z	SECCE2Rv1G0086760	x	TGCAGGAAGTCGTACAGCTTCACCTGGTTCCACGCCACCTCCATCCCGTGGTACTCGTCGAACGCCCGA	98.529	68	No	chr2R	215403253	215403321	+	0-26:G>A-26:G>A	1	1	-	-	-	0	-	-	-	1	1	1	1	1	1	1	1	1	1	1	1	1	1	1	1	1	1	1	1	1	1	1	1	-	1	1	1	1
3594778	SECCE2Rv1G0086800	x	TGCAGGATTTGCCGCGCAGGCGGGCCAGGTAGGCGCACTGCACCATGCTCTGCGCGCCTGAGGACGAGG	100.000	69	Yes	chr2R	216043108	216043177	+	0-25:C>G-25:C>G	1	1	-	0	0	-	0	0	0	1	1	1	1	1	1	1	1	1	1	-	2	1	1	1	1	1	1	1	1	1	1	-	1	-	1	1	1	1
4105391	-	u	TGCAGTGCTCACTCATCCGAAAGTGCAGCTCTTTCCGGTGCGCAGTCCGGCACGCCACTCTTCCGCTCC	100.000	69	Yes	chr2R	219009565	219009634	+	0-26:A>T-26:A>T	1	1	-	0	0	-	0	0	0	1	1	1	1	-	1	-	1	1	-	1	2	-	1	-	1	-	1	1	1	1	1	1	1	-	-	1	1	1
7062799	-	u	TGCAGAGCTTAGAAGTTGTCACATATGCATGGTGCTGCAAGTAAGCAAAGAAGGTATCAACTTGGTCAA	98.551	69	No	chr2R	223309121	223309190	-	0-31:G>C-31:G>C	0	0	1	1	1	1	1	1	1	0	0	0	0	-	-	0	-	0	0	-	2	-	0	0	0	-	-	0	0	-	0	0	0	0	0	0	-	0
3597413_Z	-	u	TGCAGGATCTCGTGTGAAGACAGGGTGGTGGCATAGAGCTTTCCTTGGAAGGACAAGGTGTTCCAAACA	98.551	69	No	chr2R	225822674	225822743	-	0-32:A>G-32:A>G	1	1	-	0	0	-	-	-	0	1	1	1	1	1	1	1	1	1	1	1	1	1	1	1	1	1	1	1	1	1	1	1	-	-	1	1	1	1
4093801_Z	SECCE2Rv1G0087540	x	TGCAGCATGTCCCGCGCCTCCGGGAGCTGGTCCATGGCCACCGCCTCCGCGCACCTGAGGAGCAGTCTC	100.000	69	Yes	chr2R	227534774	227534843	+	0-12:C>T-12:C>T	1	1	0	0	0	0	0	0	0	1	1	1	1	1	-	-	-	1	-	1	2	1	-	1	1	1	1	1	1	1	-	1	1	1	1	1	1	-
4093683	SECCE2Rv1G0087550	x	TGCAGCGGGCCGCGGGCGGCACGGCGATGGCACTCGGCGAGAGCCCGATGGGTCGAGGCGCAGGGCCCC	100.000	69	Yes	chr2R	227713014	227713083	-	0-26:A>G-26:A>G	1	1	0	0	0	0	0	0	0	1	1	1	1	1	1	1	1	1	1	1	2	1	1	1	1	1	1	1	1	1	1	1	1	-	1	1	1	1
3595847_Z	SECCE2Rv1G0087580	c	TGCAGTGCCTGATTGATTCCAGGTACAAAGACGGCCGCGCCACGACGGAGACAGAGGTCGTCGGCATGC	100.000	69	Yes	chr2R	228522886	228522955	-	0-13:T>C-13:T>C	1	1	0	0	0	-	0	0	0	1	1	1	1	1	1	1	1	1	1	1	2	-	1	1	1	1	1	1	-	1	1	1	1	-	1	1	1	1
1696921	SECCE2Rv1G0087640	x	TGCAGAAGCTGTCGAGGGCGGGGTGGGAGCGGAGGTCCTTGTCCATGGCCTTGTAGGCGCGCGCGAAGG	97.101	69	Yes	chr2R	229481759	229481828	-	0-10:G>A-10:G>A	0	0	-	1	1	-	1	1	1	0	0	0	0	0	0	0	0	0	0	0	2	0	0	0	0	0	0	0	0	0	0	0	0	-	0	0	0	0
3584629_Z	SECCE2Rv1G0087670	c	TGCAGCTAATGATGCAGCTTATCTCCACCGTCATGGTGGGGCACCTCGGCGAGGTCGCGCTCGCTGGTG	98.551	69	Yes	chr2R	229894837	229894906	+	0-7:A>G-7:A>G	1	1	0	-	-	0	-	-	-	1	1	1	1	1	1	1	1	1	1	1	1	1	1	1	1	1	1	1	1	1	1	1	1	1	1	1	1	1
3587966	SECCE2Rv1G0087790	p	TGCAGTTATTTTGTCACTCAACACAAGGATCGGGATCTAAAGATGCTTTGATGTTGTGCTGTGTTGTGC	100.000	69	No	chr2R	231633483	231633552	+	0-31:G>A-31:G>A	1	1	0	0	0	0	0	0	0	1	1	1	1	1	1	1	1	1	1	1	2	1	1	1	1	1	1	1	1	1	1	1	1	-	1	1	1	1
1062693	-	u	TGCAGGTCCGTCACGCACACCATAGTCATGGAGACACGACGTGTTCGTTTTGGGGAAGCAACAAGTGCA	95.652	69	No	chr2R	235304181	235304250	+	0-41:T>A-41:T>A	0	0	1	-	-	1	-	-	-	0	0	0	0	0	0	0	0	0	0	0	0	0	0	0	0	0	0	0	0	0	0	0	0	0	0	0	0	0
3352619	-	u	TGCAGGCTCCAGATCGAGGAGACTTTTGCAGGAGCAAGAGAGGGAGACAAACAAAATGGATCACTCCAC	97.101	69	No	chr2R	235305062	235305131	+	0-42:G>A-42:G>A	0	0	1	-	-	1	-	1	1	0	-	0	-	-	-	0	0	0	0	-	2	-	-	-	0	0	-	0	0	0	0	0	-	-	0	0	0	0
5803273_A	-	u	TGCAGGGATGGGATGTTGGGGGTCGTCCTGCCTACGTTTGTTGGCCATAAAAGCCGAGATAAGCTTCCG	97.101	69	Yes	chr2R	236134342	236134411	+	0-40:T>G-40:T>G	0	0	1	1	1	1	1	1	1	0	0	0	0	0	0	0	0	0	0	0	0	0	0	0	0	0	0	0	0	0	0	0	0	-	0	0	0	0
5801891_Z	SECCE2Rv1G0087970	c	TGCAGCCGCCGTGATGGCGCCAGTCCCGGCCGCTCCCAAGAGCTCCCTCGAGGTCTTGCTCGAGACCAT	97.101	69	Yes	chr2R	236136383	236136452	+	0-30:C>T-30:C>T	0	0	1	1	1	1	1	1	1	0	0	0	0	0	0	0	0	0	0	0	2	0	0	0	0	0	0	0	0	0	0	0	0	-	0	0	0	0
5360800	SECCE2Rv1G0088000	c	TGCAGCAGATCGCTTCGCTCAACGGCAACAGCATCACGTCCAGCTTCTCCATGCTGCACGCCTGCACCA	97.101	69	Yes	chr2R	236718265	236718334	-	0-13:T>C-13:T>C	0	0	1	1	1	1	1	1	1	0	0	0	0	0	0	0	0	0	-	0	2	0	0	0	0	0	0	0	0	0	0	0	0	0	0	0	0	0
3365200_A	SECCE2Rv1G0088000	x	TGCAGCGTCTCGATGGCGTCCTGCTTGCGGCCGCGCACCAGCAGCCACCGCGGCGACTCTTGGACGAGG	100.000	69	Yes	chr2R	236718330	236718399	+	0-29:G>C-29:G>C	1	1	0	0	0	0	0	0	0	1	1	1	1	-	1	1	1	1	1	1	2	1	-	-	1	-	1	1	-	1	-	1	1	-	1	-	-	1
3739452	SECCE2Rv1G0088020	o	TGCAGCGGTAGAGTTCAACAAGCGAAGGGGAAAATGGCAATTGGACAGACTATGCCGAAGGGGTCTCTC	98.529	68	Yes	chr2R	237060699	237060767	+	0-6:G>A-6:G>A	1	1	-	0	0	-	0	0	0	1	1	1	1	1	-	1	1	1	1	1	1	1	1	1	1	1	1	1	1	1	1	1	1	-	-	1	1	1
5796474_Z	-	u	TGCAGGAGTGGGCGCGGGAGGTAGAGGACGGCGAGCAGGGAGGCGGCCGCGGCCGCGGCGAGGAGGGGG	97.101	69	Yes	chr2R	237551703	237551772	-	0-8:T>G-8:T>G	0	0	-	1	1	-	1	1	1	0	0	0	0	0	0	0	0	0	0	0	0	0	0	0	0	0	0	0	0	0	0	0	0	-	0	0	0	0
4104701_Z	SECCE2Rv1G0088040	c	TGCAGCTCCGCTCCATCAACCTCGGGGAGCCGTCCCTCTCTGCCACCGCGCAGGTCACGCTCGCCTCCC	98.551	69	Yes	chr2R	237734154	237734223	-	0-28:G>C-28:G>C	1	1	0	-	-	0	-	-	-	1	1	1	1	1	1	-	1	1	1	1	1	1	-	-	1	1	1	1	-	1	-	1	-	-	1	-	1	1
4491525	SECCE2Rv1G0088050	x	TGCAGCGTGGTGTCGCCGTTGCGGAGGAAGAAGAGCACGCGGTTGAGGAAGACGGCGCCGATCAGCCGA	98.529	68	Yes	chr2R	238030438	238030506	-	0-20:G>A-20:G>A	1	1	0	0	0	0	0	0	0	1	1	1	1	1	1	1	1	1	1	1	1	1	1	1	1	1	1	1	1	1	1	1	1	-	1	1	1	1
4095768_Z	SECCE2Rv1G0088050	c	TGCAGCACTGCGCCCTAAAAGCAGCGCACCGGCTGTGCCACGTGTCGGAGGAGACCAAGAAGGCAATGG	95.652	69	Yes	chr2R	238030502	238030571	+	0-8:T>A-8:T>A	1	1	0	0	0	0	0	0	0	1	1	1	-	1	1	1	1	1	1	1	2	1	1	1	1	1	1	1	-	1	1	1	1	-	1	-	1	1
5497914	SECCE2Rv1G0088050	c	TGCAGCTGCTGGGCCCCGACGAGGAGAAGCCCTCGCCGGCGAAGCGGTTCTTGCTGTCGACACTGGTGC	100.000	69	Yes	chr2R	238030727	238030796	+	0-61:A>G-61:A>G	1	1	-	0	0	0	0	0	0	1	1	1	1	1	-	1	-	1	-	-	0	1	1	1	1	-	-	1	1	-	1	-	-	-	-	1	1	1
5796556	SECCE2Rv1G0088080	c	TGCAGGCGTCCTTCACGGGCGCGCTCCACTCCCGCGTGGACGGCGGCGGGAGCGTGCTGGTGGCGCTGT	95.652	69	Yes	chr2R	238587513	238587582	+	0-25:C>T-25:C>T	0	0	1	1	1	-	1	1	1	0	0	0	0	0	0	0	0	0	0	0	0	0	0	0	0	0	0	0	0	0	0	0	0	0	0	0	0	0
5796281_Z	SECCE2Rv1G0088080	x	TGCAGCGCCGAGTTCTGCACGAAGAGGACGAGGCCGCACTTGGTGGCGCGGAAGTCGTCCCACAGCGGG	97.101	69	Yes	chr2R	238587730	238587799	-	0-5:C>T-5:C>T	0	0	1	-	-	1	-	-	-	0	0	0	0	0	0	0	0	0	0	0	0	0	0	0	0	0	0	0	0	0	0	0	0	-	0	0	0	0
6211685_A	SECCE2Rv1G0088170	c	TGCAGTACGACGTGGACTCCCTGGACCAGAACCTGGCCCAGAACCTGGCGGGCGAGATCATCGGCACCC	98.551	69	No	chr2R	239680121	239680190	+	0-52:C>T-52:C>T	0	0	1	1	1	1	-	1	1	0	0	0	0	0	0	0	0	0	0	0	2	0	0	0	0	0	0	0	0	0	0	0	0	0	0	0	0	0
100085222	SECCE2Rv1G0088200	x	TGCAGGTTCGACGTGTCTGACGCCATCTGCATCAGCCCCGGCACGTAGTCGAGCTGGTTGTCGTAGCCC	97.015	67	No	chr2R	239915243	239915310	-	0-8:C>G-8:C>G	0	-	1	1	1	1	1	1	1	0	0	-	-	-	0	0	-	0	-	-	1	-	-	-	-	0	-	-	0	0	-	-	-	-	0	0	0	-
3903909_A	-	u	TGCAGCATCCTTGTTTCGGCAACCACCTATCTACATATGGAGCGTGAAAGACCGCCAGCATTAGCGTGC	100.000	69	Yes	chr2R	241953017	241953086	-	0-34:A>C-34:A>C	1	1	-	0	0	-	0	0	0	1	1	1	-	1	1	1	-	1	1	1	2	1	1	-	1	1	-	1	1	-	1	1	1	-	1	1	1	1
1022376_Z	SECCE2Rv1G0088430	x	TGCAGACGCTCTCAAGCTGCAATGTCTTGACGTCCAGTGAGAAACATTCCAAGTCTGACATCTCTAATG	98.507	67	No	chr2R	244938597	244938664	+	0-6:C>T-6:C>T	0	0	1	1	1	-	1	-	1	0	-	0	0	0	0	0	0	0	0	0	0	0	0	0	0	0	-	-	0	0	0	0	0	0	0	0	0	0
3885232	SECCE2Rv1G0088520	x	TGCAGCTACCATATGCCCCACAGAGTGCATACACCTCACACTGCCTCCGCGGCTGTGACCAGAACAAGA	98.551	69	No	chr2R	246120701	246120770	-	0-7:A>G-7:A>G	0	0	1	1	1	-	1	1	1	0	0	0	0	0	0	0	0	0	0	0	2	0	0	0	0	0	0	0	0	0	0	0	0	-	0	0	0	0
7513686	SECCE2Rv1G0088570	c	TGCAGGCGAACGGCGGCAGCAAGGTGGCGAAGAAGATCAGCCCGAAGGACAAGTACTGGGTGGCCGCCG	97.015	67	No	chr2R	246494623	246494690	-	0-24:T>C-24:T>C	0	0	1	-	1	1	1	1	1	0	0	0	0	0	0	0	0	0	0	0	0	0	0	0	0	0	0	0	0	0	0	0	0	0	0	0	0	0
3887166_Z	-	u	TGCAGCTATCAACTGGCGCGCGGACGATAAATTATTATTGCCATGCGAGCCATGCCATTAAGGAATGCA	100.000	69	No	chr2R	246495087	246495156	+	0-14:G>A-14:G>A	1	1	0	0	0	0	-	-	0	1	1	1	1	1	1	1	1	1	1	1	2	-	1	-	1	1	1	1	1	1	1	1	1	-	1	1	-	1
3595005_Z	SECCE2Rv1G0088650	x	TGCAGAGCGAATTACAAGAAGGAAAGCCCACCTGTACGGGTACAGGATGATATTCTTGACTCTCCTGTT	100.000	69	Yes	chr2R	246942872	246942941	+	0-13:A>G-13:A>G	1	1	0	0	0	0	0	0	0	1	1	1	1	1	1	1	1	1	1	1	2	1	1	1	1	1	1	1	1	1	1	1	1	-	1	1	1	1
3745880	SECCE2Rv1G0088700	x	TGCAGCGTGAAGGTTGGCGGCCTCGGCATCGGCAGCACGGAGCTGTCGCTGCCCAGCGCCAGCACCACG	100.000	69	No	chr2R	247499377	247499446	-	0-14:T>G-14:T>G	1	1	-	-	-	0	-	0	-	1	1	1	1	1	1	1	1	1	-	1	1	1	1	1	1	1	1	1	1	1	1	1	1	1	1	1	1	1
5789918	SECCE2Rv1G0088720	x	TGCAGGCTCGACTGGTTCAGCACGAACCTCGAGACCACGTTGCCGCCGCCGCCGCCGTCGTCTACCAGG	97.101	69	No	chr2R	247638887	247638956	-	0-19:G>C-19:G>C	0	0	1	-	-	1	-	-	-	0	0	0	0	0	0	0	0	0	0	0	0	0	0	0	0	0	0	0	0	0	0	0	0	0	0	0	0	0
5044253	SECCE2Rv1G0088720	x	TGCAGTAGCCCGGGTGCCTCGGCTCTGGCATCACCGCGCTCAGGTTGGCCAGCATCAGGAACACCGTGG	100.000	69	No	chr2R	247643536	247643605	-	0-35:G>A-35:G>A	1	-	0	0	0	0	0	0	0	1	1	1	1	1	1	1	1	1	-	-	1	1	1	1	-	1	1	1	-	-	1	1	1	-	1	1	1	1
4105712_Z	SECCE2Rv1G0088720	c	TGCAGCGACCGGGGATCAACCTCCACCGACGCCGACTGCTCGTTGAGCTGCACCGTCAATGAAATCACC	100.000	69	Yes	chr2R	247643601	247643670	+	0-17:A>G-17:A>G	1	1	0	0	0	0	0	0	0	-	1	1	1	1	1	1	1	1	1	1	2	1	1	-	1	-	1	-	-	1	1	1	1	-	1	1	1	-
4105343	SECCE2Rv1G0088760	x	TGCAGCTCAAGGACCTGGTTCTGGAGCTTCTTGATGTGATCGATGGCGTCCGCCAGGGTGGACTCCTTG	100.000	69	No	chr2R	247969182	247969251	+	0-8:A>G-8:A>G	1	1	0	0	0	0	0	0	0	-	1	1	1	-	-	-	1	1	1	1	0	1	-	1	-	1	-	1	1	-	1	1	1	-	1	-	1	1
5796534_B	-	u	TGCAGGCCTGTCAGCTTGGCATCTTTCTTCGTTAATTAGGTCGCTATTTGGATGGTTTCGTTTCGTCGG	97.059	68	No	chr2R	249672282	249672350	-	0-60:T>C-60:T>C	0	0	-	1	1	-	1	1	1	0	0	0	0	0	0	0	0	0	0	0	2	0	0	0	0	0	0	0	0	0	0	0	0	-	0	0	0	0
5488779	-	u	TGCAGCAGATTCAGCGGCCGATTTCAGCTCCTTGTTGGCTTCCTGGAGGTGGGGAGAAAGAAGAAGAAA	100.000	68	No	chr2R	249989772	249989840	-	0-26:G>A-26:G>A	1	1	0	-	-	0	-	-	0	1	1	1	1	1	1	1	1	1	1	1	1	1	1	1	1	1	1	1	1	1	1	1	1	-	-	1	1	1
5804438	SECCE2Rv1G0088990	x	TGCAGATAGTAAGGCTAACAGCGACGAGAAGGAGGAGGAGGAAGCAGCTGAGCTTCTTGTGAGCCTGAG	94.203	69	No	chr2R	250969636	250969705	+	0-9:T>C-9:T>C	0	0	-	-	1	-	1	1	1	0	0	0	0	0	0	0	0	0	0	0	2	0	0	0	0	0	0	0	0	0	0	0	0	0	0	0	0	0
1713175	SECCE2Rv1G0089050	x	TGCAGCCCAGCCTTGGAGCTCCTTGACGTCGCCTTCTTGGCCGCGCCGGCGCCGATTGCCTTCCCACGA	98.551	69	Yes	chr2R	252040640	252040709	+	0-17:G>A-17:G>A	0	0	1	-	1	-	-	1	1	0	0	0	0	0	0	0	-	0	0	0	0	0	0	0	0	0	-	0	0	0	0	-	0	-	0	0	0	0
1006138	-	u	TGCAGGTTGACAGAGAAGATGTGCTTGTCCAGGAAGAAGTAGACCTCGTGTGCCTTCATCGGGTTGACA	97.059	68	No	chr2R	253261838	253261906	-	0-10:C>T-10:C>T	0	0	1	1	1	1	1	-	1	0	0	0	0	0	0	0	0	0	0	-	0	0	0	0	0	0	0	0	0	0	0	0	0	0	0	0	0	0
3743200_Z	-	u	TGCAGCAACCCACGGGTTAATCTAGTTAGGTATATACAAAGACTGAAGAGGCAACCAAATACAGCAGTT	100.000	69	No	chr2R	253276449	253276518	-	0-10:C>A-10:C>A	1	1	-	0	0	-	0	-	0	1	1	1	1	1	-	1	1	1	1	-	1	-	1	1	1	1	1	1	1	1	-	1	1	-	1	-	1	1
5799906	SECCE2Rv1G0089140	x	TGCAGCTGTGAGTGTGAGACGTACCTTTGCGGCGAGCTTGACAGTGCAGCCCAGGAAGACCCTGTTGGC	100.000	69	Yes	chr2R	253297497	253297566	+	0-5:C>A-5:C>A	1	1	-	0	0	-	0	0	0	1	1	1	1	1	1	1	1	1	1	1	1	1	1	1	1	1	1	1	1	1	1	-	1	-	-	1	1	1
4096704	SECCE2Rv1G0089140	c	TGCAGGTCATCATGTCGTTCCACGCGTGCGGCGGCAACGTCGGCGACGCCGTGAACATCCCGATACCGA	98.529	68	No	chr2R	253298253	253298321	-	0-49:C>T-49:C>T	0	0	1	1	1	1	1	1	1	0	0	0	0	0	0	0	0	0	0	0	2	0	0	0	0	0	0	0	0	0	0	0	0	0	0	0	0	0
100077076	SECCE2Rv1G0089180	x	TGCAGGCCCCGGGCAACCCCGTTAACGATCTTCAGCCGCTTCCCCCAGTCCAGGTCCCTGCTTTTCTCT	100.000	69	No	chr2R	254016925	254016994	-	0-23:A>C-23:A>C	1	1	0	0	0	0	0	0	0	1	1	1	1	1	1	1	1	1	-	1	2	1	1	-	1	-	1	1	-	-	-	1	1	-	-	1	-	-
3897055	SECCE2Rv1G0089180	x	TGCAGAGACACGGTGCTGCTGCTGAGCATGACGTTCACCGCCGACATCGTGGGCCGATCCGCGGGGCTG	100.000	69	No	chr2R	254017598	254017667	-	0-11:G>C-11:G>C	1	1	-	0	0	-	-	0	0	1	1	1	1	-	1	1	-	1	1	-	2	1	1	1	1	1	1	1	-	1	1	1	1	-	1	1	1	1
17394088_Z	-	u	TGCAGAACAAGCCAACGACCATCACAATCTCGATCGATAGTCACAGGGAAAAGTAGCTTTAACTCGAGC	97.101	69	Yes	chr2R	254850428	254850497	-	0-31:G>T-31:G>T	0	0	-	-	1	1	-	1	1	0	0	0	0	0	0	0	0	0	0	-	0	-	0	0	0	0	0	0	0	0	0	0	-	-	0	0	0	0
3365128_Z	SECCE2Rv1G0089210	x	TGCAGTCTGCGCCGTTGCCGCACGCCCAGTCCAGCGCCGCCTGGAGGCGTGCGTCCCCGACCGCCGCGT	100.000	69	Yes	chr2R	254918651	254918720	-	0-10:G>C-10:G>C	1	1	-	-	0	0	0	0	0	1	1	1	1	1	1	1	1	1	1	1	1	1	1	1	1	1	1	1	1	1	1	1	1	-	1	1	1	1
3745886_A	SECCE2Rv1G0089210	c	TGCAGCGCCATCCAGCCCGGGAAGCCATGCTACGAGCCAGACACCAAAGTGGCGCACGCCACCTACGCG	98.551	69	No	chr2R	254918716	254918785	+	0-39:G>A-39:G>A	1	1	-	0	0	-	-	-	0	1	1	1	-	1	1	1	1	1	1	1	1	1	1	1	1	1	1	1	1	1	1	1	1	-	1	1	1	1
100154130	SECCE2Rv1G0089210	c	TGCAGCGCCATCCAGCCCGGCGCGCGGTGCTTTGATCCTGACACAAAGCTTGCGCACGCGTCTTACGCG	100.000	69	No	chr2R	254919075	254919144	+	0-48:C>G-48:C>G	1	1	-	-	-	-	0	0	0	1	1	1	1	-	-	-	-	1	-	1	2	1	1	-	1	-	-	-	1	-	1	-	1	-	-	1	1	1
100169422_Z	SECCE2Rv1G0089230	x	TGCAGGCCTCGAGCGATCCCGTTTATGATCTTGTACCTCTTTCCCCAGTCGAGCTGCTCGCGTTTCTCC	100.000	69	No	chr2R	254992292	254992361	-	0-14:G>A-14:G>A	1	1	-	0	0	-	0	0	0	1	1	1	-	-	1	1	1	1	1	-	1	1	1	1	1	1	-	1	1	1	-	1	1	-	1	1	1	1
100169423	SECCE2Rv1G0089230	x	TGCAGGCCTCGAGCGATCCCGTTTATGATCTTGTACCTCTTTCCCCAGTCGAGCTGCTCGCGTTTCTCT	100.000	68	No	chr2R	254992293	254992361	-	0-68:T>C-68:T>C	1	1	0	-	-	0	-	-	-	1	1	1	-	-	1	1	1	1	1	-	1	1	1	1	1	1	-	1	1	1	-	1	1	-	1	1	1	1
3907143	SECCE2Rv1G0089270	i	TGCAGTTCGGTCCCTGTCATTTGCTACTTGTTTGACCACACTGACTTCTCTGTGAAGCATTCAACAGTC	100.000	69	No	chr2R	255094295	255094364	-	0-21:T>C-21:T>C	1	1	0	-	0	0	0	0	0	1	1	1	1	-	1	1	1	1	1	-	2	1	1	1	1	1	1	1	1	1	1	1	1	-	1	1	1	1
3909976_Z	SECCE2Rv1G0089270	i	TGCAGACATGTCTACATCATCAACTAAACAAAACATGTCTGTATCGCTATGGGATTATCCTGATAATGA	98.551	69	Yes	chr2R	255094360	255094429	+	0-32:A>G-32:A>G	1	1	0	-	-	0	-	-	-	1	1	1	1	-	-	-	1	1	1	1	1	1	1	1	-	1	1	1	1	-	1	-	-	-	1	1	-	-
1101630	-	u	TGCAGCCTCACCAAGCGGAGGAGGGAAAGGAGCAACTGCCACCATGACCCAACGTGGTGACCCTGCTCA	95.652	69	No	chr2R	255490098	255490167	-	0-19:G>A-19:G>A	0	0	1	-	1	-	1	-	1	-	-	0	0	0	-	-	-	-	-	-	0	0	0	0	0	-	0	0	-	-	0	0	0	-	-	-	-	0
5800188_Z	SECCE2Rv1G0089310	x	TGCAGTCTTGTTCATCAGCGTGTCCACGAGCACGTCGAAGCTGTTGGCCACTGCCGCAGGGTTCACCTT	98.507	67	Yes	chr2R	255665073	255665140	+	0-43:T>C-43:T>C	0	0	1	-	1	1	-	1	-	0	0	0	0	0	0	0	0	0	0	0	0	0	0	0	0	0	0	0	0	0	0	0	0	0	0	0	0	0
3357045_A	SECCE2Rv1G0089320	c	TGCAGCGAGGTGGCGGACATCATGCGGTGCGTCAAGGTGGCGCTGCTCTGCGTGCAGGACAACGCCATG	100.000	69	No	chr2R	255896027	255896096	-	0-42:C>T-42:C>T	1	1	0	-	0	0	0	0	0	1	1	1	1	2	1	1	1	1	1	1	1	1	1	1	1	1	1	1	1	1	1	1	1	-	1	1	1	1
3598893	-	u	TGCAGTAATAGCCTCAAAGTCGTCTGCGAAAAGCATACTGTTAGATGTAATTAGTGTGATGCGTCCATC	94.203	69	No	chr2R	255899189	255899258	-	0-40:T>G-40:T>G	1	1	-	-	-	-	0	0	0	1	1	1	1	1	1	1	1	1	1	1	1	1	1	1	1	1	1	1	1	1	1	1	1	1	1	1	1	1
4094251	SECCE2Rv1G0089400	x	TGCAGCCGAAGGCGATGCCGGGGACACGGGTCTGGTCCGCGGGCGTCGAGCCGAACGTGAACGTCTCCA	100.000	69	No	chr2R	257110040	257110109	-	0-25:A>G-25:A>G	1	-	0	0	0	0	0	0	0	1	1	1	1	-	-	1	1	-	-	-	1	1	1	-	-	-	-	-	-	1	1	-	-	-	1	-	-	-
1345068_Z	SECCE2Rv1G0089400	c	TGCAGCAACGCCAGCAGCGACGACTGGAACGGCTCAGCCGGCCTCGTCGGGCTGGGCAGGGGAAGCATG	95.652	69	Yes	chr2R	257110105	257110174	+	0-10:C>G-10:C>G	0	0	1	-	-	1	-	-	-	0	0	0	0	0	0	0	0	0	0	0	0	0	0	0	0	0	0	0	0	0	0	0	0	-	0	0	0	0
5218043	SECCE2Rv1G0089530	x	TGCAGCCACCCGACGAAGCCGCCGAGCACGACGTCCACGAGCCCCACCGTGTCCCCGCCGAAGAAGCCC	98.551	69	No	chr2R	258176149	258176218	-	0-31:C>T-31:C>T	0	0	1	-	1	1	1	1	1	0	0	0	-	0	0	-	0	0	0	0	2	0	0	0	0	0	0	0	0	0	0	0	0	-	0	0	0	0
1026600	-	u	TGCAGCTCGTGGCTGTCACATGAAGATATCATGTTCATCTGGCAAGCCGATTAATTGCGGCTGTGTGAG	94.203	69	Yes	chr2R	258282650	258282719	+	0-47:C>G-47:C>G	0	-	1	1	1	1	1	1	1	0	0	-	-	-	-	-	-	0	-	-	-	-	0	0	0	-	-	-	0	0	-	0	0	-	0	0	0	-
5803975_Z	SECCE2Rv1G0089680	c	TGCAGCGTGCTGCTCGCCCTCATCCTCGTCCTCGCCATCGTCTTCGTCGCGCTCTACTTCACCGTGTTC	97.101	69	No	chr2R	260280885	260280954	+	0-14:C>G-14:C>G	0	0	1	1	1	1	1	-	1	0	0	0	0	0	0	0	0	0	0	0	2	0	0	0	0	0	0	0	0	0	0	0	0	0	0	0	0	0
7499759	SECCE2Rv1G0089740	x	TGCAGGGGGCGCCGTTGACGCGGCACGGTCGTTGCGGGCCGCCGCCAGGAACGGCTCCTGGCGGTACAG	98.551	69	No	chr2R	261418954	261419023	-	0-55:T>C-55:T>C	0	0	1	1	1	-	1	1	1	0	0	0	0	0	-	0	0	0	-	0	2	0	0	0	0	0	0	0	0	-	0	0	0	-	0	0	0	0
3892141	-	u	TGCAGATCTAATCACCTAACCTAAACTAATTCAGCACATGGATGGGTGGGACGATGAGCATCGCACACA	100.000	69	No	chr2R	262483536	262483605	-	0-50:A>G-50:A>G	1	1	0	0	0	0	0	0	0	1	1	1	1	1	1	1	1	1	1	1	2	1	1	1	1	1	1	1	1	1	1	1	1	1	1	1	1	1
7354212	SECCE2Rv1G0089870	x	TGCAGATGCGGCGCCGCTGCGTCGGGGTGCACCGCGCAGAGCGTGGCAAGGAGACGTATCGACTCGCGC	95.652	69	Yes	chr2R	263577165	263577234	-	0-5:A>G-5:A>G	0	0	1	-	1	1	1	1	1	0	0	0	0	0	0	0	0	0	0	0	2	0	0	0	0	0	0	0	0	0	0	0	0	-	0	0	0	0
3908578	SECCE2Rv1G0089930	c	TGCAGCACGCTCCTGAGCATGGAGAACGGGAGCTCCACCACCGATACCTTCGAAGGCGTCGAGTTCCGA	100.000	68	No	chr2R	264472164	264472232	+	0-30:A>G-30:A>G	1	1	0	0	0	0	0	0	0	1	1	1	1	1	1	1	1	1	1	1	2	1	1	1	1	1	1	1	1	1	1	1	1	1	1	1	1	1
3594423	SECCE2Rv1G0089930	c	TGCAGCTTCGACACCATGTCCAGGGAAGACCGCAAGGTATCCCATGCGACCTACACAGACGACGAGGAC	100.000	68	No	chr2R	264472743	264472811	+	0-68:C>G-68:C>G	0	0	1	1	1	1	1	1	1	0	0	0	0	0	0	0	0	0	0	0	2	0	0	0	0	0	0	0	0	0	0	0	0	-	0	0	0	0
6040238	SECCE2Rv1G0089950	x	TGCAGCTCGGCGTTGTAGCGCACCTCGGAGAGGTCGAGGTCGTAGAGGTTGAAGCGGAGGTAGTTAGCC	97.101	69	Yes	chr2R	264673125	264673194	+	0-6:T>G-6:T>G	0	0	1	1	1	1	1	1	1	0	0	0	0	0	0	0	0	0	0	0	2	0	0	0	0	0	0	0	0	0	0	0	0	-	0	0	0	0
1758641	-	u	TGCAGAAAGAAGAGAGGTAAGCGAACATGCAACAAAATTTCATAGAAGAGAGAACAAATTCTTAGCCCT	100.000	69	No	chr2R	265804164	265804233	-	0-32:C>T-32:C>T	1	1	-	-	0	-	0	0	0	-	-	1	-	-	-	-	-	1	1	1	2	1	-	-	-	-	1	1	-	1	1	-	1	-	-	1	-	1
5788617_Z	SECCE2Rv1G0090010	x	TGCAGAGGAGGAGGCGGAGCCCCAGAGGCCTGCGGCTGAGGCGCGTGCTGGCCGTTCATTGGCGGCTGG	100.000	69	Yes	chr2R	266595503	266595572	-	0-11:A>C-11:A>C	1	1	0	0	0	0	0	0	0	1	1	1	1	1	-	-	1	1	1	1	2	1	1	1	1	1	1	1	-	1	1	1	1	-	1	1	-	1
3908179	SECCE2Rv1G0090010	c	TGCAGCAGGCACCCCCGCCGCAGCAGTACTACCAGGCGCCGCCGCAGTACTACCAGCAGGGACCCCCGC	98.551	69	No	chr2R	266595568	266595637	+	0-12:C>T-12:C>T	0	0	1	-	-	1	-	-	-	0	0	0	0	0	0	0	0	0	0	0	0	0	0	0	0	0	0	0	0	0	0	0	0	-	0	0	0	0
5796315	SECCE2Rv1G0090040	o	TGCAGCGTGAGGGTGGGGAATGAACTTGGCGCCGGGAACCCCAGGTCTGCCGAGTTCTCCGCATGGGTG	100.000	69	No	chr2R	267820765	267820834	-	0-52:A>C-52:A>C	1	1	0	0	0	0	0	0	0	1	1	-	1	1	1	1	-	-	1	1	-	1	1	1	1	1	1	1	-	-	-	1	1	-	1	1	1	1
5788963	SECCE2Rv1G0090040	c	TGCAGCGCTCGACGGTGCTCCTCATGGCAACCGGCGTGCCGCTGGCCGCCATGTACGCCTTCTCGGAGC	100.000	69	No	chr2R	267821742	267821811	-	0-7:C>G-7:C>G	1	-	0	0	0	0	0	0	0	1	1	-	1	-	1	1	1	1	-	-	2	1	1	-	-	1	1	1	-	-	1	-	-	-	1	-	1	1
3592365_Z	SECCE2Rv1G0090050	x	TGCAGCCATCCTCCTGGTCAAGGCGCCGCAGCAGCTCCTCCAGCTGCTTCCTCGTGATCCTGATCTTCA	100.000	69	Yes	chr2R	267886660	267886729	+	0-7:A>G-7:A>G	1	1	0	0	0	0	0	0	0	1	1	1	1	1	1	1	1	1	1	1	2	1	1	1	1	1	1	1	1	1	1	1	1	-	1	1	1	1
4094371	SECCE2Rv1G0090270	e	TGCAGCTGGTTGTGACGCGAGATCTGCTCTTATTTTAGGTTGCTGGGAGGAGCGACGCTGCCAGCGCGC	98.551	69	No	chr2R	274204014	274204083	-	0-13:G>A-13:G>A	0	0	1	1	1	1	1	1	1	0	0	0	0	0	0	0	0	0	0	0	2	0	0	0	0	0	0	0	0	0	0	0	0	0	0	0	0	0
6209842	SECCE2Rv1G0090400	c	TGCAGCTACAGAGCTTCCCGACGATCCTCCTCTTCCCTGGCCGCACCGTAAAGCCCATCAAGTACCCGT	100.000	69	No	chr2R	276332955	276333024	+	0-37:T>C-37:T>C	1	1	0	0	0	0	0	0	0	1	-	-	-	1	1	-	1	1	1	1	0	1	-	-	-	1	1	1	1	1	1	1	-	-	1	1	-	1
5788538	SECCE2Rv1G0090440	c	TGCAGAAGGAGTTCGCGCGGCGGCTCGTGGCCATGCCAGGCGACTCGGAGTACAACCGCCTGGCAGCCA	100.000	69	No	chr2R	276477075	276477144	-	0-34:G>A-34:G>A	1	1	0	0	0	0	0	0	0	1	1	1	-	-	1	1	-	1	1	1	2	1	-	1	-	1	1	1	-	1	1	1	1	-	1	-	1	1
12691771	SECCE2Rv1G0090510	o	TGCAGGCAGTGCATAACTTCAATGGTACCACAGAGAAGGAGCTGAGCTTAATTGTTGGTGATTATGTTG	95.652	69	Yes	chr2R	279820284	279820353	+	0-31:A>G-31:A>G	0	-	1	1	1	1	1	1	1	0	0	0	-	0	-	-	0	0	-	0	-	0	0	0	0	0	0	-	0	0	0	0	0	0	0	0	-	0
1232957	-	u	TGCAGATGGCATGACTAGCTAGATTCAGAACAGTTGCCCATGTCTTCCTAATCCTCTGTAGATGGCATG	95.652	69	No	chr2R	308390361	308390430	+	0-22:A>G-22:A>G	0	0	-	-	-	1	-	-	-	0	0	0	0	0	0	0	0	0	0	0	0	0	0	0	0	0	0	0	0	0	0	0	0	-	0	0	0	0
3905000	-	u	TGCAGAAATATCCAACACCCAGCGCTGCACGGATGAGGTGAAGTGTTTCTCGGTGTTCTGTACTACTGC	98.551	69	No	chr2R	328431446	328431515	-	0-51:G>A-51:G>A	0	0	1	1	1	1	1	1	1	0	0	0	0	0	0	0	0	0	0	0	2	0	0	0	0	0	0	0	0	0	0	0	0	0	0	0	0	0
5796430	SECCE2Rv1G0091830	x	TGCAGGAACCTCAGCACCTTCTTCCAGCTACCGCCACATCTTGCGAGGAGCTCCCCACGAGCCGCAGGC	98.551	69	No	chr2R	331027864	331027933	+	0-62:C>G-62:C>G	0	0	1	1	1	1	1	1	1	-	0	0	0	0	0	0	0	0	-	0	2	0	-	0	-	0	0	0	0	0	-	0	0	-	0	-	0	0
3364938	-	u	TGCAGATGGGTGGATGCTGAATGAATTGGGGTTTCGGCGATCTGGAGAAGGCGACGCTAAGAGGAGTGG	100.000	69	No	chr2R	332246834	332246903	-	0-8:G>A-8:G>A	-	1	0	0	0	0	0	0	0	1	1	1	1	-	-	1	1	1	1	1	1	1	1	1	1	1	1	1	1	1	1	1	1	-	1	1	1	1
3578509_Z	SECCE2Rv1G0091940	i	TGCAGAAGCAGCACAGCCCGCGCGCGTCAGGCCACCGCCGCGAAACCCTCTACAAACGGAACGAGGAGA	100.000	69	Yes	chr2R	336353184	336353253	-	0-30:G>A-30:G>A	1	1	0	0	0	0	0	0	0	1	1	1	1	-	1	1	1	1	1	1	2	1	1	1	1	1	1	1	1	-	1	-	1	-	1	1	1	1
7063240_Z	SECCE2Rv1G0092050	o	TGCAGGTTCACTTCCATGCTTACAAATAACTTGATGAACTTACCGTCTTGCATGTCTTGGCCCTGATGC	100.000	69	Yes	chr2R	339586282	339586351	-	0-11:T>C-11:T>C	1	1	0	0	0	0	0	0	0	1	1	1	-	1	1	1	-	1	1	-	2	1	1	-	1	-	1	1	1	-	1	1	-	-	1	1	-	1
1091752	SECCE2Rv1G0092050	x	TGCAGGATTATCGTGCCCGAGAGCACGAGCACCGCACCCAGGAGGCACAGGCAACCGACGACCCAGGCT	97.101	69	Yes	chr2R	339586347	339586416	+	0-11:C>T-11:C>T	0	0	1	1	1	1	1	1	1	-	0	0	0	0	-	-	0	-	0	0	2	0	0	0	0	0	0	0	0	0	0	0	0	-	-	0	0	0
12768999	SECCE2Rv1G0092110	x	TGCAGGCGGCGGCGGATGGCCTGCACCTGTGCCTCCATGGCCGTCACCGACGTGTCCACGGTGGTGAGG	97.101	69	Yes	chr2R	342995860	342995929	-	0-61:T>C-61:T>C	0	0	1	1	1	1	1	1	1	0	0	0	0	0	0	0	0	0	0	0	2	0	0	0	0	0	0	0	-	0	0	0	0	-	0	0	0	0
5789536	SECCE2Rv1G0092400	p	TGCAGTTGAAAACTGAGATCAAGGTAGATGGTTATTCCCTGAGTTTGGAGCTACGTGTTGTGGATTTGT	98.551	69	No	chr2R	355813869	355813938	+	0-13:T>C-13:T>C	0	0	1	1	1	1	1	1	1	0	0	0	0	0	0	0	0	0	0	0	2	0	0	0	0	0	0	0	0	0	0	0	0	0	0	0	0	0
3598766	SECCE2Rv1G0092510	c	TGCAGGAGCTAGAGCAGCAGTCTCGGGTATACCAGTATATGGCTGCCCGTGTGCCTGTGCCTACCCATC	98.551	69	No	chr2R	360947399	360947468	-	0-13:G>A-13:G>A	0	0	1	1	1	1	1	1	1	0	0	0	0	0	0	0	0	0	0	0	2	0	-	-	0	0	0	0	0	0	-	-	-	-	-	0	0	0
4104913	SECCE2Rv1G0092520	c	TGCAGGATGAGGTGGAGCTAATCGAGTCGCTCCTGCCGCGCTTCCGGTACGCCGCAGTCGACACGGAGT	100.000	69	No	chr2R	362013603	362013672	-	0-7:T>C-7:T>C	-	1	0	0	0	0	0	0	0	1	1	1	1	-	-	-	-	-	1	-	1	-	-	-	1	-	1	1	1	1	1	-	1	-	-	1	-	1
3904903	SECCE2Rv1G0092520	x	TGCAGGTTGTGCGCCCACACTGGCCGCACCACCACGTTGCCTGGCAGCGACATCAATGCCGGCAACATC	100.000	69	Yes	chr2R	362013668	362013737	+	0-5:G>A-5:G>A	1	-	0	0	0	0	0	0	0	-	-	-	-	-	-	-	-	-	-	-	2	1	1	-	1	1	-	1	-	-	1	1	1	1	-	-	-	1
5788755	SECCE2Rv1G0093220	x	TGCAGCAGAGTGGCTTCTCTGTTGCTGCTCTCCATATGAACCCTGACCTTGTGGGTAGTATTGCTGTCC	100.000	69	No	chr2R	373525170	373525239	-	0-11:G>A-11:G>A	1	1	0	0	0	0	0	0	0	1	-	1	1	1	1	1	1	1	1	1	2	1	-	-	-	1	1	1	1	1	-	-	-	-	-	1	1	1
1099454	-	u	TGCAGAACTCTCATAGGCACAGCAAACTGAGCATCAGGAGAAGGCAATTCAGATTGTACGTGACAATTA	95.588	68	No	chr2R	381348820	381348888	+	0-40:A>G-40:A>G	0	0	-	1	1	-	-	-	1	0	0	0	0	0	-	0	0	0	0	0	0	0	0	0	0	0	0	0	-	0	0	0	0	-	0	-	-	0
3580798	SECCE2Rv1G0093630	x	TGCAGCTCCGTCGACGCGGGGGAGGCTCCGTCGCCGTCGCTGGCGGCGGGCATGGAGGGATCAGATCGA	98.551	69	No	chr2R	382104481	382104550	-	0-54:G>T-54:G>T	0	0	1	1	1	1	1	1	1	0	0	0	0	0	0	0	0	0	0	0	2	0	0	0	0	0	0	0	0	0	0	-	0	-	0	0	0	0
5796361	SECCE2Rv1G0093630	x	TGCAGCTCGGCGACGCGGCCGTTCTAGCGGCGGCGGGGGAGGGAGCCTCGGCTTGCTGTTGCAGGCGCG	95.652	69	No	chr2R	382104644	382104713	-	0-21:T>C-21:T>C	0	0	1	1	1	1	1	1	1	0	0	0	0	-	0	-	0	0	0	0	2	-	0	0	-	0	0	0	0	0	0	0	0	-	0	-	0	0
5800119	-	u	TGCAGGTGGGGCTAACGAATAGGATGGTCGGCGCATGGGGTGGAGTTGTTTGGCATCACTTGATTGACT	100.000	69	No	chr2R	395698131	395698200	-	0-10:G>A-10:G>A	1	1	0	0	0	0	0	0	0	1	1	1	1	-	-	-	-	1	1	1	2	1	1	1	1	1	1	1	1	1	1	1	1	-	1	-	1	1
100138606	SECCE2Rv1G0095450	i	TGCAGACTTTCCTAGTTGACATAAAAAACCTGGAGAGACTGAATCATACTAACAGCATCTATGCAATCT	97.101	69	No	chr2R	417552710	417552779	-	0-28:C>G-28:C>G	0	0	-	1	-	-	1	-	-	0	0	0	-	0	0	0	-	0	0	-	0	0	0	-	0	0	0	0	0	0	0	0	0	0	0	0	0	0
1749804_Z	SECCE2Rv1G0095660	e	TGCAGCACCTCCACCGCCTCGTCGTTGATATCCCTGGCCGCCAGGTCCGCCTTCTACCTTGCGTTAGTA	100.000	69	No	chr2R	420997744	420997813	-	0-12:A>G-12:A>G	1	1	0	0	0	0	-	0	0	1	1	1	1	-	1	1	1	1	1	1	0	1	1	-	1	1	1	1	-	-	-	1	1	-	1	1	1	1
4093038_Z	SECCE2Rv1G0095900	c	TGCAGGGGACGCTGCCGGAGTCGCTCAAGGACATGCCGTCGCTGAGGTCGCTGGTGCTCGCGTCCAACA	100.000	69	Yes	chr2R	427624328	427624397	-	0-36:C>T-36:C>T	1	1	0	0	0	0	0	0	0	1	1	1	1	1	1	1	1	1	1	1	2	2	1	1	-	1	1	1	1	1	1	-	1	-	-	1	1	1
3360597	SECCE2Rv1G0096110	o	TGCAGTAAGTAGCAGCCCAGGAGTTCTGCCCCCGAAAATCTCGTCTTTTGCAGCCACTTCGGGTTCCCG	100.000	69	Yes	chr2R	432666493	432666562	-	0-16:C>A-16:C>A	1	1	0	0	0	0	0	0	0	1	1	1	-	1	1	1	1	1	1	1	2	2	-	1	-	1	1	1	1	-	1	1	1	1	-	1	1	1
996013	-	u	TGCAGCAAAACAAAAACAAAGGGCAGCAGCTGCCGAGCGAGCAAACAACCACCAGCTCACTCGCGCACG	97.101	69	Yes	chr2R	432979153	432979222	-	0-46:A>C-46:A>C	0	0	1	1	1	1	1	1	1	0	-	0	0	0	0	0	-	0	0	-	2	2	0	-	0	0	0	0	0	0	0	-	0	-	-	0	0	0
5788535	-	u	TGCAGAAGCGGAAGACAAGGGTCGCCGCCATGGGTTCGCCGTACGCCGGCGGCCGGCGAGCGATGCCCT	95.652	69	Yes	chr2R	435125334	435125403	+	0-15:C>T-15:C>T	0	0	1	1	1	1	1	1	1	0	0	0	0	0	-	0	0	-	-	0	0	-	-	0	0	0	0	0	-	0	-	0	0	-	-	0	0	-
3903841_Z	SECCE2Rv1G0096200	x	TGCAGCCACTTCACATCCTGCACGACAAGGCCACATCTTCAGTTCAGAGCCACGGTAACTAGAACAAAT	98.551	69	Yes	chr2R	435126382	435126451	+	0-31:C>T-31:C>T	0	0	1	1	1	1	1	1	1	0	0	0	0	0	-	0	0	0	0	0	2	2	0	0	-	0	0	0	0	0	-	0	-	-	-	0	0	0
5789033_Z	SECCE2Rv1G0096240	x	TGCAGCTCCGTGAGCCGGGAAAGGCCTCCAAAACTTGCAGGAATGGTGCCATTCAGAGTGTTGTCTGAT	100.000	69	Yes	chr2R	436162454	436162523	-	0-29:A>G-29:A>G	1	1	0	0	0	0	0	0	0	1	1	1	1	1	1	1	1	-	1	-	2	2	1	1	1	-	1	1	1	1	-	1	1	-	-	1	1	1
3587153	SECCE2Rv1G0096240	c	TGCAGATGGGAGGCAACCGTCTGTCTGGTCCTCTGCCGCTTGAGCTTGGCAAACTCAATGCCCTCCAGA	100.000	69	No	chr2R	436162519	436162588	+	0-32:C>G-32:C>G	1	1	0	0	0	0	0	0	0	1	1	1	-	1	1	1	1	1	1	1	2	1	1	1	1	1	1	1	1	1	1	1	1	-	1	1	1	1
5045325	SECCE2Rv1G0096250	c	TGCAGGATCGCCTTGGCTACGACCAGCCCAGCAAGGCAGTCGAGTGGCTCATCAAGGCAGCCGCCGCCG	100.000	69	Yes	chr2R	436171052	436171121	-	0-19:C>T-19:C>T	1	1	0	0	0	0	0	0	0	1	1	1	1	1	1	1	1	1	1	1	2	2	1	1	1	1	1	1	1	1	1	1	1	1	1	1	1	1
3585685	SECCE2Rv1G0096260	o	TGCAGGAGAAGGACAAGCTGGTAGCCGAGGTGATGCGCTACGTGCTCTTCAAGACGCACCAGAACTCCG	100.000	69	No	chr2R	436251608	436251677	-	0-17:C>T-17:C>T	1	1	0	0	0	0	0	0	0	1	1	1	1	1	1	1	1	1	1	1	2	2	1	1	1	1	1	1	1	1	1	1	1	-	1	1	1	1
3580662_Z	SECCE2Rv1G0096270	c	TGCAGGTGTTCCAGCAGCTCGTGGGTATCAACACCGTGATGTACTACAGCCCGAGCATCGTGCAGCTCG	98.551	69	Yes	chr2R	436704785	436704854	-	0-37:G>T-37:G>T	0	0	1	1	1	1	1	1	1	0	0	0	0	0	0	0	0	0	0	0	2	2	0	0	0	0	0	0	0	0	0	0	0	0	0	0	0	0
100119490	-	u	TGCAGGTACTTTTGGTGGCTGGACTGCGCTCCGGCCGGGCATGCAGTGGCTTTTCTTGTTTGCGAGGGA	98.529	68	Yes	chr2R	437003383	437003451	+	0-57:G>C-57:G>C	-	0	1	1	1	1	1	1	1	0	0	0	0	-	0	0	0	0	0	0	2	2	0	0	-	-	0	0	-	-	0	-	0	-	-	-	-	0
5788575	SECCE2Rv1G0096400	c	TGCAGACGGGCGACCCGGCCGGCTTCACGCTCGCCGACACGCTCGCATGCGGCGCCTTCGGCCACATCA	100.000	69	No	chr2R	438829568	438829637	-	0-53:G>T-53:G>T	1	1	0	0	0	0	0	0	0	1	1	1	-	1	1	-	1	1	1	1	2	0	1	1	1	1	1	1	1	-	1	1	-	-	1	1	-	1
5043968_Z	SECCE2Rv1G0096480	x	TGCAGGCTCCGGAGACTGCCAATATCATCAGGGATTGGACCCGAGAACCGGTTGTTGGAGATGTCCAGG	98.551	69	Yes	chr2R	439801518	439801587	-	0-24:T>C-24:T>C	0	0	-	-	-	-	1	1	-	0	0	0	0	0	0	0	0	0	0	0	0	0	-	0	0	0	0	0	0	0	0	0	0	2	0	0	0	0
1214066	-	u	TGCAGAGGAGGAGCGGCGGTGGAAGAAGGGCGAAGGTCTGGTCGGCGGCGCTGGCGGGCTGCTTGGGGG	94.118	68	Yes	chr2R	440881764	440881832	+	0-6:G>C-6:G>C	0	0	-	1	1	-	-	-	1	-	0	0	-	-	-	0	-	0	0	0	0	-	0	0	0	-	0	0	0	0	0	0	0	-	0	0	0	0
100086779	-	u	TGCAGCTGCATTAGATCGCCTCGTGATGAGGTGGGAAGATGAGATGTGCGGGGAGGTAAAATAAGATGT	97.059	68	No	chr2R	442725391	442725459	+	0-7:G>C-7:G>C	1	1	0	-	-	0	-	-	-	1	1	1	1	1	1	-	1	1	1	-	1	1	1	-	-	-	1	-	-	-	-	-	1	-	1	1	-	-
3582573	SECCE2Rv1G0096830	o	TGCAGATGGCAAATGTGAAGGCGTTGGCTCTTCCGAGGATGAAATGGACGCTAGCGGGCGTGAAAATGA	98.551	69	No	chr2R	445821314	445821383	-	0-33:C>T-33:C>T	0	0	1	1	1	1	1	1	1	0	0	0	0	0	0	0	0	0	0	0	2	1	0	0	-	0	0	0	0	0	0	0	0	0	0	-	0	0
3885640	SECCE2Rv1G0097020	x	TGCAGAGAGGCGAGCTGCCGCTCGAGCGACTCGAGCGCGTCGTTGATGCCAACCAGGCTCTCCACCTCC	100.000	69	No	chr2R	451498444	451498513	-	0-5:A>G-5:A>G	1	1	0	0	0	0	0	0	0	1	1	-	1	1	-	1	-	1	-	1	0	2	-	-	1	1	1	-	1	-	1	1	1	-	1	1	1	-
3592675	SECCE2Rv1G0097140	i	TGCAGAGGAGGGAGGACAGCGCAAGAGGCGTGAGAGGCTAGCTGGGAGGCCGCGGTTACCAGATACGAG	100.000	69	No	chr2R	453312971	453313040	-	0-19:C>A-19:C>A	1	1	0	0	0	0	0	0	0	1	1	1	1	1	1	1	1	1	1	1	2	2	1	1	1	1	1	1	1	1	1	1	1	-	1	1	1	1
3884853_B	SECCE2Rv1G0097140	o	TGCAGGAACCCGAACCGCTGGCGACGCGGCGGCCGCAGCTCACGCGGGAGGAAGAGCGGCGCATACTCG	100.000	68	Yes	chr2R	453313036	453313104	+	0-59:C>T-59:C>T	0	0	-	1	1	-	-	-	1	0	0	0	0	0	0	0	0	0	0	0	2	2	0	0	0	0	0	0	0	0	0	0	0	-	-	0	0	0
7513578_Z	SECCE2Rv1G0097190	c	TGCAGCGTGGGTACAACATCGAGTCGTCGACCTCGGGAAGCTGCTCCCCTCTCGCGCCCTCATGATCAT	97.059	68	Yes	chr2R	453938715	453938783	-	0-28:G>A-28:G>A	0	0	-	1	1	-	-	-	1	0	0	0	0	0	0	0	0	0	0	0	2	2	0	0	0	0	0	0	0	0	0	0	0	-	0	0	0	0
3745999_Z	SECCE2Rv1G0097240	c	TGCAGTCCCACTGACCCGCAGACCTGCGAGACGGTCCGTGGCTCCAACCTGAGCCTGCTCCTTCTGGGC	100.000	69	No	chr2R	455784712	455784781	-	0-13:A>G-13:A>G	1	1	0	0	0	0	0	0	0	1	1	1	1	1	1	1	1	1	1	1	2	2	1	1	1	1	1	1	1	1	1	1	1	1	1	1	1	1
4096046	SECCE2Rv1G0097280	c	TGCAGCGCCTCACTGTTGTGGCGCCGGCACTCAAAGAGTTAACTGTCTTCTACAGCTTTGCTAATGCCC	98.551	69	No	chr2R	456083565	456083634	-	0-52:C>T-52:C>T	0	0	1	1	1	1	1	1	1	0	0	0	0	0	0	0	0	0	0	0	2	2	0	0	2	0	0	0	0	0	0	0	0	-	0	0	0	0
3887567_Z	SECCE2Rv1G0097300	x	TGCAGCTTGCCGCCCCTGCCGAGGTTGAAGCTGAGGAACCCTTCCAGGTGTGGGCGGTGCGTGTCCCCC	100.000	69	Yes	chr2R	456430483	456430552	+	0-38:C>T-38:C>T	1	1	0	0	0	0	0	0	0	1	1	1	1	1	1	1	1	1	-	1	2	-	1	1	1	1	1	-	-	-	1	1	1	1	-	-	1	-
17390187_Z	SECCE2Rv1G0097300	c	TGCAGCGCGAGACGTTGCCTGATGTGATGAGGCTCATGGACAAGCACGAGCAGATCGACCGCATCCTTT	95.652	69	Yes	chr2R	456431571	456431640	-	0-16:G>C-16:G>C	0	0	1	1	1	1	1	1	1	0	0	0	0	0	0	0	0	0	0	0	2	2	0	0	0	0	0	0	0	0	0	0	0	-	0	0	0	0
3589233_Z	SECCE2Rv1G0097400	x	TGCAGCGCGCGGTCGCAGTCCTTGACGACGTGCTTGTGGAGCTCCAGCTGGAAGTAGCAGAAGGCCCGA	100.000	68	No	chr2R	459453517	459453585	-	0-14:G>A-14:G>A	1	1	-	0	0	-	0	0	0	1	1	1	1	1	1	1	1	1	1	1	2	2	1	1	1	1	1	1	1	1	1	1	1	-	1	1	1	1
1694844_Z	SECCE2Rv1G0097510	c	TGCAGCTCTGCGCGGGCCACCGCTGCCTTGTCTTCCACCTCGCCCAGGTCGACGCCGAAGCCGTCCCCG	97.101	69	Yes	chr2R	462257557	462257626	+	0-11:G>A-11:G>A	0	0	-	-	-	1	-	-	-	0	0	0	0	0	0	0	0	0	0	0	0	0	0	-	-	0	0	0	0	0	-	0	0	-	0	-	0	0
3889438	SECCE2Rv1G0097570	i	TGCAGCCAATCAATCGCGTCAAGGTCAGGCGCAGCGGGACAAGTTGGCCGTTCGTGCGGAACTAGGGGG	100.000	69	No	chr2R	463567781	463567850	-	0-20:A>G-20:A>G	1	1	0	0	0	0	0	0	0	1	1	1	-	1	1	-	1	1	1	1	2	2	1	1	1	1	1	1	1	1	1	1	1	-	1	1	1	1
5796422_Z	SECCE2Rv1G0097570	e	TGCAGCTTTCCCTTTCGTTTCGTGCAATATATGCTGATACCATAGCGCTGCTTGTTAGGTTTGGAAGTA	100.000	69	Yes	chr2R	463568139	463568208	+	0-21:G>T-21:G>T	1	1	0	0	0	0	0	0	0	1	1	1	1	1	-	1	1	1	1	1	2	-	1	1	1	1	1	1	1	1	-	1	-	-	-	-	1	1
24840897_B	SECCE2Rv1G0097630	i	TGCAGCAGCAGCATAAAATCATCACCTGTAGCACACAAACTCAGAATAGGCAGGGCTGGGGCTAGCAGT	98.551	69	No	chr2R	465657424	465657493	-	0-34:A>C-34:A>C	0	0	1	1	1	1	1	1	1	0	0	0	0	0	0	0	-	0	0	0	2	2	0	0	0	0	0	0	0	0	0	0	0	-	0	0	-	-
3582513	SECCE2Rv1G0097640	c	TGCAGATGATGTTCAGCGTTATGTTCAGGAGCACCCTTTTGGTCAACCTTTCATTACTGAGAGTGATCC	98.551	69	No	chr2R	466068986	466069055	+	0-17:G>A-17:G>A	0	0	1	1	-	1	1	1	-	0	-	0	0	0	-	0	0	0	0	-	0	0	0	0	0	-	-	0	-	-	0	0	0	-	-	-	-	0
3589206	SECCE2Rv1G0097690	c	TGCAGAGTTTGGACCTTTCTGGCAACCAGTTCTATGGGAGAATCCCTCCTGGTCTCGGGGACTGCTCGC	100.000	69	No	chr2R	466811138	466811207	-	0-29:T>C-29:T>C	1	1	0	0	0	0	0	0	0	1	1	1	1	1	1	1	1	1	1	1	2	2	1	1	1	1	1	1	1	1	1	1	1	1	1	1	1	1
5796229_Z	SECCE2Rv1G0097690	x	TGCAGCCTCCATAACTCACCAGGTATCTCTCCGCGGAGCCCTCGGGAGGGTAGAGAAAGTACTTTGAGG	98.529	68	Yes	chr2R	466811278	466811346	+	0-7:T>G-7:T>G	0	0	1	1	1	1	1	1	1	0	0	0	0	0	0	0	0	0	0	0	2	2	0	0	0	0	0	0	0	0	0	0	0	-	0	0	0	0
5788711	-	u	TGCAGCAACATTTTCATAGGGACCCAAATTTTTGGTGAAATTTCATTGAAACGCAGAGCATCAGCAAGA	100.000	69	No	chr2R	469181434	469181503	+	0-24:C>G-24:C>G	1	1	0	0	0	0	0	0	0	1	1	1	1	-	1	1	1	1	1	-	0	2	1	1	1	1	-	1	1	1	1	1	1	-	-	1	1	1
100117468	SECCE2Rv1G0097830	i	TGCAGCCCTAAATATTACAATTTCCCACAGATTAGTTGCTGCACGAAGAGCTCTACATAGAAAAGCTGA	97.101	69	Yes	chr2R	470031774	470031843	+	0-29:G>A-29:G>A	0	0	1	1	1	-	-	1	1	0	0	0	0	0	0	0	0	0	0	0	0	2	0	0	0	0	0	0	0	0	0	0	0	-	-	0	-	0
1211417	SECCE2Rv1G0097870	c	TGCAGGGCGGCTCGCAGATGCTGGTGAGCCAGCTGGTGGTGGGCACCCTGATCGCGGTCAAGTTCGGGA	97.101	69	No	chr2R	470499145	470499214	+	0-11:T>A-11:T>A	0	0	1	1	1	1	1	1	1	0	0	0	0	0	0	0	0	0	-	0	0	2	0	0	0	0	0	0	0	0	0	0	-	-	0	0	0	0
3739675_A	-	u	TGCAGGCAGCGCGGAATCCACCCCGCTGAACCAACATTGGGATGTGTGTTGTCAGGCGTATGCCATTTC	100.000	69	No	chr2R	470698337	470698406	+	0-31:C>T-31:C>T	1	1	0	0	0	0	0	-	0	1	1	1	1	-	1	-	1	2	1	-	1	-	2	1	-	2	1	-	0	2	0	0	2	1	2	2	2	1
100117360	SECCE2Rv1G0097910	c	TGCAGCCACCCAAGGACGGCGAGTGGTACGAGCGGCTCGCCTACGGCCTGCCCAAAGCCAGGAAGAGCG	97.101	69	No	chr2R	471324534	471324603	+	0-10:C>A-10:C>A	0	0	1	1	1	1	-	1	1	0	0	0	0	0	0	0	0	0	0	0	0	2	0	0	0	0	0	0	0	0	0	0	0	0	0	0	0	0
7092848	-	u	TGCAGGCCGTACGTCGTCATGCCTGACATGGTTGACGGCCGCGCGCGTCGGGGTGAACTGGGAAGGGGT	98.551	69	No	chr2R	472655985	472656054	+	0-42:G>C-42:G>C	1	1	0	-	-	0	-	-	-	1	1	1	1	1	1	1	1	1	1	1	1	1	1	1	1	1	1	1	1	1	1	1	1	-	1	1	1	1
12768977	SECCE2Rv1G0098120	c	TGCAGGCCGAGATGGAGTCCTTCCTGCGGAAGGACGGCAAGAGCATCGACGCCAACAACTCCACGTTGC	97.101	69	Yes	chr2R	475671116	475671185	+	0-31:G>A-31:G>A	0	0	1	1	1	1	1	1	1	0	0	0	0	0	0	0	0	0	0	0	2	2	0	0	0	0	0	0	0	0	0	0	0	-	0	0	0	0
1049650	SECCE2Rv1G0098120	c	TGCAGGAGAAGCTTCTGGAGGCCAGGATGGACGATCGCAAGCCCTCGCCCAGCTCTGCTGCCAAGCACA	95.652	69	No	chr2R	475671833	475671902	+	0-22:C>T-22:C>T	0	0	-	1	1	-	1	1	1	0	0	0	-	-	-	0	0	0	0	0	2	1	0	0	0	0	0	0	0	0	0	0	0	-	-	0	-	0
5800083_Z	SECCE2Rv1G0098130	x	TGCAGGTACTCGTGCGGCGCCATCCACTCCCCCTCCTCCTCACGGCAGCTCACGCCGTAGCCGTGCTCG	98.551	69	Yes	chr2R	476442884	476442953	-	0-35:C>T-35:C>T	0	0	1	1	1	1	1	1	1	0	0	0	0	0	0	0	0	0	0	0	2	2	0	0	0	0	0	0	0	0	0	0	0	0	0	0	0	0
5800084	SECCE2Rv1G0098130	x	TGCAGGTACTCGTGCGGCGCCATCCACTCCCCCTCCTCCTCACGGCAGCTCACGCCGTAGCCGTGCTGT	98.507	67	No	chr2R	476442886	476442953	-	0-67:G>C-67:G>C	0	0	1	1	1	1	1	1	1	0	0	0	0	0	0	0	0	0	0	0	2	2	0	0	0	0	0	0	0	-	0	0	0	-	0	0	0	0
5796519_Z	SECCE2Rv1G0098130	c	TGCAGGCCCAGGCACGGAGCAGCGGGCGCGGCACGGCTGCGCCGTCGGTGTTCGAAGGCGTGGGGAGGA	100.000	69	Yes	chr2R	476442949	476443018	+	0-37:T>G-37:T>G	1	1	0	0	0	0	0	0	0	1	1	1	1	1	1	1	1	1	1	1	2	2	1	1	1	1	1	1	1	1	1	1	1	-	1	1	1	1
100118868	SECCE2Rv1G0098140	c	TGCAGGCAAGGGGATAAGATGCTCGCCATACCAAGAAGCCAGCTGCTCAAGGTCGGAATGTCTTACGAG	97.101	69	No	chr2R	476809705	476809774	-	0-29:A>C-29:A>C	0	0	1	1	1	1	1	1	1	0	0	0	0	0	0	0	0	0	0	0	2	2	0	0	0	0	0	0	0	0	0	0	0	-	0	0	0	0
1085795	SECCE2Rv1G0098280	x	TGCAGCACCACCTCCACCGTCGTGTTGAAGCGCAGCCTCTTCACCCTGGTGCCCTTGGACGTCAGCATC	97.101	69	No	chr2R	480054940	480055009	-	0-29:G>C-29:G>C	0	0	1	1	1	1	1	1	1	0	0	0	0	0	0	0	0	0	0	0	2	2	0	0	0	0	0	0	0	0	0	0	0	-	0	0	0	0
3907229_Z	SECCE2Rv1G0098280	c	TGCAGAACACGGCCGTCCTGGGGTCCGAGAACCACCCGCTGCACCTGCATGGCTTCAACTTCTACGTGC	100.000	69	Yes	chr2R	480055005	480055074	+	0-14:G>A-14:G>A	1	1	0	0	0	0	0	0	0	1	1	1	1	1	1	1	1	1	1	1	2	2	1	1	1	1	1	1	1	1	1	1	1	-	1	1	1	1
5788915	SECCE2Rv1G0098320	c	TGCAGCCTCTTCAGCTGGGCCTTCAGGGCCAACCACGGGCCTCCCTACCTCATGCACTCCCAGCCACTC	97.101	69	No	chr2R	480492714	480492783	-	0-31:A>G-31:A>G	0	0	1	1	1	1	1	1	1	0	0	0	0	0	0	0	0	0	0	0	2	2	0	0	0	0	0	0	0	0	0	0	0	0	0	0	0	0
7063090_Z	-	u	TGCAGGAGCTCCGCGACCGGCTGGCCACGGCCGTGGGCTGCTTCAACATCGCTATCCAGTACGTCCGCC	100.000	69	Yes	chr2R	490178499	490178568	+	0-22:G>A-22:G>A	1	1	-	0	0	-	0	0	0	1	1	1	-	-	-	-	1	-	-	1	2	2	1	1	1	1	1	1	-	1	1	1	-	-	1	1	1	1
7497006	SECCE2Rv1G0098990	c	TGCAGAACCGATTCGGCGTCTTCCGCCACGCCGACTGGCTCGGCCGCCACTTCGGATCCAAGGTATTCA	98.551	69	No	chr2R	504483062	504483131	-	0-31:C>A-31:C>A	0	0	1	1	1	1	1	1	1	0	0	0	0	0	0	0	0	0	0	0	2	2	0	0	0	0	0	0	0	0	0	0	0	-	0	0	0	0
3891086	SECCE2Rv1G0098990	x	TGCAGTACGCCAGCGGCGCTGACGGTGACTGCGCGCATCGAGTCGTGCCGTTCGTACACCACGACGGTG	100.000	69	No	chr2R	504483127	504483196	+	0-11:A>G-11:A>G	1	1	0	0	0	0	0	0	0	1	1	1	1	1	1	1	1	1	1	1	2	-	1	1	1	1	1	1	1	1	1	-	1	-	1	1	1	1
5799768	SECCE2Rv1G0099150	x	TGCAGCATTAACTTCAACATCACCACCTTGATCCAGACATCGTGCAGATTGGGGCAAGCACAAACTCCG	97.101	69	No	chr2R	510016655	510016724	+	0-58:C>T-58:C>T	0	0	1	1	1	1	1	1	1	0	0	0	0	0	0	0	0	0	0	0	2	2	0	0	0	0	0	0	0	0	0	0	0	0	0	0	0	0
1214808	SECCE2Rv1G0099150	c	TGCAGAAGGAGAAATCGTCCTTGGAGATGGAGGTGCGGCAGCAGCGCCGCACCTCTGATGAGCGCTGCG	95.652	69	No	chr2R	510017161	510017230	-	0-7:G>A-7:G>A	0	0	1	1	1	1	1	1	1	0	0	0	0	0	0	0	0	0	0	0	2	0	0	0	0	0	0	0	0	0	0	0	0	-	0	0	0	0
998426	SECCE2Rv1G0099330	x	TGCAGCTGCAAGCACGATGAACAAGAGACGGTAGAGACCGGCAGGGCCCATGGAGACTGTAAGAAGAAG	98.529	68	No	chr2R	514848575	514848643	-	0-20:A>T-20:A>T	0	0	-	1	1	-	1	1	1	0	0	0	0	-	0	0	-	0	0	0	0	-	0	0	0	0	0	0	-	0	0	0	0	-	0	-	0	0
4098378	SECCE2Rv1G0099350	x	TGCAGCTGCTGGATGTACTCGATCGCGTCCTTGATGATTGAGGCCTTGTCCATCTGCAACGACGAGGCA	100.000	69	No	chr2R	515389916	515389985	-	0-38:T>C-38:T>C	1	1	0	0	0	0	0	0	0	1	1	1	1	1	1	1	1	1	1	1	2	2	1	1	1	1	1	1	1	1	1	1	1	-	1	1	1	1
977682	SECCE2Rv1G0099480	p	TGCAGCCAAACCGTGTGAAGAGATAGGCTCCGTTTGCATAGTGGCATGTTTGAACTTTGCAGGCGAGCT	97.101	69	No	chr2R	521865444	521865513	-	0-22:A>C-22:A>C	0	0	1	1	1	1	1	1	1	0	0	0	0	-	0	0	0	0	0	0	2	0	0	0	0	0	0	-	0	0	0	0	0	-	0	0	0	0
1863200	SECCE2Rv1G0099580	c	TGCAGCGCCTGCACGGCTTCTCGCTGTCCCCGCAGCACGCGCAGGTCCATAAGTTCTCCTGGGAGCAGG	94.203	69	No	chr2R	523874775	523874844	-	0-53:T>C-53:T>C	0	0	1	1	1	1	1	1	1	0	0	0	0	0	0	0	0	0	0	0	2	2	0	0	0	0	0	0	0	0	0	0	0	0	0	0	0	0
5802113	SECCE2Rv1G0099580	x	TGCAGGTTGGCGTTGACCGCCGCGCGTCGGCGCGCCTTGAAGATGGATACGCACTCCTTGCCGTACCCG	97.101	69	Yes	chr2R	523874840	523874909	+	0-12:T>G-12:T>G	0	0	1	1	1	1	1	1	1	0	0	0	0	0	0	0	0	0	0	0	2	2	0	0	0	0	0	0	0	0	0	0	0	-	0	0	0	0
3586189_Z	-	u	TGCAGCAGGAGAGAGATGAGGTGCTCCATGGAACGTCGCCGTGGGAACGACATGGTGGTAGCCAGATCC	98.551	69	Yes	chr2R	530087710	530087779	-	0-16:T>C-16:T>C	1	1	0	-	-	0	-	-	-	1	1	1	1	1	1	1	1	1	1	1	1	1	1	1	1	1	1	1	1	1	1	1	1	-	1	1	1	1
7086496	SECCE2Rv1G0099980	x	TGCAGCCGCAGGGACAACCGTCACCCTTGCGGACCTTCGCGTCCGCACCGAGTGGGGGACGGGCCTCGA	98.551	69	No	chr2R	532089491	532089560	-	0-42:C>T-42:C>T	0	0	1	1	1	1	1	1	1	0	0	0	0	0	0	0	0	0	0	0	2	2	0	0	0	0	0	0	0	0	0	0	0	0	0	0	0	0
6035706_Z	SECCE2Rv1G0099980	c	TGCAGATGGTGCCGGTTCTGGCGGCGCAGGTGGTCCTGGTGGATCCTTCGACTGGGACCTCAGTGCCAT	100.000	69	Yes	chr2R	532089556	532089625	+	0-27:A>G-27:A>G	1	1	0	0	0	0	0	0	0	1	1	1	1	1	1	-	-	1	1	-	2	2	1	1	1	1	1	1	1	1	1	1	1	-	1	-	1	1
5805155_Z	SECCE2Rv1G0100020	c	TGCAGAACGTCGTGCAGATGATCTCGGTCATGTTCGTCGGCCATCTCGGTGAGCTCGCTCTCTCGAGTG	97.101	69	Yes	chr2R	532912323	532912392	+	0-22:C>A-22:C>A	0	0	1	1	1	1	1	1	1	0	0	0	0	0	0	0	0	0	0	0	2	2	0	0	0	0	0	0	0	0	0	0	0	-	0	0	0	0
5802140	SECCE2Rv1G0100420	c	TGCAGTCGCACGCCAGGAAGCTCAAGGAGGACGTGGCCACGCTCGAGGCGCGGCCGGGATTGGCCGGCC	100.000	69	No	chr2R	540945776	540945845	-	0-58:A>G-58:A>G	1	1	0	0	0	0	0	0	0	1	1	1	1	1	1	1	1	1	1	-	2	0	1	1	1	1	1	1	1	1	-	1	-	1	1	1	-	1
3599006	SECCE2Rv1G0100530	x	TGCAGAGGCACCCCATCGAGCGCGTCGTCGTCGAAGTGCTCGGGCAGCTTGTCGAGGAGGAGCCCCAGG	98.551	69	No	chr2R	543110231	543110300	-	0-44:C>T-44:C>T	0	0	1	-	-	1	-	-	-	0	0	0	0	0	0	0	0	0	0	0	0	0	0	0	0	0	0	0	0	0	0	0	0	-	0	0	0	0
2247195	SECCE2Rv1G0100530	c	TGCAGGACGACGTGGGGAGGCTTATCGTTGCTCAGTTCCGCTGGCTTGATTTCCTTGTCGACGCCGATA	98.507	67	No	chr2R	543110296	543110363	+	0-67:T>C-67:T>C	0	-	1	1	1	1	1	1	1	0	0	0	0	-	0	0	0	0	0	0	1	2	0	-	0	0	0	0	0	0	0	0	0	-	-	0	0	0
1103746	SECCE2Rv1G0100550	x	TGCAGTGCTGACGAAGGGATGTGTTCCCCAGAAGGAACCCTAGGAGAGTGTAGATCCGTTTCTTGATCA	94.203	69	Yes	chr2R	543338171	543338240	-	0-7:C>T-7:C>T	0	0	-	-	1	-	-	1	1	0	0	0	0	0	0	0	0	0	0	0	2	2	0	0	0	0	0	0	0	0	0	0	0	-	0	0	0	0
7499296	SECCE2Rv1G0100630	x	TGCAGCAGGCGCGAAATCTCTAGGAGGCGCGAGTTGAGGTTGTGCACCTCGGGATCCATCTCGGCGGCG	97.101	69	No	chr2R	545433378	545433447	-	0-20:T>C-20:T>C	0	0	-	1	1	-	1	1	1	0	0	0	0	0	0	0	0	0	0	0	0	2	0	0	0	0	0	0	0	0	0	0	0	-	0	0	0	0
3365154	SECCE2Rv1G0100670	x	TGCAGCAGCGGCCACCGCACCGCCGCCGCGGGCCTCCCCTCCTGCATGGACCTGTTGGCCATGGCCACC	98.551	69	No	chr2R	545665860	545665929	-	0-62:G>C-62:G>C	0	0	1	1	1	1	1	1	1	0	0	0	0	-	0	0	0	0	0	0	2	2	0	0	0	0	0	0	0	0	0	0	0	0	0	0	0	0
5795961	SECCE2Rv1G0100670	c	TGCAGAAGCCGCGATGCGCCACATGCAGCGGGACGGGAAGGGTTGAGTGCCTGTGCTCTCGGTGGTCCG	97.015	67	Yes	chr2R	545665925	545665992	+	0-43:T>G-43:T>G	0	0	1	1	1	1	1	1	1	0	0	0	0	0	0	0	0	0	0	0	2	2	0	0	0	0	0	0	0	0	0	0	0	-	0	0	0	0
3589029	SECCE2Rv1G0100690	x	TGCAGCTGCCTCGCCGTCGCCGCGCTGGCGGCCACAGTCGCCGCCGCTCTCCTGCTGTCGTTCGCCGAG	100.000	67	No	chr2R	545931888	545931955	+	0-17:C>G-17:C>G	1	1	0	0	0	0	0	0	0	1	1	1	1	1	1	1	1	1	1	1	2	2	1	1	1	1	1	1	1	1	-	1	1	-	1	1	1	1
3888183	SECCE2Rv1G0100760	x	TGCAGCCACAGGGACAGCGCGGGATGGTGCACTCGCAGGAGCAGGAGCGCGAGGAGGCGGCCGCCATGG	100.000	69	Yes	chr2R	547680214	547680283	-	0-6:C>T-6:C>T	1	1	-	0	0	0	0	0	0	1	1	1	1	1	1	1	1	1	1	1	2	2	1	1	1	1	1	1	1	1	1	1	1	1	1	1	1	1
3021360_A	-	u	TGCAGCAAAGTAGGGCAAATGATAAGAATATTGAGGAACAAAATACAGAGCACACTCGATGGAACCGCA	95.652	69	No	chr2R	549841374	549841443	-	0-10:T>A-10:T>A	0	0	1	1	1	1	1	1	1	0	0	0	0	0	0	0	0	0	0	0	2	2	0	0	-	0	0	0	0	-	0	0	0	-	0	0	0	-
5799632_Z	-	u	TGCAGACCAGCACGTAGTCGGCGGCCGGCGAACTCGCCGCGCCCGCGTCCTTGGCTGCACGCCCTCGCT	100.000	69	Yes	chr2R	559068569	559068638	+	0-6:C>G-6:C>G	1	1	-	0	0	-	0	0	0	1	1	1	1	1	1	1	1	1	1	1	2	2	1	1	1	1	1	1	1	1	1	1	1	-	1	1	1	1
4104533	-	u	TGCAGAATCCCCCGTCTTGGTGCCGGCCAAGTGCACATGTACTCTGGCGCAAACCACTACGCAGTTGAT	98.551	69	No	chr2R	560277084	560277153	-	0-42:T>C-42:T>C	1	1	0	-	-	0	-	-	-	1	1	1	-	-	1	1	-	1	1	1	1	1	-	1	1	1	1	-	1	1	1	-	1	-	-	1	1	1
7062868_Z	-	u	TGCAGCAGCAAGGAGCTACCAGCGCCGGTGGAAGCTCGGGAGCAGATGTGGCCGACCCGTCCCCGTCAC	100.000	69	Yes	chr2R	564930033	564930102	+	0-17:A>G-17:A>G	1	1	0	0	0	0	0	0	0	1	1	1	1	1	1	1	1	1	1	1	2	2	1	1	1	1	1	1	1	1	1	1	1	-	1	1	1	1
1394575	SECCE2Rv1G0101520	i	TGCAGTCCATCAACAAATTAAGTACCACTGAGTGCAGCATGTCCTGTTTCAGCTGTTCACAGGTTCAGA	97.101	69	No	chr2R	566048799	566048868	+	0-26:A>T-26:A>T	0	-	1	1	1	1	1	1	1	0	-	0	0	0	-	0	0	0	0	0	2	2	0	0	0	-	0	0	0	0	0	0	0	-	0	-	0	0
5796746_Z	SECCE2Rv1G0101530	x	TGCAGTCTGTCGTCAGTTCATCTGCATGCGCCGCAAGGATCAGCACAGCGCCACCGCTCGATCCGCGGA	97.059	68	Yes	chr2R	566151508	566151576	-	0-31:C>T-31:C>T	0	0	1	1	1	-	1	1	1	0	0	0	0	0	0	0	0	0	0	0	2	2	0	0	0	0	0	0	0	0	0	0	0	-	0	0	0	0
1192475	-	u	TGCAGAGGCCGCTCAACAGTTCGGGTAACCGGACGGCCAATGGGCGGGCGAGCTCCGTGTCCGGGATGA	98.551	69	No	chr2R	566542698	566542767	+	0-30:G>A-30:G>A	0	0	1	-	1	1	1	1	-	-	-	-	0	-	-	-	-	0	-	-	0	-	0	-	0	-	0	-	-	-	0	0	0	-	0	-	-	-
2247790	SECCE2Rv1G0101570	c	TGCAGTGCCAAGATCCAGAGGGTCCTGTCCTCCATCCAGGACCGAGGCAAGTTTGTCATCGAGAAGATC	97.101	69	Yes	chr2R	567073235	567073304	-	0-5:T>C-5:T>C	0	0	1	1	1	1	1	1	1	0	0	0	-	0	0	0	0	0	0	0	2	0	0	0	0	0	0	0	0	0	0	0	0	0	0	0	0	0
4096253_Z	-	u	TGCAGTGCTGTCATGCTGCGCGCATCTCGGGGCGCTGGAGAAGGGACGGGAGGTCCACGAGTATGTGAT	100.000	69	Yes	chr2R	567278143	567278212	+	0-21:G>A-21:G>A	1	1	0	0	0	0	0	0	0	1	1	1	1	1	1	1	1	1	1	1	2	2	1	1	1	1	1	1	1	1	1	1	1	-	1	1	1	1
991103_Z	SECCE2Rv1G0101900	c	TGCAGCTCGGCGAGACGCCGCTCGTCGTGGCGTCCTCCAAGGAGATGGCACGGGAGGTGCTAAAGACGC	95.652	69	Yes	chr2R	571244586	571244655	-	0-10:C>T-10:C>T	0	0	1	-	-	1	-	-	-	0	0	0	0	0	0	0	0	0	0	0	0	0	0	0	0	0	0	0	0	0	0	0	0	-	0	0	0	0
998614_Z	SECCE2Rv1G0101900	x	TGCAGCATCATGAGGGGACCGTGAACGTTGGCCAGGTCCCGCAGCGCGCGGTGCGGCAGCACGTTCATG	97.101	69	Yes	chr2R	571244651	571244720	+	0-47:G>A-47:G>A	0	0	-	1	1	1	1	1	1	0	0	0	0	0	0	0	0	0	0	0	2	2	0	0	0	0	0	0	0	0	0	0	0	0	0	0	0	0
4096932	-	u	TGCAGCGGTTAGCTGTGTCTGCGTGCCACCGCTGCTGGGGAATCCAGTGATTGCATGGGGAGGAAGTGA	100.000	69	No	chr2R	571556538	571556607	-	0-44:C>G-44:C>G	1	1	-	0	0	0	0	0	0	1	1	1	1	1	1	1	1	1	1	1	2	2	1	1	1	1	1	1	1	1	1	1	1	-	1	1	1	1
3745004	-	u	TGCAGCTACTCTATTCCGTCTCGTGCAACTTTAAGGTCGCACCTTACAGCGGGTACGACCCCATAGTTT	98.551	69	No	chr2R	571556603	571556672	+	0-26:A>G-26:A>G	1	1	0	0	0	0	0	0	0	1	1	1	-	1	1	1	1	1	1	1	1	1	-	1	-	1	1	1	1	1	-	1	1	-	1	1	-	1
100119299	SECCE2Rv1G0102100	c	TGCAGGGCGCCGTCGTCGAGAACAGGGCGGAGTGGCTGACCAGCTGTGCGGTGCTCTCCAGCAACGTGG	100.000	69	No	chr2R	572981989	572982058	-	0-18:A>G-18:A>G	1	1	0	0	0	0	0	0	0	1	1	1	-	1	1	1	1	1	1	1	1	1	1	1	-	1	1	1	1	1	1	1	1	-	1	-	-	1
3743664_Z	SECCE2Rv1G0102380	x	TGCAGGTTGTCGGCGAGCTCCTCGACATCGAGGGCGATGCTCTTCTCAGACGGTGCCGGGTCAGGGTCG	97.101	69	Yes	chr2R	576843043	576843112	-	0-14:G>C-14:G>C	1	1	-	0	0	-	0	0	0	1	1	1	-	1	1	1	-	1	-	1	2	1	-	1	1	1	1	1	1	1	-	1	1	-	1	1	1	1
3746382	SECCE2Rv1G0102380	c	TGCAGCTGGGCCCCAAGTTCCACCTCATTGGCTTCTCCATGGGCGGCGAAATCATGTGGAGCTGCCTCA	95.652	69	Yes	chr2R	576843108	576843177	+	0-11:C>T-11:C>T	1	1	0	0	0	0	0	0	0	1	1	1	1	-	1	1	1	1	1	-	2	-	1	1	-	1	-	1	1	1	1	1	1	-	1	-	1	1
3363553_A	-	u	TGCAGGGGCAGGTGAACATCACCACGGCGCACTCCCTGGACATCATGGGCAGCTCCTACCCTCCGTCCG	98.551	69	No	chr2R	577316344	577316413	+	0-64:G>C-64:G>C	1	1	-	-	-	-	0	0	-	1	1	1	1	1	1	1	1	1	1	1	2	2	1	1	1	2	1	1	1	2	1	1	1	-	1	1	1	1
5800095_Z	SECCE2Rv1G0102450	x	TGCAGGTCGAGGACGCCGTAGGTGGTGGAGGTGAGGGAGACGACGTGGTCCACGCGGCCGCGCACGGTG	100.000	69	Yes	chr2R	577577200	577577269	-	0-38:G>T-38:G>T	1	1	0	0	0	0	0	0	0	1	1	1	1	1	1	1	1	1	1	1	2	2	1	1	1	1	1	1	1	1	1	1	1	-	1	1	1	1
1104023_Z	SECCE2Rv1G0102450	x	TGCAGCGGGCTGTTCTCCTTCCCAGGCGTGTTCCTCCGCTTCGCCGACGACCTCTTGGGCGACGACAGG	95.652	69	Yes	chr2R	577577548	577577617	-	0-5:C>A-5:C>A	0	0	-	-	-	1	-	-	-	0	0	0	0	0	0	0	0	0	0	0	2	0	0	0	0	0	0	0	0	0	0	0	0	-	0	0	0	0
100141296	SECCE2Rv1G0102490	i	TGCAGGGCCGGCGCCACTCAAGGCGAGGCAGTACATGTTGATCCCGATCGCCTTTTGGTCCTAGAAAAT	97.101	69	No	chr2R	577978819	577978888	-	0-24:G>A-24:G>A	1	1	0	-	-	0	-	-	-	1	1	1	1	-	-	1	-	-	1	1	1	1	1	-	1	-	1	1	1	-	-	1	1	-	-	1	-	-
3745237	SECCE2Rv1G0102590	x	TGCAGCAGTTCTTAGGGGCATTTCCTCGAACAGCCTCCTTGCACTCTCCAAGTCCCCGCACTTCACGTA	100.000	69	No	chr2R	579806769	579806838	-	0-13:A>T-13:A>T	1	1	-	0	0	-	0	0	0	1	1	1	1	1	1	1	1	1	1	1	2	1	1	1	1	1	-	1	1	1	1	-	1	-	1	1	1	1
5796652_Z	SECCE2Rv1G0102750	x	TGCAGGTCGGCGGTCGCCGAGTCCCGCACCTCGCGCCAGCCCTTGGAGATGAAGGCGAACGCGCCGTCG	97.101	69	Yes	chr2R	581726719	581726788	-	0-29:C>T-29:C>T	0	0	-	1	1	-	-	1	1	0	0	0	0	0	0	0	0	0	0	0	2	2	0	0	0	0	0	0	0	0	0	0	0	-	0	0	0	0
3599804	SECCE2Rv1G0102750	c	TGCAGCTGATGCGGACGCGGACCGACAGGGAGCTGGGGCGCCTCCTCGCGTCAGCGTCGGCGCTCGCGG	100.000	69	Yes	chr2R	581726784	581726853	+	0-52:A>G-52:A>G	1	1	0	0	0	0	0	0	0	1	1	1	1	1	1	1	1	1	1	1	2	2	1	2	1	1	1	1	1	1	1	1	1	-	1	1	1	1
1154956	SECCE2Rv1G0102790	x	TGCAGCTGCCGCCGAGGCGTGGTGGGGCGCCCCGACGGCGAGGTGGCGTCCATCCGCGGAGGCGGCGCC	94.203	69	Yes	chr2R	583531822	583531891	-	0-44:G>C-44:G>C	0	0	1	-	1	1	1	1	1	0	0	0	0	0	0	0	0	0	0	0	0	0	0	0	0	0	0	0	0	0	0	0	0	-	0	0	0	0
5801744_A	SECCE2Rv1G0102790	x	TGCAGCTGCCGCCGAGGCGTGGTGGGGCGCCCCGACGGCGAGGTCGCGTCCATCCGCGGAAGGGCCGCG	97.059	68	No	chr2R	583531823	583531891	-	0-62:G>C-62:G>C	0	0	1	-	1	1	1	1	1	0	0	0	0	0	0	0	0	0	0	0	0	0	0	0	0	0	0	0	0	0	0	0	0	-	0	0	0	0
5212019	-	u	TGCAGGTAGAAGCGGGAGATGGCCGGGGGGGCGACGACGCGGAAGGCGACGGTGAAGGGGCCGCCGTGG	100.000	69	No	chr2R	584038133	584038202	+	0-10:A>G-10:A>G	1	1	-	0	0	-	-	0	0	1	1	1	1	1	1	1	1	1	1	-	1	1	1	1	1	1	1	1	1	1	1	1	1	-	1	1	1	1
3349756_Z	SECCE2Rv1G0102950	x	TGCAGGACGAGATTCCCAGTGTTCAGGAGGACAGCAGTGGTGTCAGTGGTTGTGACTCTTGCTTGAGAA	97.101	69	Yes	chr2R	585553592	585553661	-	0-29:G>A-29:G>A	1	1	-	-	0	-	0	0	-	1	1	1	1	1	1	1	1	1	1	1	2	2	1	1	1	1	1	1	1	1	1	1	1	-	1	1	1	1
3588091_Z	SECCE2Rv1G0103010	o	TGCAGGTGATTGAGCATGTGGAGGAGGACCAAGCAAGTTTATTCGGCAACGTTGCATTGAGTTCATTCT	98.551	69	Yes	chr2R	586187076	586187145	-	0-54:C>T-54:C>T	0	0	1	1	1	1	1	1	1	0	0	0	0	0	0	0	0	0	0	0	2	2	0	0	0	0	0	0	0	-	0	0	0	-	0	0	0	0
3903609	SECCE2Rv1G0103020	c	TGCAGATCTTCATCAAGCTGGCGCTGGACGACGGCATGGACGTCCGCGTCCTCGTCGCCTACAGGCTCA	100.000	69	No	chr2R	586310402	586310471	+	0-19:G>C-19:G>C	1	1	0	0	0	0	0	0	0	1	-	1	-	-	1	-	1	1	1	-	2	0	1	1	1	-	-	1	1	-	1	-	1	-	1	-	-	1
5800219	SECCE2Rv1G0103320	x	TGCAGTGGGACCTGGACGTGCTGGACGACGATGGCAAGCACCGCGGCTCGCCGCTGAACTGGATCACGT	97.101	69	Yes	chr2R	589133211	589133280	-	0-36:A>G-36:A>G	1	1	0	-	-	0	0	-	-	1	1	-	1	1	1	1	1	1	1	-	1	-	1	-	1	1	1	1	1	1	1	1	1	-	1	1	1	1
4095739_Z	SECCE2Rv1G0103370	x	TGCAGGAATTCCTTCATGTTGCTGGCGACGATCAGCCCGCGGCCGCCGGCGCCGTTCACCTCGTCCATC	100.000	69	Yes	chr2R	589439216	589439285	-	0-27:A>G-27:A>G	1	1	0	-	-	0	-	-	-	1	1	1	-	1	1	1	1	1	1	1	1	1	1	1	1	1	1	1	1	1	-	1	1	-	1	1	1	1
1738659	SECCE2Rv1G0103390	x	TGCAGCGATGCGGGCGGGAGCACGCCTTTGGCCACCAGGTACTCGGCGGCGAGGCGGCCAGCCTCCATG	100.000	69	No	chr2R	589444727	589444796	-	0-11:G>C-11:G>C	1	1	0	-	-	0	-	0	0	1	1	1	1	1	1	1	1	1	-	-	1	1	1	1	1	1	1	-	-	-	1	1	1	-	-	-	1	1
7092950	-	u	TGCAGGCGCCACGTGAGACGGGACTCGACGAAGGGTGGTAACAGCGGCAACGTGTCGACCCGGCATTGG	100.000	69	Yes	chr2R	594154404	594154473	+	0-60:C>G-60:C>G	1	-	0	0	0	0	0	0	0	-	1	1	-	-	1	1	-	1	1	-	1	-	-	1	1	-	-	1	1	1	-	1	-	-	-	-	1	1
100076068	SECCE2Rv1G0103800	x	TGCAGCGCCTTGACCGGCTGGGGCGTGAACACGTCGGTGGAATTGCCATGCCCCAGCCTCCCGAAATCC	100.000	68	No	chr2R	595264774	595264842	+	0-41:A>G-41:A>G	1	1	-	0	0	-	0	0	0	1	1	1	1	1	1	-	-	1	1	1	2	-	-	-	1	-	1	1	-	-	-	1	-	-	1	1	-	1
3585724	-	u	TGCAGTTCTACTTTCAGAACAATATGCGACTGAAAGTTTTCTTGAGAACGTTCTGATGGCGGCTCTGTA	100.000	69	No	chr2R	595561508	595561577	+	0-9:A>T-9:A>T	1	1	0	0	0	0	-	0	0	1	1	1	1	1	1	1	1	1	1	1	1	1	1	1	1	1	1	1	1	1	1	1	1	-	1	1	1	1
3597821_A	SECCE2Rv1G0103860	c	TGCAGTGCGCGCTCAGCCTCATGCCGTCGAACGCCGCTGCGCCGCAGCTCGACTGCCTCAACATGCTCA	98.551	69	Yes	chr2R	595856416	595856485	+	0-25:G>A-25:G>A	0	0	-	-	-	1	-	-	-	0	0	0	0	0	0	0	0	0	0	0	0	0	0	0	0	0	0	0	0	0	0	0	0	0	0	0	0	0
5800162_Z	-	u	TGCAGTCCAGGTACTGGACGACGGCGTGGGTGCCGTTGTTGTATATCTTCACGACGTAGCACGGATCAT	95.652	69	Yes	chr2R	596502879	596502948	+	0-16:G>A-16:G>A	0	0	1	-	-	1	-	-	-	0	0	0	0	0	0	0	0	0	0	0	0	0	0	0	0	0	0	0	0	0	0	0	0	-	0	0	0	0
986694	SECCE2Rv1G0103950	c	TGCAGCAATTCCACGATTGGTTATCCTGCAAAGCAAGGAAGAAGCCACGGAGCCCATCGTGGTCGTCTC	97.015	67	No	chr2R	596599337	596599404	+	0-11:C>T-11:C>T	0	0	1	-	-	1	-	-	-	0	0	0	0	0	0	0	0	0	0	-	0	0	0	0	0	0	0	0	0	0	0	0	0	-	0	0	-	0
1184279	SECCE2Rv1G0104100	c	TGCAGGCCATCCCCTACGCCATGCTCCTCCTGCTCGTCCCGGCGTACGAGCTCCTCCTCGTCCCGTTCA	94.203	69	No	chr2R	600667067	600667136	-	0-19:C>G-19:C>G	0	0	1	1	1	1	1	1	1	0	0	0	0	0	0	0	0	0	0	0	2	1	0	0	0	0	0	0	0	0	0	0	0	-	0	0	0	0
1026298	SECCE2Rv1G0104100	x	TGCAGCTGCGCGAGCACGGTGTTGAACACGATGGTGCAGGCGAAGATGGGCGTCACGGCGAGGAGGGTC	97.101	69	Yes	chr2R	600667210	600667279	+	0-11:G>C-11:G>C	0	0	1	1	1	1	1	1	1	0	0	0	0	0	0	0	0	0	0	0	2	2	0	0	0	0	0	0	0	0	0	0	0	0	0	0	0	0
3588517	SECCE2Rv1G0104270	i	TGCAGCACAGTTCTGGGCAGGGGAGGCCAAATCGCCGCTGCCAGATGCCAGCCCAGGCCGCCACCCACC	98.551	69	No	chr2R	603965240	603965309	-	0-28:A>C-28:A>C	0	0	1	1	1	1	1	1	1	0	0	0	0	0	0	0	0	0	0	0	2	2	0	0	0	0	0	0	0	0	0	0	0	-	0	0	0	0
3576452	SECCE2Rv1G0104320	x	TGCAGCAGCTAGTTACCCCGAAGAACTTGAGAAGCGGGCACAAGAACGACAAGACGCTGCTGCTGGCGG	98.551	69	No	chr2R	605099701	605099770	-	0-51:A>G-51:A>G	0	0	-	1	1	-	1	1	1	0	0	0	0	0	0	0	0	0	0	0	2	2	0	0	0	0	0	0	0	0	0	0	0	-	0	0	0	0
7063109	SECCE2Rv1G0104360	c	TGCAGGCGATGAGGGACACCTTCGACGGGACGCTGATGGTCGGCGGAGGGTACGGCAGGGAGGAGGGGA	98.551	69	No	chr2R	605189102	605189171	-	0-7:G>A-7:G>A	0	0	1	1	1	1	1	1	1	0	0	0	-	0	0	0	0	0	0	0	2	2	0	0	0	0	0	0	0	0	0	0	0	-	0	0	0	0
1206763_Z	SECCE2Rv1G0104470	x	TGCAGTGCGAGGGCCTCATCGTCGGGGCACTCGGCGCTGGCGTTGTACGTCATGTACTGCGTGAGCTCC	97.101	69	Yes	chr2R	606919037	606919106	+	0-17:A>G-17:A>G	0	0	-	1	1	-	1	1	1	0	0	0	0	0	0	0	0	0	0	0	2	2	0	0	0	0	0	0	-	0	0	0	0	0	0	0	0	0
5045113	SECCE2Rv1G0104510	x	TGCAGCAGCAGGTGCGCCTTCACCTGGGACCTGATGTCGCTGCCCAGCCGGTTCCTGTTCATGTACCGA	100.000	68	Yes	chr2R	607729370	607729438	+	0-32:G>T-32:G>T	1	1	-	-	0	-	0	-	0	1	1	1	1	1	-	1	1	1	1	-	2	2	1	1	1	1	1	1	1	1	-	1	1	-	-	1	1	1
1166181	SECCE2Rv1G0104530	c	TGCAGAGGTATGGTGGGACTCCAAAGAGCGCGCTGACGACCTACTTCTTAGCCGCAGCAAACATCTTCG	97.101	69	No	chr2R	607907988	607908057	-	0-10:T>C-10:T>C	0	0	-	1	1	-	1	1	1	0	0	0	0	0	-	0	0	0	0	0	2	2	0	0	-	0	0	0	0	0	0	0	0	0	0	0	0	0
1125457	SECCE2Rv1G0104570	x	TGCAGAGTCTGCCATATTGTTCTCATGGTACTGATAATGCGGGCGGAGGGCAGGGCGGTGATGGTGTCT	95.588	68	Yes	chr2R	608582373	608582441	+	0-9:T>G-9:T>G	0	0	1	-	-	1	-	-	-	0	0	0	0	0	0	0	0	0	0	0	0	0	0	0	0	0	0	0	0	0	0	0	0	-	0	0	0	0
1206894_B	SECCE2Rv1G0104750	x	TGCAGCTCGTAGTCGTCCTGCACGGCCTCGTCGGAGGGGTAGTAGGCCGCCACGTAGGCCTCGCACCAC	97.101	69	No	chr2R	610967082	610967151	-	0-35:G>C-35:G>C	0	0	-	1	1	-	1	-	1	0	0	0	0	0	0	0	0	0	0	0	2	2	0	-	0	0	0	0	0	0	0	0	0	-	0	0	0	0
2288943	SECCE2Rv1G0104760	e	TGCAGATATGGTAGAGATATGATTGATCGATCTGTTGGTTCCGTCGATTGATCAGGTGGGACACGCCGA	95.652	69	No	chr2R	611416009	611416078	-	0-32:T>G-32:T>G	0	0	-	1	1	-	1	1	1	0	0	0	0	0	0	0	0	0	-	0	2	2	0	0	0	0	0	0	0	0	0	0	0	-	0	0	0	0
3901324_Z	SECCE2Rv1G0104780	o	TGCAGATCTCACTTAGATGGATATTCGAGCAAGGAGCGAGCATGGTAGCCAAGAGTATGAAAAAGGAGA	98.551	69	No	chr2R	611513657	611513726	+	0-13:T>G-13:T>G	1	1	-	0	0	-	-	-	0	1	1	1	-	1	1	1	1	1	1	1	1	1	1	1	1	1	1	1	1	1	1	1	1	-	-	1	1	1
3222308_Z	SECCE2Rv1G0104890	c	TGCAGCGACCTGCCCAGCTCTAAGTGCGCCTCGGCCAAGTGCGGCTACACGTACACCTACGGCGACTCC	97.101	69	Yes	chr2R	612637139	612637208	+	0-27:G>A-27:G>A	0	0	1	1	1	1	-	1	1	0	0	0	0	0	0	0	0	0	0	0	0	2	0	0	-	0	0	-	0	0	0	0	0	-	0	0	0	0
7168693	SECCE2Rv1G0104900	x	TGCAGCCGAAGACGACGCCGTGGAACGTGTCGTCGCCGATGGTCAGCTTGTCGACGGCCAGCGTGCCCC	94.203	69	Yes	chr2R	612667649	612667718	-	0-31:G>C-31:G>C	0	0	-	1	1	-	1	1	1	0	0	0	0	0	0	0	-	0	0	-	2	2	0	0	0	0	0	0	-	0	0	0	0	0	0	0	-	0
3888404_Z	-	u	TGCAGAAGAAAGCAACACAAGCAGGTTGCCACAAGTTATGTTCCGTAGGAACCCATAAAGAGTAGCTTG	100.000	69	Yes	chr2R	614636971	614637040	+	0-68:G>C-68:G>C	1	1	0	-	-	0	0	0	0	1	1	1	1	-	1	1	1	1	-	-	0	0	-	1	-	1	1	1	1	1	-	1	-	-	-	1	1	1
3583827_Z	SECCE2Rv1G0105280	c	TGCAGCTTCAAGTACGCCACGTTCGCGTACTACGCCGCCTGGGTCGCCGTCATGACCGTCTTCATCGCG	100.000	69	Yes	chr2R	618219421	618219490	+	0-23:C>T-23:C>T	1	1	0	0	0	0	0	0	0	1	-	1	-	-	-	1	1	1	1	1	0	2	1	1	1	-	1	-	-	1	1	1	-	-	1	-	1	1
2295864_A	SECCE2Rv1G0105300	x	TGCAGCTCCACGAAGGAGAGACACAGCTCGACAGAGATGCTCAAGGCCTGCCCGGCCGATCGGATCTCC	95.652	69	No	chr2R	618520749	618520818	-	0-32:A>G-32:A>G	0	0	1	1	1	1	1	1	1	0	0	0	0	0	0	0	0	0	0	0	2	2	0	0	0	0	0	-	0	0	0	0	0	-	0	0	-	0
1111593_Z	SECCE2Rv1G0105300	c	TGCAGGTGTTCATCGCGCTGCTCTGCGCCATGAAGTACGGTGTCTTCCTCTTCTACGCCGTCTGGCTTC	97.101	69	Yes	chr2R	618520814	618520883	+	0-13:C>T-13:C>T	0	0	-	-	-	1	-	-	-	0	0	0	0	0	0	0	0	0	0	-	0	-	0	0	-	-	0	0	0	0	0	0	0	-	0	0	0	0
5796548_B	SECCE2Rv1G0105420	c	TGCAGGCGGAGACGCCGTCGCTGGGGGACTTCGCGTACTCGGTGGAGGTGGGGACGCGAAAGAAGCCGC	100.000	69	No	chr2R	620060821	620060890	-	0-19:G>A-19:G>A	1	1	-	0	0	-	-	0	0	1	1	1	1	1	1	-	1	1	1	1	2	2	1	1	1	1	1	1	1	1	1	-	-	-	1	1	1	1
5796577	SECCE2Rv1G0105520	c	TGCAGGGAACAGACGGTGGCGAGCAGGAGATCAAGGACGTGGCGGCTGGAGGTGGGGAGCAGAGCAATA	100.000	69	Yes	chr2R	621069457	621069526	-	0-19:C>T-19:C>T	1	1	0	0	0	0	-	0	0	1	1	1	1	1	1	1	1	1	1	1	2	2	1	1	1	1	1	1	1	1	1	1	1	-	1	1	1	1
3594974	SECCE2Rv1G0105520	x	TGCAGACAGCTGTAGTACATCTTCATGAGCTCGTCGATGGAGTTGCGGTCCGCCTCCGCGACGCCGTCA	98.551	69	Yes	chr2R	621069522	621069591	+	0-5:A>G-5:A>G	0	0	1	1	1	1	1	1	1	0	0	0	0	0	0	0	0	0	0	0	2	2	0	0	0	0	0	0	0	0	0	0	0	-	0	0	0	0
2256211	SECCE2Rv1G0105520	c	TGCAGCATAGGATGAGCGCCAGGGACGCCGAGACCTGGTCCAGGGTCATCACCCAGGAGGAGGCGCTCG	97.101	69	No	chr2R	621069772	621069841	-	0-19:C>T-19:C>T	0	0	1	1	1	1	-	1	1	0	0	0	0	-	0	0	-	0	0	0	0	2	0	0	0	0	0	0	0	0	-	0	-	0	0	-	0	0
5796520	SECCE2Rv1G0105520	x	TGCAGGCCCCACCAGACCTCCTGGCCCGTCGGCCACCACGGTGGCGGCAGTCCCCTGTCCAGCGGGAAG	100.000	69	No	chr2R	621069993	621070062	+	0-41:T>C-41:T>C	1	1	0	0	0	0	0	0	0	1	1	-	1	1	1	1	1	1	1	1	2	0	-	-	-	1	1	1	1	-	1	-	-	-	1	1	1	1
4097659_Z	SECCE2Rv1G0105520	c	TGCAGGACGACAGCGAGTCCGAGTCAGGTTCAGAGTCTATCGAGATCGCGGATCTCAAGAAGCGCATGT	100.000	69	Yes	chr2R	621070516	621070585	-	0-10:C>G-10:C>G	1	1	0	0	0	0	0	0	0	1	1	1	1	1	1	1	1	1	1	1	2	2	1	1	1	1	1	1	1	1	1	1	1	-	1	1	1	1
4096142	SECCE2Rv1G0105690	c	TGCAGCTGTGGGCCAACCAGCCAGCCATGCAGCTCTACACCGGCAACGGGCTGAACAACACCAGGGGGA	98.551	69	No	chr2R	624295124	624295193	+	0-67:G>A-67:G>A	0	0	-	-	-	-	1	1	-	0	0	0	0	0	0	0	0	0	0	0	0	0	0	0	0	0	0	0	0	0	0	0	0	-	0	0	0	0
3597431	SECCE2Rv1G0105710	i	TGCAGCATGCAGCAGACAAGATACGTACTTGTTAATTACTACCTGCATTGCCCTGTGCAACCTGACCTT	94.521	73	No	chr2R	624299050	624299123	+	0-28:T>G-28:T>G	1	1	0	0	0	0	0	0	0	-	1	1	1	1	1	1	1	1	1	1	2	1	-	-	1	1	1	1	1	1	1	1	-	-	1	-	1	1
5498417	SECCE2Rv1G0105720	e	TGCAGGTTGCTTTCGGCGAGAAAATTTACCCAAATTCATGAATTGCAGGAGCCTTGGACAGTCGTTCTC	100.000	69	Yes	chr2R	624484824	624484893	-	0-5:G>C-5:G>C	1	1	-	0	0	-	0	0	0	1	1	1	1	1	1	1	1	1	1	1	2	2	1	-	1	1	1	1	1	1	1	1	-	-	1	1	1	1
3593426	SECCE2Rv1G0105720	x	TGCAGAACTGTGAGAATTGTCCAAAGACATGACTTACAGGCCTCCGACGATGGCGGAGAAGATGGCCGT	94.203	69	No	chr2R	624484889	624484958	+	0-26:A>T-26:A>T	1	1	0	-	-	0	-	0	-	1	1	1	1	1	1	1	1	1	1	1	1	1	1	1	1	1	1	1	1	1	1	1	1	-	1	1	1	1
3747280_Z	SECCE2Rv1G0105720	i	TGCAGAGCAGATGAACACTTGGTCGTCAGAATTACACTCGCTTATTTACATCAATCAGAATCGGGGGAA	100.000	69	No	chr2R	624485187	624485256	+	0-7:C>A-7:C>A	1	1	-	-	0	0	0	0	0	1	1	1	1	1	1	1	-	1	-	1	1	1	1	-	1	1	1	-	1	1	-	1	1	-	1	1	1	1
5796699	SECCE2Rv1G0105720	o	TGCAGTACTCGCTCTACTTCGTCTACCTCGGCCTCGTCGTCTGCGCATCCTCGTACCTGGGTGAGTTCA	97.101	69	Yes	chr2R	624486103	624486172	-	0-13:C>G-13:C>G	0	0	1	1	1	1	1	1	1	0	0	0	0	0	0	0	0	0	0	0	2	2	0	0	0	0	0	0	0	0	0	0	0	-	0	0	0	0
1138767	SECCE2Rv1G0105840	x	TGCAGTACACACCGGACTTGGCGGCGCTGAAGCGTGCGAGTGCGTTGTGCGTCTTGCCGCTGTTGGTGG	98.551	69	No	chr2R	625932244	625932313	+	0-16:C>G-16:C>G	0	0	1	1	1	1	1	1	1	0	0	0	0	0	0	0	0	0	0	0	2	2	0	0	0	0	0	0	0	0	0	0	0	-	0	0	0	0
5503273_Z	SECCE2Rv1G0105930	x	TGCAGGAGCTGGCCGGTGAAGCAGCAGACCGTGGCGACGAGGAGGAGCAGCACCAGGCTGAGCCACCCG	97.101	69	No	chr2R	627012615	627012684	-	0-18:A>T-18:A>T	1	1	0	-	-	0	0	0	0	1	1	1	1	1	1	-	1	1	-	1	1	1	1	1	1	1	1	1	1	1	1	1	-	-	1	1	1	1
5796819	-	u	TGCAGTTGCTCAGAGGTTCCTTGCAGTGGCGTCGACGCCTACCTCGGCTGCCCTGCCCTGCCCTGCCGA	98.529	68	No	chr2R	629367818	629367886	-	0-54:G>C-54:G>C	0	0	-	1	1	-	-	-	1	0	0	0	0	0	0	0	0	0	0	0	2	2	0	0	0	0	0	0	0	0	0	0	0	0	0	0	0	0
1091377_A	SECCE2Rv1G0106090	x	TGCAGCGCCAGCGGCATGTCCGCCGCGCGCACCCGCACCGCCACCTTCCTCCCCTCCCCGCTCGCGGCG	97.101	69	No	chr2R	629656380	629656449	+	0-59:G>T-59:G>T	0	0	1	1	1	1	-	1	1	0	0	0	0	0	0	0	0	0	0	0	2	2	0	0	0	0	0	0	0	0	0	0	0	0	0	0	0	0
100141379_Z	SECCE2Rv1G0106110	x	TGCAGGGGCACCACGTTAGGATGGTCCAACCCACCGATCGCCGCGATCTTGTCCCGGAACTCGCGCTCC	100.000	69	Yes	chr2R	630110514	630110583	+	0-5:G>T-5:G>T	1	1	0	0	0	0	0	0	0	1	1	1	-	-	-	1	1	1	1	1	2	2	1	1	-	1	1	1	1	-	1	-	1	-	-	1	-	1
5800266_Z	SECCE2Rv1G0106110	c	TGCAGCTGCTCTTCTTGGAGGGCAACCTCTTCACCAAAGAGCTGCCCAACGTCGACATGCCATCCCTCT	95.652	69	Yes	chr2R	630111223	630111292	-	0-12:T>A-12:T>A	0	0	-	1	1	-	1	1	1	0	0	0	0	0	0	0	0	0	0	0	2	2	0	0	0	0	0	0	0	0	0	0	0	-	0	0	0	0
5041260	SECCE2Rv1G0106140	x	TGCAGGTAGAAGGTGTATGCTTCGGGGGTAGTGGGGAGCCGGCTCATGAGGCCGAAACACACGGGCGCC	100.000	69	No	chr2R	631039957	631040026	-	0-11:G>A-11:G>A	1	1	-	0	0	-	-	0	0	1	1	-	1	1	1	1	1	1	1	1	2	2	-	-	-	1	1	1	1	1	1	1	1	1	1	-	1	1
3583009	-	u	TGCAGGGCACAATGCTGAGCATTGATTCATGCGTGTACGTAGGTCCAAAACCGTTGCGATCCTTGTACA	97.015	67	No	chr2R	634332099	634332166	+	0-14:C>T-14:C>T	1	1	-	-	-	-	0	0	-	1	1	1	1	1	-	1	1	1	1	1	1	1	1	-	1	1	1	1	1	-	1	1	1	1	1	1	1	1
100078178	-	u	TGCAGTTCAGCGGCGTATTTATGCTCGGAGCCCCAAAGATTCAAACGCACTTTTTATCCTCTTGTTTCT	98.551	69	No	chr2R	638125064	638125133	+	0-35:A>G-35:A>G	1	1	-	0	-	0	-	-	0	1	1	1	1	-	-	1	1	1	1	1	1	1	1	1	-	1	1	1	-	1	1	1	1	-	-	-	1	1
1765990_Z	SECCE2Rv1G0106920	c	TGCAGCTTCGACGGCAGCTACTACATGCTCATGTTCGGCGGGGTGCAGCTCCTCCTCTCCTCCATCCCG	95.652	69	Yes	chr2R	640642991	640643060	-	0-56:C>G-56:C>G	0	0	-	-	-	1	-	-	-	0	0	0	0	0	0	0	0	0	0	-	0	0	0	0	-	0	0	0	0	0	0	0	0	0	0	0	0	0
6043868_Z	SECCE2Rv1G0106930	x	TGCAGCCTGTCCTCGAGAAAGTGCTTCCGCATGTGGCCGCCGAGCGCCTGCCCGGTGGAGAAGATCGGA	98.551	69	Yes	chr2R	640998451	640998520	-	0-14:G>A-14:G>A	1	1	0	0	0	0	0	0	0	1	1	1	-	1	1	1	1	-	1	1	2	0	1	-	-	1	1	1	-	1	1	-	1	-	1	-	1	1
3590879	-	u	TGCAGACAAAACATTCCCGAACCATATCACCGTGTTCAGATCTTCGGTTGACCACTCAACATCGACAGC	100.000	69	No	chr2R	641952800	641952869	-	0-31:G>A-31:G>A	1	1	-	0	0	-	0	0	0	1	1	1	1	1	1	1	1	1	1	1	2	0	1	1	1	1	1	1	1	1	-	1	1	-	1	1	1	1
3909156_Z	-	u	TGCAGCGTGATTACAGCCGTCACCCGTGGTAGTACACCGACAGGTCGAGCCGGCCGCCCCCACCCGTCA	100.000	69	No	chr2R	642259545	642259614	-	0-17:C>G-17:C>G	1	1	-	0	0	-	0	0	0	1	1	1	-	1	-	1	-	1	1	1	2	2	1	1	1	-	1	1	1	1	1	1	1	1	-	1	1	1
3362575	SECCE2Rv1G0107080	x	TGCAGCATCAGGCACTTGTCGACGCCGTTGGGGAACGGCCCAGAGAAGCCATTGCGCGACAAATCCAGA	100.000	69	No	chr2R	645282914	645282983	-	0-8:C>G-8:C>G	1	1	-	0	0	-	0	0	0	1	1	1	1	1	1	1	1	1	1	1	2	2	1	1	1	1	1	1	1	1	1	1	1	-	1	1	1	1
5801875	SECCE2Rv1G0107080	x	TGCAGCATGAGGCACTTGTCGACGCCGTTGGGGAACGGCCCAGAGAAGCCATTGCGCGACAAATCCAGG	98.529	68	No	chr2R	645282915	645282983	-	0-18:T>C-18:T>C	0	0	1	-	-	1	-	1	-	0	0	0	0	0	0	0	0	0	0	0	0	0	0	0	0	0	0	0	0	0	0	0	0	-	0	0	0	0
100153230_Z	SECCE2Rv1G0107080	c	TGCAGAGGTTCGAGGTGCAGGGCAACGCGTTCACCGGGGAGCTCCCCGCCGGCCTCTGGTCACTGCCGA	95.588	68	Yes	chr2R	645282979	645283047	+	0-28:G>C-28:G>C	0	0	1	-	-	1	-	-	-	-	0	0	0	0	0	0	0	0	-	0	0	0	0	0	0	0	0	0	0	0	0	0	0	-	0	0	-	0
3589992_Z	SECCE2Rv1G0107110	o	TGCAGATCTCCAAGATGCCTGAGCATATGGAACTCAAGAGGACGGCCCTCACCGACCACTCTGGCGGCG	100.000	69	Yes	chr2R	645857769	645857838	+	0-22:G>A-22:G>A	1	1	0	0	0	0	0	0	0	1	1	1	1	1	1	1	1	1	1	1	2	2	1	1	1	1	1	1	1	1	1	1	1	1	1	1	1	1
5799915	-	u	TGCAGCTTCTGTTTCTTCTTCTTGTCCTGCCGCTGTGTCAGGTCGTCCTCCGTGCACGCAGCGGCGGCA	97.059	68	No	chr2R	647746928	647746996	-	0-35:T>C-35:T>C	0	0	1	1	1	-	-	1	1	0	0	0	0	0	0	0	0	0	0	0	0	0	0	0	0	0	0	0	0	0	0	0	0	-	0	0	0	0
3594748_Z	-	u	TGCAGTAGTAACTCGTATGTCTGGATTTACGCATGATCTGAAGCCTGAACATTATCGTTAGCTGTGCGT	100.000	69	Yes	chr2R	647747386	647747455	+	0-8:T>C-8:T>C	1	-	0	0	0	0	0	0	0	1	1	-	-	-	-	-	-	1	-	-	0	0	1	1	-	1	-	-	-	1	1	-	-	1	1	-	1	-
3593882_Z	-	u	TGCAGTAGATCCCTCACGCAAGCCAGCGAGATCGGCGCGTCGCCTGACTCCGCCCAGCTAGTAAAGCAG	100.000	69	Yes	chr2R	648195973	648196042	-	0-9:T>C-9:T>C	1	1	-	0	0	-	0	0	0	1	1	1	1	1	1	1	1	1	1	1	1	1	1	1	1	1	1	1	1	1	1	1	1	-	1	1	1	1
5788962	SECCE2Rv1G0107390	x	TGCAGCGCGTCTCGCCACGAGCGGCACGCACGGCTGGCGGCCGAGACGTCGGCGGCGCCGACCGCGGAC	100.000	69	No	chr2R	648363004	648363073	-	0-41:C>T-41:C>T	1	1	0	0	0	0	0	0	0	1	1	1	1	1	1	1	1	1	1	1	2	2	1	1	1	1	1	1	1	1	1	1	1	-	1	1	1	2
17396599_Z	SECCE2Rv1G0107480	x	TGCAGCAGCGCCTCGTAGGTGTCGTGGGCCTCCTCGAGCCGCACCACGGTGCGGCACGCCTCGAGGTCC	97.101	69	No	chr2R	649321371	649321440	-	0-9:G>A-9:G>A	0	0	1	1	1	1	1	1	1	0	0	0	0	0	0	0	0	0	0	0	2	2	0	0	0	0	0	0	0	0	0	0	0	0	0	0	0	0
4095669	SECCE2Rv1G0107500	c	TGCAGGTCGTGCTCCTGCGCCTCGCCCACGGCGACGCGGACGCTCTCGCTGGTCGTCCTCGTCGCCGAG	98.507	67	No	chr2R	649648676	649648743	-	0-8:G>A-8:G>A	0	0	1	1	1	1	1	1	1	0	0	0	0	0	0	0	0	0	0	0	2	2	0	0	0	0	0	0	0	0	0	0	0	0	0	0	0	0
3908798	SECCE2Rv1G0107780	x	TGCAGCGTCCAGAGCGCCCAGTCGAGGTCGAGGTCGGCGGCGACGGCGGCGGCGCAGCCGTAGTAGCGG	97.101	69	No	chr2R	654485296	654485365	-	0-23:G>C-23:G>C	0	0	1	1	1	1	1	1	1	0	0	0	0	0	0	0	0	0	0	0	2	2	0	0	0	0	0	0	0	0	0	0	0	-	0	0	0	0
3580065_Z	SECCE2Rv1G0107810	x	TGCAGGTACTGCACGCTCACGGTGCAGAGCACGGCGTCGAAGGAGGCGCTCTCGAGCTCCAGCCGCTGC	98.551	69	Yes	chr2R	655152375	655152444	-	0-40:A>G-40:A>G	0	0	-	1	1	1	1	1	1	0	0	0	0	0	0	0	0	0	0	0	2	2	0	0	0	0	0	0	0	0	0	0	0	-	0	0	0	0
1125514	SECCE2Rv1G0107920	x	TGCAGCAACGCGATGACGGTGGACTTCCCCGACCCGCTGCCGCCGACGAGGCCGATGGTCGCGCCCTCG	97.101	69	Yes	chr2R	655997141	655997210	-	0-8:C>G-8:C>G	0	0	1	1	1	1	1	1	1	0	0	0	-	-	-	0	0	0	0	0	0	0	0	0	0	0	0	0	0	0	0	0	0	-	-	0	0	0
5799580	SECCE2Rv1G0107920	c	TGCAGAGGTTCTACCGCCCAGACAGCGGGGAGATACTGCTCGACGGCGACGACATTGGCTCGCTGAACG	100.000	69	No	chr2R	655997206	655997275	+	0-34:A>C-34:A>C	1	1	0	0	0	0	0	0	0	1	1	1	1	1	1	1	1	1	1	1	1	1	1	1	1	1	1	1	1	1	1	1	1	-	1	1	1	1
1865036	SECCE2Rv1G0107920	x	TGCAGGTGCACCATTTTGGCGTACACGCCGCCTTCGCCGCCGTCCATGGCGACGAGCTCGTCGTGCGTG	97.101	69	Yes	chr2R	655997811	655997880	-	0-14:T>C-14:T>C	0	0	-	1	1	-	-	-	1	0	0	-	0	0	0	-	0	0	0	0	0	0	0	0	0	0	-	0	0	0	0	0	0	-	0	0	-	0
3901373_Z	SECCE2Rv1G0107920	c	TGCAGAGCTCGTCCGTGGCGCGGGCGGACGGCCCCCGCGTGGCAGAGGAAGAGGAGGAGAAGTTCCATA	100.000	69	Yes	chr2R	655997876	655997945	+	0-15:T>C-15:T>C	1	1	-	0	0	-	0	0	0	1	1	1	1	1	1	1	1	1	1	1	1	1	1	1	1	1	1	1	1	1	1	1	1	-	1	1	1	1
1111280_Z	SECCE2Rv1G0107920	c	TGCAGGGGACCAGGACGTGCGTGGTGGTGGCGCACAGGCTCTCCACGGTGCAGAACTCGGACATGATCG	97.101	69	No	chr2R	655999673	655999742	+	0-52:G>C-52:G>C	0	0	1	1	1	1	1	1	1	0	0	0	0	-	0	0	0	0	-	0	0	0	0	0	-	0	0	0	-	0	0	0	-	-	0	-	0	0
5219299	SECCE2Rv1G0108130	c	TGCAGCAGCAGCAGCGACAACGGCAGCGATGCCTCAGGTGGCATCCGTGGCGGCGGCGGCAGCGGGGAG	100.000	69	No	chr2R	658710338	658710407	+	0-34:C>T-34:C>T	1	1	-	0	0	-	-	-	0	1	1	1	1	-	1	1	1	1	1	1	2	2	-	1	-	1	1	1	-	1	1	1	1	-	1	1	-	1
3593028_Z	SECCE2Rv1G0108220	o	TGCAGAAGAACATACAGAAGGAGGAAGCGAAGAAGAAGGAGGTTCATGTGGAGGAGAATGTCCCTGCGC	98.551	69	Yes	chr2R	659245531	659245600	-	0-16:G>T-16:G>T	0	0	1	-	-	1	-	-	-	0	0	0	0	0	0	0	0	0	0	0	0	0	0	0	0	0	0	0	0	0	0	0	0	-	0	0	0	0
1041414	SECCE2Rv1G0108220	o	TGCAGAAGAATATACAGAAGGAGGAAGCGAAGAAGAAGGAGGTTCATGTGGAGGAGAATGTCCCTGCAC	97.015	67	No	chr2R	659245533	659245600	-	0-10:T>C-10:T>C	0	0	1	1	1	1	1	1	1	0	0	0	-	0	0	0	0	0	0	0	2	1	0	0	0	0	0	0	0	0	0	-	-	-	0	0	0	0
100139398	SECCE2Rv1G0108240	x	TGCAGCATCGTCTCCGGCATGAACACGAGCAGCCTCCTCTCGCCCCGTCCCTGTTCAGGGCACGAGATG	98.551	69	Yes	chr2R	659254950	659255019	-	0-19:T>C-19:T>C	0	0	1	-	1	1	1	1	1	0	0	0	-	-	-	-	0	0	-	-	0	0	0	0	0	-	0	0	0	0	0	0	-	-	0	-	-	-
977535	SECCE2Rv1G0108360	c	TGCAGCGAGGTGTTTGACAGCAGCAAGGGTGGCGCAGAGAAGATGTGCCATGAGATGGGGGTCCCTTTC	95.652	69	No	chr2R	662839595	662839664	-	0-29:T>C-29:T>C	0	0	1	1	1	1	1	1	1	0	-	0	0	0	-	0	0	0	0	0	0	0	0	0	0	0	0	0	0	0	0	0	0	-	-	0	0	0
7500957_Z	SECCE2Rv1G0108380	c	TGCAGCCATCGCCAGTTGCCTCGACCTCACGGTCATGTCTGGTGCAGGGCGTTTTGGAAGCAGTGACGG	95.652	69	Yes	chr2R	662847203	662847272	-	0-21:C>T-21:C>T	0	0	1	-	-	1	1	1	1	0	0	0	0	0	0	0	0	0	0	0	0	0	0	0	-	0	0	0	0	0	0	0	0	-	-	0	0	0
4091865	SECCE2Rv1G0108420	e	TGCAGAGGTGCTCCTCAAAGGTGAGCACCAACTCTTGTTTTGGATTTAACCAGAAATTTCAGTGTTTAT	98.551	69	No	chr2R	663834085	663834154	+	0-48:A>C-48:A>C	0	0	1	1	1	1	1	1	1	0	0	0	0	0	0	0	0	0	0	0	2	2	0	0	0	0	0	0	0	0	0	0	0	0	0	0	0	0
100172425	SECCE2Rv1G0108460	c	TGCAGCGCGAGTTCCGCGGCCCCGTCAGGTACGCCATGGAGCGCCGGCGTGAGGCCCAGCGGCGCTACG	97.101	69	No	chr2R	664266552	664266621	-	0-19:C>T-19:C>T	0	0	1	-	-	1	-	1	1	0	-	0	0	0	0	0	0	0	0	0	0	0	0	0	0	0	0	0	0	0	0	0	0	-	0	0	0	0
5788536	SECCE2Rv1G0108480	x	TGCAGAAGCGGCGCGGAGGCGTTGCTGTCGCCGGCGAGGGCCTTCATTGCTGCCGTCGGTGGGGGTGGG	98.551	69	No	chr2R	664360314	664360383	-	0-48:G>A-48:G>A	1	1	0	0	0	-	-	0	0	1	1	1	-	-	1	1	1	1	1	-	1	-	-	-	-	1	1	1	1	1	1	1	-	-	1	1	1	1
17396758	SECCE2Rv1G0108480	c	TGCAGGAGGCCAAGATCAGCATCCCCGCCTCCTCCACGGGCGGGGCCGCGGAGGCGGCGCTCCTCGGGA	94.203	69	Yes	chr2R	664360379	664360448	+	0-6:A>C-6:A>C	0	0	1	-	1	1	1	1	1	0	0	0	0	0	0	0	0	0	0	0	2	2	0	0	0	0	0	0	0	0	0	0	0	0	0	0	0	0
5047230	-	u	TGCAGCGCCGGTGCGTGCGCTTCCGCGACAGTCGTGGTACACCCGCTCTGCGTCCGCCTGCCGCCCGTG	98.551	69	Yes	chr2R	664363727	664363796	-	0-6:G>A-6:G>A	1	1	0	0	0	0	-	0	0	1	1	1	1	1	1	1	1	1	-	-	2	1	-	1	-	-	1	1	1	1	1	1	1	-	-	1	1	1
5789128	SECCE2Rv1G0108580	i	TGCAGGACAGGGGTACATTAAACGTCAGCCACTGGATCCCATGGCGAGAGACACTGGATATTAGTCATA	98.551	69	No	chr2R	665519828	665519897	+	0-35:A>T-35:A>T	0	0	1	1	1	1	1	1	1	0	0	0	0	0	0	0	0	0	0	0	2	2	-	0	0	0	0	0	0	0	-	0	0	-	0	0	0	0
5801787	SECCE2Rv1G0108820	c	TGCAGACGCTCACGGACAAGGGCTGCGACGTCAACGCCAGGGCTGAGGCTGGCGATGTCGCCATCATCC	95.652	69	Yes	chr2R	668471272	668471341	+	0-12:C>T-12:C>T	0	0	1	-	-	1	1	-	-	0	0	0	0	0	0	0	0	0	0	0	0	0	0	0	0	0	0	0	0	-	0	0	0	0	0	0	0	0
6027098	-	u	TGCAGGGAAGCTTACGGCGACGGGAAGTAGTGGACGAAGTTCCGAGACTGGGAAACGGTCGAGCAGGTG	97.101	69	No	chr2R	669073234	669073303	-	0-43:G>T-43:G>T	0	0	1	-	-	1	1	-	-	0	0	0	0	0	0	0	0	0	0	0	0	0	0	0	0	0	-	0	0	0	0	0	0	-	0	0	0	0
3896238	SECCE2Rv1G0109010	p	TGCAGGGCCGCAAAGCGCAAACACATGTACTCTGGCTGTCCATCCGTTCTCACGTCCAAACGGGAGATG	100.000	69	No	chr2R	671512508	671512577	-	0-25:T>C-25:T>C	1	1	0	0	0	-	0	0	0	1	1	1	1	1	1	-	1	1	1	1	2	2	1	1	1	1	1	-	1	1	1	1	1	1	1	1	-	1
1255529_Z	SECCE2Rv1G0109120	c	TGCAGAGTATCGGTGCTGGCTCGGTGTGCGGGGTAGCAGCAGCATGCCTTGCGGCGTTAGTGGAAACAA	95.652	69	Yes	chr2R	672997517	672997586	+	0-5:A>C-5:A>C	0	0	-	1	1	-	-	1	1	0	0	0	0	0	0	0	0	0	0	-	0	1	0	0	0	0	-	0	0	0	0	0	0	-	0	0	0	0
1093527_Z	SECCE2Rv1G0109170	c	TGCAGCCAGTGGGGTTACTGCGGCACGGGCCCAGACTACTGCGGCGCGGGGTGCCAGTCGGGGCCGTGC	97.101	69	No	chr2R	673431196	673431265	-	0-46:C>A-46:C>A	0	0	-	1	1	-	1	1	1	0	0	0	0	0	0	0	0	0	0	0	0	-	0	0	0	0	0	0	0	0	0	0	0	-	0	-	0	0
5971400	SECCE2Rv1G0109280	o	TGCAGGCCCGCTGCTGAACGGGAACTTCGAGCAGGCGCCGAACAGGTCGCAGATGAACGGCTCGAGGGT	94.203	69	No	chr2R	674011997	674012066	+	0-48:G>C-48:G>C	0	0	1	1	1	1	1	1	1	0	0	0	0	0	0	0	0	0	0	-	2	2	0	0	0	0	0	0	0	0	0	0	0	-	0	0	0	0
2352330	SECCE2Rv1G0109310	x	TGCAGCCTGTACGATCTCCCGGCCACGGTCGCCACCTCCTGCACCAGCGCGGCCTCCCTTCCGGCCACC	95.652	69	No	chr2R	674325826	674325895	-	0-16:T>G-16:T>G	0	0	-	-	-	-	1	-	1	0	0	-	0	0	0	0	0	0	0	-	0	0	0	0	0	0	0	-	0	0	0	0	0	-	0	0	0	-
5799977_Z	SECCE2Rv1G0109530	x	TGCAGGATGGAGACGACGACGGTGGCGGACATGTGGGCGGTGTAGACGCGGCCGCGCGGCGGGTCGGGC	98.551	69	Yes	chr2R	678104791	678104860	+	0-11:G>C-11:G>C	1	1	0	0	0	0	0	0	0	1	1	1	1	1	1	1	1	1	1	1	1	1	1	1	1	1	1	1	1	1	1	1	1	-	1	1	1	1
5799724_A	SECCE2Rv1G0109650	x	TGCAGCAATGGCGGCACGCCAGGAGCAAGATCCTCATTGCTTCAATCAAGCATAGACATCACGCTTGGA	97.101	69	No	chr2R	679460222	679460291	-	0-10:G>C-10:G>C	0	0	-	1	1	-	1	1	1	0	0	0	0	0	0	0	0	0	0	0	2	0	0	0	0	0	0	0	0	0	0	0	0	-	0	0	0	0
7502480	SECCE2Rv1G0109740	o	TGCAGGGATGCGACGCGTCGGTGCTGATCACGAGCGCGGGCAACGCCGCGGAGGTGAACAACAACAAGC	95.652	69	No	chr2R	680206524	680206593	+	0-10:C>T-10:C>T	0	0	-	1	1	-	-	1	1	0	0	0	0	0	0	0	0	0	0	0	2	0	0	0	0	0	0	0	0	0	0	0	0	-	0	0	0	0
3883893	-	u	TGCAGCGCCTCCCTTGCCAGGGCGTCGGCGTGGAGGTTGTCGAGTATCCAGAGATCGTACGCGACTTGG	100.000	69	Yes	chr2R	681953933	681954002	+	0-37:T>G-37:T>G	1	1	0	0	0	0	0	0	0	1	1	1	1	1	1	1	1	1	1	1	2	2	1	1	1	1	1	1	1	1	1	1	1	-	1	1	1	1
3901937_Z	-	u	TGCAGCTGTACTTAAATCAACGGCACTACGCCACGAATTGGAGCTATGTAACGAGAGATGGAGGATTTG	98.551	69	Yes	chr2R	683830894	683830963	-	0-27:A>G-27:A>G	1	1	0	-	-	0	-	-	-	1	-	1	1	1	1	1	-	1	1	-	1	-	-	-	1	-	1	1	1	-	-	1	-	-	-	-	-	1
3734051_Z	SECCE2Rv1G0109930	x	TGCAGTCGATCTCGACCCTGCCGTCCTCGTCGCGCGCGAGGCGGCCGGCCATCGGGTAGAAGGGCACGA	100.000	69	Yes	chr2R	684705737	684705806	-	0-31:G>C-31:G>C	1	1	0	0	0	0	0	0	0	1	1	1	1	1	1	1	1	1	1	1	2	2	1	1	1	1	1	1	1	1	1	1	1	-	1	1	1	1
5788830	-	u	TGCAGCCAGAGCGAGCACGAGGCCGAGGCCGGCGCGAGGAACCCTAGAGTGCCCTGCTGGAGCTCTGGC	98.551	69	No	chr2R	685819794	685819863	-	0-60:A>T-60:A>T	0	0	1	1	1	1	1	1	1	0	0	0	0	0	0	0	0	0	0	0	2	2	0	0	0	0	0	0	0	0	0	0	0	-	0	0	0	0
1163144	SECCE2Rv1G0110070	i	TGCAGATTCAAACCAACTCCAGGCATCAGAGACCACCCGAGGCAACAGAACCACGAGGCAACCGTCCAC	98.551	69	Yes	chr2R	686903536	686903605	-	0-16:C>T-16:C>T	0	0	1	1	1	1	1	1	1	0	0	0	0	0	0	0	0	0	0	0	2	2	0	0	0	0	0	0	0	0	0	0	0	-	0	0	0	0
7512306_A	SECCE2Rv1G0110070	o	TGCAGCCGCGGAGCTGGCGGCGGCGCTGGGAGTGTCCTCGGATCGTACGCTGTTTCTGTGCAGGTAAGC	95.652	69	No	chr2R	686903601	686903670	+	0-38:C>T-38:C>T	0	0	-	1	1	1	1	1	1	0	0	0	0	0	0	0	0	0	0	0	2	2	0	0	0	0	0	0	0	0	0	0	0	0	0	0	0	0
4105021_Z	SECCE2Rv1G0110170	c	TGCAGGGCCGCGTCCCGGCGAGCCTCGGGCAATGCCGGTCTCTGCTGAAGATCGACCTCAGCCAGAACC	98.551	69	Yes	chr2R	687456329	687456398	-	0-28:G>A-28:G>A	0	0	-	-	-	1	-	-	-	0	0	0	0	0	0	0	0	0	0	0	0	0	0	0	0	0	0	0	0	0	0	0	0	-	0	0	0	0
1230574	SECCE2Rv1G0110360	c	TGCAGGCCGACGCCATGGCGGGGTACCACCACGGCTGGCCCACGTCCATCGCGTTCGGCAGCCACCAGC	98.507	67	Yes	chr2R	688992384	688992451	+	0-7:C>G-7:C>G	0	0	-	1	1	-	1	1	1	0	0	0	0	0	0	0	0	0	0	0	2	0	0	0	0	0	0	0	0	0	0	0	0	0	0	0	0	0
7513413	SECCE2Rv1G0110390	c	TGCAGGGACGTCACCTCGCGCCGCTCCCTCGGCTACGCCTACGTCAACTACAGCAGCCCCATGGATGGT	97.101	69	No	chr2R	689340743	689340812	-	0-52:G>A-52:G>A	0	0	1	-	1	1	-	-	-	0	0	0	-	0	0	0	0	0	0	0	0	0	0	0	0	0	0	0	0	0	0	0	0	-	0	0	0	0
5796703	SECCE2Rv1G0110430	c	TGCAGTACTTCTACGAGCTCGACCTCAGCAACAACAAGCTGGCGCCGGCCCCGTTCCCGACGGACGTGC	100.000	69	No	chr2R	689799880	689799949	+	0-40:G>C-40:G>C	1	1	-	0	0	-	0	0	0	1	1	1	1	1	1	1	1	1	1	1	2	2	1	1	1	1	1	-	1	1	-	1	1	1	1	1	1	1
7502355_Z	SECCE2Rv1G0110440	p	TGCAGCGGTGGTGACTGGAATTCTGGAGGGTTTTGTCAGCAAGAAACACTTCCAGACATGACACCGTTC	98.551	69	Yes	chr2R	689803610	689803679	-	0-8:T>C-8:T>C	0	0	1	-	-	1	-	-	-	0	0	0	0	0	0	0	0	0	0	-	0	0	0	-	0	0	0	0	0	0	0	-	-	-	0	0	-	0
3578079_Z	SECCE2Rv1G0110460	x	TGCAGGGTGGCCACCCAGGTGCTCCACTTGTATTCGTAGTACCTGTTCACCTGGTCCGACAGCCCGAGA	97.143	70	No	chr2R	689854646	689854716	+	0-6:G>C-6:G>C	1	1	0	-	-	0	0	0	-	1	1	1	1	-	1	-	1	1	1	1	2	0	-	-	-	-	1	1	-	-	1	1	1	-	1	-	1	1
5579661	SECCE2Rv1G0110600	x	TGCAGCTTGCTGGCAGGGTTGGTCGGGGCAGGCTGGGGAGTCGGCGCGGCGGTGTCGAGGACGGTGATC	94.203	69	No	chr2R	692200465	692200534	+	0-10:T>C-10:T>C	0	0	1	1	1	1	1	1	1	0	0	0	0	0	0	0	0	0	0	0	0	0	0	0	0	0	0	0	-	0	0	0	0	0	0	0	-	0
3587312	SECCE2Rv1G0110630	x	TGCAGGCCCCCCTGTGCGACGCGGAAGTTGGCGTCCCGCGTCAGATCCACGCAGGTGTCCACCAGCGAG	98.551	69	Yes	chr2R	692377328	692377397	+	0-5:G>C-5:G>C	0	0	-	1	1	-	-	-	1	0	0	0	0	0	0	0	0	0	0	0	0	0	0	0	0	0	0	0	0	0	0	0	0	-	0	0	0	0
5037465_Z	SECCE2Rv1G0110660	x	TGCAGCGTGTACGTGGCGGCCGCCAGGATGTGGCGGAATGGGCGGTGCGGGCAGAACTCCACCGCGTCG	98.551	69	No	chr2R	692828395	692828464	-	0-28:T>C-28:T>C	1	1	-	0	0	-	0	0	0	1	1	1	-	1	1	1	-	-	1	1	2	2	1	1	1	1	1	1	1	1	1	1	1	-	1	1	1	1
5044356_A	SECCE2Rv1G0110660	c	TGCAGGAGCAGGCGGGGGAGGAGCAGCAGCAGCAGCAGGACCGCGCGGGCACCGTGTCGCTCTTCTCCG	97.101	69	Yes	chr2R	692828460	692828529	+	0-26:C>G-26:C>G	0	0	1	-	-	1	-	-	-	0	0	0	0	0	0	0	0	0	0	0	0	0	0	0	0	0	0	0	0	0	0	0	0	-	0	0	0	0
5799822_Z	SECCE2Rv1G0110790	x	TGCAGCGAGAAGCCCGTCCCGGAGCAGTCGAAGTTGGCGTCCGTCACCAGCTCCTTGATCGCCTCCAGC	98.551	69	No	chr2R	694147437	694147506	-	0-14:C>G-14:C>G	0	0	-	1	1	-	1	1	-	0	0	0	0	0	0	0	0	0	0	0	0	-	0	0	-	0	0	-	0	0	0	0	0	-	0	-	-	0
16517522	SECCE2Rv1G0110830	c	TGCAGAGTGCTCTCACAAGTTTCATTTTCACTGCATCTCATCCAATGTTAAACATGGGAATCATGTCTG	95.652	69	Yes	chr2R	694397962	694398031	-	0-6:G>A-6:G>A	-	0	1	1	1	1	1	1	1	0	-	0	0	0	-	-	0	0	0	0	0	2	0	-	0	-	0	0	0	0	0	0	0	-	-	-	-	0
3889627_B	SECCE2Rv1G0110860	x	TGCAGCGCCTCCCACGAGCGGTCGTCGGCGTAGGCGCGCTCCCATGCCTCGAGGACGCGGCCGTCGCCC	100.000	68	Yes	chr2R	695053701	695053769	+	0-68:C>G-68:C>G	0	0	1	1	1	1	1	1	1	0	0	0	0	0	0	0	-	0	0	0	0	0	0	0	0	0	0	0	0	0	0	0	0	-	0	-	0	0
1377019	SECCE2Rv1G0110880	x	TGCAGCTCGGCCGCCGCCGGCGAGAGCAACACCAGCGCGCTAACAAGGATCGCGATCACCGCCATTTTC	95.652	69	Yes	chr2R	695100398	695100467	-	0-12:G>C-12:G>C	0	0	1	1	1	1	1	1	1	-	0	0	-	0	0	0	0	0	0	0	2	1	0	-	0	0	0	-	0	0	0	0	-	-	-	0	0	0
2244118_Z	-	u	TGCAGTCGCAAACTCCCAAACAGATCACACATCAAGAAAAGGTAAATCGAACCAGAATCGTGGATTTCC	100.000	67	Yes	chr2R	697167238	697167305	-	0-12:C>T-12:C>T	0	0	1	-	-	1	-	-	-	0	0	0	0	-	0	0	0	0	0	0	0	-	0	0	0	0	0	-	0	0	0	0	0	0	0	-	0	0
100152987	SECCE2Rv1G0111050	x	TGCAGACAGGGGAACGGCAGGTCCAGCGCCTGCTCGACCATGCTCGACCTCGATAGAAGCTTGCTGAGG	97.101	69	No	chr2R	697510630	697510699	+	0-35:G>A-35:G>A	1	1	0	-	-	0	-	-	-	1	1	1	-	1	-	1	-	-	1	-	-	-	-	-	-	1	-	1	1	-	-	1	1	-	1	1	1	-
2304125	SECCE2Rv1G0111070	c	TGCAGCAGCACGTCGCCTTCTTCGACCGCGACAACAACGGCATCATCTATCCCTGGGAGACTTACGATG	98.551	69	No	chr2R	697655353	697655422	-	0-52:C>G-52:C>G	0	0	-	-	1	1	-	-	-	0	0	0	0	0	0	0	0	0	0	0	0	0	0	0	0	0	0	0	0	-	0	0	0	0	0	0	0	0
5225600	SECCE2Rv1G0111090	c	TGCAGCCGTTGTTGCCGCCTCGCGCGACGGCTTCTTCGGCCTGGGCGAGTGCAAGGGCCAGGTGGTGAT	100.000	69	No	chr2R	697736473	697736542	+	0-6:C>T-6:C>T	1	1	-	0	0	-	-	0	0	1	1	1	1	1	1	1	1	1	1	1	2	2	1	1	1	1	1	1	1	1	1	1	1	1	1	1	1	1
3578289	SECCE2Rv1G0111090	x	TGCAGGAGTGCTTACGAGGACCATCTCGTGGTGGTAGTAGATGAACTCCTCGAGGGGGCCTTCGTTGGC	97.101	69	No	chr2R	697736804	697736873	-	0-8:T>C-8:T>C	1	1	-	-	-	-	0	-	-	1	1	1	1	1	1	1	1	1	1	1	1	1	1	1	1	1	1	1	1	1	1	1	1	1	1	1	1	1
100168402	SECCE2Rv1G0111130	x	TGCAGCCAATGGCGCAGCGCGCTCTCCCATTTGCCGAAAAACTCTTGTTCTAGGATCGACACCACGTCT	97.101	69	Yes	chr2R	698065724	698065793	-	0-8:A>G-8:A>G	0	0	1	-	-	-	1	1	-	0	0	0	-	0	0	0	0	0	-	-	0	0	0	0	0	0	0	0	-	0	0	0	-	-	0	0	0	0
3034354	SECCE2Rv1G0111130	x	TGCAGCCAGTGGCGCAGCGCGCTCTCCCATTTGCCAAAAAACTCTTGTTCTAGGATCGACACCACGTCC	97.059	68	No	chr2R	698065725	698065793	-	0-35:A>G-35:A>G	0	0	1	-	-	-	1	1	-	-	-	0	0	0	-	-	-	0	0	0	0	-	-	0	0	0	0	0	0	0	0	0	0	0	-	0	0	0
5801989	SECCE2Rv1G0111340	x	TGCAGGACGAGCACGGTGAGCGCGCCGTGCCCGTGCAGCGGCGGGAGCGCGCAGCCTGCAAGCTTGAGG	95.652	69	Yes	chr2R	699369618	699369687	-	0-33:T>C-33:T>C	0	0	1	1	1	-	1	1	1	0	0	0	-	0	0	0	0	0	0	0	0	0	0	0	0	0	0	0	0	0	0	0	0	0	0	0	0	0
1027810_Z	SECCE2Rv1G0111710	x	TGCAGCGGCGTCGGGAAGAAGGCGTGGCCCTTGAGCTGGCTGGTGGCGTTGCTCAGCTGGAGCAGCCCG	97.101	69	Yes	chr2R	702877513	702877582	-	0-51:C>G-51:C>G	0	0	-	-	-	-	1	1	-	0	0	0	0	0	0	0	0	0	0	0	2	2	0	0	0	0	0	-	0	0	0	0	0	-	0	0	0	0
2324833_A	SECCE2Rv1G0111710	x	TGCAGGGGCGCCATGGTGACGTTGACCTGCATGGTCCGGCCGTCGAAGTCCACCCACACCTGCATGGGC	95.652	69	Yes	chr2R	702877948	702878017	-	0-25:C>T-25:C>T	0	0	-	-	-	1	-	-	-	0	0	0	0	0	0	0	0	0	0	0	0	0	0	0	0	0	0	0	0	0	0	0	0	0	0	0	0	0
3897678	SECCE2Rv1G0111880	o	TGCAGATGTCGGTGTCATGAGTGGCGCAATCATCTACATCCAGAAAGATCTCCACATCACCGAGTTTCA	98.551	69	No	chr2R	704685532	704685601	+	0-57:C>T-57:C>T	0	0	1	1	1	1	1	1	1	0	0	0	0	0	0	0	0	0	0	0	2	2	0	0	0	0	0	0	0	0	0	0	-	0	0	0	0	0
7503315_Z	SECCE2Rv1G0111880	c	TGCAGATAAGTGAATCGGAGGCTGAGGTTGAAGAAAGGCTGGCTGAGATTGAGGAAGCTGCAAATATCA	95.522	67	Yes	chr2R	704686086	704686153	+	0-16:G>C-16:G>C	0	0	1	1	1	1	1	1	1	0	0	0	0	-	0	0	0	0	0	0	0	0	0	0	-	0	0	0	0	0	0	0	0	-	0	0	0	0
3738994_Z	SECCE2Rv1G0112030	i	TGCAGGCATAGACTGTCCTATTATTGAGCTAAGTTTTTCTACCTAGAAGCTCCACATGAAGAAATTGTC	100.000	69	Yes	chr2R	706239459	706239528	-	0-19:A>G-19:A>G	0	0	-	1	1	-	1	-	1	0	0	0	0	0	0	0	0	0	0	0	0	0	0	0	0	0	0	0	0	0	0	0	0	-	0	0	0	0
5796208	SECCE2Rv1G0112030	x	TGCAGCCCCATCTCCACGATGGTGCCCTCCACCAGCGCGCGCTTGTCGTCCCGCGGCATCTTGTCCGAG	97.015	67	No	chr2R	706241937	706242004	+	0-50:C>G-50:C>G	0	0	1	1	1	1	1	1	1	0	0	0	0	0	0	0	0	0	0	0	2	2	0	0	0	0	0	0	0	0	0	0	0	-	0	0	0	0
1095409	SECCE2Rv1G0112030	c	TGCAGGCCAACGGGGCGACCGCGACGTCGGCCAGCGGCGCGATGGTGGTGGGGCTGAGCCCGCTGAGCG	98.551	69	No	chr2R	706243445	706243514	-	0-13:G>C-13:G>C	0	0	1	1	1	1	-	1	1	0	0	0	0	0	0	0	0	0	0	0	2	2	0	0	0	0	0	0	0	0	0	0	0	-	0	0	0	0
3597000_Z	SECCE2Rv1G0112070	o	TGCAGCGCCCCATGGGGTTCACGCTCGGCTACGGCATCCACGAGCGGCACGCCCTGCTGCTCGAGGTCG	98.551	69	Yes	chr2R	706462278	706462347	-	0-21:C>T-21:C>T	1	1	0	-	0	0	0	0	0	1	1	1	1	1	1	1	1	1	1	1	2	2	1	1	1	1	1	1	1	1	1	1	1	-	1	1	1	1
7062487	-	u	TGCAGCGGAGGCCGCCGGTGTCACCGTGGTGGCGGGAGGCGGGAGCAAGTGCTTCAAGCGGAGTCTCTA	100.000	69	No	chr2R	706875863	706875932	+	0-40:G>A-40:G>A	1	1	0	-	-	0	-	-	0	1	1	1	1	-	1	-	1	1	-	-	1	1	1	1	1	1	1	1	1	1	1	1	1	-	1	1	1	1
3347017	SECCE2Rv1G0112170	i	TGCAGAAACATATGTTCAGTGTCTAATTCGCAACCAGAGCTACAAAGATTTATCCAGACGGACTGGAGA	95.652	69	Yes	chr2R	707075287	707075356	-	0-29:G>A-29:G>A	1	1	0	0	0	-	0	0	0	1	1	1	1	1	1	1	1	1	1	1	1	1	1	1	1	1	1	1	1	1	1	-	1	-	1	1	1	1
5211461_Z	SECCE2Rv1G0112170	o	TGCAGTGACTCTAGGCCCAAAACTGTACGAGACCGTGAGGGGCAAGCTGTCGCTGGGCGCAAGAATCCT	94.203	69	Yes	chr2R	707075352	707075421	+	0-6:G>T-6:G>T	0	0	1	1	1	-	1	1	1	0	0	0	0	0	0	0	0	0	0	0	0	0	0	0	0	0	0	0	0	0	0	0	0	-	0	0	0	0
3577946_Z	SECCE2Rv1G0112260	o	TGCAGCAGAGGCAGTGCATGGCGGCGGCACCACATCACCTGCTCTATGAATTCGCCAAGGCTGCACTTA	97.101	69	No	chr2R	707628556	707628625	-	0-10:G>A-10:G>A	0	-	1	1	1	1	1	1	1	0	0	-	-	-	-	-	-	0	-	-	1	1	0	0	0	0	-	-	0	0	0	0	0	-	0	0	0	-
1106813	SECCE2Rv1G0112260	o	TGCAGCAGAGACAGTGCATGGCCGCGGCACCACATCACCTGCTCTATGAATTCGCCAAGGCTGCACTCA	97.015	67	No	chr2R	707628558	707628625	-	0-22:C>G-22:C>G	0	0	1	1	1	1	1	1	1	0	0	0	0	0	0	0	0	0	0	0	2	2	0	0	0	-	0	-	0	0	0	0	0	-	0	0	0	0
100120608	SECCE2Rv1G0112280	c	TGCAGGCCCGGCCCGTGCCCTGGGGCCTCGCCCCGTCGCTGGAGGCGCAGGCGTACGCGTCGTCGGTGG	98.551	69	No	chr2R	707689720	707689789	-	0-16:G>A-16:G>A	1	1	0	-	-	0	-	0	-	1	1	1	1	1	1	-	-	1	1	-	1	1	1	1	1	-	1	1	1	1	1	-	1	-	1	1	1	1
3743389	SECCE2Rv1G0112280	x	TGCAGCGCCTCCCAGAAGGACGGCGCCGCCTCGTGCTCGTGCTCCTCGCGCGGCCGCTTCCCGAGGAGG	98.551	69	No	chr2R	707689785	707689854	+	0-50:C>G-50:C>G	0	0	1	1	1	1	-	1	1	0	0	0	0	0	0	0	0	0	0	0	2	2	0	0	0	0	0	0	0	0	0	0	0	-	0	0	0	0
3598674_Z	SECCE2Rv1G0112370	x	TGCAGACGCCTCCCTTCCTTGCCCTCCATGACCCTCTCGATGCACTCCTTCACCTCGTCTCTGCCCATG	100.000	69	Yes	chr2R	708799889	708799958	-	0-17:C>A-17:C>A	1	1	0	0	0	-	0	0	0	1	1	1	1	1	1	1	1	1	1	1	2	2	1	1	1	1	1	1	1	1	1	1	1	1	1	1	1	1
3743862_Z	SECCE2Rv1G0112530	x	TGCAGGACCGAGATGTCGACGAGCTCGTCCGCGGACGCAATCACCTCGTGCCGACCTTGCCTGTAGAGG	100.000	69	Yes	chr2R	710632597	710632666	-	0-8:C>G-8:C>G	1	1	-	0	0	-	0	0	0	1	1	1	1	1	1	-	1	1	-	1	2	2	1	1	1	1	1	1	1	1	1	1	-	-	-	1	-	1
5799801	SECCE2Rv1G0112530	c	TGCAGCCGTTTGAGTGCAAGATCCTCGGCAGGCAGCTGCCGCCGCATTTCTTGCCATCCACGTCCATGG	98.507	67	No	chr2R	710632662	710632729	+	0-38:C>A-38:C>A	0	0	1	1	1	1	1	1	1	0	0	0	0	0	0	0	0	0	0	0	2	2	0	0	0	0	0	0	0	0	0	0	0	-	0	0	0	0
3895864_Z	SECCE2Rv1G0112540	c	TGCAGTTCCTGCCGTCCTGCTCAATCGGGGAGGAGAGTCTGCAAGAGCTCCGCGAGTTCGAGTTGGCCG	100.000	67	Yes	chr2R	710920763	710920830	+	0-53:G>A-53:G>A	0	0	1	-	1	1	1	-	-	0	0	0	0	0	0	0	-	0	0	0	0	0	0	0	0	0	0	0	0	0	0	0	0	-	0	0	0	0
3353714_Z	-	u	TGCAGAGATTGTTGCCAGGAGTCCACACTTGGAAGAATTAGTGGAGCAGTAGGCGGTAAACTTGCCCAG	98.551	69	Yes	chr2R	711552704	711552773	+	0-13:G>A-13:G>A	1	1	-	0	0	-	-	0	0	1	-	1	-	1	1	1	1	1	-	-	1	1	1	1	1	1	1	1	-	-	-	-	1	-	-	1	1	1
3363175_Z	SECCE2Rv1G0112600	c	TGCAGACGGCGCTGCGGGCCAGCGCCGCCAACCTCAAGCAGGACCTGTACGCCATCATCCAGGCGAGGC	98.551	69	No	chr2R	711557949	711558018	-	0-6:C>T-6:C>T	0	0	1	1	1	1	1	1	1	0	0	0	0	0	0	0	0	0	0	0	0	0	0	0	0	0	0	0	0	0	0	0	0	0	0	0	0	0
17398550_Z	SECCE2Rv1G0112600	x	TGCAGCTCCCGCCACGACCTGGCGTCAATGAACTGCTTGACGCGCACCAGGTTCCTCGCGTGCGTCCTC	95.652	69	No	chr2R	711558014	711558083	+	0-14:C>T-14:C>T	0	0	-	1	1	-	1	1	1	0	0	0	0	0	0	0	0	0	0	0	0	0	0	0	0	0	0	0	0	0	0	0	0	-	0	0	0	0
3356120_Z	SECCE2Rv1G0112610	c	TGCAGCTCGAAGACAGCCAGGCGTCGTCTGCGCAGCCTCCTCGTCCTCGCCGCGGACTACCTCAAGTAC	97.101	69	Yes	chr2R	711562693	711562762	-	0-6:T>A-6:T>A	1	1	-	0	0	-	-	0	0	1	1	1	1	1	1	1	1	1	1	1	2	2	1	1	1	1	1	1	1	1	1	1	1	-	1	1	1	1
1030576	SECCE2Rv1G0112640	c	TGCAGCTCATGAAGGACTCCCGCTGGGTCGCCGTGAAACCCCGCCCCGACGCGCTCATCGTCAACATCG	97.101	69	Yes	chr2R	711958270	711958339	+	0-17:T>G-17:T>G	0	0	1	1	1	1	1	1	1	0	0	0	0	0	0	0	0	0	0	0	2	2	0	0	0	0	0	0	0	0	0	0	0	-	0	0	0	0
4094561_A	SECCE2Rv1G0112670	x	TGCAGCATCACGATACCCCCAACCTGGGCCAGGGCCTCAACCATGAGAACGCCGGGCATTATTGGGCGC	100.000	69	No	chr2R	712953107	712953176	-	0-14:A>G-14:A>G	1	1	0	0	0	0	0	0	0	-	1	1	1	1	1	1	-	1	1	1	2	2	1	-	-	1	-	1	-	-	1	1	1	1	-	1	1	1
3027080	-	u	TGCAGCTAGCTAGCTTGAAACCCAAGTCTTAACCACGGCCGGGGAGCTAGCTAGCTGGAAGAAGCAACC	95.652	69	Yes	chr2R	714206597	714206666	+	0-17:A>G-17:A>G	0	0	1	1	1	1	-	1	1	0	0	0	0	0	0	0	0	0	0	0	0	0	0	0	0	0	0	0	0	0	0	0	0	-	0	0	0	0
100117479	-	u	TGCAGCCCTGGCCAATAATTCATGCGTGTTGCTTCCGCCGTGTATCTTCCCTTCCGTTCCCGATCGATT	98.551	69	No	chr2R	714231640	714231709	-	0-20:C>T-20:C>T	1	1	0	-	-	0	-	0	-	1	1	1	1	1	1	1	1	1	1	1	1	1	1	1	1	1	1	1	1	1	-	1	1	1	1	1	-	1
3910057	SECCE2Rv1G0112810	x	TGCAGAGTGCTAGCCTCCAGTACTCGTGCTTGGAGTCGACGTGGCAGAGCACGCCGAGGAAGATGTCCT	100.000	69	No	chr2R	715665984	715666053	-	0-10:T>C-10:T>C	1	1	-	0	0	-	0	-	0	1	-	1	-	-	1	1	-	1	1	-	2	1	1	1	1	1	1	1	-	1	1	1	1	-	1	1	1	-
5802067	SECCE2Rv1G0112930	o	TGCAGGGGGCTACGGAACACTCGAGGAGCTTCTGGAAGTAATCACGTGGGCCCAGCTTGGCATCCACGA	95.652	69	Yes	chr2R	717220482	717220551	+	0-12:C>T-12:C>T	0	0	1	1	1	1	1	1	1	0	0	0	0	0	0	0	0	0	0	0	2	2	0	0	0	0	0	0	0	0	0	0	0	-	0	0	0	0
5789737	SECCE2Rv1G0112960	x	TGCAGGTTGCTGAGGTGGAGATCCGAAAAGGACGGACCGAATTGCGCATGCCTGGCTCCCTGTATCCCT	98.529	68	No	chr2R	717587073	717587141	-	0-25:A>G-25:A>G	0	0	-	-	1	1	-	-	1	0	0	0	0	0	0	0	0	0	0	0	0	0	0	0	0	0	0	0	0	0	0	0	0	0	0	0	0	0
5487063	SECCE2Rv1G0112960	c	TGCAGTCGAGCCTGCTCAACGCGGGCGGCGGCGTCCGCCGCCCCGCCGCCGACTACGTCGCTCCTCGCG	94.203	69	Yes	chr2R	717587137	717587206	+	0-25:C>T-25:C>T	1	1	-	0	0	-	-	0	0	1	1	1	1	1	1	1	-	-	1	1	1	1	1	1	-	1	1	1	1	1	1	1	1	1	1	1	1	1
5788907	SECCE2Rv1G0112960	x	TGCAGCCTCCAGGAGGACGTGTTGTTGTTGTTGCTTGGGCTGCCCTGGATCACGCCGGAGCCCGACCCG	98.551	69	Yes	chr2R	717587459	717587528	-	0-65:C>G-65:C>G	0	0	-	-	-	-	1	1	-	0	-	0	0	0	0	0	0	0	0	0	0	0	-	0	0	0	0	0	0	0	0	0	0	-	-	0	0	0
100155190_Z	SECCE2Rv1G0113030	c	TGCAGGGGAACAAGCGCCGGAAGCGGCCCGTCCCGCCTTCGTGGCCCCTCGGGCCCCGTTCGATTGGCG	100.000	69	Yes	chr2R	718506472	718506541	+	0-7:G>A-7:G>A	1	1	0	0	0	0	0	0	0	1	1	1	-	-	1	-	-	-	1	1	1	2	-	-	-	1	1	-	1	-	1	1	1	-	-	1	-	-
5799718_Z	SECCE2Rv1G0113030	x	TGCAGCAAGAGATCCATGGCAGCGCCCCGCCGCCGTTGCACGTCCAGCGCCGGCTCGGTGGTGGCCTCC	100.000	69	Yes	chr2R	718506554	718506623	-	0-20:A>G-20:A>G	1	1	0	0	0	0	0	0	0	-	1	1	1	1	-	1	1	1	1	1	2	2	1	-	-	1	1	1	-	1	1	1	-	-	1	1	1	-
3737197_Z	SECCE2Rv1G0113040	c	TGCAGTCGTGAATGATGAGAGGCTGCATCGCCACGTAGAGAATGTGGGCAGAAGTTTGCTTGGCCCAGA	100.000	69	No	chr2R	718511930	718511999	+	0-15:T>C-15:T>C	1	1	-	0	0	-	0	0	0	1	1	1	1	-	1	1	1	1	1	1	2	2	1	1	1	-	1	1	1	1	1	1	1	-	1	1	1	1
3577877	-	u	TGCAGACCTTCCTTTACTTTGGGATCAGTGCATGGGTATGCTTATTGGTTTGCAACTTCACATTGGCTG	100.000	69	No	chr2R	719171622	719171691	-	0-34:G>C-34:G>C	1	1	-	0	0	-	0	0	0	1	1	1	1	1	1	1	1	1	1	1	2	2	1	1	1	1	1	1	1	1	1	1	1	-	1	1	1	1
1058146	-	u	TGCAGACCTTCCTTTACTTTGGGATCAGTGCATGCGTATGCTTATTGGTTTCCAACTTCACATTGGCGG	97.015	67	No	chr2R	719171624	719171691	-	0-23:A>G-23:A>G	0	0	-	-	-	1	-	-	-	0	0	0	0	0	0	0	0	0	0	0	0	0	0	0	0	0	0	0	0	0	0	0	0	-	0	0	0	0
3890425	-	u	TGCAGACCTTTTTTTGCTTCGGGATCAGTGCAATTGTATGCTTATTGGTCTCCAACTTCACATTGGCCG	100.000	69	No	chr2R	719222593	719222662	-	0-10:T>G-10:T>G	1	1	0	-	0	-	0	0	0	1	1	1	1	1	1	1	1	1	1	1	2	2	1	1	1	1	1	1	1	1	1	1	1	-	1	1	1	1
4095392_Z	-	u	TGCAGCTTTGCCGCCTAGCGCCACCGCATCCACCTCCGCCGCGCTCTTCGCTGCGACGCTGAAGCCCGA	100.000	68	Yes	chr2R	719569978	719570046	+	0-15:T>C-15:T>C	1	1	0	0	0	0	0	0	0	1	1	1	1	1	1	1	1	1	1	1	2	2	1	1	1	1	1	1	1	1	1	1	1	-	1	1	1	1
1219406	-	u	TGCAGCTAGCTCCTCCGTGAGTAGTGAATTATTTCAGATGTTGCCTGATTACTCTTGTGAAGCTACGGG	97.101	69	No	chr2R	720193044	720193113	-	0-14:C>G-14:C>G	0	0	1	1	1	1	1	1	1	0	0	-	-	0	-	0	0	0	0	0	2	1	-	0	0	0	0	0	0	-	0	0	0	-	0	0	0	0
3893175_Z	SECCE2Rv1G0113350	x	TGCAGCTCCCGCTCCTTGCGCTTGCCCAGGGCGATACGCGCCGCTTCCAGCTTCTCGCTCAGCGACATA	98.551	69	No	chr2R	721886205	721886274	-	0-17:G>T-17:G>T	0	0	-	-	-	1	-	-	-	0	0	0	0	0	0	0	0	0	0	0	0	0	0	0	0	0	0	0	0	0	0	0	0	-	0	0	0	0
5501280_A	SECCE2Rv1G0113490	x	TGCAGCACGCTCCTCTGGCGGTGCTGGTGCCCGCCCTCCTTGCTCCCTCCGGGATGGTACACGTCCGAG	97.015	67	Yes	chr2R	723130106	723130173	-	0-17:G>C-17:G>C	0	0	1	1	1	1	-	-	1	0	0	0	0	0	0	0	0	0	0	0	0	0	0	0	0	0	0	0	0	0	0	0	0	-	0	0	0	0
3592292	SECCE2Rv1G0113560	o	TGCAGGATGAAATGTCGTCGTTCCAAGCGCCGTCGAGCCTACTGACTGATCAGGCCAGCCCCAACGTGA	98.551	69	No	chr2R	723617167	723617236	-	0-41:C>T-41:C>T	0	0	1	1	1	1	1	1	1	0	0	0	0	0	0	0	0	0	0	0	2	2	0	0	0	0	0	0	0	0	0	0	0	-	0	0	0	0
3365135_Z	SECCE2Rv1G0113680	c	TGCAGCTGGAGGGGTGCTACGTGCGCTACGACGGCACCAACTTCGTGGGCCACCCCGACACGGCCATGG	100.000	69	Yes	chr2R	724943662	724943731	+	0-13:G>C-13:G>C	1	1	0	-	-	0	-	0	-	1	1	1	1	1	1	1	1	1	-	1	-	1	1	-	-	-	1	1	-	1	1	-	1	-	1	1	1	1
3908396_Z	SECCE2Rv1G0113710	c	TGCAGCGGAACCCAGGCAACCTCAACAACTACCTCTCCGACCCCCGCATGATGCAGGTGCTCAGCCTCA	98.551	69	Yes	chr2R	725082019	725082088	+	0-5:C>A-5:C>A	0	0	-	-	-	1	-	-	-	0	0	0	0	0	0	0	0	0	0	0	0	0	0	0	0	0	0	-	0	0	0	-	0	-	0	0	0	0
5219403_Z	SECCE2Rv1G0113830	x	TGCAGCGGCGGCACGGTCGCCGCGGGTTCCTCCTCTTTCACCTCCTGCTGGGCTCGCACCGGGGGGAAC	100.000	69	No	chr2R	725833781	725833850	-	0-9:G>C-9:G>C	1	1	-	-	0	-	-	0	0	1	1	-	1	1	1	1	-	1	-	-	0	1	1	-	1	1	1	-	1	1	1	-	-	-	1	1	1	-
5796459	SECCE2Rv1G0114010	o	TGCAGGAGAAGAGGGGCTTCTTGTTCTGCAAGGAGGACAGGGCGATCCTGTGCCGGGAGTGCGACGTGT	97.015	67	Yes	chr2R	728499121	728499188	+	0-13:G>A-13:G>A	0	0	1	1	1	1	1	1	1	0	0	0	0	0	0	0	0	0	0	0	0	0	0	0	0	0	0	0	0	0	0	0	0	0	0	0	0	0
5215415	SECCE2Rv1G0114010	x	TGCAGGAGTCGGCGTTGCAGGGGCTGGCGCTGTTGCCTTCCTCCTCCTGACCCGACGGCGCGGGGGACT	100.000	69	No	chr2R	728499271	728499340	-	0-14:T>A-14:T>A	1	1	0	0	0	0	0	0	0	1	1	1	1	1	1	1	1	1	1	1	2	2	1	1	1	1	1	1	1	1	1	1	1	-	1	1	1	1
1078826	-	u	TGCAGTAATTATCATCCCCATGATGTTCCGCGAGATGAAGTGGTACTATGTTGTCATTGCGTACCTACT	97.101	69	Yes	chr2R	732191479	732191548	-	0-10:A>G-10:A>G	0	0	-	-	1	1	1	1	-	0	-	0	0	0	0	0	0	0	0	-	0	0	0	0	0	0	0	0	0	0	0	0	0	-	-	0	-	0
5789188	SECCE2Rv1G0114230	x	TGCAGGCAGTGCTGCGGCAGCGCCGAGAAGCCCTCCACGCCGAGGATGGCCATGTTGCGGTAGATGAGC	97.143	70	No	chr2R	732383131	732383201	+	0-12:T>C-12:T>C	0	0	1	1	1	1	1	1	1	0	0	0	0	0	0	0	0	0	0	0	2	2	0	0	0	0	0	0	0	0	0	0	0	0	0	0	0	0
5796455	SECCE2Rv1G0114280	c	TGCAGGACGGCGGGGAGGAGCCGGCGTCGGACCAAGGGCTTGCCTCGGAGGTTCTAGGGAGCATGCTGG	97.101	69	No	chr2R	733050617	733050686	+	0-26:T>A-26:T>A	1	-	0	0	0	0	0	0	0	1	1	1	1	1	1	1	-	1	-	1	1	1	1	-	-	1	-	-	-	-	-	1	1	1	-	-	-	1
5581084_A	SECCE2Rv1G0114470	o	TGCAGGTGAAAGTGCCGAAAGTGTTCGCACATGGGAACACGGGAGATCCCGGTATTCTCTCGCTAGACT	95.522	67	Yes	chr2R	735342487	735342554	-	0-40:G>A-40:G>A	0	0	-	-	-	-	1	-	-	0	0	0	0	0	0	0	0	0	0	0	2	2	0	0	0	0	0	0	0	0	0	0	0	0	0	0	-	0
3595755	-	u	TGCAGCAATGCGTTTGGTTGGCCATGGCTGCTGTCTTCTGCCGCGGCCAGCCCCACCACTAGCTTGCCC	100.000	69	No	chr2R	735374413	735374482	-	0-25:G>T-25:G>T	1	1	0	0	0	0	0	0	0	1	1	1	1	1	1	1	1	1	1	1	2	2	1	1	1	1	1	1	1	1	1	1	1	-	1	1	1	1
5216213_Z	SECCE2Rv1G0114540	c	TGCAGCGCCGCCAACGCGCTGCTCTCCAGCAGCGACGGCAACACGACGGTGCCCCTGACGGCGGGCGGC	98.551	69	Yes	chr2R	736284680	736284749	-	0-13:A>G-13:A>G	0	0	1	1	1	1	1	1	1	0	0	0	0	0	0	0	0	0	0	0	0	0	0	0	0	0	0	0	0	0	0	0	0	-	0	0	0	0
5042660_Z	SECCE2Rv1G0114600	o	TGCAGTTCATGTGGGGGCTGGGGGTCCCGGAGGACGTGGGGTTCTGCGACGTGTACGGGCTCGACGACG	98.551	69	Yes	chr2R	736430118	736430187	+	0-10:G>C-10:G>C	0	0	-	-	1	-	1	-	-	0	0	0	0	0	0	0	0	0	0	-	-	0	0	0	-	0	-	0	0	0	0	0	-	-	0	0	-	0
17396756_A	SECCE2Rv1G0114640	i	TGCAGGCATTAATTAGTTCACTTTTCCTCTTTCGGTATGTTGCCGCCAACGGAATTTCCACAAACCGCA	95.652	69	Yes	chr2R	737193433	737193502	-	0-16:T>C-16:T>C	0	0	1	-	-	1	-	-	-	0	0	0	0	0	0	0	0	0	0	0	0	0	0	0	0	0	0	0	0	0	0	0	0	-	0	0	0	0
3363409_A	SECCE2Rv1G0114800	p	TGCAGTGAGTAGGTACGGGGTGTACGCCTGCTGCTGGTAGCAATGGGGGCAAGGCCACGTACTGACTCC	98.551	69	No	chr2R	738830753	738830822	+	0-50:A>T-50:A>T	0	0	1	1	1	1	1	1	1	0	0	0	-	-	-	0	-	0	0	-	2	-	-	-	0	0	0	0	0	0	0	0	-	-	0	0	-	0
1050144	-	u	TGCAGATCCTGCGTCTCCCCTGCAACACGTTCCCAGAAGAAAACAGGGCCACGACGAAGAAACCAGTGA	97.101	69	No	chr2R	739934036	739934105	+	0-9:T>C-9:T>C	0	0	1	1	1	-	-	1	1	0	0	0	0	0	0	0	0	0	0	0	2	2	0	0	0	0	0	0	0	0	0	0	0	0	0	0	0	0
5799942_Z	SECCE2Rv1G0114880	c	TGCAGGACGCCGCCCTCATCGACGACGTCATCATGGAGGCCGCGGAGGAGTGCTACAACGGGAAGCACC	97.101	69	Yes	chr2R	740836915	740836984	+	0-16:C>G-16:C>G	0	0	1	1	1	1	1	1	1	0	0	0	0	0	0	0	0	0	0	0	2	2	0	0	0	0	0	0	0	0	0	0	0	0	0	0	0	0
3357293_Z	SECCE2Rv1G0114900	c	TGCAGAGCAGCAGAGATCGAGGCATCCAAGCTGGGGTGCGAGCCTGGAGAGGCGCTGGCCGTCAACCTG	100.000	69	Yes	chr2R	741462867	741462936	+	0-8:A>G-8:A>G	1	1	-	0	0	-	-	0	0	-	1	1	1	-	-	1	1	-	-	-	1	1	-	1	-	1	1	1	1	1	-	-	-	-	-	1	-	1
3595782_A	SECCE2Rv1G0114950	c	TGCAGAACATCTACTTCTCCTACGGGATGGCGTACGGCGGCGGCGGGTTCGCCATAAGCAGGCCGCTGG	97.101	69	No	chr2R	743842884	743842953	+	0-49:C>T-49:C>T	1	1	-	-	-	-	0	0	-	1	1	1	1	1	1	1	1	1	1	1	1	1	1	1	1	1	1	-	1	1	1	1	1	-	1	1	1	1
1112107	SECCE2Rv1G0114970	x	TGCAGCACGGCGACGAGCAGGAGGAACGCGGCGAACGACGAGGATACGACGGCGCCGAGCCAGAGCCAG	95.652	69	No	chr2R	744293504	744293573	-	0-6:A>G-6:A>G	0	0	1	1	1	1	1	1	1	0	0	0	0	0	0	0	0	0	0	0	2	0	0	0	0	0	0	0	0	0	0	0	0	0	0	0	0	0
1112874_B	SECCE2Rv1G0115150	c	TGCAGGAACCTCTATGACCTCTGCCTCTCTAGACAGAAGGGATATGTTCTGGAAGCAGTACCCCCACTG	95.588	68	No	chr2R	746786362	746786430	+	0-50:G>T-50:G>T	0	0	1	1	1	1	1	1	1	-	-	0	0	-	0	0	-	-	-	-	1	2	0	0	-	0	0	-	0	0	0	-	0	0	0	0	0	-
5789304	SECCE2Rv1G0115260	o	TGCAGGGTGGGAGAGGTTACGCGAAATCCATCTCCTTCACCAACATAAACTTCACCAACGTGGACCATC	97.101	69	Yes	chr2R	748398311	748398380	-	0-7:T>C-7:T>C	0	0	1	-	-	1	-	-	-	0	0	0	0	0	0	0	0	0	0	0	0	0	0	0	0	0	0	0	0	0	0	0	0	-	0	0	0	0
3364368	SECCE2Rv1G0115280	x	TGCAGCCGACGAAGTGGTGCGCCGTCTTGGACGCCCAGAGCTCTTCCCCCAGCCTGCTCCCGCCGCTCT	100.000	69	No	chr2R	748546526	748546595	+	0-43:T>C-43:T>C	1	1	-	0	0	0	0	0	0	1	1	1	1	1	1	1	1	1	1	1	1	1	1	1	1	1	1	1	1	1	1	-	1	1	1	1	1	1
977051	SECCE2Rv1G0115780	c	TGCAGGTTCTTTCACCTCTTGTCCCTGTTAGGGAGGTGGCATTTCTCAGGTTCTGCAAACAGTTGGGTG	97.101	69	No	chr2R	756017385	756017454	-	0-26:G>A-26:G>A	0	0	-	1	1	1	1	1	1	0	0	0	0	-	0	-	0	0	0	0	2	2	0	-	0	0	-	0	0	-	-	0	0	-	-	0	-	0
2289385	-	u	TGCAGCACCAACTCTAGAGCAGATAGATGCCTGCTCCCGAGCTGGAATAATCTCAAATATGCATCACCA	95.652	69	No	chr2R	758761065	758761134	+	0-12:T>C-12:T>C	0	0	-	1	1	-	1	1	1	0	0	0	0	-	0	0	0	0	0	0	2	2	0	0	0	0	0	0	0	0	0	-	0	-	0	0	0	0
12695577	SECCE2Rv1G0116020	x	TGCAGAGCACGTGGAGGAACCACGAGAGCGTCCCCGCCGTCGTGTCGCGGCCGGCGATCACGAAGTTGA	94.203	69	No	chr2R	760060106	760060175	-	0-12:G>A-12:G>A	0	0	1	1	1	1	1	-	-	0	0	0	0	-	0	-	-	2	0	-	0	0	2	2	2	2	1	0	2	2	2	-	2	0	2	2	2	0
1689110_Z	SECCE2Rv1G0116030	x	TGCAGTCCACGGAGCGGCAGTGCGCTCTCCCGGCGTCCTCGCACTCCTCCAACAACACATCCCTGAAGT	97.101	69	Yes	chr2R	760217095	760217164	+	0-7:C>G-7:C>G	0	0	-	-	-	1	-	-	-	0	0	0	0	0	0	0	0	0	0	0	0	0	0	0	0	0	0	0	0	0	0	0	0	-	0	0	0	0
7513660_Z	-	u	TGCAGCGCCATCGTTAGCGGGGTCTCGGAGTCCAGCCCGAACATCCCACCCTCCATTCTTGCTCACTGA	97.101	69	Yes	chr2R	761529424	761529493	-	0-5:C>A-5:C>A	0	0	-	1	1	-	1	-	1	0	0	0	0	0	-	0	0	0	0	0	0	0	-	0	0	0	-	0	0	0	0	0	0	-	0	0	0	0
3580138_Z	SECCE2Rv1G0116260	c	TGCAGACACTTGACCTGTCATCCAACAACATCACAGGCAGCATCCCTGGTTCATTGGCTCAGATTCCAA	100.000	69	Yes	chr2R	762421151	762421220	+	0-7:A>G-7:A>G	1	1	-	0	0	0	0	0	0	1	1	1	1	1	1	1	1	1	1	1	2	2	1	1	1	1	1	1	1	1	1	1	1	-	1	1	1	1
7063078_B	SECCE2Rv1G0116310	c	TGCAGGACCCCCGCATCGCGGCGGCCGCCCCCTCCCTCATACGCGCCGCCACAGCCTCCGGCGTCGCCC	100.000	69	Yes	chr2R	763068615	763068684	-	0-32:T>G-32:T>G	1	1	-	0	0	-	-	0	0	1	1	1	-	1	1	1	1	1	1	1	-	-	1	1	-	1	1	1	1	-	1	1	1	-	1	1	1	1
1029076	SECCE2Rv1G0116340	c	TGCAGCGGCCGATGGCGGACGTGCGCGCGCTGTACAACCTGGAGCGGAAGCTCGGGAGCGGGCAGTTCG	98.507	67	No	chr2R	763270966	763271033	+	0-10:G>C-10:G>C	0	0	1	-	1	1	1	1	-	0	0	0	0	0	0	0	0	0	0	-	0	-	-	-	0	0	0	0	0	0	0	-	0	-	0	-	0	0
1112734	-	u	TGCAGTGATCACTGGCCGCCTTCCCAGTCGCTCCCAAGTCGTCGCGACAGCGGCAAACCGATTCATTGC	95.652	69	Yes	chr2R	763597391	763597460	+	0-24:C>G-24:C>G	0	0	-	1	1	1	1	1	1	0	0	0	0	0	0	0	0	0	0	0	2	2	0	0	0	0	0	0	0	0	0	0	0	-	0	0	0	0
1148780_A	SECCE2Rv1G0116380	x	TGCAGGGAATCGTCGGAGTAGGTCCCCTTGCGCATGAAGCGCGACAAGAGGTCGTCGTGCGGCGTGGTC	98.551	69	Yes	chr2R	763598418	763598487	-	0-46:A>G-46:A>G	0	0	1	1	1	1	1	1	1	0	0	0	0	0	0	0	0	0	0	0	0	0	0	2	0	0	0	0	0	0	0	0	0	-	0	0	0	0
5800045	SECCE2Rv1G0116380	x	TGCAGGGAGTCGTCGGAGTAGGTCCCCTTGCGCATGAAGCGCGACAGGAGGTCGTCGTGCGGCGTGGAC	98.507	67	No	chr2R	763598420	763598487	-	0-8:G>A-8:G>A	0	0	1	1	1	1	1	1	1	0	0	0	0	0	0	0	0	0	0	0	0	0	0	2	0	0	0	0	0	0	0	0	0	0	0	-	0	0
7502246_Z	SECCE2Rv1G0116380	c	TGCAGCACGTGGCGCTCAACTTCATCCTCGCCGGCCGCGACACCTCCTCGGTGGCGCTCTCCTGGTTCT	98.507	67	Yes	chr2R	763598483	763598550	+	0-10:G>C-10:G>C	0	0	1	1	1	1	1	1	1	0	0	0	0	0	0	0	0	0	0	0	2	2	0	0	0	0	0	0	0	0	0	0	0	0	0	0	0	0
17403025_Z	-	u	TGCAGCAGCGGCGAGCTAGGCAACAAACAGGCTAAACAGCAAGCCAGCCCGCTCATCCTCGCTGTCACG	95.588	68	Yes	chr2R	763790538	763790606	-	0-5:C>G-5:C>G	0	0	1	-	-	1	-	-	-	0	0	0	0	0	0	0	0	0	0	0	0	0	0	0	0	0	0	0	0	0	0	0	0	0	0	0	0	0
5796142	SECCE2Rv1G0116450	x	TGCAGCAGCGGGGTTCAGCTCGATTGGTCCATATGGAACCAATTCACCCTTGGTGAACACCCCATCTGA	100.000	69	No	chr2R	764718662	764718731	-	0-9:G>A-9:G>A	1	1	0	-	0	0	0	0	-	1	1	-	-	1	-	-	1	-	1	-	-	1	1	-	-	-	-	1	1	1	-	1	-	-	-	1	1	-
1203784	SECCE2Rv1G0116470	o	TGCAGGACGTTGGGCAGGCCGTCCTGGAGAGCTACTCCAGGGTGCTGGAGAGCCTGGCGTACACCATAG	97.101	69	No	chr2R	764871762	764871831	-	0-10:T>C-10:T>C	0	0	-	1	1	-	1	1	1	0	0	0	0	0	0	0	-	0	0	0	2	2	0	0	0	0	-	-	-	-	0	0	-	-	0	0	-	0
3362017_A	-	u	TGCAGCCCCACTCCCGTACGTCCGCTACACCCGATTCGCATGTAAACAACCAACGCCCATTGTTCGTAT	98.551	69	Yes	chr2R	765056191	765056260	+	0-60:T>A-60:T>A	0	0	-	-	-	1	-	-	-	0	0	0	0	0	0	0	0	0	0	0	0	0	0	0	0	0	0	0	0	0	0	0	0	-	0	0	0	0
5796117_Z	SECCE2Rv1G0116510	c	TGCAGCACGACCTCCTTGTGGCGATTATGTCCCGCGTGGGCGCCCCCGATTTACTTTCTGGCGGCGCAC	97.101	69	Yes	chr2R	765089969	765090038	-	0-25:T>C-25:T>C	0	0	1	-	1	1	1	1	1	0	0	0	0	0	0	0	0	0	0	0	2	0	0	0	0	0	0	0	0	0	0	0	0	0	0	0	0	0
4093405_Z	SECCE2Rv1G0116550	x	TGCAGGAGCGGCACCTGGCCCAGGAACTCCGTCACTGCACACCAACGGGAATCGTCCCCAGAATTAGCC	98.551	69	Yes	chr2R	765440438	765440507	+	0-8:C>G-8:C>G	0	0	1	1	1	1	1	1	1	0	0	0	0	0	0	0	0	0	0	0	2	2	0	0	0	0	0	0	0	0	0	0	0	-	0	0	0	0
17398426	SECCE2Rv1G0116690	c	TGCAGAGCTGCGAGCATCGGTTCATCTGGGTGCTGCGCGACGCCGACCGCGCCGACATCTTCGCGGAGG	97.101	69	No	chr2R	766568692	766568761	+	0-8:T>A-8:T>A	0	0	1	1	1	1	1	1	1	0	0	0	0	0	0	0	0	0	0	0	0	0	0	0	0	0	0	0	0	0	0	0	0	-	0	0	0	0
3363531_Z	SECCE2Rv1G0116930	o	TGCAGGTCCATTCCAGTTCGTCGCAGAGCCCTACAACGGCACCATACCGCGCCTGCAAATCAACCCCTA	98.551	69	No	chr2R	768675667	768675736	+	0-22:G>C-22:G>C	0	0	-	1	1	1	1	1	1	0	0	0	0	0	0	0	0	0	0	0	0	0	0	0	0	0	0	0	0	0	0	0	0	0	0	0	0	0
7505395	SECCE2Rv1G0116930	i	TGCAGACCCGTGAAGTAGAAATCAAGCAGAGGCATCACTGTTAGCGAGTGAGGAAAACAGAGCAGGCAA	97.101	69	No	chr2R	768679053	768679122	-	0-36:A>G-36:A>G	1	1	0	-	-	0	-	-	-	1	1	1	1	1	1	1	1	1	1	1	1	1	1	1	1	1	1	1	1	1	1	1	1	-	1	1	1	1
5803229_Z	-	u	TGCAGGAGGAGGCGCGTCGCGGGAAGAAGCGGCCTCTCTCGGTGGCGGAAGAGAGGGGGTATCGCGAGT	100.000	69	Yes	chr2R	769034266	769034335	-	0-8:G>C-8:G>C	1	1	0	0	0	0	-	0	0	1	1	1	1	1	1	-	1	1	1	1	1	-	1	-	1	1	1	-	1	1	1	1	-	-	-	1	1	1
3907965	SECCE2Rv1G0117050	x	TGCAGAAGTGCTTGTACGCCGCCAGCGGCGGCTGGGGACGAGGCGGCATCTGGCCATGACGCTCAAGAA	100.000	69	No	chr2R	769493756	769493825	+	0-37:A>C-37:A>C	1	1	-	0	0	0	0	0	0	1	1	-	-	1	-	-	-	1	-	1	0	2	-	1	1	1	1	1	-	-	1	1	1	-	1	-	1	1
3890132	SECCE2Rv1G0117060	p	TGCAGCAACCCCATCAAGCCCCCACAGGGATACGGAAAAGGACTCGTATCCATCCATTGGCGGATCAGA	100.000	69	No	chr2R	769782382	769782451	-	0-27:G>C-27:G>C	1	1	0	0	0	0	0	0	0	1	1	1	1	1	1	1	1	1	1	1	2	2	1	1	1	1	1	1	1	-	1	1	1	-	1	1	1	1
3886446	SECCE2Rv1G0117160	o	TGCAGTTTCTGCATGCTGGTTTCTGCCGTAGGGCACGACCTGATAACCGCGCGGCATGGGGAGGAAGCC	98.551	69	No	chr2R	770556478	770556547	+	0-29:A>G-29:A>G	0	0	-	1	1	-	1	1	1	0	0	0	0	0	0	0	0	0	0	0	2	2	0	0	0	0	0	0	0	0	0	0	0	-	0	0	0	0
4022547	-	u	TGCAGGCTCCAGCGATACACATGCTGAAAGGACGAGATGGAGTTGAAACCGAACTCCCTGTCGTCCAGA	95.652	69	Yes	chr2R	770597385	770597454	+	0-48:C>T-48:C>T	0	0	-	1	1	-	1	1	1	0	0	0	0	0	0	0	0	0	-	0	1	2	0	0	0	0	-	0	0	0	0	0	0	-	-	0	0	0
4102552_Z	SECCE2Rv1G0117240	x	TGCAGCATGCTACCTAGGATGGAGCCTAAAGGAAAATCCTTGGGCATTGGCAGCATGGTGAGGCACTGG	100.000	69	Yes	chr2R	770858481	770858550	-	0-23:G>A-23:G>A	1	1	0	0	0	0	0	0	0	1	1	1	1	1	1	1	1	1	1	1	2	2	1	1	1	1	1	1	1	1	1	1	1	-	1	1	1	1
100175212	SECCE2Rv1G0117260	c	TGCAGGGTGGGCACAGGGTGGGCAACGTGAAGGTGATGAAGAACGTGGCCAACACCAGCGTGCTCTGGT	97.101	69	Yes	chr2R	771003089	771003158	-	0-7:T>C-7:T>C	0	0	-	1	1	-	1	1	1	0	0	0	0	0	0	0	0	0	0	0	0	2	0	0	0	0	0	0	-	0	0	0	0	-	0	0	0	0
100140947	SECCE2Rv1G0117360	c	TGCAGGCAGCAGCACCGGCCACCACTGAAGGCGAAGCGAGCTCGTCGAACGCAGCTTATTATCAGTTAG	98.551	69	No	chr2R	772039417	772039486	-	0-64:G>A-64:G>A	0	0	-	1	1	1	1	1	1	0	0	0	0	-	0	-	-	0	-	0	2	0	0	0	0	0	0	0	0	0	0	0	0	-	0	0	0	0
2256701	SECCE2Rv1G0117360	x	TGCAGCGGCAATGGCTCGAAACTGAGGAATCCAGGGCACATCTGATCATGCGAGATTCGCGCTGTGTCC	95.652	69	Yes	chr2R	772039482	772039551	+	0-34:G>A-34:G>A	0	0	-	-	1	1	-	1	1	0	0	0	0	0	0	0	0	0	0	0	0	0	0	0	0	0	0	0	0	0	0	0	0	-	0	0	0	0
3356225_Z	SECCE2Rv1G0117400	c	TGCAGGAGCTGGAGGAATGCTTCATGCGCCCCAGGCTGCCGCCGCCGCACATGTCCGCCGACATGTACG	98.551	69	Yes	chr2R	772245098	772245167	+	0-16:A>G-16:A>G	1	1	0	-	0	0	0	0	0	1	-	1	-	1	1	1	1	-	1	-	2	2	1	1	1	1	1	-	1	1	1	-	1	-	-	1	1	1
3343556	-	u	TGCAGATAGTAAGTACTACTTGCACTGACTCCCCGCGCATCAGATTCAGTGCCGTAGAAGCCAAGAAGA	97.101	69	No	chr2R	772269071	772269140	-	0-15:C>G-15:C>G	0	0	1	-	-	1	1	-	-	0	0	0	0	0	-	0	0	0	0	0	0	0	0	0	-	-	0	-	0	0	-	0	0	-	0	-	0	0
7478460_Z	-	u	TGCAGGTGCTGCACTGCAAACCTGGATGGAACCTGTTGAAAGCCTCAGGCCATATGCGGCAGCATGCAC	97.101	69	Yes	chr2R	772277885	772277954	-	0-43:C>T-43:C>T	0	0	-	-	-	1	-	-	-	0	0	0	0	-	0	0	-	0	0	0	0	-	0	-	0	0	0	0	0	-	0	0	0	-	0	0	0	0
3886371_Z	-	u	TGCAGGAATATAAAATGGCAGCATAGCTTTGACCTAATTATCATCCGTCACCGATCTGCGATCACATCA	100.000	69	No	chr2R	773891382	773891451	+	0-7:A>G-7:A>G	1	1	-	0	0	-	0	0	0	1	1	1	1	1	1	1	1	1	1	1	1	1	1	1	1	1	1	1	1	1	1	1	1	-	1	1	1	1
7500917_Z	SECCE2Rv1G0117740	x	TGCAGCAGGAAGCAGCCGTCGAAGAACATCATGGGCTTGAAGTCGTCGTCAGCGAGACCACGCACCCTG	94.203	69	Yes	chr2R	775520379	775520448	-	0-14:G>A-14:G>A	0	0	-	-	-	1	-	-	-	0	0	0	0	0	0	0	0	0	0	0	-	0	0	-	0	0	0	-	0	0	0	0	-	0	0	-	0	0
1060544	-	u	TGCAGAGTGGAAAGATTTGGTATGGAGCTCATCGTTGGTTGCCGAGGAACGAAGCCCGGCGGAACCCGG	97.101	69	No	chr2R	776373253	776373322	-	0-7:T>A-7:T>A	0	0	-	-	1	1	1	1	-	0	0	0	0	0	0	0	0	0	0	0	0	0	0	0	0	0	0	0	0	0	0	0	0	-	0	0	0	0
5789020	SECCE2Rv1G0117830	c	TGCAGCTAGACGGCAACGCCATCGCGGTCTCCACCAACACCGTCGTCCACGAGCCCATGTCCACTTCGT	100.000	69	No	chr2R	777446334	777446403	-	0-13:C>T-13:C>T	1	1	0	0	0	0	0	0	0	1	1	-	1	1	-	1	-	1	1	-	2	1	1	-	1	1	1	-	1	1	1	1	1	-	-	1	1	-
3907478_Z	SECCE2Rv1G0117850	x	TGCAGCCGTCGCAACAGCTCACGTTCACCTTCAAATCAACTCTCTGCACACACCACCACCAACAAAAAC	98.551	69	Yes	chr2R	777629025	777629094	+	0-13:A>G-13:A>G	1	1	-	-	-	0	-	-	-	1	1	1	1	1	1	1	1	1	1	1	1	1	1	1	1	1	1	1	1	1	1	1	1	-	1	1	1	1
3592572_Z	SECCE2Rv1G0117970	c	TGCAGCCCATGCGCGTGGTGGCGGCGGCCACGGGGGCGCAGGGGGCCGCCACCGTGGAGTACCATTCCC	98.551	69	Yes	chr2R	778323215	778323284	+	0-44:G>A-44:G>A	0	0	-	-	1	1	-	-	1	0	0	0	0	0	-	0	0	0	0	0	0	0	0	0	0	-	0	0	0	0	0	0	0	-	0	0	0	0
4094764_Z	-	u	TGCAGCGCCGCGGCCACAGTTTCAGTTCCTGCACCAAGGAACTCGGAGCACAAGCCCACGAGCTCGCCG	98.551	69	No	chr2R	778978437	778978506	-	0-17:A>G-17:A>G	1	1	0	-	-	0	-	-	-	1	1	1	1	1	1	1	1	1	1	1	1	1	1	1	1	1	1	1	1	1	1	1	1	-	1	-	1	1
1027581	-	u	TGCAGTGGATCATGGCGAACCTGGTGAAGCGCCCACACATGCAAGAGGCTGTCCGTAGGGAGATCAACG	97.101	69	No	chr2R	778978502	778978571	+	0-43:A>G-43:A>G	0	0	-	1	1	-	1	1	1	0	0	0	0	0	0	0	0	0	0	0	2	2	0	0	0	0	0	0	0	0	0	0	0	0	0	0	0	0
3597633	SECCE2Rv1G0118050	x	TGCAGCTGCGGCGAGAGCTTGAGAGCCGTCATGGAGGACTCGGCGTCCTGGCCGTAGATCTGGTCGCCC	100.000	68	No	chr2R	779073227	779073295	+	0-68:C>G-68:C>G	0	0	1	-	-	1	1	-	-	0	0	0	0	0	0	-	0	0	0	0	-	0	0	0	0	0	0	0	0	0	0	0	0	-	0	0	0	0
7499900	-	u	TGCAGCACATCAGGAACAGGGCAAACAGAGAGGCGTGAGGAACCCAAATCCACATCCGCGGCTGCCGAG	98.507	67	No	chr2R	780264069	780264136	+	0-12:G>C-12:G>C	1	1	0	-	-	0	-	-	-	1	1	1	1	1	1	1	1	1	1	1	1	1	1	1	1	1	1	1	1	1	1	1	1	-	1	1	1	1
3883595	-	u	TGCAGATCACGACGTACACCCGACCGTTCGACCCATCCTACGTAGAATCGCGCGTGTGTCGTGGGCCGA	100.000	68	No	chr2R	781010702	781010770	-	0-13:G>A-13:G>A	1	1	-	0	0	-	0	-	0	-	1	1	1	1	1	1	1	1	1	1	2	2	1	1	1	1	1	1	1	1	1	1	1	-	1	-	1	1
1133767_A	SECCE2Rv1G0118250	c	TGCAGCGGCCCTCCCCTCGGCCACCTCCACACCGTCTCGCTTCTCTCCTCCTCCGCCGCCTCGCTCTCC	95.652	69	No	chr2R	781185750	781185819	-	0-41:T>C-41:T>C	0	0	1	1	1	1	1	1	1	0	0	0	0	-	0	0	0	0	0	0	0	0	0	0	0	0	0	0	0	0	0	0	0	-	0	0	0	0
3581037	SECCE2Rv1G0118350	c	TGCAGCCTTCCGTCTCCGAGCCCTCCTCCTTCGCAGCGGCCTCGCCGCCGTCTCCCTCCTCAATCGGCG	98.507	67	Yes	chr2R	781903822	781903889	+	0-36:C>G-36:C>G	1	1	0	-	0	-	0	-	0	1	1	1	1	1	1	1	1	1	1	1	1	1	1	1	1	1	1	1	1	1	1	1	1	-	1	1	1	1
16517572_Z	SECCE2Rv1G0118360	x	TGCAGGGAGGCGTGGTGAGCTTGGGGAGGAGGAAGGCCATGGCTTCCTGCTCTCGTATCGTGTCCCCTC	95.652	69	Yes	chr2R	782007176	782007245	-	0-7:A>C-7:A>C	0	0	-	-	1	-	-	1	1	0	0	0	0	0	0	0	0	0	0	0	2	2	0	0	0	0	0	0	0	0	0	0	0	-	0	0	0	0
1082406	-	u	TGCAGCAGGCCAGACCAATCGGCGGCGTCGGGCGCATCTGTCGGAGCGATTGACCTTCGTTGCGCCTCC	95.588	68	Yes	chr2R	782303292	782303360	+	0-31:G>C-31:G>C	0	-	1	1	1	1	1	1	1	0	0	-	0	0	0	0	0	0	0	0	0	2	0	0	0	0	0	0	0	0	0	0	0	-	0	0	0	0
5801783_Z	SECCE2Rv1G0118410	x	TGCAGACATGGCCACAAGTCCCGCAAAAGGGAAGCCGTTTCTGTCCCCGCCGCCTTTGTGGATGCACGG	97.101	69	Yes	chr2R	782401041	782401110	-	0-18:T>A-18:T>A	0	0	1	1	1	1	1	-	1	0	0	0	0	0	0	0	-	0	0	0	0	2	-	-	-	0	0	0	-	0	0	0	0	-	0	0	-	0
3599566_Z	SECCE2Rv1G0118460	o	TGCAGGAAAACTGGAGACGACGACGTGGCCATAAAGGTGCTCTACTGCGGCATCTGCCACTCCGACCTG	100.000	69	Yes	chr2R	782645488	782645557	-	0-8:A>C-8:A>C	1	1	0	0	0	0	0	0	0	1	1	1	1	1	1	1	1	1	1	1	2	2	1	1	-	1	1	1	1	1	1	1	1	-	1	1	1	1
17390485_Z	SECCE2Rv1G0118500	x	TGCAGCGACGTCGCCGCCGACGAGTCGATCTCGCTGATCACCAGCTGCACAGCATAACCGCGGATCAGA	97.101	69	No	chr2R	782935880	782935949	-	0-8:C>G-8:C>G	0	0	-	1	1	1	-	-	-	0	0	0	0	0	0	0	0	0	0	0	0	0	0	0	0	0	0	0	0	0	0	0	0	-	0	0	0	0
3602209_Z	SECCE2Rv1G0118700	x	TGCAGGAGCGTGTTCCCGAGCGCGGCGCGGAGGGCCTCCGCCTCGTCCTTGGGGAGCACCGCCGTGACG	98.551	69	Yes	chr2R	785184794	785184863	+	0-12:T>C-12:T>C	0	0	1	1	1	-	1	1	1	0	0	0	0	0	0	0	0	0	0	2	2	2	0	0	0	0	0	0	0	0	0	0	0	-	0	0	0	0
100154489	SECCE2Rv1G0118720	c	TGCAGCTGTCCCTCGCCATCCGCATCACCTCCGAGGCCTTCCTCGCCGGCGTCCCGCCCGAGCTCCTCC	97.101	69	Yes	chr2R	785233022	785233091	-	0-7:G>C-7:G>C	1	1	0	-	-	0	-	-	-	1	1	1	1	1	1	1	1	1	1	1	1	1	1	1	1	1	1	1	1	1	1	1	1	-	1	1	1	1
1698521	SECCE2Rv1G0118720	c	TGCAGCTCTCCCTCGCCATCCGCATCACCTCCGAGGCCTTCCTCGCCGGCGTCCCGCCCGAGCTCCTCG	95.588	68	No	chr2R	785233023	785233091	-	0-68:G>C-68:G>C	0	0	-	1	1	-	-	-	1	0	0	0	0	0	0	0	0	0	0	0	0	-	0	0	0	0	0	-	0	0	0	-	0	-	-	0	0	0
5800252	SECCE2Rv1G0118750	x	TGCAGCAGGAAGCAGCCGTCGAGGAACATCATCGGCTTGAAGTCGTCGTCGCCGAGAGCCCCCAGCCTG	97.143	70	No	chr2R	785401948	785402018	-	0-56:A>G-56:A>G	0	0	1	-	1	1	-	-	-	0	0	0	0	0	0	0	0	0	0	0	2	0	0	0	0	0	0	0	0	0	0	0	0	-	0	0	0	2
5213847_Z	SECCE2Rv1G0119060	x	TGCAGCGCCGCGACGTCGGCGGCGGCTATACGGTAGATGCGGTTGACGGCGGTGGCGGCAACGGTGGCC	100.000	69	Yes	chr2R	788193148	788193217	+	0-17:G>C-17:G>C	1	1	-	0	0	0	0	-	0	1	1	1	1	1	1	1	1	1	-	1	1	1	1	1	1	1	1	1	1	1	1	1	1	-	1	1	1	1
7336081_Z	SECCE2Rv1G0119060	c	TGCAGCAGCACCGTCTGCCGCTGTCTAACCTGGACCTCCTCCTGCCGCCCATCGACGTCGGCGTCTTCT	95.652	69	Yes	chr2R	788194078	788194147	-	0-5:C>G-5:C>G	0	0	1	-	1	1	1	-	-	0	0	0	0	0	0	0	0	0	0	0	0	0	0	0	0	0	0	0	0	0	0	0	0	-	0	0	0	0
3592245	SECCE2Rv1G0119080	x	TGCAGCTCCCGCAGCTCGACGCCGTCCACGGCCGCCTCGGCGAAGTCCACGCCGCGGCCGCTGCACAGC	100.000	69	Yes	chr2R	788209633	788209702	+	0-27:A>G-27:A>G	1	1	-	0	0	0	0	-	-	1	1	1	1	1	1	1	1	1	1	1	1	1	1	1	1	1	1	1	1	1	1	1	1	-	1	1	1	1
3363088_Z	SECCE2Rv1G0119080	c	TGCAGGAGCACCGCCTGCCGCTCTCCAACCTCGACCTCATCCTACCCCCCATCGACGTCAGCGTCTTCT	97.101	69	No	chr2R	788209847	788209916	-	0-25:C>A-25:C>A	0	0	1	-	-	1	-	-	-	0	0	0	0	0	0	0	0	0	0	0	0	0	0	0	0	0	0	0	0	0	0	0	0	0	0	0	0	0
100075767	SECCE2Rv1G0119170	x	TGCAGCCGCACGATCTCCGTGATCTTGTTCGACTTCTTGCCCCCGAGCTGCTCCATCTCCGGCGCTCCC	100.000	69	No	chr2R	788990690	788990759	+	0-68:C>G-68:C>G	1	1	-	0	0	-	-	-	0	1	1	-	1	1	1	-	1	1	1	1	1	1	-	1	1	1	1	-	1	-	-	1	1	-	1	1	1	1
4104410_Z	SECCE2Rv1G0119190	x	TGCAGCCCGGTGTCCCGCTTGAAGACGATCATGTTCTCGTTGGTCGGCATGTACCCGCAGCTCGAGAAC	100.000	69	No	chr2R	789254027	789254096	-	0-41:G>C-41:G>C	1	1	0	0	0	-	0	0	0	1	1	1	1	1	-	1	1	1	1	1	2	-	1	-	-	1	1	1	-	-	-	1	-	-	-	1	1	1
5497908_Z	SECCE2Rv1G0119190	c	TGCAGCTGCTGCTCGTGCCGCAGGCGCTGGTCGGGAACACGCTGTTCCCGCCGCTGCTGGCGGTGTGCG	100.000	69	Yes	chr2R	789254092	789254161	+	0-58:G>C-58:G>C	1	1	-	0	0	-	0	0	0	1	1	1	-	-	1	1	1	1	1	1	2	2	1	1	1	1	1	1	1	1	1	1	1	-	1	1	1	1
3342356	SECCE2Rv1G0119200	p	TGCAGTCTTGTCTTGTTTGATGCTTTCTGCTAGATGGACTGACTACATCAATTTATCCCAACATCCGAG	100.000	67	Yes	chr2R	789317564	789317631	+	0-16:T>C-16:T>C	1	1	0	-	0	-	0	0	0	1	1	1	1	1	1	1	1	1	1	1	2	2	1	1	1	1	1	1	1	1	1	1	1	-	1	1	-	1
3595915	-	u	TGCAGGTGCGAGTATTCAATGGGACGGCTATCTGTCTATCCCCTAGAAAAACAAGGCAAAATGGGTCTC	97.101	69	Yes	chr2R	790532581	790532650	-	0-8:C>A-8:C>A	1	1	-	0	0	-	0	-	0	1	1	1	1	1	1	1	1	1	1	1	2	2	1	1	1	1	1	1	1	1	1	1	1	1	1	1	1	1
7415260_Z	SECCE2Rv1G0119700	x	TGCAGGTCGGCGCGCGCCTTGGGGGAGAGGTTGAAGTGCGTGGACTCGGCGGGCTCGGTGCCGCACCAC	100.000	69	Yes	chr2R	793760364	793760433	+	0-11:G>C-11:G>C	1	1	0	0	0	0	0	-	0	1	1	1	1	1	1	1	1	1	1	1	2	2	1	1	1	1	1	1	1	1	1	1	1	1	1	1	1	1
1060818	SECCE2Rv1G0119860	x	TGCAGAGACGACCCTCCCTGGAGACTACCCCTGTACCTTGCTAGGAACCCAGAGATGAACCCTTCGGTA	97.101	69	No	chr2R	794832329	794832398	-	0-38:T>C-38:T>C	0	0	1	1	1	1	1	1	1	0	0	0	0	0	0	0	0	0	0	-	2	2	0	-	0	0	0	0	0	0	0	0	0	0	-	0	0	0
1045019_Z	SECCE2Rv1G0119890	p	TGCAGTTCTTTTGTCTCTGATGCACAGCTAGCTAAGAATAATCAGTCATTTTTAGCAAGAAACAGTTCT	97.101	69	Yes	chr2R	795053955	795054024	-	0-14:C>A-14:C>A	0	0	-	1	1	-	1	1	1	0	0	0	0	0	-	0	-	0	0	0	0	0	0	-	0	0	-	0	-	0	0	0	0	-	-	0	0	0
1128541_Z	SECCE2Rv1G0120030	x	TGCAGCGCGGCCTCCCACTCCTCGTCGCCCTCCTCCTGCTCCTTGGCCTCCACGGCAGCGGGGGGAGGG	95.652	69	Yes	chr2R	796092191	796092260	-	0-27:C>T-27:C>T	0	0	-	-	-	-	1	-	-	0	0	0	0	0	0	0	0	0	0	0	0	0	0	0	0	0	0	0	0	0	0	0	0	-	0	0	0	0
1062439_A	SECCE2Rv1G0120060	x	TGCAGTTTGTTCTCGCCACCTTGCCACATTGAGTACAGATCCTCCACAGTCAGACATGTTGTCTTCTCC	94.203	69	No	chr2R	796463793	796463862	-	0-18:C>T-18:C>T	0	0	-	-	-	1	-	-	-	0	0	0	0	0	-	0	0	0	0	0	0	0	0	0	0	0	0	0	0	0	0	0	0	-	0	0	-	0
7087128_Z	SECCE2Rv1G0120120	x	TGCAGGAGCATGAGCCCGGCGGAGAAGACGACGAAGAGCAGCGGCGTGGGCACCTTGTCCACCGCGTCC	100.000	69	Yes	chr2R	796874120	796874189	-	0-28:C>G-28:C>G	1	-	0	0	0	0	0	0	0	-	-	-	-	-	0	0	-	1	1	-	0	0	1	1	1	1	0	0	-	1	-	-	1	-	-	-	-	0
5501609_A	SECCE2Rv1G0120140	c	TGCAGCTTGGGGCACTGATCTCGACTTTCACGACTGCTCGGACGGCTATGGTTGCTGCCGCCGCCTAAT	97.101	69	Yes	chr2R	796882529	796882598	-	0-46:T>C-46:T>C	0	0	-	-	-	-	1	1	1	0	0	0	0	0	0	0	0	0	0	-	0	0	-	0	0	0	0	0	0	0	0	0	0	-	0	0	0	0
4092788_A	SECCE2Rv1G0120380	c	TGCAGGAGAACATCGACTTCGTGTGCGGAGGGGGCATGGGCTGTGGTCCGATACGGCCGGGCGGCCGCT	97.101	69	Yes	chr2R	798570951	798571020	+	0-39:G>A-39:G>A	0	0	1	-	-	1	-	1	-	0	0	0	0	0	0	0	0	0	-	0	0	0	0	0	0	-	0	0	0	-	0	0	0	-	0	0	0	0
7499224	SECCE2Rv1G0120420	c	TGCAGATGCGAATAGAGGCTCAAGGGAGGTATTTAAAGGAAATACTAGAGAAAGCTCAGGAAAACATTT	100.000	69	No	chr2R	798923029	798923098	-	0-19:T>C-19:T>C	1	1	-	0	0	-	0	-	0	1	1	1	1	1	-	-	-	1	1	1	2	2	1	1	1	1	1	1	-	1	1	1	1	-	1	1	-	1
5805538	SECCE2Rv1G0120720	x	TGCAGACCGCTCCGTCATCGAACAGCACATCGACGTCGACTGACACCTCCACGACCCGACCGAGCCACG	97.101	69	No	chr2R	800609883	800609952	+	0-6:C>T-6:C>T	0	0	1	1	1	1	1	-	1	0	0	0	0	0	0	0	0	0	0	0	0	0	0	0	0	0	2	0	0	0	0	0	0	-	0	0	0	0
3882489_A	-	u	TGCAGGGAGAAGCGACGGGGAAGAGAAGACCAACCGACACAAGTGCCGCTCCTTGCTTCCTTTCCCAGG	97.143	70	No	chr2R	802027794	802027864	-	0-54:G>C-54:G>C	-	1	0	0	0	0	0	0	0	-	-	1	1	1	-	-	1	-	-	-	2	2	-	-	-	1	1	1	1	-	-	-	-	-	-	1	1	1
1039317	-	u	TGCAGTAGCTCCTACTCCTTCTGCCATATAAAATGCTGCGTCAACATTTAGTTTTACAAACCTGGACTC	94.203	69	No	chr2R	802220938	802221007	+	0-61:C>A-61:C>A	0	0	-	-	-	1	-	-	-	0	-	0	0	0	-	0	0	0	0	0	-	-	0	0	-	0	0	-	0	0	0	0	0	-	0	0	0	0
7513507_Z	SECCE2Rv1G0120820	c	TGCAGGGCGTCAAGGACGCCGTGGCCAGCGAGGCCGCGCGGCGTGGCCAGACGCCGCCAAGGTGCTCGA	97.015	67	No	chr2R	802488353	802488420	+	0-51:C>A-51:C>A	0	0	1	1	1	1	1	1	1	0	0	0	0	0	0	0	0	0	0	0	0	0	0	0	0	0	0	0	0	0	0	0	0	-	0	0	0	0
1251276	SECCE2Rv1G0120860	c	TGCAGGCGCTGATCAGGGGCCACCTGGTGAGGAAGCAGGCCAGAGCCACGCTCCGCCGCATGCAGGCGC	98.507	67	No	chr2R	802827847	802827914	+	0-67:G>C-67:G>C	0	0	1	-	1	1	-	-	1	0	0	-	0	0	0	0	0	0	0	-	2	2	0	0	0	0	0	0	0	0	0	-	0	-	0	0	0	0
4909486_A	SECCE2Rv1G0121080	c	TGCAGGGCAGCCAGGCCATCCCCTTCCTCGAGTCGCTCGTCGTTGCCGACGTCGCCGCCCTCAAGGACG	98.551	69	No	chr2R	804548673	804548742	-	0-58:C>G-58:C>G	0	-	1	1	1	1	1	1	1	0	0	-	-	-	1	-	-	0	0	0	-	-	0	0	0	0	-	-	0	0	0	0	0	-	0	0	0	-
5501850	SECCE2Rv1G0121180	o	TGCAGATTAAGTTTTGTGAATCTGTGAGTTGCACGCTCACGCTGGCCATGGCCAAGGCCCAGGTCGTCG	97.101	69	Yes	chr2R	805855506	805855575	+	0-5:A>G-5:A>G	1	1	-	-	-	-	0	-	-	1	1	1	1	1	1	1	1	-	1	1	1	1	1	1	1	1	1	1	1	1	1	1	1	1	-	1	1	1
7062330	SECCE2Rv1G0121200	c	TGCAGAGCGGGCGCGGGCTGCTGTCCTCCGACGAAGTGCTGCTGACGCACCCCAAGACGCGGCGGTTCG	98.551	69	No	chr2R	806008232	806008301	+	0-10:G>C-10:G>C	1	1	0	-	-	0	-	-	-	1	1	1	-	1	1	1	1	1	1	-	1	1	1	1	1	1	1	-	1	-	1	1	1	-	1	1	1	1
4095010_Z	SECCE2Rv1G0121510	c	TGCAGCCGTCGGAGCAGCTGGTGACGTACAAGGGCCGGGAGCGGAAAAACTCCGAGTTCCTGGACAAGT	100.000	69	Yes	chr2R	809022887	809022956	+	0-20:G>C-20:G>C	1	1	0	0	0	0	0	0	0	1	1	1	1	1	1	1	1	1	1	1	2	2	1	1	1	1	1	1	1	1	1	1	1	1	1	1	1	1
1194882_Z	-	u	TGCAGCTCCTGCCCGCCATGGACGTCGCTCTGGACGACGCTCGGCTCGTCGGAAGCCAACCAGCGCCAG	97.101	69	No	chr2R	809276198	809276267	-	0-24:T>C-24:T>C	0	0	-	-	-	-	1	1	1	-	0	0	-	-	0	0	-	0	0	0	-	-	0	0	0	0	-	-	-	-	-	0	0	-	0	0	0	-
1019235_A	SECCE2Rv1G0121620	x	TGCAGGCGAGAACTATTGACTGCAAGAAAGTACTCCTTGACAACCGCAGTGGCAGCTGAATTGCTCACT	97.101	69	No	chr2R	809524781	809524850	-	0-12:C>G-12:C>G	0	0	-	1	1	-	1	1	1	0	0	0	-	-	0	-	0	0	-	0	2	0	0	-	0	0	0	0	0	0	0	-	-	0	0	0	0	0
1126791	SECCE2Rv1G0121780	x	TGCAGCACGGTGACGCCGACGGTGGTGTCCAGCGGGGGGCCGCGGAGACGGCCGCAGAGGCAGACGCTG	97.059	68	No	chr2R	811433537	811433605	-	0-47:A>G-47:A>G	0	0	-	1	1	-	-	1	1	0	0	0	-	0	0	-	-	-	0	0	2	2	-	0	0	0	0	0	0	-	0	0	0	-	0	-	-	0
3356056	SECCE2Rv1G0121800	x	TGCAGCACGGCCCTACTCTCCTCCACAGGCTCTGCTCATCTTGAGGAGCGCCGAGAGCACGCCGTTCAT	97.101	69	Yes	chr2R	811472680	811472749	-	0-6:A>T-6:A>T	1	1	-	-	0	-	0	0	-	1	1	1	1	1	1	1	1	1	1	1	1	1	1	1	1	1	1	1	1	1	1	1	1	1	1	1	1	1
1292583_Z	SECCE2Rv1G0122120	x	TGCAGAGACCAGATACCAATATATTGTAAACAACCGTATCCGCATCAATTTCCTCCTTGCGCATTCTCT	95.652	69	Yes	chr2R	813275029	813275098	+	0-13:T>G-13:T>G	0	0	-	1	1	-	-	-	1	0	0	0	0	0	0	0	0	0	0	0	0	0	0	0	0	0	0	0	0	0	0	0	0	-	0	0	0	0
100116374	SECCE2Rv1G0122120	x	TGCAGACGAGCATGTGGAGCACATAGTTGAAGGTCTTGGTGGAAGGCCAGCAGCTGTAGTCGGGCATCG	100.000	69	Yes	chr2R	813275341	813275410	+	0-22:A>G-22:A>G	1	1	0	0	-	0	-	0	0	1	-	1	-	-	-	1	1	1	-	-	1	1	1	-	1	1	-	1	1	-	-	-	-	1	-	1	-	1
5222150	-	u	TGCAGCGGTTGGGGCTCGGGGCAGAGTTGGATCGGGGGAGGCAGCGTCGTCGGCTTCGGTGGCGTGAAG	98.551	69	No	chr2R	814904828	814904897	-	0-5:C>T-5:C>T	0	0	1	-	1	1	1	1	1	0	0	0	0	0	0	0	0	0	0	0	0	0	0	0	0	0	0	0	0	0	0	0	0	-	0	0	0	0
3893533_Z	SECCE2Rv1G0122250	x	TGCAGGTCGATCATGCCGGCGCTGCGGAGCTCCTGCTCCCTCCCCGTCTTGGCCATGGCGCCGAAGGAC	100.000	69	Yes	chr2R	814918569	814918638	+	0-49:T>C-49:T>C	1	1	0	0	0	0	0	0	0	-	1	1	1	-	1	1	-	-	-	-	2	-	-	1	-	-	1	1	1	1	-	1	-	-	-	1	-	-
2260254_Z	-	u	TGCAGGGGAAAGAGGGCGCCGACGTGGTTCTCGAGGTCCAAGGGGAGGCCTTCCACGCCCACAAGCTCG	97.101	69	Yes	chr2R	815154194	815154263	+	0-8:A>G-8:A>G	0	0	1	-	1	1	1	1	1	0	0	0	0	0	0	0	0	0	0	0	0	0	0	0	0	0	0	0	0	0	0	0	0	-	0	0	0	0
7503545_Z	-	u	TGCAGGAGCCCGCCGTCGCCGGCCTCTCCCGCGCCCGCGCCGTCGACGTCGAACGCGAAGACGGCGTCG	95.652	69	Yes	chr2R	815326736	815326805	+	0-16:C>G-16:C>G	0	0	-	-	-	1	-	-	-	0	0	0	0	0	0	0	0	0	0	0	0	0	0	0	0	0	0	-	0	0	0	0	0	-	0	0	0	0
3738403	SECCE2Rv1G0122370	o	TGCAGGTTGATAGAGAAGAGGTACGCCTGCGGAGGACGGTTTCTTCAAAGAAGGATGAATACTACCTGG	98.507	67	No	chr2R	815432344	815432411	+	0-28:G>C-28:G>C	0	0	1	-	-	1	-	1	1	0	0	-	0	-	0	0	0	0	-	-	1	1	0	0	-	0	-	0	0	0	0	0	0	-	0	0	0	-
5802069_A	SECCE2Rv1G0122580	c	TGCAGGGTGCTGCTGATGCTGCTGGCGGACGGGCTGCGCGGTCACCTGGCCGACCTCGCGGAGCTGACC	97.101	69	Yes	chr2R	817372439	817372508	+	0-8:G>C-8:G>C	0	0	-	-	-	1	1	1	1	0	0	0	0	0	0	0	0	0	0	0	2	2	0	0	0	0	0	0	0	0	0	0	0	-	0	0	0	0
1141978	SECCE2Rv1G0122700	c	TGCAGGTGTACAGCTTCTCGGGGCTGTTCCTCATCTGCGGCGTGGCGTGCCTCGTCGCGCTCGCCATAC	94.203	69	No	chr2R	818233857	818233926	-	0-53:G>A-53:G>A	0	0	-	1	-	1	1	1	1	0	0	0	0	0	0	0	0	0	0	0	0	0	0	0	0	0	0	0	0	0	0	0	0	-	0	0	0	0
2335537	SECCE2Rv1G0122750	c	TGCAGCGAGGAGTGCAGGCATCAGCAGATCGAGGTGGACAGGGCGAGGCACCGGCGGAAGAAGCACGCG	98.551	69	No	chr2R	818533127	818533196	-	0-21:C>G-21:C>G	0	0	1	1	1	1	-	1	1	0	0	0	0	0	0	0	0	0	-	0	2	0	0	0	0	0	0	0	-	0	0	0	0	-	0	0	0	0
3731636_A	SECCE2Rv1G0123010	c	TGCAGCGAGGACTGCCGCTACGAGCAGATGCACTTCGACGCCGCCATGGCCAGGCAGCAGGCCAGCGCC	98.551	69	No	chr2R	820764122	820764191	-	0-50:C>G-50:C>G	0	0	-	-	-	-	1	1	-	0	0	0	0	0	0	0	0	0	0	0	2	2	0	0	0	0	0	0	0	0	0	0	0	-	0	0	0	0
3584224	SECCE2Rv1G0123160	x	TGCAGCGCGTACGAGTACATGAGGTTGTCGAAGCCGATGAGCGTGCCGAGCCCGAGGTAGATGGGCGCC	100.000	69	Yes	chr2R	821653487	821653556	-	0-47:G>C-47:G>C	1	1	0	0	0	0	0	0	0	1	1	1	1	1	1	1	1	1	1	-	2	2	1	1	1	1	1	1	1	1	1	1	1	-	1	1	1	1
5805153_A	-	u	TGCAGAAAGAGAAGAAATAAGAGACCAAGGCGAGAGGAGAAAGATTTTCCCTTAAATAGAGGAAAGAGG	97.101	69	No	chr2R	823317931	823318000	+	0-67:G>T-67:G>T	0	0	-	-	1	-	1	-	-	0	0	0	0	0	0	0	0	0	0	0	0	0	0	0	0	0	0	0	0	0	0	0	0	-	0	0	0	0
100139641_Z	SECCE2Rv1G0123330	c	TGCAGCCGCGCGGCGACTCATTCATGCGCCGCTCCTCCGTCGACGCCATCATGGCCGGATGCATCCCCG	100.000	69	Yes	chr2R	823400714	823400783	-	0-21:T>A-21:T>A	1	1	0	0	0	0	0	0	0	1	1	1	1	1	1	1	-	1	-	1	1	-	1	-	-	-	1	1	-	1	1	1	1	-	1	1	1	1
10984153	SECCE2Rv1G0123330	x	TGCAGTCAATAAACCCGCACCGGCTCGGCGAGGAGGCGCACGACTCGATGACGCGGTCGCGGATGGCAA	97.101	69	Yes	chr2R	823400861	823400930	+	0-7:A>G-7:A>G	0	0	1	1	1	1	1	1	1	0	0	0	0	0	0	0	0	0	0	0	2	2	0	0	0	0	0	0	0	0	0	0	0	-	0	-	0	0
3907842_Z	SECCE2Rv1G0123490	c	TGCAGCAGAACAGCTACGCCAAGCAGCAGCACGAGCCCGCCGACGATGACCACAACGGCAACGGCAACG	98.551	69	Yes	chr2R	824414527	824414596	-	0-46:T>C-46:T>C	0	0	1	1	1	1	1	1	1	0	0	0	0	0	0	0	0	0	0	0	2	1	0	0	0	0	0	0	0	0	0	0	0	-	0	0	0	0
3597054_Z	SECCE2Rv1G0123500	x	TGCAGGAGGTGCTGCTGCTTCAGGAAGTTGTGCAGGGTAATGTGCTTCGTCGGCTCGGTGCTGCTCGCA	98.551	69	Yes	chr2R	824620273	824620342	-	0-8:G>C-8:G>C	1	1	0	-	0	0	-	0	-	1	1	1	1	-	1	1	-	1	1	1	2	2	1	1	1	1	1	1	1	1	1	1	-	-	1	1	1	1
1064933_Z	SECCE2Rv1G0123600	c	TGCAGTCTAAGCCCGTTTAAGGTGGCTTTTGTGGGCAATGATGTTGATAGAAAACATGCAATCTGTAGT	97.101	69	Yes	chr2R	825608759	825608828	+	0-8:A>G-8:A>G	0	0	1	-	-	1	-	-	1	0	0	0	0	0	0	0	0	0	0	0	0	0	0	0	0	0	0	0	0	0	0	0	0	-	0	0	0	0
3582716	SECCE2Rv1G0123670	c	TGCAGGTAGATGAAACGGTGGACGTGCGGATGGTGGGAAGTGGCGCGGCCGCGGTGCGTGTGGCCACAG	100.000	69	No	chr2R	826138388	826138457	+	0-14:A>G-14:A>G	1	1	-	0	0	-	0	0	0	1	1	1	1	1	1	1	1	1	1	1	2	2	1	1	1	1	1	1	1	1	1	1	1	1	1	1	1	1
100119358	-	u	TGCAGGGGAGTGCATGCACACCACTTGTTTGACAGAATGGTGGTGGGTACGGGAGGTCCTTGTGCAGAA	94.030	67	No	chr2R	826434577	826434644	-	0-24:T>C-24:T>C	0	0	-	-	-	1	-	-	-	0	0	0	0	0	0	0	0	0	0	0	0	0	0	0	0	0	0	0	0	0	0	0	0	-	-	0	0	0
5582215	SECCE2Rv1G0123710	c	TGCAGCGCGCCCTGGTCGGCGGCGGCATCGCCAAGTCCTCGGTGGCTCTGTTCCTCGCATTCTTCAGGG	97.101	69	No	chr2R	826592224	826592293	-	0-42:T>C-42:T>C	0	0	1	-	1	1	-	-	-	0	0	0	0	0	0	0	0	0	0	0	2	2	0	0	-	0	0	0	0	0	0	0	0	-	0	0	0	0
5218008	SECCE2Rv1G0124060	c	TGCAGGGGATGCTAGAACGCCTGCGGCTGGAGAAGGAGAGGGCGGAGGAGATGGTGCGGGAGCGGGACG	97.101	69	Yes	chr2R	829370704	829370773	+	0-16:A>G-16:A>G	1	1	0	-	0	-	-	0	0	1	1	1	1	1	1	1	1	1	1	1	1	1	1	1	1	1	1	1	1	1	1	1	1	-	1	1	1	1
3353427	SECCE2Rv1G0124070	x	TGCAGGAAGTCCCAGGACCTGGTGGTGTGGAGCTGGTACACGGGGTCGGCGAACACGGAGACGACGCCG	98.551	69	Yes	chr2R	829445815	829445884	-	0-41:G>C-41:G>C	0	0	1	-	-	-	1	-	-	0	0	0	0	0	0	0	0	0	0	0	0	2	0	0	0	0	0	0	0	0	0	0	0	-	0	0	0	0
3907844_Z	SECCE2Rv1G0124070	c	TGCAGCAGACGGACGTCAAGATCGACTCGGCTAAGCGGCGCTCGCCCAGACCCACGGCGGCGTCGACGT	98.551	69	Yes	chr2R	829445880	829445949	+	0-16:C>G-16:C>G	0	0	1	1	1	1	1	1	1	0	0	0	0	0	-	0	0	0	0	0	2	2	0	0	0	0	0	0	0	0	0	0	0	-	0	0	0	0
3362612	-	u	TGCAGGACCAATTCAATTCTGCGCACGAAGTCCAAGCGATCCATCTGCCGCTTCAGGTTTCAGCAACTC	100.000	69	No	chr2R	829459168	829459237	-	0-22:G>A-22:G>A	1	1	0	-	-	-	-	0	0	1	1	1	1	1	-	-	1	-	1	1	1	-	1	1	1	1	1	1	1	1	1	1	1	-	-	1	1	1
25259445	SECCE2Rv1G0124110	c	TGCAGCTTTGCGTGGTACACGTTGCCGGGGTACCTGTTCCCGACGCTGACGGCCGTCTCGTGGGTGTGC	97.101	69	No	chr2R	829821241	829821310	-	0-8:T>C-8:T>C	0	0	1	-	-	1	-	-	-	0	0	0	0	0	0	0	0	0	0	0	0	0	-	0	0	0	0	0	-	0	0	0	0	-	0	0	0	0
100139297	SECCE2Rv1G0124210	c	TGCAGCAGCTCGACCTCTCCTCCAATGCTTTCAACGGCTCCATCCCGCCGGACCTCGGCCTGCTCCCCA	100.000	69	No	chr2R	830171899	830171968	-	0-25:T>C-25:T>C	1	1	0	0	0	0	-	0	0	1	1	1	1	-	1	1	-	1	1	1	2	2	1	1	1	-	1	1	-	1	1	1	-	-	1	1	-	-
5498173_Z	SECCE2Rv1G0124210	x	TGCAGCCTCGGGAGGTCGCAGAGCGCCATGGGGAGCTTGCCGGTGAGCGCGTTGTTGTAGAGGAAGATG	98.551	69	Yes	chr2R	830172111	830172180	+	0-5:C>G-5:C>G	0	0	1	-	1	-	1	1	1	0	0	0	0	0	0	0	0	-	0	0	0	0	0	0	0	0	0	0	0	0	0	0	0	-	0	0	0	0
24841214	-	u	TGCAGCTTCGAACTGTGGCAAAGGTGCAGCCCTACCTGATCTTGTCCTCATGCGAGAGAACTGGTCATG	95.652	69	No	chr2R	830827766	830827835	-	0-14:G>A-14:G>A	0	0	1	1	1	1	1	1	1	0	0	0	0	0	0	0	0	0	0	0	2	2	0	0	0	0	0	0	0	0	0	0	0	-	0	0	0	0
4104894	SECCE2Rv1G0124370	c	TGCAGGGGCTGTCCAAGTACGACCTCGTGGACATGGACGGCGACGCGCAGGTGCGGTGCTTCCCGCGCG	98.551	69	Yes	chr2R	832206209	832206278	-	0-25:C>G-25:C>G	0	0	1	-	-	1	-	-	-	0	0	0	0	0	0	0	0	0	0	0	0	0	0	0	0	0	0	0	0	0	0	0	0	-	0	0	0	0
5801892_Z	SECCE2Rv1G0124620	c	TGCAGCCGCGACAAGGACGTCAGGGCCAGGTTCACCCTCAACCTCATGGAGAACGACGGCCGCCTCTCC	95.652	69	Yes	chr2R	833350757	833350826	+	0-11:C>A-11:C>A	0	0	-	1	1	-	-	1	1	0	0	0	0	0	0	0	0	0	0	0	2	2	0	0	0	0	0	0	0	0	0	0	0	0	0	0	0	0
3582380	-	u	TGCAGCTCAAGGGCATGGGCGTCGGCGAGTTCGTTACCTCGCCCGTCTTCAAAGTCGGCGGCTACAAGT	100.000	69	No	chr2R	834192713	834192782	-	0-7:C>T-7:C>T	1	1	0	0	0	0	0	0	0	1	1	1	1	1	1	1	1	1	1	1	2	2	1	1	1	1	1	1	1	1	1	1	1	1	1	1	1	1
3584478	SECCE2Rv1G0125100	c	TGCAGCCCATCCACGAGACCATCGTCCGCGGGTGGGAGAGCGAGTCCCGCGTCGCCCCCGAGCACCTGC	100.000	69	No	chr2R	838819439	838819508	-	0-20:A>G-20:A>G	1	1	-	0	0	-	0	0	0	1	1	1	1	1	1	-	1	1	1	1	2	2	1	1	1	1	1	1	1	1	1	1	1	-	1	-	1	1
100163005	SECCE2Rv1G0125380	c	TGCAGCGGGGTGAGGTCCCTGAGCGCCAAGGCGTCCACCTCGGCCGACCGGCAGGCGGCGTGCCGCTGC	100.000	69	Yes	chr2R	840383612	840383681	-	0-25:C>G-25:C>G	1	1	-	0	0	0	0	0	0	1	-	1	-	1	1	1	1	1	1	-	2	-	-	1	1	1	1	-	1	-	1	1	-	-	1	1	1	1
3362473	-	u	TGCAGTTCTTGCATAGCAAACATGACAAGACAATTCGATCTTACCAGTCTATTCACTGTAGTATTTTTG	100.000	69	No	chr2R	841916555	841916624	+	0-21:A>G-21:A>G	1	1	-	0	0	-	0	0	0	1	1	1	1	1	1	1	1	1	1	1	1	1	1	1	1	1	1	1	1	1	1	1	1	-	1	1	1	1
3889173	SECCE2Rv1G0125620	c	TGCAGGCTTCAGACATTCCGTTCATACACCCTCCAGATGCAAGCTTTCCTACAGTCTCATCGCCTCTGA	100.000	67	Yes	chr2R	842244060	842244127	+	0-67:G>A-67:G>A	0	0	1	1	1	1	1	1	1	0	-	0	0	0	0	0	0	0	0	0	0	2	0	0	-	0	0	-	0	0	0	0	0	-	-	0	0	0
5789301	SECCE2Rv1G0125730	c	TGCAGGGTGGTCAAGGTGGACAAGGAGGCCGCCTGGGAGCTCTTCACCACCCAGGCCGCCAACGAAGGC	97.101	69	No	chr2R	842999000	842999069	-	0-8:G>C-8:G>C	0	0	1	1	1	1	1	1	1	0	0	0	0	0	0	0	0	0	0	0	2	2	0	0	0	-	0	0	0	0	0	0	0	-	0	0	0	0
3576662	-	u	TGCAGTACCAGGTGCGTCGTGGCCACCGATCGTTGCGCAGATGGAGGCGATTCGGGAGGCGACCGTGGT	100.000	69	No	chr2R	843250936	843251005	-	0-16:T>C-16:T>C	1	1	-	0	0	-	0	0	0	1	1	1	1	1	1	1	1	1	1	1	1	1	1	1	1	1	1	1	1	1	1	1	1	-	1	1	1	1
5213755_Z	SECCE2Rv1G0125920	x	TGCAGCCACGCGGCGTGCAGGCGGAGCGCCTCGGCTAGGGGCACGCCGCCGTCCACGTCCGCCTGCCGA	100.000	68	No	chr2R	844232664	844232732	+	0-35:T>C-35:T>C	1	1	0	0	0	0	0	-	0	1	1	1	1	1	1	1	1	1	1	1	2	2	1	1	1	1	1	1	1	1	1	1	1	-	1	1	1	1
7512715_Z	SECCE2Rv1G0125920	x	TGCAGAAGTCGGTCAGCGCGGGGTGGTGCTGCGGGCGCACGTAGGTGCGGAACTCGGCGGAGTCGAGGT	94.203	69	Yes	chr2R	844232749	844232818	+	0-17:G>A-17:G>A	0	0	-	1	1	-	1	1	-	0	0	0	0	0	0	0	0	0	0	0	0	0	0	0	0	0	0	0	0	0	0	0	0	-	0	0	0	0
3893909_Z	SECCE2Rv1G0125930	x	TGCAGCAGAGGTATCTTCCCGAGGAGGACTCATTCTCGGCGACGAACACCTCGGCATGACAGAGGTCGT	100.000	69	No	chr2R	844235986	844236055	-	0-7:G>C-7:G>C	1	1	0	-	-	0	-	0	0	1	1	1	1	1	1	1	-	1	1	1	1	1	1	-	-	1	1	1	1	-	1	1	1	-	1	1	1	1
17391296	SECCE2Rv1G0125970	c	TGCAGTTTCTGTGGAGTTTGCCCCTTGCTTGTCTGGATATCTTTTCTCTGAGGAATGAAAAGGATCTTC	94.203	69	No	chr2R	844316871	844316940	+	0-8:C>A-8:C>A	0	0	1	-	1	-	-	1	-	0	0	0	0	0	0	0	0	0	0	0	0	0	0	0	0	0	0	0	0	0	0	0	0	-	0	0	0	0
100154197	SECCE2Rv1G0126340	x	TGCAGCGCGCCACCTCGCCGGCGTCGGAGTCGGAGGCGTTGGCGGCCCAGGCGCAGCCCTCCACGCGCA	98.551	69	No	chr2R	845782939	845783008	-	0-25:G>C-25:G>C	1	1	-	-	-	0	-	-	-	1	1	1	1	1	1	1	1	1	1	1	1	1	-	1	1	1	1	1	1	-	1	1	1	-	1	1	1	1
2252284	SECCE2Rv1G0126690	x	TGCAGCGACACGATGATGGCCGCGCCCGCCATGAACCCCACCAGCGTCGCCTTGGACAGGAAGTCGATG	97.101	69	Yes	chr2R	848319875	848319944	+	0-17:G>C-17:G>C	0	0	-	1	1	1	1	1	1	0	0	0	0	0	-	0	0	0	0	0	2	2	0	0	0	0	0	0	0	0	0	0	0	-	0	0	0	0
3908154	SECCE2Rv1G0126690	o	TGCAGCTGGCCTTCACGTCCACCTTCTTCGCCGGCCTCGTGCAGGCCTCGCTCGGCATCCTCAGGTGCG	98.551	69	No	chr2R	848320045	848320114	-	0-52:C>G-52:C>G	0	0	1	1	1	-	1	1	1	0	-	0	-	0	0	0	0	-	-	-	2	2	0	0	0	0	0	0	0	0	0	0	0	-	-	0	-	0
5801738_A	SECCE2Rv1G0126790	x	TGCAGCCTGCTATTCTTCCCACTGAAGATCTGGTTAAGGATCACCGCCAGCCTCACGCCCCCCTGAGCG	97.101	69	No	chr2R	848742094	848742163	-	0-59:C>G-59:C>G	0	0	1	1	1	1	1	1	1	0	0	0	0	0	0	0	0	0	0	0	2	2	0	0	0	0	0	0	0	0	0	0	0	-	0	0	0	0
5207160_Z	SECCE2Rv1G0126950	x	TGCAGGGCCAGGAACGACAGGTAGTCCTGCTGCTGCTGGTCGTACTTCATCGGCAGCGCCGTGAACGCC	94.118	68	No	chr2R	849780787	849780855	-	0-5:G>C-5:G>C	0	0	1	1	1	-	1	1	1	0	0	0	0	0	0	0	0	0	0	0	0	0	0	0	0	0	0	0	0	0	0	0	0	-	0	0	0	0
1087056	SECCE2Rv1G0127070	c	TGCAGGCCGCGCTGCTCAAGGAGTTCCCCCACAAGCTGCTCGTCACGGCCACGCAGTGCGCCTTCAGCG	97.101	69	No	chr2R	850794781	850794850	-	0-60:C>T-60:C>T	0	0	1	1	1	1	1	1	1	0	0	0	-	0	0	0	0	0	0	0	0	0	0	0	0	0	2	0	0	0	0	0	0	-	0	0	0	0
3908704	SECCE2Rv1G0127070	x	TGCAGGACGATCCACATGGACCACGTCACGTTGACGAGCACCATGAGCAACGTGCCCATGATCCACGTG	100.000	69	No	chr2R	850794846	850794915	+	0-58:T>G-58:T>G	1	1	0	0	-	0	0	0	0	1	-	1	1	-	-	1	1	-	1	1	2	2	1	1	-	1	1	1	1	1	1	-	-	-	-	1	1	1
3908190	SECCE2Rv1G0127100	c	TGCAGCTGCAAGCGACACCCTCAAGGCGGGCCAGTCGCTCGCCGGCGGCGGCAGCAAGCTCGTCTCGGG	97.101	69	No	chr2R	850945185	850945254	-	0-15:C>T-15:C>T	1	1	-	-	0	-	0	0	0	1	1	1	1	1	1	1	1	1	1	-	1	1	1	1	-	1	1	-	1	-	1	1	1	-	-	1	1	1
3587447	SECCE2Rv1G0127120	c	TGCAGCGTGAGCACGGGCCCTCGGTGGGCCGCCGCCGCCGTGTACATTGTTGGCTTCTGGTTCCTCGAC	100.000	69	No	chr2R	850956453	850956522	-	0-11:C>T-11:C>T	1	1	-	0	0	0	0	-	0	1	1	1	1	1	1	1	1	1	1	1	2	2	1	1	1	1	1	1	1	1	1	1	1	-	1	1	1	1
3899959_Z	SECCE2Rv1G0127130	c	TGCAGCGGTTCTCCTTTGAGCTCTCGCCGACGTACGTGCATGCGCCCTATGCCGTCCTCACACTGCACC	98.551	69	Yes	chr2R	851120848	851120917	-	0-13:C>T-13:C>T	1	1	-	-	-	0	-	-	-	1	1	1	1	1	1	1	1	1	1	1	1	1	1	1	1	1	1	1	1	1	1	1	1	-	1	1	1	1
3908700	SECCE2Rv1G0127130	x	TGCAGGATCATGCTGATAGCCACCTTGGCCTCAAGCAGCGCGAAGTTCTGGCCAATGCAGGTCCTCGGC	100.000	69	No	chr2R	851120913	851120982	+	0-17:A>G-17:A>G	1	1	0	0	0	-	0	0	0	1	1	1	-	1	1	1	1	1	1	1	2	2	1	-	1	1	1	1	-	1	1	1	-	-	1	1	1	1
5796471_A	SECCE2Rv1G0127180	c	TGCAGGAGGCGTGGCTGGAGGAGTTCGTCGACGCGCGCCTGCGCGGCGACTTCAGCCACCCGCAGGCGG	100.000	69	No	chr2R	851516823	851516892	+	0-55:C>T-55:C>T	1	1	-	-	0	-	0	0	0	1	-	1	1	1	1	-	1	-	-	1	2	2	-	1	1	1	1	1	1	1	1	1	1	-	-	1	-	1
7091077	SECCE2Rv1G0127400	c	TGCAGTGTCCGTGTTGTTAAACAGGGGACACGGCAGCGTGTTGAAAGTCGATGCCGAGTTTCTTGCTCG	95.652	69	No	chr2R	852647089	852647158	-	0-45:A>C-45:A>C	0	0	-	1	1	1	1	1	1	0	0	0	0	0	0	0	0	0	0	0	2	2	0	0	0	-	0	0	0	-	0	0	-	0	0	0	0	0
5034655	SECCE2Rv1G0127440	c	TGCAGCTGATCCTTCAGCTGATAACTCTGTCGACAACGGCGCGAGAACGGTTTCAGAGAAACCGGCGGA	100.000	69	No	chr2R	852836969	852837038	+	0-27:T>C-27:T>C	1	1	0	0	-	0	0	-	-	-	-	1	-	-	-	-	-	1	-	-	-	1	-	1	-	1	-	-	1	-	1	1	1	-	-	-	-	-
2262743	SECCE2Rv1G0127620	x	TGCAGCTTCGCATATGGTTTCCTTGGGATCACCCACCTCGATGGCGGTCTCTGCATCAACCTACACACA	94.203	69	No	chr2R	855251582	855251651	-	0-42:G>A-42:G>A	0	-	1	1	1	1	1	1	1	0	0	-	-	-	0	0	0	-	-	-	-	-	0	0	0	0	-	-	0	0	0	0	0	0	0	0	0	-
3731134_Z	-	u	TGCAGGCCGCCATGAAGCAGGCCTCTCGAAGGAGCTCGCCGATCGATTCTTGGGTGGGCAAGCTGCGGA	100.000	69	Yes	chr2R	855313537	855313606	-	0-25:T>C-25:T>C	1	1	-	-	-	0	-	0	0	1	1	1	1	1	1	1	1	1	1	1	2	2	1	1	1	1	1	1	1	1	1	1	-	-	1	1	1	1
3909394	-	u	TGCAGCTCAGCCTCACCGGCGTCGAGCTCGGGGATCACGGCGAAGGCGTCCTCCTTGCCGTGCCGTGCG	100.000	69	No	chr2R	856392374	856392443	+	0-33:A>G-33:A>G	1	-	0	0	0	0	0	0	0	1	1	-	-	-	1	1	1	-	-	-	0	-	1	1	1	1	-	-	1	-	1	1	1	1	-	1	-	-
3587309_Z	SECCE2Rv1G0127810	x	TGCAGTGCTTGGCGTAGATGAGGAAGAGGAAGAGCCCCAGGAGGACGCCCGTGAGCACGCCCACGATGA	98.551	69	Yes	chr2R	856392937	856393006	+	0-10:G>A-10:G>A	0	0	-	-	-	1	-	-	-	0	0	0	0	0	0	0	0	0	0	0	0	0	0	0	0	0	0	0	0	0	0	0	0	-	0	0	0	0
100169417_A	SECCE2Rv1G0127850	x	TGCAGCCCGCGGCCGATGCCGATGATGATCTGGTGCCGGGTGCGCCAGTCCAGGAACGGCAGCGCCGAG	97.015	67	No	chr2R	856664356	856664423	-	0-64:C>T-64:C>T	1	1	0	-	-	0	-	-	-	1	1	-	1	1	-	-	1	1	-	1	1	1	1	1	1	1	1	-	-	-	-	-	1	1	1	-	1	-
3906398_Z	SECCE2Rv1G0128230	c	TGCAGGCGGGCGATGCCGCGGACTGGGTCTACAAGGGAGAGGGCGCGGCCAATCTCATCCTCAGCTACA	98.551	69	Yes	chr2R	859080145	859080214	-	0-10:C>T-10:C>T	1	1	0	-	0	0	0	0	0	1	1	1	1	1	1	1	1	1	1	1	2	2	1	1	1	1	1	1	1	1	1	1	1	-	1	1	1	1
5225817	-	u	TGCAGCTCCATCGTGGTCGTCGTCCTCGCTGCCCGTGGAAGCGATCAGCTCGAGTGATCCAGCGGTGTA	97.059	68	No	chr2R	859449344	859449412	+	0-12:G>T-12:G>T	0	0	-	-	1	-	1	1	1	0	0	0	-	0	0	0	-	0	0	0	-	0	0	-	0	0	0	0	0	0	0	0	0	-	0	0	0	0
5498328_Z	SECCE2Rv1G0128430	x	TGCAGGTACACGGCGCCGCGGTAGGGATGAGCGGCCGGCGAGTGGAGGTGGTACGACTGTAGCGCCACC	98.551	69	Yes	chr2R	860503296	860503365	+	0-7:A>G-7:A>G	0	0	1	1	-	-	1	-	1	0	0	0	0	0	0	0	0	-	0	0	0	0	0	0	0	0	0	0	0	-	0	0	0	-	-	0	0	0
3901688_B	SECCE2Rv1G0129140	c	TGCAGCGTGCACACCATCTCCTTCGAGGAGGAAGAGGGCGAACGGGAAGAGGACTGGTACACCTACTTC	98.551	69	No	chr2R	866945181	866945250	-	0-30:G>A-30:G>A	0	0	-	1	1	1	1	1	1	0	0	0	0	-	0	0	0	0	0	0	2	1	0	0	0	0	0	0	0	-	0	0	0	0	0	0	0	0
5789164	-	u	TGCAGGAGTGCCCGAGCCTCACGAAAATCACGGTGGCCAGCGCCCACCTGCGGAGTTTCGCCATGATCT	95.652	69	No	chr2R	866946342	866946411	+	0-16:C>T-16:C>T	0	0	1	1	1	1	1	-	1	0	0	0	0	0	0	0	0	0	0	0	0	2	0	0	0	0	0	0	-	0	0	0	0	-	0	0	0	0
3886945	SECCE2Rv1G0129220	x	TGCAGCTCTTCATCTCCTCGGCCTCGAAGTAGGAGCTGTCCCAGTCTTTGGCCCTCTCGCCCTCGCGCT	100.000	69	No	chr2R	867264575	867264644	+	0-11:A>C-11:A>C	1	1	-	0	0	-	0	0	0	1	1	1	1	1	1	1	1	1	1	-	2	0	1	1	1	-	1	1	1	1	1	1	1	-	1	1	1	1
7513999_B	SECCE2Rv1G0129250	x	TGCAGGGTGGACGTGACGTCGCCCTGGTCAGGCCAAGCCGCCGCCGCCGCGGCGCCGCCGTACAGGGCA	97.101	69	Yes	chr2R	867419975	867420044	+	0-47:C>T-47:C>T	0	0	-	-	-	-	1	1	-	0	0	0	0	0	0	0	0	0	0	0	0	0	0	0	0	0	0	0	0	0	0	0	0	-	0	0	0	0
5034810	SECCE2Rv1G0129250	x	TGCAGGCCGGACCCCCTTGCGGCGTCCTCGTCGACCAGGTTGGTGTTCGTTGTGGTCGTGCTGGTGGTG	98.551	69	No	chr2R	867420113	867420182	+	0-15:C>G-15:C>G	1	1	-	-	-	-	0	0	0	1	1	1	1	1	-	1	-	1	1	1	1	-	1	1	1	-	1	-	1	-	1	1	1	-	1	1	1	1
17394243_A	SECCE2Rv1G0129250	x	TGCAGCTGCGTCGCGAACTGCTGCCCCCTGGCCAGGTCATCCATCACCTGCTCGTACGGCGCCATGGAC	95.652	69	Yes	chr2R	867420974	867421043	+	0-19:G>C-19:G>C	0	0	1	1	-	1	-	-	1	0	0	0	0	0	0	0	0	0	0	0	0	0	0	0	0	0	0	0	0	0	0	0	0	-	0	0	0	0
3906446_B	SECCE2Rv1G0129320	c	TGCAGGATCCCAAGGGGCTGTGCGCCGAGAAGGGCGCGTCCGTGCCGGACGGAGTCGGCCCGTTCGGGC	100.000	69	No	chr2R	867669429	867669498	-	0-48:A>G-48:A>G	1	1	-	0	-	-	0	-	-	1	1	1	1	1	1	1	1	1	-	1	1	1	1	-	1	1	1	1	1	1	-	-	1	-	1	1	1	1
7505418	SECCE2Rv1G0129330	o	TGCAGATCTTTCCACGGAAGGTTTGGCTGGACAACGACGGGAAGCAGCTAAGGCAATGGCCAGTCGAGG	95.652	69	No	chr2R	867675021	867675090	-	0-10:T>C-10:T>C	1	1	-	-	-	0	-	-	-	1	1	1	1	1	1	1	1	1	1	1	1	1	1	1	1	1	1	1	1	1	1	1	1	1	1	1	1	1
1039332_Z	-	u	TGCAGTTTTGTTTTCTTACTTCTGATTTCAAGATCTGATCTGGAGCTTGTTTTTCTCAAACTGCCACCG	95.652	69	Yes	chr2R	867677636	867677705	+	0-25:T>G-25:T>G	0	0	-	1	-	1	-	-	1	0	0	0	0	0	0	0	0	0	0	0	2	2	0	0	0	0	0	0	0	0	0	0	0	-	0	0	0	0
5582213	SECCE2Rv1G0129430	x	TGCAGCCACTTGGGGTCCAGCGTCTCGGCCTCCTCCAGGTTCGGGATCTCGAACACCGCCTGCACGTCC	94.203	69	No	chr2R	868245211	868245280	-	0-11:G>C-11:G>C	0	0	1	1	-	1	-	1	1	0	0	0	0	0	0	0	0	0	0	0	0	0	0	0	0	0	0	0	0	0	0	0	0	-	0	0	0	0
1034744	SECCE2Rv1G0129460	c	TGCAGATGCAGCAGCAGCAGTTCGCGGCGATTCAGCCGCAGTTCATCTTCCAGACCATGCCCCAGCTCC	94.118	68	No	chr2R	868498932	868499000	+	0-61:C>A-61:C>A	0	0	-	-	1	-	1	-	-	0	0	0	0	0	0	0	-	0	0	0	2	2	0	0	0	0	0	0	0	0	0	0	0	0	0	-	0	0
4492037	-	u	TGCAGGCGTAGTCCGTGGCTAGAAACGTCGGGGGTCACGCGGTTGCGGTCGACGGGGAATGTGGCGTTG	100.000	69	No	chr2R	868835208	868835277	+	0-11:T>C-11:T>C	1	1	-	-	0	-	0	-	0	-	1	1	1	1	1	1	1	1	-	1	2	2	1	-	1	1	1	1	1	1	1	1	1	-	1	1	1	1
3903219	SECCE2Rv1G0129900	c	TGCAGCGCGCTGGCCGCGGCGGTGGAGAACCACGGCAGCAACGGCATGGTGATGAACGGGCTGCCAATC	100.000	69	No	chr2R	871566467	871566536	-	0-14:C>G-14:C>G	1	1	-	0	0	0	-	0	0	1	1	1	1	1	1	1	1	1	1	1	2	0	1	1	-	1	1	1	1	1	1	1	1	-	1	1	1	1
3364786_A	-	u	TGCAGCACCACCTTCGGGCGCTGGCCGCTCCTGCGGAACTCCACGGACCGCGTCACGCTGCACGTCACG	98.551	69	Yes	chr2R	871740392	871740461	+	0-21:T>C-21:T>C	1	1	0	-	-	0	0	0	0	1	1	1	1	1	1	1	1	1	1	1	1	1	1	1	1	1	1	-	1	1	1	1	1	-	1	-	-	1
2364827_Z	SECCE2Rv1G0129990	c	TGCAGGCGCCGGCCTGCGACGAGGCCGGGAAGCTGGTGGGCTACCACGTCTCGGAGGAGACGCTGCTGC	98.551	69	Yes	chr2R	872187304	872187373	+	0-22:G>C-22:G>C	0	0	1	-	-	-	1	-	-	0	0	0	0	0	0	0	0	0	0	0	-	0	0	0	0	0	0	0	0	-	0	0	0	-	0	0	0	0
1219245	-	u	TGCAGCTATGCACGTTCTGACGATCGTGGGCATGAACTGCTACAAGTGAGGGGGTGTGCGGTACAGCTG	95.652	69	No	chr2R	872776485	872776554	+	0-19:A>C-19:A>C	0	0	1	-	-	1	-	-	-	0	0	0	0	0	0	0	0	0	0	0	0	0	0	-	0	0	0	0	0	0	0	0	0	-	0	0	0	0
3356996	-	u	TGCAGAAGTCTGAAGCGAACACTTTCTGAAACCGTCCGTGTCTGCAAGCATGGCTTCGTCTGAATCCCA	100.000	69	No	chr2R	873514722	873514791	+	0-16:G>A-16:G>A	1	1	-	0	0	-	0	0	-	1	1	1	-	-	-	1	-	1	-	1	2	2	1	1	1	-	1	1	1	-	1	1	-	-	-	1	-	1
1039543_Z	-	u	TGCAGACTTACCGAACACGAGTATAATGCCCTCTTTTGAGCACACCAGATTCACATGAAAATAGTAAGT	97.143	70	Yes	chr2R	873517459	873517529	+	0-7:T>C-7:T>C	0	0	-	-	-	1	-	1	-	0	0	0	0	0	0	0	-	0	0	0	0	0	0	0	0	0	0	0	0	0	0	0	0	-	0	0	0	0
4097869	SECCE2Rv1G0130370	x	TGCAGGGTCGTACACAGCCAGCGTCCGCTTGGAACCTGCGTAGCCCGGCGCCGCTCTAGGGAGGACGAT	100.000	69	No	chr2R	876154114	876154183	+	0-27:C>T-27:C>T	1	1	0	0	0	0	0	0	0	1	1	1	1	1	1	1	1	1	1	1	2	2	1	1	1	1	1	1	1	1	-	1	1	-	1	1	1	1
3362767_Z	-	u	TGCAGGTGGATCAATATAGATGCTCACGAAATTAGCTACCGCTCCCGATCCATCTAATCTAGACCTAAC	97.101	69	Yes	chr2R	876781515	876781584	+	0-5:G>C-5:G>C	0	0	-	1	1	1	1	1	-	0	0	0	0	-	0	0	0	0	0	0	2	0	0	0	0	0	0	0	0	0	-	0	0	-	0	-	0	0
3579689	-	u	TGCAGCAGGACCAATATAGATGCCCAAGAAATTAGCTACCTGTCCATCTAATGTAGACCTAACTTGGTA	100.000	69	No	chr2R	876963319	876963388	+	0-26:A>C-26:A>C	1	1	-	-	-	-	0	0	-	1	1	1	1	1	-	1	1	1	1	1	1	1	1	1	1	1	1	1	1	1	1	1	1	-	1	1	1	1
3349909	SECCE2Rv1G0130670	o	TGCAGCCATCCAAAGATACTGCCCAACTGCCTGTAATGGATCACCAGCTGTACGGGGACCCGTCCGCGA	95.652	69	Yes	chr2R	877964065	877964134	-	0-7:A>T-7:A>T	1	1	0	0	0	-	0	-	0	1	1	1	1	1	1	1	1	1	1	1	2	2	1	1	1	1	1	1	1	1	1	1	1	1	1	1	1	1
1093558	SECCE2Rv1G0130790	x	TGCAGCACGGAGTTCATGAAGCAGGTGTTGCCGAGGTTGTTGAGGCCGCGCAGGCCCGCGGGCTCGGCT	97.059	68	No	chr2R	878700331	878700399	-	0-44:G>C-44:G>C	0	0	-	-	-	1	-	-	-	0	0	0	0	0	0	0	0	0	0	0	0	0	0	0	0	0	0	-	0	-	0	-	0	-	0	-	0	0
3359837_Z	SECCE2Rv1G0131200	x	TGCAGCAACTGTACCCGCGTCTTGTCGTTGGACACCCACAAGAGAATCCTCCCATCGTCAAGTTCCCAA	95.652	69	No	chr2R	883640743	883640812	-	0-13:C>T-13:C>T	1	1	-	0	0	0	0	-	0	1	1	1	1	1	1	1	1	1	1	1	1	1	1	1	1	1	1	1	1	1	1	1	1	1	1	1	1	1
3908062_Z	SECCE2Rv1G0131430	x	TGCAGGCTTGCAAGCGCCGCCTCGACGCCGCGGAGGCGGTCGACCCAGCGAAGCGCCGGGAAGAAGTCC	98.551	69	Yes	chr2R	884420038	884420107	+	0-5:G>C-5:G>C	1	1	0	0	0	-	0	-	0	1	1	1	1	1	1	1	1	1	1	1	1	1	1	1	1	1	1	1	1	1	-	-	1	1	-	1	1	1
3908187_Z	-	u	TGCAGGTGCTCTAGACTCGAGAGAGACAAAGAGGGAGGTCCCTTGAACATGGCACAAGACGTTTTGTTC	100.000	69	No	chr2R	885454214	885454283	-	0-18:G>T-18:G>T	1	-	0	0	0	0	0	0	0	1	1	-	-	-	1	1	1	1	-	-	0	0	1	1	1	1	-	-	1	1	1	1	1	-	1	1	1	-
5801973	SECCE2Rv1G0131590	x	TGCAGCTTGGACAGCAGCTCGGAGATCTGCTCCTCGGAGATCGACGGCGAGCTCCCGGCGCGCCGCGCG	100.000	69	No	chr2R	885471399	885471468	-	0-11:C>G-11:C>G	1	1	0	0	0	0	0	0	0	1	1	1	-	1	1	1	1	1	1	1	1	1	1	1	1	1	1	1	-	1	1	1	1	-	1	1	1	1
999397	SECCE2Rv1G0131590	x	TGCAGCTTGGACAGCAGCTCGGAGATCTGCTCCTCTGAGATGGACGGCGAGCTCCCGGCGCGCCGCGTG	97.015	67	No	chr2R	885471401	885471468	-	0-67:T>C-67:T>C	0	0	1	1	1	1	1	1	1	0	0	0	0	0	0	0	0	0	0	0	0	0	0	0	0	0	-	0	0	0	0	0	0	-	0	0	0	0
5799697_Z	SECCE2Rv1G0131620	c	TGCAGATGGACGAGGAGTACCTGGGCGAGTTCCGCGCGCGCAACCACGGCAACCCCTCCATCACGTACG	97.059	68	No	chr2R	885716240	885716308	+	0-50:A>C-50:A>C	0	0	1	1	1	1	1	1	1	0	0	0	0	0	0	0	0	0	0	0	2	2	0	0	0	0	0	0	0	0	0	0	0	-	0	0	0	0
3908634_Z	SECCE2Rv1G0131630	c	TGCAGAAGCCCAACGCGGTGGTGGCCGCGGACGGGAGCGGCAACTTCAAGACCATCACGGAGGCCCTCA	98.551	69	Yes	chr2R	885850779	885850848	-	0-19:G>A-19:G>A	0	0	1	-	-	1	-	-	-	0	0	0	0	0	0	0	0	0	0	0	0	0	0	0	0	0	0	0	0	0	0	0	0	-	0	0	0	0
3885364	SECCE2Rv1G0131790	c	TGCAGAGAGCTGTGGAGGAGCCGCCGCTCAGAGCTAATCGGCACGTGCAACGGGCTCCTCTGCTTCTGT	100.000	69	No	chr2R	887190097	887190166	-	0-29:A>T-29:A>T	1	-	0	0	0	0	0	0	0	1	1	-	-	-	1	1	-	1	-	-	-	-	1	1	1	1	-	-	1	-	1	1	1	-	1	1	1	-
982817_Z	-	u	TGCAGAACACGACTGAAACGAAGACAGCAAGAAAGAAGAAGCAGCTAATGTATACCAGGGGGGCTATGT	97.101	69	Yes	chr2R	888431868	888431937	+	0-6:A>G-6:A>G	0	0	-	1	1	-	1	1	-	0	0	0	-	0	0	0	0	0	0	-	0	0	0	0	0	0	0	0	0	0	0	0	0	-	0	0	-	0
3578291	SECCE2Rv1G0132220	c	TGCAGCACGTCTTGCTGTACGAGGGCGAAGACATGCCGCCCTTCGACGACATTCTCCAGTCCCTCAGGT	97.101	69	No	chr2R	888738838	888738907	+	0-11:T>C-11:T>C	1	1	-	0	0	-	0	0	0	1	1	1	1	1	1	1	1	1	1	1	1	1	1	-	1	1	1	1	1	1	1	1	1	-	1	1	1	1
3596626_Z	SECCE2Rv1G0132250	c	TGCAGAAATGGGACCGCGTGTACGACTACGCGCTCTACAACGACCTCGGGAACCCCGACGTGCGCGAGG	98.551	69	No	chr2R	888768627	888768696	-	0-46:C>G-46:C>G	1	1	-	0	0	-	0	-	0	1	1	1	1	1	1	1	1	1	1	1	2	1	1	1	1	1	1	1	1	1	1	1	1	-	1	1	1	1
3940020	SECCE2Rv1G0132320	x	TGCAGCGCGCTCCGCAGCTCCTCCGTGTTCCGCTTCTGATCGTCCACCCAGTGGCCGTACGCGATCTCG	95.652	69	No	chr2R	889120639	889120708	+	0-38:A>G-38:A>G	0	0	1	1	1	1	1	1	1	0	0	0	0	0	0	0	0	0	0	0	2	2	0	0	0	0	0	0	0	0	0	0	0	-	0	0	0	0
100118159	SECCE2Rv1G0132330	x	TGCAGCTCCCTGAAGACCTGCTGCATTTGGAAAATTGACACCAGCAGCCCCAAACCCTTGTGTCCCAAA	98.551	69	No	chr2R	889388056	889388125	-	0-29:G>T-29:G>T	0	0	1	1	1	1	1	-	-	0	0	0	0	0	0	0	-	0	0	-	0	0	0	0	0	-	0	0	0	0	0	0	0	0	0	0	0	0
3342516_A	-	u	TGCAGGACCCGTACTCCATCATATCCTTGTTCGTACTGACATTGCCAAGCACGAAATGCTTAGGATCCT	100.000	69	No	chr2R	891917312	891917381	-	0-30:T>C-30:T>C	1	1	-	0	0	0	0	-	0	1	-	1	1	1	1	1	1	1	1	1	2	2	1	1	1	1	1	1	1	1	1	1	1	-	1	1	1	1
5803097_Z	SECCE2Rv1G0132430	o	TGCAGACGACTACTTCGCTTCGAGGCTCCCGATCGTGACGCGGCGGATCGCGCAGGGCGGAGTGAGGCT	98.551	69	Yes	chr2R	891934924	891934993	-	0-6:C>G-6:C>G	1	1	0	-	-	0	-	-	-	1	1	1	1	1	1	1	1	1	1	1	1	1	1	1	1	1	1	1	1	1	1	1	1	-	1	1	1	1
1087430	SECCE2Rv1G0132740	x	TGCAGGTCGGCCGGCGCGAGCAGCGGGAAGAAGTCCGATACGTTGGGGCTCCCCACGGCCTGCATGGTG	94.203	69	No	chr2R	893884466	893884535	-	0-38:T>C-38:T>C	0	0	1	1	1	1	-	1	-	0	0	0	0	0	0	0	0	0	0	0	2	0	0	0	0	0	0	0	0	0	0	0	0	0	0	0	0	0
3348730	SECCE2Rv1G0133250	c	TGCAGTGCCTCCCCGCAGGACTACATAGACTTTCCAGTCTCAAGACATTAAGGATTTACAGCTGCCAGG	100.000	69	No	chr2R	895404081	895404150	+	0-13:C>A-13:C>A	1	1	0	-	-	0	-	-	-	1	1	-	-	-	-	-	-	1	1	1	-	1	1	1	1	1	1	-	1	1	-	-	-	-	1	-	1	-
5043613_Z	SECCE2Rv1G0133840	c	TGCAGCCGGACCTGGCGTTCAACGTAATCTTCGAGTCCGTCTGCGACGGCGCGGTGGCGTTCGGCCCGA	98.529	68	No	chr2R	898660744	898660812	-	0-5:C>A-5:C>A	1	1	-	0	0	-	0	-	-	1	1	1	1	1	1	1	1	1	1	1	1	1	1	1	1	1	1	1	1	1	1	1	1	-	1	1	1	1
100162840	-	u	TGCAGCGAGACACGGTCGGTGTGCCTCGACTTTGTTGCTGCATGCGGCGGGGCCAGATGCTAATGGGAT	95.652	69	Yes	chr2R	898762172	898762241	-	0-34:T>A-34:T>A	0	0	-	-	-	1	-	-	-	0	-	0	0	0	0	0	0	0	0	-	0	0	0	0	0	0	0	-	0	-	0	-	0	-	0	-	-	0
5216304_A	SECCE2Rv1G0133940	o	TGCAGAAGATCGTGGTGAAGCTGGAACTGCAATGCGACAGGCAGAAGCAGAAGGCGATCAAGACAGTCT	97.101	69	Yes	chr2R	898896202	898896271	+	0-31:A>C-31:A>C	0	0	1	-	-	1	1	1	-	0	0	0	0	0	0	0	0	0	0	0	0	0	0	0	0	0	0	0	0	0	0	0	0	-	0	0	0	0
3905066	SECCE2Rv1G0134130	x	TGCAGGCCGTGGATGCAGGCCGCGTGGAAGATGCACATCTCATGGAAGTCGAACTTCTTCCAGGCCTCG	100.000	69	No	chr2R	900417798	900417867	-	0-38:C>G-38:C>G	1	-	0	0	0	0	0	0	0	1	-	-	-	-	-	-	-	1	-	-	-	-	1	-	1	-	-	-	-	-	-	-	1	-	-	-	-	-
1219075	SECCE2Rv1G0134160	x	TGCAGGTCCTTGAGCTCCTTGAGGATCCTCTTGGACGCCATGGGATCAAACCCTAATCACGGAAATCCT	98.529	68	No	chr2R	900500975	900501043	+	0-60:G>C-60:G>C	0	0	1	1	1	1	1	1	1	0	0	0	0	0	0	0	0	0	0	0	2	2	0	0	0	0	0	0	0	0	0	0	0	-	0	0	0	0
3745694_B	SECCE2Rv1G0134210	x	TGCAGCGTGCTGTAAAGCCCGATCCTCCCCACTAAGAAGAGCCTTTTGCGAGCTCCGGCCACGAGATAC	97.101	69	No	chr2R	900773613	900773682	-	0-59:C>G-59:C>G	1	1	-	0	0	-	0	0	-	1	1	1	1	1	1	1	1	1	1	1	1	-	1	1	1	1	1	1	1	1	1	1	1	1	1	1	1	1
5803147_A	-	u	TGCAGCCCACGGCGGAACCGAAGGCACGACACGCGCACGACCCCCTTCGGCCCTACCCACGCGTCCCAC	94.203	69	No	chr2R	905455703	905455772	-	0-17:C>A-17:C>A	0	0	-	1	1	1	1	-	-	0	0	0	0	0	0	0	0	0	0	0	0	0	0	0	0	0	0	0	0	0	0	0	0	-	0	0	0	0
3740430	SECCE2Rv1G0135280	x	TGCAGCGCACCGAAAACAAAAGCATACCCAGCGAGCACGCACAGGCCCGCCGCCATGCTCCTCCTCGAG	100.000	69	No	chr2R	906005549	906005618	+	0-14:A>C-14:A>C	1	1	-	0	0	0	0	-	-	1	1	1	1	1	1	1	1	1	1	1	2	2	1	1	1	1	1	1	1	1	1	1	1	-	1	1	1	1
4095097	SECCE2Rv1G0135300	x	TGCAGTTGCCGAGGCACATCTGCCTGCACTGGTCCAGGGTCACGCCGGCGTGCACCGTCGCGCTGGTCG	97.101	69	No	chr2R	906057356	906057425	-	0-21:G>T-21:G>T	1	1	0	-	-	-	-	0	0	1	1	1	1	1	1	1	1	-	1	1	1	1	1	1	1	1	1	1	-	-	1	1	1	-	1	-	1	1
17398636_A	SECCE2Rv1G0135300	c	TGCAGGGCGTACGCGGCGGCGGACGTCAGCGGGGGCATCAACCGCGGGTGCGTCATCTGGGCCGTGGAT	98.551	69	No	chr2R	906057427	906057496	+	0-54:A>G-54:A>G	0	0	1	1	1	-	1	-	-	0	0	0	0	0	0	0	0	0	0	0	2	2	0	0	0	0	0	0	0	0	0	0	0	-	0	0	0	0
1096721_Z	-	u	TGCAGCGCGGCCCGCCTTTTTGGCGGTTGAAGAGCATGGCGAGGGCGAAGATGGCCAGAGCGTCGCTGC	95.652	69	No	chr2R	907113913	907113982	-	0-13:G>A-13:G>A	0	0	-	1	1	1	1	-	-	0	0	0	0	0	0	0	0	0	0	-	0	0	0	0	0	0	0	0	0	0	0	0	0	-	0	0	0	0
3587245	-	u	TGCAGCACGGCCCAGCTTTTTGGCGGTTGAAGAGCGTGGCGATGGCGAAGAGGGCCAGAGCGTCGCTGC	100.000	69	Yes	chr2R	907335731	907335800	-	0-7:C>A-7:C>A	1	1	0	0	0	-	0	-	-	1	1	1	1	1	1	1	1	1	1	1	2	2	1	1	1	1	1	1	1	1	1	1	1	-	1	1	1	1
7513253_B	SECCE2Rv1G0135630	c	TGCAGCCGCTGGATACAGCTTGGTGCATTCTACCCGTTTGCCAGGGCGCATGCAGAGAAGACAACTGCC	95.652	69	No	chr2R	908186333	908186402	+	0-58:A>G-58:A>G	0	0	-	-	-	1	-	-	-	0	0	0	0	0	0	0	0	0	0	0	0	0	0	0	0	0	0	0	0	0	0	0	0	-	0	0	0	0
1736666	SECCE2Rv1G0135630	x	TGCAGTGGTAGTATGTTGCCGCCGGCAAGGTGCACGTTTGCCGAGTCCGCTGGCGCCGGGAGCGTCACG	97.059	68	No	chr2R	908186726	908186794	-	0-26:A>C-26:A>C	0	0	-	1	1	1	1	-	1	0	0	0	-	0	0	0	-	0	0	0	2	2	0	0	0	-	0	0	-	-	0	0	0	-	0	0	-	0
5046651	SECCE2Rv1G0135930	x	TGCAGCAGCTTCTCGACGTCCTCGCGGCGGCCGAAGATGCCCTTCCACACCCGCGAGACGAGGCCGCGC	98.551	69	No	chr2R	909331323	909331392	-	0-65:G>C-65:G>C	0	0	1	1	1	1	1	-	-	0	0	0	0	0	0	0	0	0	0	0	2	0	0	0	0	0	0	0	0	0	0	0	0	-	0	0	0	0
3908866_Z	SECCE2Rv1G0136020	x	TGCAGGTACTCGGCCAGGACGTCCCCCTCCAGCCAGGCCACCGGGAGCGGCGACGGCGCGCCGACGATC	100.000	69	No	chr2R	910017987	910018056	+	0-14:C>G-14:C>G	1	1	-	0	0	-	0	-	-	1	-	1	1	-	1	-	1	1	-	-	-	-	1	1	1	-	1	-	-	-	1	1	-	-	1	1	1	1
7513965_Z	SECCE2Rv1G0136360	c	TGCAGGTTGTCACGAAGACGGCACCGCTGCCGGACGTGCCGCTGGTGAAGCCCGCGTTTGTGTGGCCGC	95.652	69	Yes	chr2R	911340609	911340678	+	0-7:T>C-7:T>C	0	0	1	-	-	1	-	-	-	0	0	0	-	-	0	0	0	0	0	0	0	0	0	0	0	0	0	0	0	0	0	0	0	-	-	0	0	0
2247423_Z	-	u	TGCAGTGACAATGTCGGCAATCAGTCCCTGCACGGGCCCACTGTTCTGATTGCAGAACGATGAACAGCA	97.101	69	No	chr2R	912483694	912483763	+	0-34:G>C-34:G>C	0	0	1	1	1	1	1	-	-	0	0	0	0	0	0	0	0	0	0	0	2	2	0	-	0	0	0	0	0	0	0	0	0	-	-	0	0	0
3745196_Z	SECCE2Rv1G0136770	c	TGCAGTACCACCAGCTGAGCAGCATCATACTGGAGTACAGGAAGGAGTGTGGGAGCTCGGATGTGGTGC	98.551	69	No	chr2R	914049623	914049692	-	0-5:T>C-5:T>C	1	1	0	-	-	0	-	-	-	1	1	1	1	1	-	-	-	1	1	1	1	-	-	-	-	-	-	1	1	-	1	1	1	-	-	-	1	-
3600757_Z	SECCE2Rv1G0136770	c	TGCAGGTGGGGGCGGCGCTGGAGACGTCCATCAACGAAACGCTGGCAGAGCTCAGCGCCCCGCTGCTGG	100.000	69	Yes	chr2R	914051087	914051156	-	0-7:G>C-7:G>C	1	1	0	0	0	-	0	0	0	1	1	1	1	1	1	1	1	1	1	1	1	1	1	1	1	1	1	1	1	1	1	1	1	-	1	1	1	1
1116017_Z	SECCE2Rv1G0136820	x	TGCAGGAGTCGGAACACGAGGCCGCACCGCGTCCAGGGGTCCCTCATGATCACCCCAGCAGGCGCGTTC	95.652	69	No	chr2R	914392933	914393002	-	0-8:T>G-8:T>G	0	0	1	1	1	1	1	-	-	0	0	0	0	0	0	0	0	0	0	0	2	2	0	-	0	0	0	0	-	0	0	0	0	-	-	-	-	0
3885138_Z	SECCE2Rv1G0136820	c	TGCAGGCCGCCTTGGCCGCCGCCGCGCTCGCCGTCATGGTGTCCACCGACGACTTCTCCTCCGTTACCA	100.000	69	Yes	chr2R	914392998	914393067	+	0-13:G>C-13:G>C	1	1	-	0	0	-	0	-	-	1	1	1	1	1	1	1	1	1	1	1	1	1	1	1	1	1	1	1	1	1	1	1	1	-	1	1	1	1
3346131	-	u	TGCAGGCAACGAAGAAAGAAACCACGCCTACTTTGGTACTCCCCTGCTCCTGGTCCATCTTGTGCCTGC	98.551	69	No	chr2R	915259473	915259542	-	0-9:C>T-9:C>T	1	1	-	0	0	0	0	0	0	1	1	1	1	1	1	1	1	1	1	1	2	2	1	1	1	1	1	1	1	1	1	1	1	1	1	1	1	1
5044430	SECCE2Rv1G0137210	c	TGCAGGACGGGCTCTTCGACCTCACCGAGGACGGCGGCGGCGGCGTGGTGTTGGACACCGGCACGGCCG	100.000	69	No	chr2R	917204041	917204110	-	0-50:T>A-50:T>A	1	1	0	0	0	0	0	-	-	1	1	1	-	-	1	-	1	-	-	1	2	2	1	1	1	1	1	1	1	1	1	-	-	-	1	1	-	1
3909028_Z	SECCE2Rv1G0137300	x	TGCAGCTGGCCATACAATGCCTCCAATATCTTGTCCCCCTTGGGCAGCTTCTCTGCTAGGTTGAAGGCC	98.551	69	Yes	chr2R	917575870	917575939	+	0-56:T>C-56:T>C	0	0	1	1	1	1	1	1	1	0	0	0	0	0	0	0	0	0	0	0	2	2	0	0	0	0	0	0	0	0	0	0	0	-	0	0	0	0
5796444_Z	SECCE2Rv1G0137300	x	TGCAGGACCGGCTGCGTCGTGGCGGCGCCGAAGATGTCGAGCACCACCTCGCCGTCGCAGAGGTCCAGC	95.652	69	Yes	chr2R	917576577	917576646	+	0-38:G>T-38:G>T	0	0	1	-	-	1	-	-	-	0	0	0	0	0	0	0	0	-	0	0	0	0	0	0	0	0	0	0	0	0	0	0	0	-	0	-	0	0
3891614_A	-	u	TGCAGGTACTCGTCATTGAAGAAACGCATTGGCATAGAGGTGAGGTACTCATAGTAGCAGCTGCTGGGG	95.652	69	Yes	chr2R	918058038	918058107	+	0-17:G>A-17:G>A	0	0	-	-	-	-	1	-	-	0	0	0	0	0	0	0	0	0	0	0	0	0	0	0	0	0	0	0	0	0	0	0	0	-	0	0	0	0
100155910_Z	SECCE2Rv1G0138250	x	TGCAGTTGGGCAGCACGACCCTGCTGTTGAGCTCCATGCAGATCCCGCACTCCTCTTCGATCTCGGCGT	95.652	69	Yes	chr2R	920999308	920999377	+	0-16:G>C-16:G>C	0	0	1	-	-	-	-	1	1	0	0	0	0	0	0	0	0	0	0	0	0	0	0	0	0	0	0	0	0	0	0	0	0	-	0	0	0	0
3745654	SECCE2Rv1G0138530	x	TGCAGAATATCAGGCTGAGGTGCCTGAGCCTACCGCAAGTGCTAATGAGGTCAGTGATGTCAGAATGTC	98.551	69	No	chr2R	922039721	922039790	-	0-8:A>C-8:A>C	1	1	-	-	-	-	0	0	0	1	1	1	-	1	1	-	-	1	-	1	-	1	1	1	1	1	1	-	1	1	-	1	-	1	1	-	1	1
4993894	SECCE2Rv1G0138900	x	TGCAGGGTAGAGACGAGCGCGCCGACCAGCGCCGTGCCATCCCTGTCGACGGCGCGCGCCAGGCACCGC	97.101	69	No	chr2R	924234931	924235000	-	0-5:G>C-5:G>C	0	0	-	1	1	1	1	-	-	0	0	0	0	0	0	0	0	0	0	0	2	2	0	0	0	0	0	0	0	0	0	0	0	-	0	0	0	0
4104421_B	SECCE2Rv1G0139220	o	TGCAGGCGAGGACGTGGAGCGCGTACAGTGCCCACGACAACGTCGCCAGGAGCCTCCGCGCCGTGGAGG	98.551	69	No	chr2R	926172348	926172417	+	0-28:T>G-28:T>G	0	0	1	1	1	1	1	1	1	0	0	0	0	0	0	0	0	0	-	0	2	0	0	0	0	0	0	0	0	0	0	0	0	-	0	0	0	0
7340690_Z	SECCE2Rv1G0139280	c	TGCAGCATCCTCGTCTCCCTCCTCGTCACCGCGGGGGTCCTCGCCCTCATCCTCTACTTCGTCTTCCGC	95.652	69	Yes	chr2R	926275089	926275158	+	0-35:G>C-35:G>C	0	0	-	-	-	1	1	-	-	0	0	0	0	0	0	0	0	0	0	0	0	0	0	0	0	0	0	0	-	0	0	0	0	-	0	0	-	0
5486500	SECCE2Rv1G0139780	x	TGCAGCGGTGCCAGTGAAGCGACGCGGGAGGGGTGCAGGACGTCGGCGCTGAGGTTGCAGCGGAGCGCG	100.000	69	No	chr2R	929039813	929039882	-	0-29:G>C-29:G>C	1	1	-	-	-	-	0	-	0	1	1	1	1	1	1	1	1	1	1	1	1	-	1	1	1	1	1	1	-	1	1	1	1	-	1	1	1	1
3587543_Z	SECCE2Rv1G0140390	c	TGCAGGACACCCTCGAGCGCTACGCCTTCGACAATATCTGCCGCGTCGCCTTCGACCACGACCCCCGAG	97.015	67	Yes	chr2R	931386279	931386346	+	0-10:C>G-10:C>G	1	1	-	0	0	0	0	-	-	1	1	1	1	1	1	1	1	1	1	1	2	2	1	1	1	1	1	1	1	1	1	1	1	-	1	1	1	1
5804047_Z	-	u	TGCAGTAGGAGGATCCCGTCGACCGAGTCGAGGATGCGACAGTCGTGTGGAAGTCGAGGGCAAACGGAA	94.203	69	Yes	chr2R	932130306	932130375	-	0-20:G>T-20:G>T	0	0	-	1	1	-	1	-	-	0	-	0	0	0	0	0	0	-	-	0	0	0	-	-	-	-	0	0	-	-	-	-	-	-	0	-	-	0
3593490	SECCE2Rv1G0140680	x	TGCAGGATGAGCCAGAGCGCGTAGAAGAAGCAGCTGCCAGTGCAGAGCAGGGAGCCCATGGCGCGGTTG	98.551	69	No	chr2R	932353388	932353457	-	0-38:A>G-38:A>G	1	1	-	0	0	0	0	-	0	1	1	1	1	1	1	1	1	1	1	1	1	1	1	1	1	1	1	1	-	1	1	1	1	-	1	1	1	1
100140984	SECCE2Rv1G0140680	c	TGCAGGCCAGGCTCAGCCGGGAGTACCCCTTCCACTACTCCACCACGGCCCTCATGTGCGCCATGAGCG	95.652	69	No	chr2R	932353453	932353522	+	0-8:A>C-8:A>C	0	0	1	-	-	1	1	1	1	0	0	0	0	-	0	0	0	0	-	0	0	0	0	0	-	0	0	0	0	0	0	0	0	-	0	0	0	0
1125217	-	u	TGCAGGTGGAGACCCTGACGGCGCAACACTTAGATATCCTCGGGCAGATGCCGTCGCTCCGCTCGCTCT	95.652	69	No	chr2R	932447506	932447575	-	0-29:T>C-29:T>C	0	0	-	-	-	1	-	1	-	0	0	0	0	0	0	0	0	0	0	0	0	0	0	0	0	0	0	0	0	0	0	0	0	0	0	0	0	0
5497777	SECCE2Rv1G0140820	x	TGCAGCGTGCAGCGGCGGTCGCGCTGCTGCTGCTGGAGGTGCAGGTGGAGGCGCAGCTCGTCCACCGAG	97.101	69	No	chr2R	932943888	932943957	-	0-11:G>C-11:G>C	0	0	1	1	1	1	1	1	-	0	0	0	0	0	0	-	0	0	0	0	2	2	0	0	0	0	0	0	-	-	0	0	0	-	0	-	0	0
5801959	SECCE2Rv1G0140980	x	TGCAGCTGGCGGGACGCGGACCAGGTGCGGGACACGCTCCAGGACAGCGACCTGAAGTGGGAGCCGCCG	95.652	69	No	chr2R	933953930	933953999	+	0-11:G>C-11:G>C	0	0	1	-	-	1	1	1	1	0	0	0	0	0	0	0	0	0	0	0	2	2	0	0	0	0	0	0	0	0	0	0	0	0	0	0	0	0
7502375	SECCE2Rv1G0141080	c	TGCAGCTCCTTCTCCAACCGCTTCTCCGAGGACTCCGACTTCGTCCGCAGCCTCGCCTCCAACTGCTCC	98.551	69	No	chr2R	934242252	934242321	-	0-47:C>A-47:C>A	0	0	-	-	-	-	1	-	-	0	0	0	0	0	0	0	0	0	0	0	2	2	0	0	0	0	0	0	0	0	0	0	0	0	0	0	0	0
1019768	-	u	TGCAGCGTGGTGTTGGGCCCCATGGCCTGCTCCGTGCCGCTGCCCTTGAGGTACACGGACGCGTCGCAG	97.101	69	Yes	chr2R	934738732	934738801	-	0-8:G>C-8:G>C	0	0	1	1	1	1	1	-	-	0	0	0	0	0	0	0	0	0	0	0	2	2	0	0	0	0	0	0	0	0	0	0	0	-	0	0	0	0
3345823_Z	SECCE2Rv1G0141310	c	TGCAGGGGGCCCCTGTCCCTGGACATCACCTGCAAGACCTGCCTCAACTACGGCATCGTGTACCTCCGC	98.529	68	Yes	chr2R	934835930	934835998	+	0-14:G>C-14:G>C	1	1	-	-	-	-	0	0	-	-	1	1	1	1	1	1	1	1	1	1	1	1	1	1	1	1	1	1	1	1	1	1	1	-	1	1	1	1
17403793_Z	-	u	TGCAGGTTAGAGACGACGAGAAAGGACTCGTAAACTACTTCGATTTCATCCTCCAAGACACGGAGGATT	97.015	67	Yes	chr2R	935520099	935520166	+	0-7:T>C-7:T>C	0	0	-	1	1	1	1	1	1	-	0	0	0	0	0	0	0	0	0	0	2	1	0	0	0	0	0	0	0	0	0	0	0	0	0	0	0	0
17397185_Z	-	u	TGCAGCTTAGCATTGCCAATAGTACATTCTTGAGTGCTTATTTGGCAATCTTGAGCAGGGAAGTCTAGC	94.030	67	No	chr2R	935524398	935524465	+	0-10:C>A-10:C>A	0	0	-	-	-	1	-	1	1	0	-	0	0	0	-	0	0	0	0	0	-	0	0	0	0	0	-	-	0	0	0	0	0	0	0	0	0	0
3348551	-	u	TGCAGGAGCATCCTGAGAATTAGATTTGCCTGAATTGGGTGACCCATGCCTCGCTATGATTCTGGAGAT	98.551	69	No	chr2R	935526541	935526610	+	0-7:G>T-7:G>T	0	0	-	1	1	1	1	-	-	0	0	0	0	0	0	0	0	0	0	0	2	2	0	-	-	0	0	0	0	0	0	0	0	-	-	0	-	0
1068391	-	u	TGCAGGTGGGGTCAGTGCATTTGCCGAACATGTGACTTCGGCCGTCCTGGACGTTCATTAATTTTCATC	97.101	69	No	chr2R	935661491	935661560	+	0-58:T>C-58:T>C	0	0	-	-	-	1	-	-	1	0	0	0	0	-	0	0	0	0	0	-	-	-	0	0	0	0	0	0	0	0	0	0	0	0	0	0	-	-
17405457_Z	SECCE2Rv1G0141680	c	TGCAGGAGGCCGTGGACTTCTGCGTGAAGGAGCGGCTCGACGAGGGCTTCGCGGGGCTCATCGCCGTGT	95.522	67	No	chr2R	936269730	936269797	-	0-19:C>T-19:C>T	0	0	-	-	-	-	1	1	1	0	0	0	0	0	0	0	0	0	0	0	0	0	0	0	0	0	0	0	0	0	0	0	0	-	0	0	0	0
17380867	SECCE2Rv1G0141760	o	TGCAGATTCCTTCATATCCATCAAGTTCGAGGACAACGGCAAGGCGACGTGGGTGGACAGCCAGCAGAC	98.507	67	Yes	chr2R	936630862	936630929	+	0-5:A>C-5:A>C	0	0	1	1	1	-	-	-	-	0	0	0	0	0	0	0	0	0	0	0	0	0	0	0	0	0	0	0	0	0	0	0	0	-	0	0	0	0
3743240	SECCE2Rv1G0142520	c	TGCAGCCGGCGGCGAAGAAGCTGCGGAAGAGCGCCATCGGCGTGCTCGAGGTCGGCATCCTCAGCGCGC	97.101	69	No	chr2R	941180642	941180711	+	0-46:C>G-46:C>G	1	1	-	0	0	-	0	-	-	1	1	1	-	-	-	-	1	-	1	1	0	2	-	-	1	1	1	-	-	-	-	1	-	-	-	1	1	1
1212287	SECCE2Rv1G0142920	x	TGCAGCGGGTTGGGCCCGCTCACGTGGCAGTGCAGGTGCAGCGTCATCTCCCCGCCGCCCGGCCCGCCG	98.529	68	Yes	chr2R	943109223	943109291	-	0-11:G>C-11:G>C	0	0	-	1	1	-	1	-	1	0	0	0	0	0	0	0	0	0	-	0	0	0	-	0	-	0	0	0	-	-	0	0	0	-	0	0	0	0
5804584	-	u	TGCAGGCCCTTGAAATACTCCACGTCGAAGGCGTTGCTGGTGGCGTCGAGCTTGGCCGTGCCGCCGTCG	95.652	69	Yes	chr2R	945773505	945773574	-	0-47:G>A-47:G>A	0	0	1	-	-	-	1	1	1	0	0	0	0	0	0	0	0	0	0	0	2	2	0	0	0	0	0	0	0	0	0	0	0	-	0	0	0	0
3890692_Z	SECCE3Rv1G0143530	x	TGCAGTCACGTGTTGATATACGGATCGAACTCGTGCGGAGCCAACATTTTGTCCCTATCTTGTGTCAGG	95.652	69	No	chr3R	1007726	1007795	+	0-6:C>T-6:C>T	1	1	-	0	-	0	-	-	0	1	-	1	1	1	-	1	1	1	1	-	1	1	-	1	1	1	1	1	1	1	1	1	1	-	1	1	1	1
3887220_Z	SECCE3Rv1G0143640	c	TGCAGATCTGGTGCATCGACCGCGGCGGCCCGCTCTTCACCGCCGTGTTCCAGCCCGTGCAGACCGTCG	97.101	69	Yes	chr3R	1874296	1874365	-	0-22:C>G-22:C>G	0	0	-	-	1	-	1	1	-	0	0	0	0	0	0	0	0	0	0	0	0	0	0	0	0	2	0	0	2	0	2	0	0	-	0	0	2	0
3737855	SECCE3Rv1G0144790	c	TGCAGGCACCCGTGCTAAAGAAGTACCCCGCGAGGCTGTCGGTCACCTCCTACACCTGCTTCTTTGGTG	100.000	69	No	chr3R	5417271	5417340	+	0-16:A>C-16:A>C	1	1	-	0	0	0	0	0	0	1	1	1	1	1	1	1	1	1	1	1	1	1	1	1	1	1	1	1	1	1	1	1	1	-	1	1	1	1
5501830_Z	SECCE3Rv1G0145770	c	TGCAGGTGACGGACATCGTGCCGGCGGAGATGGACGAGGTCGACCTCTTCCCCAAGCACGGCCGCTTCT	100.000	69	No	chr3R	8303070	8303139	-	0-40:C>G-40:C>G	1	1	0	-	0	0	0	0	0	1	-	1	-	-	1	1	-	1	1	-	1	-	1	1	-	1	1	1	1	1	1	-	1	-	-	1	-	1
3595036	SECCE3Rv1G0146080	c	TGCAGGAGAGGGTCACCGTGCCGAGGATGGCGTGGAAGCTAGCCGACATCTTCATCCTCTGCCTCCTCA	100.000	69	No	chr3R	9952731	9952800	-	0-13:C>T-13:C>T	1	-	0	0	0	0	0	0	0	1	1	-	-	-	-	-	-	2	1	1	-	-	0	2	2	0	0	-	0	0	2	2	2	-	0	0	0	-
3582764_A	-	u	TGCAGCAATGGCCGCCACGGTTGGAGCCCGAGCCAGCTCCTATGATATCGGCCGGGCTGTGCCTCGGGT	97.101	69	No	chr3R	11123764	11123833	-	0-34:A>T-34:A>T	1	1	0	-	0	0	-	0	-	1	1	1	1	1	1	1	1	1	1	1	1	1	1	1	1	1	1	1	1	1	-	1	1	1	1	-	-	1
1233418_Z	-	u	TGCAGCTTGTACTCCTCCTTAAGCAGCTCGCCCAGCTTTGGAAGCAGGCTTCCGATGGCACCCGTCACT	95.522	67	Yes	chr3R	11695824	11695891	+	0-11:C>A-11:C>A	0	0	-	-	-	1	-	-	-	0	0	-	0	-	-	0	0	0	0	0	0	-	-	0	0	-	0	0	-	-	0	0	0	-	-	0	-	-
1215090	SECCE3Rv1G0146600	x	TGCAGCGAGCAGCTCTTGTCCCCTATCTTCACCGTCCTGCGCCACCACACAACAGAGAGCCGTTAGCCC	95.588	68	No	chr3R	11962933	11963001	+	0-43:A>G-43:A>G	0	0	-	1	1	1	-	-	1	0	0	0	0	0	0	0	-	2	0	0	0	0	2	1	2	2	0	0	2	2	0	2	2	-	2	2	2	0
1708362_Z	SECCE3Rv1G0146610	x	TGCAGCTGGATAAACTCGTCCTCCTTCTCCTTGCCGAGGCACGACACCGGGAGGACGTCCCCGACATGC	94.203	69	No	chr3R	11966891	11966960	-	0-45:A>T-45:A>T	0	0	-	1	1	1	-	-	1	0	0	0	-	0	0	0	-	0	-	-	-	-	0	0	0	0	0	-	0	0	0	-	-	-	-	0	-	0
5228381	SECCE3Rv1G0147310	c	TGCAGCATGTGGGCCTCCCCGCCGGCCCTCCTCGACCACATCGCCGCCACCCACTCCTGGCCCGTCACG	98.551	69	Yes	chr3R	15110035	15110104	+	0-42:G>A-42:G>A	1	1	0	0	0	-	0	-	0	1	1	1	-	1	1	1	1	1	1	1	1	1	1	1	1	1	2	-	-	1	1	1	-	-	-	1	1	1
3747266	SECCE3Rv1G0147520	x	TGCAGGCCTTGACGCGGGGGCGCGCCTCGTCGGCGAGCTCCACGGTGACGTTCGAACCAACCTTGGCCA	100.000	69	Yes	chr3R	15301240	15301309	-	0-39:C>G-39:C>G	1	1	-	-	-	-	0	-	0	1	-	1	1	1	1	1	-	1	1	1	1	1	1	-	1	1	2	1	1	1	-	1	1	-	1	1	1	1
4329792	SECCE3Rv1G0147720	x	TGCAGCACCACCTATACTATCATCGTTTACGGGCGTGGGTAACTCTGAGCTTGGCAACGACGACGACGA	94.203	69	No	chr3R	15914894	15914963	+	0-12:T>G-12:T>G	0	0	-	1	1	-	1	-	1	0	-	0	0	0	0	0	0	0	0	0	0	0	0	0	0	0	2	0	0	0	0	0	0	-	-	0	0	0
3908570_Z	SECCE3Rv1G0148800	c	TGCAGGCCGTCGCGTACGCCTGCTCCTCGCCGCAGCACCGCGGCCATCCCGGCGCCTCGCAGCAGAGCT	98.551	69	Yes	chr3R	20557800	20557869	+	0-8:G>A-8:G>A	1	1	0	0	-	0	-	0	-	1	1	1	1	1	2	-	1	0	1	1	1	1	1	2	2	2	1	-	2	2	2	0	-	1	2	-	2	1
3363398_Z	SECCE3Rv1G0148890	x	TGCAGGAAAGGCGTGAGATGGGATTCCTGGAAGTTGGAGTTGTATACCATGCCGAAGACGAAGCCCAGG	98.551	69	Yes	chr3R	20891130	20891199	-	0-17:A>G-17:A>G	1	1	0	0	0	-	0	0	0	1	1	1	1	1	-	1	1	1	1	1	1	-	-	1	1	-	2	-	1	-	-	1	1	-	1	1	-	1
5038560	SECCE3Rv1G0148960	c	TGCAGCTGGCCCTGAGCTGCGCGGCGGGCGCGCCCGACCAGCGGCCCAAGGTCGGGTACGTGGTGCGGA	100.000	69	No	chr3R	21118530	21118599	-	0-26:G>A-26:G>A	1	1	0	0	0	0	-	0	0	1	1	1	1	1	1	1	1	2	1	1	1	1	2	2	2	2	2	-	2	2	2	2	1	-	2	2	2	1
3744027_B	SECCE3Rv1G0148960	x	TGCAGCCTCGGCAGCGCAATGCCGTCGACCCCGCCGGTGAGCCTGTTGGAGTCGAGCCTGAGCGTGAGC	98.551	69	Yes	chr3R	21119953	21120022	+	0-23:G>A-23:G>A	1	1	-	0	0	0	0	0	0	1	1	1	1	1	1	1	1	2	1	1	1	1	2	1	2	2	2	1	2	2	2	2	2	-	2	2	2	1
3363262	SECCE3Rv1G0149080	x	TGCAGCCCGATGCCGCCGACGGGCGCCCCCTTCTCCATGAGCGCGTTGACCTGCGCGATGTACTTCTCC	98.551	69	Yes	chr3R	22288536	22288605	-	0-17:G>C-17:G>C	1	1	-	-	0	0	-	0	0	1	1	1	1	1	1	1	1	1	1	1	1	1	1	1	1	1	1	1	1	1	1	1	1	-	1	1	1	1
100124303	SECCE3Rv1G0149080	c	TGCAGGGCCACGTCACCAACCCCGCCGGCGAGATCATCTGCGACGCGCTCGACAAGCTCGCCACCACCG	97.101	69	No	chr3R	22288601	22288670	+	0-7:C>G-7:C>G	0	0	1	-	1	-	1	-	-	0	0	0	0	0	0	0	0	0	0	-	0	0	-	-	-	0	1	-	-	-	0	-	0	-	0	-	0	0
3890728	SECCE3Rv1G0149180	c	TGCAGCCTCCACGGGTACCACATCCCGGCAGGCACCATGCTGCTCGCCAACGCCTACGCCATCCACCGA	100.000	68	No	chr3R	22982820	22982888	-	0-29:A>G-29:A>G	1	1	0	-	0	-	0	-	0	1	1	1	1	1	1	1	1	2	1	1	1	1	2	1	2	2	1	1	2	2	2	2	1	-	2	2	2	1
5228146_Z	SECCE3Rv1G0149180	x	TGCAGTCGGCGGACGACTCGTGCGGCGCTAGCAGCGGGGCGGCGGGGTAGAGGCGGAGGGTCTCGCTGA	95.652	69	Yes	chr3R	22982884	22982953	+	0-9:C>A-9:C>A	1	1	0	0	0	0	-	-	0	1	1	1	1	1	1	1	1	2	-	-	1	-	0	2	2	2	1	1	1	2	2	0	1	-	1	0	0	1
17401206_A	SECCE3Rv1G0149680	c	TGCAGAGCATCCAGGGCAAGAGGCCGTTCATCCTGACGCGGTCCACGTTCGTCGGCTCCGGCGCCTACG	95.652	69	Yes	chr3R	27642463	27642532	+	0-25:G>C-25:G>C	0	0	-	-	-	1	-	-	-	-	0	0	0	0	-	-	0	2	0	0	0	0	1	2	2	2	0	0	2	2	2	1	2	0	2	2	1	0
3581858_B	SECCE3Rv1G0149700	c	TGCAGGAGAAGCTGGAGCAGCTGCCCGAGGTGGAGCGCGCCTTCGTCCACGTCGACTTCGAGTTCACGC	98.551	69	No	chr3R	27794221	27794290	-	0-25:C>G-25:C>G	0	0	-	-	1	-	1	-	1	0	-	0	0	-	-	0	0	0	0	0	0	-	0	0	0	0	2	-	0	0	0	0	0	-	-	0	0	0
7092829_Z	SECCE3Rv1G0149700	x	TGCAGCGCCTCCCCGATGTCGTGCGCCTGGCTGAGCGGCATGTCGCCGGGGAGCACCACGTCCACCTCC	100.000	69	Yes	chr3R	27794286	27794355	+	0-28:G>T-28:G>T	0	0	1	1	1	-	1	1	1	-	0	0	0	0	0	0	0	0	0	0	0	0	0	0	0	0	2	0	0	0	0	0	-	-	0	0	0	0
3738360_Z	-	u	TGCAGAAGAGAAAGAAGTTCAGTGGCGGCCATGGAAAAACCCTAATCTCTTCAGGAATCGAGACGGCCG	100.000	69	Yes	chr3R	28991991	28992060	+	0-25:C>T-25:C>T	1	1	0	0	0	0	-	0	0	1	1	1	1	1	1	1	1	2	1	1	1	1	2	2	2	2	1	1	2	2	2	2	2	0	2	2	2	1
5805378_Z	SECCE3Rv1G0150110	c	TGCAGGTGTCATGCGCCGTTTCCAGGCACCCCGCGGAAAGTAAGTTCGAGCTTCGACAGAACGTCCCGA	97.059	68	No	chr3R	30558776	30558844	-	0-10:A>G-10:A>G	0	0	1	-	1	-	1	-	1	0	0	0	0	0	0	0	0	0	-	0	0	0	0	0	0	0	0	0	0	0	0	0	0	-	0	0	0	0
5218743_Z	SECCE3Rv1G0150220	x	TGCAGCTACTAAAGCTCAGGCTGGACGGCGTTGATCAGGTGATCAACGCGCATGCTAGTTACCGTCGGC	95.652	69	No	chr3R	31365361	31365430	-	0-5:C>T-5:C>T	0	0	1	1	1	1	-	1	-	0	0	0	0	0	0	0	0	2	0	0	0	0	2	2	0	2	0	0	2	2	2	2	2	-	2	2	2	0
5138402	SECCE3Rv1G0150240	x	TGCAGACGTGGAGGGAAGGGTCCGACGTGGACGGCTCGCAGGTCTTGCACGTCGGAGCGCACTGCTCGA	95.652	69	No	chr3R	31379284	31379353	-	0-9:G>T-9:G>T	1	1	-	-	0	-	0	-	-	1	1	1	1	1	1	1	1	1	1	1	1	1	1	-	1	1	-	1	1	-	1	1	-	-	1	-	-	1
5788636	-	u	TGCAGAATTGGACGAGCTCACGGGCTAGCTCGAGCCGAGTTGGGCTCGGCCCGAGGCCGAAACAAGCCC	95.652	69	No	chr3R	31481076	31481145	-	0-6:A>G-6:A>G	0	0	-	-	1	-	-	1	1	0	0	0	0	0	0	-	0	0	0	0	0	0	0	0	0	0	0	0	0	-	0	0	0	0	0	0	0	0
3363773	SECCE3Rv1G0150320	x	TGCAGCCGCTCGTCGGCGCCCTCCAGGTCCCACAGGAACCCCACCTTGGCATGGTCGCTCGGGTCCCTC	100.000	69	Yes	chr3R	31510968	31511037	+	0-17:G>C-17:G>C	1	1	-	0	0	-	-	-	0	-	1	1	1	1	1	1	1	1	1	1	1	1	1	1	1	1	2	1	1	1	1	1	1	-	1	1	1	1
5498870	SECCE3Rv1G0150610	c	TGCAGGAGACGTACGCGTGCTCGCCGGCGACGGAGCGCGGGCGCGGGATCCTGCTGGCGGGGGACCCGA	100.000	69	No	chr3R	33264441	33264510	-	0-67:G>C-67:G>C	1	1	-	-	-	0	-	-	-	1	1	1	1	-	1	-	-	1	-	-	1	1	1	-	-	0	-	-	-	-	1	-	1	-	-	0	2	-
100139556	-	u	TGCAGCCCGAACTCGCGCTCGTAGTACCCGAGGTAGGGGACGCCGTCGGTGCAGTGGACCTGGAACCCG	97.101	69	Yes	chr3R	34950247	34950316	-	0-12:T>C-12:T>C	1	1	-	-	-	0	-	-	-	-	1	1	1	1	1	1	1	1	1	1	1	1	1	1	1	1	1	1	1	1	1	1	1	1	1	1	1	1
3582596_Z	SECCE3Rv1G0151000	x	TGCAGGCACTGGAAGGCCACCTCGGCGACGCGGTCAATCGTTCTCTTTGTTTCGGGGTCGGTGTCATAG	100.000	69	No	chr3R	35130118	35130187	-	0-26:G>C-26:G>C	1	1	-	-	0	-	0	-	0	1	1	1	-	-	1	1	1	1	1	1	-	1	1	-	1	1	0	1	1	1	1	1	1	1	1	1	1	-
5804011	SECCE3Rv1G0151150	x	TGCAGGCACCGGAACGCCACCTCGGCCACCATGTCGATAGTCTCCTTCGTCTCGCTCGCCGACGACCCG	94.203	69	No	chr3R	37003934	37004003	-	0-8:C>T-8:C>T	0	0	-	-	-	1	-	-	-	0	0	0	0	0	0	-	0	0	-	-	0	-	0	0	0	0	0	0	0	0	0	0	0	-	0	0	0	0
7513773	SECCE3Rv1G0151310	c	TGCAGGATGGCAGAATGGTTGCAGTGAAGCTATTGAAAGGATCAAAAGGCAACAGAGAAGACTTTCTGA	94.203	69	No	chr3R	38240180	38240249	+	0-32:T>C-32:T>C	0	0	-	-	1	-	1	-	-	-	0	0	0	0	0	0	0	0	0	0	0	0	0	0	-	0	0	0	0	0	-	0	0	-	0	0	0	0
3577181_B	SECCE3Rv1G0151690	o	TGCAGACGGTGGTGTCTATCTACATCGCGTCGGTCGTCGCGACCTGCTTCAGCTCGCTCACCCTGCTCT	97.101	69	No	chr3R	40672590	40672659	+	0-40:G>C-40:G>C	0	0	1	-	1	-	1	1	1	0	0	0	-	0	0	0	0	0	0	0	0	0	0	0	0	0	0	0	0	0	0	0	0	-	0	0	0	0
3585847	-	u	TGCAGTACATTGAGGAAGACGATCAGATCAGTACACACGTAGGTAACGATTGAGTCTAGCGAACATACC	100.000	69	No	chr3R	44859444	44859513	-	0-25:G>C-25:G>C	1	1	0	0	0	-	0	-	0	1	1	1	1	1	1	1	1	1	1	-	1	1	1	1	1	1	2	1	1	1	1	1	1	-	1	1	1	1
3743418	-	u	TGCAGAAAGTTCCTTAGGTTGTAAATACTCATGCGCTAATCATAAGTTTGGACACGGAAGAAACATCCA	98.551	69	No	chr3R	45209447	45209516	+	0-34:G>A-34:G>A	1	1	-	-	0	-	0	-	-	-	1	1	1	1	1	1	1	-	1	1	1	1	-	-	-	1	1	1	1	1	-	-	-	-	-	1	1	1
5801837	SECCE3Rv1G0152430	o	TGCAGAGTCAAGAGCAATCTGCCGTTATATAGCAGAAACCTACGAGCAGCGTGGGTATCCTTTCCTCCT	97.101	69	No	chr3R	47437405	47437474	-	0-6:G>T-6:G>T	0	0	-	-	1	1	1	-	1	0	0	0	-	0	0	0	0	0	0	0	0	0	0	-	0	2	0	0	0	0	0	0	2	-	0	2	2	0
4490167	SECCE3Rv1G0152430	o	TGCAGATTCAAGAGCAATCTGCCGCTATATAGCAGAAACCTACGAGCAGCGTGGGTATCCTTTCCTCTT	100.000	67	No	chr3R	47437407	47437474	-	0-67:T>C-67:T>C	1	1	-	-	-	0	-	0	-	1	1	1	-	1	1	1	1	1	1	1	1	1	1	-	1	1	1	1	1	1	1	1	1	-	1	1	1	1
3909113_Z	SECCE3Rv1G0152730	x	TGCAGCGCCTGGAGCGGGGTGACGGAGATGCAGGGCGGGCCGAAGTAGTTGCCGAGGAGCAGCGGCGCG	100.000	69	Yes	chr3R	49932141	49932210	-	0-13:G>A-13:G>A	1	1	0	-	0	0	0	-	0	1	1	1	1	1	1	-	1	1	1	1	1	-	1	1	1	1	2	1	1	1	1	1	1	-	1	1	1	1
100154484	-	u	TGCAGCTCGTCGTCGAAGCGGCCTGGGTGACGCACCCGCCGCTCGCCCGCCTCGCTGCCACGGGGACCT	95.652	69	No	chr3R	50005096	50005165	-	0-23:T>C-23:T>C	0	0	1	1	-	1	-	-	-	0	0	0	0	0	0	0	0	0	0	0	0	0	0	0	0	0	0	0	0	0	0	0	0	-	0	0	0	0
987160	SECCE3Rv1G0152760	x	TGCAGCCGCGACTTGTGCCATGACAGGCAGGAGCGGCGAAGGTTCTTCTGGACCAAGAAGGCCAAGAGG	97.101	69	No	chr3R	50117179	50117248	-	0-29:G>T-29:G>T	0	0	1	1	1	1	1	-	1	0	0	0	0	0	0	0	0	0	0	-	0	0	0	0	0	0	2	0	0	0	0	0	0	-	0	0	0	0
2271465_A	SECCE3Rv1G0152760	c	TGCAGCAGGCGGTCGAGGACGCGGAGGTGAGGGTCATCGCCGAACGGGAGGCGGCGGTCAAGGCGATAG	95.652	69	No	chr3R	50117686	50117755	+	0-40:C>T-40:C>T	0	0	1	-	-	1	-	-	-	0	0	-	-	-	-	-	0	0	-	0	-	0	0	-	-	-	0	0	-	-	-	0	-	-	-	0	-	-
1111584_Z	-	u	TGCAGTCCCTCCTATAAAACCCACCCAATCCCCACCCGTCTGAAGCACCCTCCGCCAGTTCCCCGTGTT	98.551	69	Yes	chr3R	50383427	50383496	-	0-18:A>T-18:A>T	0	0	-	-	-	1	-	-	-	0	-	0	0	0	0	-	-	0	-	0	0	0	0	-	0	0	0	0	0	0	0	0	0	-	0	0	0	0
5801772_Z	SECCE3Rv1G0152830	x	TGCAGAGTTTCTTGAGTGGAGGGAAACCTTGCAGTTGAGGCAAAAGTCTGAAGACTAGAGAGCACAACT	97.101	69	Yes	chr3R	50695251	50695320	+	0-6:G>A-6:G>A	0	0	1	1	1	-	1	1	1	0	-	0	0	0	0	0	0	-	0	0	0	0	0	0	0	0	0	0	0	0	0	0	0	-	0	0	0	0
2245896	SECCE3Rv1G0152890	i	TGCAGGTGAACGCTAATCGAAATCTCAACTGCCTCACGGCGACAGATTACCCAATTAACTCCCTCCGAG	94.030	67	No	chr3R	51197090	51197157	+	0-23:C>T-23:C>T	0	0	-	-	1	1	-	-	-	0	0	0	0	0	0	0	0	0	0	0	0	0	0	0	0	0	0	0	0	0	0	0	0	0	0	0	0	0
3570036_A	SECCE3Rv1G0153090	x	TGCAGGCACGACCGCATGACCTTCTTGAACTTGGCGTCCTTGGCATGGGCGAGCGCAGACTCGATGCTG	95.652	69	No	chr3R	52248459	52248528	-	0-28:A>C-28:A>C	0	0	1	1	1	-	1	-	1	0	0	0	0	-	0	0	0	2	0	0	0	0	2	2	2	2	0	-	2	2	0	2	2	0	2	2	2	0
5804819_Z	-	u	TGCAGGAGCTCACCGTCGCCGTGCGCCGCCGCTCGCCGTCGCCGTACGACGCCATGGGCGGTCCTCTCG	94.203	69	Yes	chr3R	54789225	54789294	-	0-11:A>G-11:A>G	0	0	1	1	1	-	1	1	1	0	0	0	0	0	0	0	0	0	0	0	0	0	0	0	0	0	0	0	0	0	0	0	0	-	0	0	0	0
3361715	SECCE3Rv1G0153860	x	TGCAGTCACCAGTTTGGCATGACCCGCCTTGGCCAAGGAGTGAGCAGCCTGTGCGCGCCCAGATGCGCC	100.000	69	No	chr3R	57508582	57508651	+	0-7:A>G-7:A>G	1	1	-	-	0	0	0	-	0	-	-	-	-	1	1	1	1	-	-	1	1	1	1	-	-	-	1	-	-	1	1	1	-	1	1	1	1	1
100074815	-	u	TGCAGAGAGGCCGCCGGTGCTTTGATGCGGCAGTCGGCGGCAGCTACGTTGCTGTGATGTAGCATCGAC	95.652	69	No	chr3R	57523362	57523431	-	0-10:C>T-10:C>T	0	0	1	-	-	-	1	-	1	0	0	0	0	0	0	0	0	0	0	0	0	0	0	0	0	0	0	0	0	-	0	0	0	-	0	0	0	-
3596148	-	u	TGCAGCGTCGCGAGCGATGCGTTGCAGCTTTGACAGCACCGACAGCCGCCCGGCAAGTGCTGCATACTG	100.000	69	Yes	chr3R	57523427	57523496	+	0-20:G>A-20:G>A	1	1	-	-	0	-	-	0	0	1	1	1	1	1	1	1	1	1	-	1	1	1	-	-	1	1	1	1	1	2	1	1	1	-	1	1	-	1
7499476	SECCE3Rv1G0154450	x	TGCAGGACGTGGGACTCGTCCTCATCGGCATACATGTACTTGTTTTGGTGGCTCCGCAGCCGCACCGTC	97.059	68	No	chr3R	60891781	60891849	-	0-23:A>G-23:A>G	0	0	-	-	1	1	1	1	1	0	0	0	0	0	0	0	0	0	0	0	0	0	2	0	2	2	0	0	2	0	0	2	2	-	1	2	2	0
3597623_Z	SECCE3Rv1G0154450	x	TGCAGTCTCTCCAGCAGCTCCCCAAGGCTCGTCCCGTTGAACAGGAACGAGTGCCCCTCATCTTCCTCA	100.000	69	Yes	chr3R	60892618	60892687	-	0-29:C>T-29:C>T	1	1	0	0	0	0	0	0	0	-	1	1	-	1	1	1	1	2	1	1	1	1	2	2	2	2	2	-	2	2	2	2	2	2	2	0	2	1
5804799_A	SECCE3Rv1G0154660	x	TGCAGCCTCCCCACCGCCGACGAAGCCGAAGGCATCTCCGCGGATCCCGCCCTCTCTCTGGCCTCGCCG	97.101	69	Yes	chr3R	62100936	62101005	-	0-40:C>A-40:C>A	0	0	-	1	1	-	1	-	1	0	0	0	0	0	0	0	0	0	0	0	0	0	0	0	0	0	2	0	0	0	0	0	0	-	0	0	0	0
985429	SECCE3Rv1G0155170	o	TGCAGTCTTCACAGCTTGGAGACCAACTAAACCTGACATGTCAAAGCACTGGGAAGACAGAAACGTACG	97.101	69	No	chr3R	64467007	64467076	+	0-49:T>C-49:T>C	0	0	1	1	1	-	1	1	1	0	-	0	-	-	0	0	0	0	-	0	0	0	0	2	0	-	-	0	-	-	-	0	0	-	-	-	-	-
1338988_A	SECCE3Rv1G0156200	c	TGCAGGACGACGACGGCCAGGCCAGAGCAGGGCAAGACGGGAAGCAGGGCGGTCTGCCGGCGGAGGCGG	97.101	69	No	chr3R	70458522	70458591	-	0-22:C>T-22:C>T	0	0	-	-	1	1	1	-	1	0	0	0	-	0	0	0	0	2	0	0	0	0	1	2	0	2	2	0	0	2	2	0	1	-	2	1	2	0
5214386_A	SECCE3Rv1G0156230	x	TGCAGCGCGACGGGGCTGAGCCCGAGCCCGCGGGTGAGGTGGAAGTTGAGCGCCAGCCACGGGAAGCAC	100.000	68	No	chr3R	70800626	70800694	-	0-68:C>G-68:C>G	0	0	-	-	1	1	1	-	1	0	0	0	0	0	0	0	0	2	0	0	0	0	2	2	2	2	0	0	2	2	2	2	2	-	2	2	2	0
5803357_Z	-	u	TGCAGCGAGAGGTTGTGCAGGGCGCCCATCAGCGCCGCGTGATCAACTCCATGAGCATCAGAGCTGGCC	94.030	67	Yes	chr3R	73493881	73493948	+	0-32:C>T-32:C>T	0	0	-	-	-	1	-	-	-	-	-	0	0	0	0	0	0	0	0	0	0	0	0	0	0	0	0	0	-	0	0	0	0	0	0	-	-	0
1013645_Z	SECCE3Rv1G0156660	c	TGCAGCTGCTGAAAGCGGCCCTGAACCCGATGAGGGAGAGGGCGCCGCCAGGGCCGTGGAAGCTGCCGA	98.529	68	Yes	chr3R	74019432	74019500	-	0-20:C>G-20:C>G	0	0	-	-	-	-	1	-	-	0	0	0	0	0	0	0	0	0	0	0	0	0	0	0	0	0	0	0	0	0	0	0	0	0	0	0	0	0
5213145	-	u	TGCAGGCGCACAAGTTCTTCACTGTCCCGATCTAAATCCTCACCCAATCAACTAATCTATTGCCCTAGT	100.000	69	No	chr3R	75107109	75107178	+	0-11:A>G-11:A>G	1	1	-	0	0	0	0	-	0	1	1	1	-	-	1	1	1	1	1	1	1	1	1	1	1	1	1	1	1	-	-	1	1	-	1	1	-	1
1003040	SECCE3Rv1G0157030	c	TGCAGAAGCTGCGGTGGTACTGCCAGATGTGCGAGAAGCAGTGCCGCGACGAGAACGGCTTCAGGTGCC	98.551	69	No	chr3R	78562622	78562691	+	0-46:C>G-46:C>G	0	0	1	-	-	-	1	-	1	0	0	0	0	0	0	0	0	2	0	0	0	0	2	2	0	2	2	0	2	2	2	0	0	-	2	2	2	0
1097385_Z	-	u	TGCAGCGTCGGCTCCCTCTTCTACGTCCTCGCCAAGGCCGTCGCGGTCTTCGGCGTGGCCGCCGACGGC	97.101	69	No	chr3R	78632398	78632467	+	0-50:C>T-50:C>T	0	0	-	-	-	1	-	1	-	0	0	0	0	0	0	0	0	0	0	0	0	0	0	0	0	0	0	0	0	0	0	0	0	-	0	0	0	0
5970996	SECCE3Rv1G0157180	c	TGCAGCGGGTCGGGCTGGGGCTCGTCTTCTCCATCCTCTCCGTGGCCTGGGCCGGCGCCTTCGAGCGGT	97.101	69	Yes	chr3R	80307219	80307288	+	0-13:G>C-13:G>C	0	0	1	-	1	-	1	-	-	0	0	0	0	0	-	0	0	0	0	0	0	0	-	-	-	0	0	0	0	0	0	0	0	-	0	-	0	0
3747783	SECCE3Rv1G0157380	x	TGCAGAGGTAGCGGTATATGATGGAGTTGGCGAGCAGCTTGGCGATGTTGCGCTTGGCATTGCAGTCCG	98.551	69	No	chr3R	81413883	81413952	+	0-28:G>T-28:G>T	0	0	1	-	-	1	1	1	-	0	0	0	0	0	0	0	0	0	0	0	0	0	0	0	0	0	0	0	0	0	0	0	0	-	0	0	0	0
5804511_Z	SECCE3Rv1G0157410	x	TGCAGGAACGACGGCAGCGAGCGTGAGGGGTGAGGTGGACAAGAGCAGTGCTCTCCTGATTGTGGCCGA	97.059	68	Yes	chr3R	81633879	81633947	+	0-10:A>G-10:A>G	0	0	-	-	-	1	-	-	-	0	0	0	0	0	0	0	0	0	0	0	0	0	0	0	0	0	0	0	0	0	0	0	0	-	0	0	0	0
100117947	SECCE3Rv1G0157460	c	TGCAGCGGCGGCGGCGGGGCAGGGCGCCGCCGCTGCCTCCAGGGCCGAACCCGCTGCCGATCGTCGGCA	95.652	69	No	chr3R	81966200	81966269	+	0-17:G>T-17:G>T	0	0	1	1	1	1	1	1	1	0	0	0	0	0	0	0	0	2	0	0	0	0	2	0	0	0	0	0	0	0	2	0	2	-	2	0	2	-
5369050_Z	SECCE3Rv1G0157540	c	TGCAGGGCCGCGTGTGGCGGCGGGGCTTCGAGAGCGGCGAGATCAAGGGGGAAGTCTACGACGACGTCG	98.529	68	Yes	chr3R	82368502	82368570	-	0-22:G>C-22:G>C	0	0	-	-	-	-	1	-	1	0	0	0	-	-	0	-	0	0	-	0	-	0	2	0	2	0	0	0	-	2	-	0	0	-	1	0	0	0
3906540_Z	SECCE3Rv1G0157540	x	TGCAGCTGCTTGAGCGCCGTGAGCTTCCGGTCCGCGTCGATCATGGCCTGCACGTTGGCCACCAGGGCA	98.551	69	No	chr3R	82368566	82368635	+	0-32:C>T-32:C>T	1	1	-	-	0	0	0	-	0	1	-	1	1	1	1	-	-	1	-	-	1	-	-	1	1	1	0	1	-	1	-	-	-	-	1	-	-	1
1114630_A	-	u	TGCAGTTCGGGCTTCCCCCTTTGACTTGCGCGCGTAGGCGTGGGGTGGTGCTTGGTGGGTGCCCATGGG	95.652	69	No	chr3R	86097234	86097303	+	0-30:C>T-30:C>T	0	0	-	-	-	1	-	-	-	0	0	0	0	0	0	0	0	0	-	0	0	-	0	0	0	0	0	0	0	0	0	0	0	-	0	0	0	0
16501752	SECCE3Rv1G0158330	c	TGCAGTTGTACATCTAAGCAAGGTGCATCAGGTTCACCTCTTATTTTGCCACGGATAGACAGGGTAGTT	97.101	69	No	chr3R	87229224	87229293	-	0-23:T>C-23:T>C	0	0	1	1	1	1	1	1	1	0	0	0	0	0	0	0	0	0	0	0	0	0	0	0	0	0	2	0	0	0	0	0	0	-	0	0	0	0
5789075	SECCE3Rv1G0158660	e	TGCAGCTGGAGGATGGTCACCTGCTCCTCCGACGGCTACGTCTCCGCGCTGTACGCCCCGCTCTTTGCC	95.652	69	No	chr3R	90026271	90026340	+	0-53:C>A-53:C>A	0	0	1	1	1	1	1	-	1	0	0	0	0	0	0	0	0	0	0	0	0	0	0	0	0	0	2	0	0	0	0	0	0	0	0	0	0	0
3905920	-	u	TGCAGCCGCCGCCCTCGCCGCTCGCGTGGCTCTTCGTCCGCGCCGACACCTTCCTCGCCCTCCCCGAGG	98.551	69	No	chr3R	90106763	90106832	-	0-8:C>A-8:C>A	1	1	-	-	-	0	-	-	-	1	1	1	-	1	1	1	1	1	1	-	1	-	1	1	1	1	1	-	-	-	1	1	1	1	1	1	1	1
3741673_Z	-	u	TGCAGGCGCGCGGCGGAGCGCCACGGTCGGCAGACGGCGCGGAGGCTGACGCGGTCGGCGTAGGAGGGA	98.551	69	Yes	chr3R	90106828	90106897	+	0-26:T>C-26:T>C	1	1	0	-	-	0	-	-	-	1	1	1	1	-	1	1	1	1	1	-	1	1	1	1	1	1	1	1	1	1	1	1	1	-	1	1	-	1
5200259	SECCE3Rv1G0158730	e	TGCAGCTCCAAGGTAAGGCAAGAAGCTTCAAGCGGTTTCATTCCTTTATGCAGATGACAGCTTTGGCTG	100.000	69	No	chr3R	90437759	90437828	+	0-17:G>A-17:G>A	1	1	-	0	-	0	-	-	-	1	1	1	-	-	-	1	1	1	1	-	-	-	-	1	-	1	-	-	2	-	-	-	-	-	-	-	-	1
5046686_Z	SECCE3Rv1G0158770	x	TGCAGCATCCTCCTGAGCAGCAAGATCCCTTCCTCGGTCCTCCCCTCCTCGAAGATCCACAGCGCCAGC	97.101	69	Yes	chr3R	90798948	90799017	+	0-31:C>T-31:C>T	0	0	1	1	-	-	-	1	1	0	0	0	0	0	0	0	0	0	0	0	0	0	0	0	0	0	0	0	0	0	0	0	0	-	0	0	0	0
3345065	-	u	TGCAGCAGCTTTGCTCTTGCTCCTCAGGGAATTAAGGGAAAGACAGATGGTTGCATCATCGGAGTCACG	100.000	69	No	chr3R	91274076	91274145	-	0-31:T>A-31:T>A	1	1	-	-	0	-	0	-	0	1	1	1	1	1	1	1	1	1	1	1	1	1	1	1	1	1	2	1	1	1	1	1	1	-	1	1	1	1
100155875	SECCE3Rv1G0158840	c	TGCAGTTCGTCGACCTGCTGGGCGGCGTGCCGGACAATTTGGCGGCCGCTGTGGGCGCCACGCTGGAGC	94.203	69	Yes	chr3R	91275240	91275309	+	0-43:G>C-43:G>C	0	0	1	-	1	1	-	-	-	0	0	0	-	0	0	0	0	0	-	-	0	0	0	0	0	0	0	0	0	0	-	0	0	-	0	0	0	0
3743464	-	u	TGCAGAAAGCAGTATCCGCCGCCTTGCCGCACCACCGAGTGTCGCCGGCCCCGGCAGACGCCAGTGCGC	98.551	69	No	chr3R	91279009	91279078	-	0-24:T>A-24:T>A	1	1	-	0	-	0	-	-	-	1	1	1	1	-	1	1	1	1	1	1	1	1	-	1	-	1	1	1	1	1	1	1	1	-	1	1	1	1
3343877	-	u	TGCAGCCTGAAAGATGTAATGTGGCCACCAAGAAGATTGTGGGATCAAATCGCAGAAAGCTCAGACTAA	97.101	69	Yes	chr3R	92959581	92959650	-	0-63:G>C-63:G>C	1	1	0	0	-	0	-	-	0	1	1	1	1	1	1	1	1	1	1	1	1	1	1	1	1	1	2	1	1	1	1	1	1	-	-	1	1	1
1673822	-	u	TGCAGGGGTACAGGTCAGTGATTCTATATTTGGCAACTATTATCTCTGCTTGTTTGCGCCACACCAGAT	95.652	69	Yes	chr3R	92961400	92961469	+	0-6:G>C-6:G>C	0	0	1	-	1	1	-	-	-	0	0	0	0	0	0	0	0	0	0	0	0	0	0	0	0	0	0	0	0	0	0	0	0	-	0	0	0	0
3342105	-	u	TGCAGGGCTGCTTTTTAATCACAAATTCACAAAGAAGAACAAGATATCAAACAATGGATGAATGTCCGA	97.059	68	No	chr3R	93397538	93397606	+	0-64:T>C-64:T>C	1	1	0	0	0	0	0	0	-	1	1	1	1	1	1	1	1	1	1	1	1	1	1	1	1	1	1	1	1	1	1	1	1	-	1	1	1	1
3908822	-	u	TGCAGCTGGCCACGGTGGTCTACTCCGGGGTGTTCAACACTGGCGTCACGTTCGTGCTCGTGTCCTGGG	100.000	69	No	chr3R	95289457	95289526	-	0-64:C>G-64:C>G	-	1	0	0	0	0	0	0	0	1	1	2	-	2	1	1	1	1	1	2	1	1	1	1	1	1	0	1	1	-	1	1	1	-	1	1	1	1
3601438	-	u	TGCAGAAGGGCACCCAGGCCCTGGCGAAGGCGTAGGCCTTCCTGGCGGCGAGCAGGGTCCGCTGCGACC	98.551	69	Yes	chr3R	95596434	95596503	+	0-25:G>C-25:G>C	1	1	0	-	0	0	0	-	0	1	1	1	1	1	1	1	1	1	1	1	1	1	1	1	1	1	1	1	1	1	1	1	1	-	1	1	1	1
2330339	SECCE3Rv1G0159490	x	TGCAGCCACTCGAGCTTGTCCCGGAGGAGACGGATGTCGTCGGCTACCCCGCTCAGCAGCGCCGCCTCC	95.652	69	No	chr3R	96349683	96349752	-	0-42:G>C-42:G>C	0	0	1	-	1	1	1	1	1	0	0	0	-	0	0	0	0	0	0	0	0	0	0	-	0	0	0	-	0	0	0	0	0	-	0	0	0	0
5796972	SECCE3Rv1G0159940	x	TGCAGCGCCCTGGCCAGGACGGCCTCCTCCGACGCCGCGTCGGTGACCTCGAAGCGGCACCCCGCGACG	97.101	69	No	chr3R	100540421	100540490	+	0-35:C>G-35:C>G	0	0	-	1	1	1	1	1	1	0	0	0	0	0	0	0	0	0	0	0	0	0	0	0	0	-	0	0	0	0	-	0	0	-	0	0	0	0
1105037	SECCE3Rv1G0159980	p	TGCAGATCTCATATCCTGCCCACATTTTGCTTTTTGCCGGAGCCATATGGACCCCTTCTCCCGTTGCCG	97.059	68	No	chr3R	101288884	101288952	+	0-64:T>C-64:T>C	0	0	-	1	1	1	1	1	1	0	0	0	0	0	0	0	0	0	0	0	0	0	0	0	0	0	0	-	0	0	0	0	0	0	0	0	0	0
3746301_Z	SECCE3Rv1G0160060	c	TGCAGCAGCCTGATGTGGCTGGACCTCAACAGCAACAGGCTCACCGGCGTGATCCCACACCGCCTCGGC	100.000	69	Yes	chr3R	102445678	102445747	+	0-29:C>T-29:C>T	1	1	0	0	0	0	0	0	0	1	1	1	1	1	-	1	1	2	1	-	1	1	2	0	2	2	2	1	2	0	2	0	1	-	2	0	1	1
5224940	SECCE3Rv1G0160060	c	TGCAGCTGAAAGTGGTAACGTCAGGTGGCCTCTGCCGAGGGCGGCGTGGGCGAACGCCGTGCTCCTGGC	97.101	69	No	chr3R	102446352	102446421	+	0-13:G>A-13:G>A	1	1	0	-	-	0	-	-	-	1	1	1	1	1	1	1	1	1	1	1	1	1	1	1	1	1	1	1	1	1	1	1	1	-	1	1	1	1
17400064_Z	SECCE3Rv1G0160060	x	TGCAGCGCCATCTCCAGGAACCTCATCATCTCCGTCTCCTCGTCGCCGGCCGCGGCCGCGACGAGCTCC	95.652	69	Yes	chr3R	102447357	102447426	-	0-5:C>G-5:C>G	0	0	1	-	1	1	1	-	1	0	0	0	0	0	0	0	0	0	0	0	0	0	0	0	0	0	0	0	0	0	0	0	0	-	0	0	0	0
5803350_Z	SECCE3Rv1G0160290	x	TGCAGTTGGTCTGCTGGTCGCCGAAGAAGGGCCAGCTGATGACGGGCACGCCGCCGCACATGCTCTCCA	97.101	69	Yes	chr3R	103929133	103929202	+	0-19:G>A-19:G>A	0	0	-	-	1	-	1	-	1	0	0	0	0	0	0	0	0	0	0	0	0	0	0	0	0	0	0	0	0	0	0	0	0	0	0	0	0	0
5803150	SECCE3Rv1G0160300	c	TGCAGCCCTTCCTCGGCGGCGACACGGCCTTCCTCCTGCGCTTCTCGTCGCAGGACGGGGAGTGGGTCA	98.551	69	No	chr3R	103944944	103945013	-	0-30:T>A-30:T>A	1	1	-	-	0	0	0	0	0	1	1	1	1	1	1	1	1	2	1	-	1	1	1	2	2	2	2	1	1	2	2	1	2	1	2	0	2	1
5207030	SECCE3Rv1G0160460	c	TGCAGGCGACGTGTTCGACCATGGACGCCATGGCACCAGCCTTACCAAGGTCGCGCAGGCCACGAGGTG	98.551	69	No	chr3R	104999233	104999302	+	0-53:C>A-53:C>A	0	0	-	-	-	-	1	-	-	0	0	0	0	0	0	0	0	2	0	0	0	0	2	2	2	2	0	0	2	2	2	2	2	1	2	2	2	0
3346685	SECCE3Rv1G0160510	c	TGCAGCACTTCATCCTTCTCTTCGGCGCGCTCGAGCTGTTTCTCTCGCAGCTTCCCGACATCCATTCGC	100.000	69	Yes	chr3R	105118828	105118897	-	0-16:T>C-16:T>C	1	1	-	-	0	0	0	0	0	1	1	1	1	1	1	1	1	1	1	1	1	1	1	1	1	1	1	1	1	1	1	1	1	-	1	1	1	1
5211055_Z	SECCE3Rv1G0160610	x	TGCAGCTGGTCGGCGGCCTGGAGCTGCTCGGCGGAGAGGCCGCCGAGGTCGTCGTCCCCGAGGCTGCCG	98.551	69	Yes	chr3R	106233286	106233355	-	0-11:G>C-11:G>C	1	1	0	0	0	-	0	0	0	1	1	1	1	1	1	1	1	1	1	1	1	1	1	1	1	1	1	1	1	1	1	1	1	-	1	1	1	1
4092032	SECCE3Rv1G0160640	x	TGCAGCACGAATCGGTTCACCTCCGCGTCCGCCGTCACCACCGTCGCCGACCCGAACAGGTGCGACCGA	98.529	68	No	chr3R	106334729	106334797	+	0-11:T>C-11:T>C	1	1	-	-	-	0	-	-	-	1	1	1	-	1	-	1	1	1	1	-	1	1	1	1	1	1	1	1	1	1	-	-	1	-	1	-	1	1
100154330	-	u	TGCAGCGTCCTGAGCACAACGCCCATCGTGTTGCCATGCGCCGGCCTTGCCACTATCTTCACCGTACAA	97.101	69	No	chr3R	107189586	107189655	+	0-17:A>C-17:A>C	1	1	0	-	-	0	-	-	-	1	1	1	-	1	1	-	-	1	1	1	1	1	1	-	1	-	1	1	1	1	-	1	1	-	1	1	1	-
3746350	-	u	TGCAGCTTCCCCTTCTCGTCCTCCACCTCCTCCTCGTTCGGTTCCGCCTCGCTCTCTTGCAGCCCGAGA	97.143	70	Yes	chr3R	107189773	107189843	-	0-13:T>C-13:T>C	1	1	-	0	-	-	-	0	0	1	1	1	1	1	1	1	1	1	1	1	1	1	1	1	1	1	1	1	1	1	1	1	1	-	1	1	1	1
5796406_Z	SECCE3Rv1G0160690	x	TGCAGCTGGTTCACCGACGACAGATCGGCCTCCGCCGACGCTTGCTGGAAGTGCTGCTGCTGGTGGCTG	100.000	69	Yes	chr3R	107449265	107449334	+	0-28:C>T-28:C>T	1	1	0	0	0	0	0	0	0	1	-	1	-	1	-	1	-	2	1	-	-	1	0	0	2	2	0	1	0	1	-	0	-	-	-	2	0	1
3905896	SECCE3Rv1G0160690	c	TGCAGCTTCCCCTCCTCGTCTTCCACCTCCTCCTCGTTCCGTTCCGCGTCGCTCTCTTGCAGCCCGAGA	98.571	70	No	chr3R	107449620	107449690	-	0-20:T>C-20:T>C	1	1	-	-	0	0	0	-	0	1	1	1	1	1	1	1	1	2	1	1	1	1	2	2	2	2	2	1	2	2	2	2	2	-	2	2	2	1
3576117_Z	SECCE3Rv1G0160690	x	TGCAGCCACCGTCGTGGTGCGAGGGGAGGAAATCGAATTCGTCTAGGACAGACTGCTGCATGCCCACGG	100.000	69	Yes	chr3R	107449686	107449755	+	0-11:T>G-11:T>G	1	1	-	-	0	0	0	-	0	1	1	1	1	1	1	1	1	2	1	-	1	-	2	2	2	2	2	-	2	2	2	1	1	-	0	2	1	1
1339427_A	SECCE3Rv1G0160900	o	TGCAGAACAAGCTGCAAGTCCCGTCGGTCCTTGGAGGGGGAGGCAAGGGCCGGAAGTGGAAGCTGTGGA	94.203	69	Yes	chr3R	109930902	109930971	+	0-19:C>T-19:C>T	0	0	-	-	-	1	-	-	-	0	0	0	0	0	0	0	0	0	0	0	0	0	0	0	0	0	0	0	-	0	0	0	0	-	0	0	0	0
5799611	SECCE3Rv1G0161000	c	TGCAGAAGGAGCACGAGCAGTCGCCGCCGCGGCCCTCGAACCGCAGGTCGCAGTTCGAGGAGATGACGA	95.652	69	Yes	chr3R	110667871	110667940	-	0-29:C>A-29:C>A	0	0	1	1	1	1	1	1	1	0	0	0	0	0	0	0	0	2	0	0	0	0	2	2	2	0	2	0	2	2	2	2	2	1	2	2	2	0
2343977	SECCE3Rv1G0161000	x	TGCAGCTGCTGGTAGCCGCCCATGCTCTCCTTCGTCCCCGTCGACGGCTCCGCCAGTCTGCGGATGTAA	95.652	69	No	chr3R	110667936	110668005	+	0-50:C>G-50:C>G	0	0	1	1	-	1	1	1	1	0	0	0	0	0	0	-	0	0	0	0	0	0	-	0	0	0	0	0	0	0	0	0	0	-	-	0	0	0
1209653	-	u	TGCAGCAGCTATCAACATGTAGCCCACCGTTTCAAGCGTAGGCTAGGGTGTCTCCTCATGCATCTCAAC	97.059	68	Yes	chr3R	110812835	110812903	+	0-54:C>G-54:C>G	0	0	1	1	1	1	1	1	1	0	0	0	0	0	0	0	0	2	0	0	0	0	2	2	2	2	2	0	2	2	2	2	2	-	2	2	2	0
3581180_Z	SECCE3Rv1G0161140	x	TGCAGGTCCTCGAGTTGTGGCCATTGTGGCCGCAGCTCGAGCATTTCCTCGCCATGCCGATGGACGGCA	100.000	69	Yes	chr3R	112522294	112522363	-	0-61:G>C-61:G>C	1	1	-	-	0	0	0	0	0	1	-	1	1	1	1	-	-	1	1	1	-	-	1	1	1	1	2	1	1	-	1	1	1	-	1	1	1	1
1235528_Z	SECCE3Rv1G0161140	c	TGCAGGTGGGCGCTGCGCCTCTCAAGAAGAGCTTCAGCATGGAGTGCCTGTCGTCATCGGCGTCGGCCT	97.101	69	Yes	chr3R	112522423	112522492	+	0-28:G>A-28:G>A	0	0	-	-	1	1	1	1	1	0	0	0	0	0	0	0	0	0	0	0	0	0	0	0	0	0	2	0	0	0	0	0	0	-	0	0	0	0
1044304	-	u	TGCAGCTAGCTAACGACGCTTTCTTATCCGTCCATCCATCTCTAGCGGGCTGCTTTAGCTAACGAGAAG	97.101	69	No	chr3R	113320682	113320751	+	0-15:A>G-15:A>G	0	-	1	1	1	1	1	1	1	0	0	-	-	-	0	0	-	2	0	-	-	-	-	-	-	1	1	-	-	1	0	2	2	2	2	1	-	-
2329927	-	u	TGCAGCAGCCAGATTTTGTGTGATTTGACGGACGCCGGTCGAGATTCAGGGAGCAAGGAACCCATCTTC	95.652	69	Yes	chr3R	113613534	113613603	-	0-16:T>C-16:T>C	0	0	1	1	1	1	1	1	1	0	0	0	0	0	0	-	0	2	0	-	0	-	1	1	-	2	2	0	0	1	0	-	0	-	2	1	-	0
5796854	SECCE3Rv1G0161270	i	TGCAGATCAGCAACGGTAACAAGAGGTGAGCAATCGATTCAGTTCAAGGATTCTGTAACTGTAATCTGC	97.101	69	No	chr3R	114626707	114626776	-	0-41:G>A-41:G>A	0	0	-	1	-	1	1	-	1	0	0	0	0	0	0	0	0	2	0	0	0	0	0	0	0	0	2	0	2	0	0	0	0	-	0	0	0	0
1687609	SECCE3Rv1G0161330	o	TGCAGCAAGAGCGGTGCAGCAGCACGGAGGATTCCCGGAGCGACCACGGCGTGGCGCCGTACTACAGCC	97.101	69	No	chr3R	115375270	115375339	+	0-15:G>A-15:G>A	0	0	-	-	1	1	1	1	1	0	0	0	0	0	0	0	0	0	0	0	0	0	0	0	0	0	2	0	0	0	0	0	0	0	0	0	0	0
7467623	SECCE3Rv1G0161480	i	TGCAGCTAGTTGAGGAAAGAGACGATTTTCTTGTCGTCTCCCCCAATTGCTTAGTGTTTTCAATCTCTA	95.652	69	No	chr3R	118203509	118203578	+	0-9:T>G-9:T>G	1	1	0	0	0	0	-	0	-	1	-	-	-	-	1	-	-	1	1	1	-	-	-	1	-	-	-	1	1	1	1	1	-	-	-	1	1	1
4094449	SECCE3Rv1G0161830	x	TGCAGGTACGAGGACGAATGGGCGGCGCCGTACAGCTGCTCCGCCCTCGTCGTCGCCATGCCCAGGCCG	97.101	69	No	chr3R	123105390	123105459	+	0-11:G>C-11:G>C	0	0	1	1	1	1	1	-	1	0	0	0	0	0	0	0	0	2	0	0	0	0	2	2	2	2	2	0	2	2	0	0	0	1	2	2	2	0
5789460_A	SECCE3Rv1G0161930	c	TGCAGTCTCAAGCCGACAAGAAGCGGTACGAGAAGGAATCTGCTGCCTACCGCGCTGCTGCCCCAGTGG	97.101	69	No	chr3R	124302479	124302548	-	0-57:C>T-57:C>T	0	0	-	1	1	1	1	1	1	0	0	0	0	0	0	0	0	2	0	0	0	0	0	0	2	2	2	0	2	2	2	2	0	-	2	2	2	0
2292066_Z	SECCE3Rv1G0162040	x	TGCAGCGCCGTCATCATCGGGTTCTCCAAGCCGAACACCATGCCCGCCATTGTCCCTCGCTGATCTCGA	95.652	69	Yes	chr3R	125852441	125852510	-	0-28:A>T-28:A>T	0	0	1	1	1	1	1	1	1	0	0	0	0	0	0	0	-	0	0	-	0	-	0	0	-	0	0	-	0	0	0	0	0	-	0	0	0	0
100142339	SECCE3Rv1G0162140	c	TGCAGCTCGCGGGTGACACCCCGGACCTCGCGCCCAAGTTCGCCTTGACCGTGCTCGGCTGTCTCGCCG	97.101	69	No	chr3R	126298422	126298491	-	0-5:C>A-5:C>A	1	1	0	-	-	0	-	-	-	1	1	-	1	-	-	-	1	1	1	-	1	1	-	-	1	1	1	1	-	1	1	-	1	1	-	1	-	1
1745516	SECCE3Rv1G0162140	c	TGCAGCTCGCGGGTGACACCCCGGACCTGCCGCCCAAGTTCGCCTTGACCGTGATCGGCTGTCTCGCCA	98.529	68	No	chr3R	126298423	126298491	-	0-28:G>C-28:G>C	0	0	1	-	-	1	-	-	-	0	0	0	0	-	0	0	-	0	0	-	0	0	0	0	0	0	0	-	-	-	0	0	0	-	0	0	0	0
4485618_Z	SECCE3Rv1G0162150	x	TGCAGTTTCCTGACGCAGCAGCAGAGGACGGCGACGAGGTAGTAGGCTGTGACCACGAACGCGAGGTCG	98.551	69	Yes	chr3R	126333567	126333636	+	0-9:C>G-9:C>G	1	1	-	-	0	0	0	-	0	1	1	1	1	1	1	1	1	1	1	1	1	1	1	1	1	1	2	1	1	1	1	1	1	-	1	1	1	1
3357199	-	u	TGCAGGTCCACACCGACCCCAACATCCCTTGCTCAGAAATCCCTAGTGGTTGGACGGTGGTCACATGGA	100.000	69	No	chr3R	126420291	126420360	+	0-5:G>A-5:G>A	1	1	-	0	-	0	0	0	0	1	1	1	1	1	1	1	1	2	1	1	1	1	2	2	2	2	2	1	2	2	2	2	2	1	2	2	2	1
3729863	-	u	TGCAGCCGGATCCCGCGTCCGTCGCGGCCTCGCTGCGCCACAAGGGGAGGGCCGAGGAACACGAGCATG	100.000	69	No	chr3R	129523429	129523498	-	0-42:A>G-42:A>G	1	1	-	-	-	-	0	-	-	1	1	1	1	1	1	1	1	1	1	-	1	-	1	1	1	1	1	-	1	-	1	1	-	-	1	1	-	1
12323154	-	u	TGCAGAAATATCTAAAACCTTTTTGTGCAGCTATCATTCTTCTTATAACCAGGCGCAAAAGTACTCGGT	98.551	69	No	chr3R	130456487	130456556	+	0-25:T>C-25:T>C	1	1	-	0	0	-	0	-	0	-	1	1	1	1	-	-	-	-	1	1	-	-	1	1	-	1	1	1	1	1	-	-	-	-	1	1	1	1
7062337	SECCE3Rv1G0162420	c	TGCAGAGGGCGCTCACGCTCACGGACGCCGAGGTGGAGAGCGGGGACGTGGTCGTGCCGGACCTCGAGT	100.000	69	Yes	chr3R	130518920	130518989	+	0-34:G>C-34:G>C	1	1	0	0	0	0	0	0	0	1	1	1	1	1	1	1	1	2	-	1	1	1	2	1	1	2	2	2	2	2	0	1	1	-	2	2	2	1
3365230	SECCE3Rv1G0162480	x	TGCAGACGCAGGGGGAGCTCAGTAACAGAGAATTCCATTGTTTTGGTGTCTAGAGTAATCATAAACTTC	98.551	69	No	chr3R	131636867	131636936	+	0-22:T>C-22:T>C	1	1	0	-	0	0	0	0	0	1	1	1	1	-	1	1	1	1	-	-	1	1	-	-	1	0	1	-	0	2	1	2	1	-	-	-	2	1
100169410	-	u	TGCAGGATCTGCATTGACACGTATAACGCCGCCAGCATAGTGCCGCCGGAAGGCCTGGACATCGCCGAG	98.551	69	No	chr3R	134217667	134217736	-	0-33:A>G-33:A>G	1	1	-	-	-	0	-	-	-	1	1	1	1	1	-	-	-	-	1	-	1	1	1	1	1	1	1	1	1	-	-	-	-	-	-	-	-	1
7513774	SECCE3Rv1G0162600	p	TGCAGGCAGAAAACGTTGATGCCTTGCTTCACCGTTGGCCTGTTCTTTTTCCTGACGTGTCGCACTTGC	97.101	69	No	chr3R	134219423	134219492	-	0-34:T>C-34:T>C	0	0	-	-	-	1	-	-	1	0	0	0	0	0	0	0	0	0	0	0	0	0	0	0	0	0	0	0	0	0	0	0	0	-	0	0	0	0
2242067	SECCE3Rv1G0162900	o	TGCAGATTCTGAGGAGGAATCTGACTCTGAGTCGTCTTAGAGATGAGTGTCTGTGCATCTCTTTTGCAT	95.652	69	No	chr3R	140630910	140630979	+	0-28:G>C-28:G>C	0	0	1	-	1	1	1	1	1	0	0	0	0	0	0	0	-	0	0	0	0	0	2	0	0	2	2	2	0	2	0	2	1	0	0	2	0	0
3587818	-	u	TGCAGACGTGGAAGCGCCACGCCATCTTCTCCGACCCGCGGAACCTCACCGCCGACTGGGCGGGCCCGA	100.000	68	No	chr3R	142851008	142851076	+	0-7:G>C-7:G>C	1	1	0	0	0	0	0	0	0	1	1	1	1	1	1	1	1	2	1	1	1	1	2	2	2	2	2	2	2	2	2	2	2	0	2	2	2	1
4092588_A	-	u	TGCAGCCAGCGCTAGCCCAGCCATGCCTGCTGACCACATGTCTGACACGGCCCCCCCTGCGCCATGTAG	97.143	70	Yes	chr3R	144930263	144930333	+	0-47:C>T-47:C>T	1	1	-	-	-	0	-	-	-	1	1	1	1	-	1	-	1	1	1	1	1	1	1	-	1	1	1	1	-	1	1	1	-	-	1	1	1	1
2250326_Z	-	u	TGCAGTGTCGAATCCACAGGGACACAGACACACAGTACTGCTCGAGCCGTCTCGTCACTCGTCTCGTCC	97.101	69	Yes	chr3R	144974219	144974288	-	0-34:G>A-34:G>A	0	0	-	-	-	1	-	-	-	0	0	0	0	0	0	0	0	0	0	0	0	0	0	0	0	-	0	0	0	0	0	0	0	0	0	0	0	0
4099437	SECCE3Rv1G0163150	c	TGCAGGGAGTAAGAGGAAGCATGAGAGCTTGAGTTTTGACAGAGTGGAAGCTGATGGTCCAGAGCCAAC	100.000	69	No	chr3R	145282483	145282552	-	0-20:A>G-20:A>G	1	1	0	0	0	0	0	0	0	1	1	1	-	1	1	1	1	2	1	1	1	1	2	2	2	2	2	1	2	2	2	2	2	-	2	2	2	1
5803133_Z	SECCE3Rv1G0163280	x	TGCAGCAGCCCACCTTCCTCCGTGAACCCCAGGCGTCCCGCGAGCGGGTAGTACTGCACCAGGGCCTGC	97.059	68	Yes	chr3R	146617165	146617233	-	0-11:A>G-11:A>G	0	0	1	-	-	1	-	-	-	0	0	0	0	0	0	0	0	0	0	0	0	0	0	0	0	0	0	0	0	0	0	0	0	0	0	0	0	0
100119071_Z	SECCE3Rv1G0163350	c	TGCAGGCGCGGAACGCGTTCGCGGAGTTCCCGGTGGGGACCGTGTGCTTGGCGATGTCGCCGGTGACGG	100.000	69	Yes	chr3R	147194803	147194872	-	0-26:T>C-26:T>C	1	1	0	0	0	0	0	0	0	1	1	1	1	1	1	1	1	1	1	1	1	1	2	1	0	1	1	2	1	2	1	2	1	-	-	2	1	1
7915346	-	u	TGCAGGACGATGGGGCCGTGGAGGTAGGAGAGCCGCTTCGTCGCGGTGGTGGCGGCGCGGTCGGGGAGG	97.101	69	Yes	chr3R	148827281	148827350	+	0-5:G>C-5:G>C	0	0	1	1	1	1	1	1	1	0	0	0	0	0	0	0	0	2	0	0	0	0	2	0	0	2	2	2	0	2	2	-	0	1	0	2	0	0
3590577_Z	SECCE3Rv1G0163600	c	TGCAGGAGAAGGAGATGATCGACAACCTCTCCAACAAGAACACGCTCATGTCCGTGCGGGAGCTCGCCA	98.551	69	Yes	chr3R	149546792	149546861	-	0-37:G>A-37:G>A	0	0	1	1	1	1	1	1	1	0	0	0	0	0	0	0	0	0	0	0	0	0	2	2	0	2	2	2	2	2	2	0	2	0	0	2	2	0
4496970	SECCE3Rv1G0163670	c	TGCAGTGGGCTACGCCGAGGGAGCCGCTCTGCCAGACGCAGGCGGACTGCGAGGACGGCGCCAACGCCA	100.000	69	No	chr3R	150148845	150148914	+	0-11:A>G-11:A>G	1	1	-	-	0	-	0	-	0	1	1	1	1	-	1	1	1	2	1	1	1	1	2	2	2	2	2	2	2	2	2	2	2	-	2	2	2	1
7087017	SECCE3Rv1G0163690	x	TGCAGCGCGGCCCAGCGCAGTGCCTCCTGCTCGTCCTCGGCCTCCCGCCAGGACCCCGACCGCGAGAAG	100.000	69	No	chr3R	150468730	150468799	-	0-20:T>C-20:T>C	1	1	0	0	0	0	0	0	0	1	1	1	1	-	1	1	1	2	1	1	1	1	1	2	0	2	2	2	2	2	2	2	2	0	2	1	2	1
3581704	SECCE3Rv1G0163700	x	TGCAGCACGAAGGTGAAGAAGCCCGAGTCCGTGTGCGCGATCAGGCCCAGCGCCCGCTTCGGGTCCGAG	98.507	67	No	chr3R	150678385	150678452	-	0-5:C>A-5:C>A	0	0	1	-	-	1	-	-	-	0	0	0	0	0	0	0	0	0	0	0	0	0	0	0	0	0	0	0	0	0	0	0	0	0	0	0	0	0
3349359	SECCE3Rv1G0163720	e	TGCAGATTTGCACCGTTAATTATGCATTTTTATGCAGGCTTCGTCGGATTTGTGCATCTTGGACTTCGA	98.551	69	No	chr3R	150960634	150960703	-	0-42:G>A-42:G>A	-	0	1	1	1	1	1	1	1	0	0	0	0	0	0	0	0	0	0	0	0	0	2	2	2	2	2	2	0	2	2	2	2	-	2	2	2	0
3580545	SECCE3Rv1G0163720	x	TGCAGGGCGACGAACACGCACTGTGTGAGCACTATGAGGACGAGGAGGAACCACCCCTTGGACACTGAC	100.000	69	No	chr3R	150961001	150961070	+	0-29:C>T-29:C>T	1	1	0	0	0	0	0	0	0	1	1	1	1	1	1	1	1	2	1	1	1	1	2	2	1	2	2	2	2	2	1	2	2	1	2	2	2	1
3363776_Z	SECCE3Rv1G0163720	c	TGCAGTTCGGCACGGCGTTCGAGCAGCTTGTCAATGCTCACCAGGACTCAAAAACAACGTTGGACTCCA	97.101	69	Yes	chr3R	150961230	150961299	-	0-59:T>C-59:T>C	1	1	0	-	0	-	0	-	0	1	1	1	1	-	1	1	1	1	-	1	1	1	1	-	1	-	1	1	1	1	1	1	1	-	-	1	1	1
17399953	SECCE3Rv1G0163720	x	TGCAGCATCCTGGCGAAAGGCACGTTGAGCACGCCGCAGATGGCCACGGGGGCCAGCGCGGGGAGCGCG	97.101	69	Yes	chr3R	150962645	150962714	+	0-20:C>G-20:C>G	0	0	1	1	1	1	1	1	1	0	0	0	0	0	0	0	0	2	0	0	0	0	2	2	2	2	2	2	2	2	2	2	2	-	2	2	2	0
3586702_Z	SECCE3Rv1G0163730	o	TGCAGTCTCTGGAGCTGTGGGACATGGTGGAGAACAGGAGCATGACCGTCGCGGCGCACGACGGTCTCA	100.000	69	No	chr3R	151414254	151414323	-	0-10:G>T-10:G>T	1	1	0	0	0	-	0	-	0	1	1	1	1	1	1	1	1	2	1	1	1	1	2	-	2	2	2	1	0	2	2	2	1	-	1	2	2	1
7062883_Z	SECCE3Rv1G0163740	i	TGCAGCAGGTCAGTTCCCAACTACTCCACGAGTGAACTAAGAGATGCAATTGAAGTGCCGGCTGTGGCA	100.000	69	Yes	chr3R	151551153	151551222	-	0-55:T>C-55:T>C	1	1	0	0	0	0	0	0	0	1	1	1	1	1	1	1	1	0	1	1	1	1	2	-	2	1	1	-	2	-	2	2	-	-	2	0	0	1
3906346_A	SECCE3Rv1G0163780	c	TGCAGCACCTCGGGTCCAGGGTTTACGAGCGGCTGCCGTCCATGTCGTCCGGCAACTTCGAGGCCGAGC	100.000	69	No	chr3R	152420097	152420166	-	0-13:G>C-13:G>C	1	1	0	0	0	0	0	0	0	1	1	1	1	1	1	1	1	1	-	1	1	1	2	1	-	0	2	0	0	2	-	1	2	-	2	2	2	-
5800066_Z	SECCE3Rv1G0163820	x	TGCAGGGGACCCTGGGGCCGCTGAAGGAGGCGCCCAGGTCGGCGAGGCGGTTCAGCTTGCCGTGCTCCG	100.000	69	Yes	chr3R	152833159	152833228	+	0-25:G>C-25:G>C	1	1	0	0	0	0	0	0	0	1	1	1	-	1	1	1	1	0	1	1	1	1	2	2	2	2	2	2	1	2	-	2	1	-	2	2	2	1
3899071_B	SECCE3Rv1G0163840	c	TGCAGCCAGATCTTCCCGCACTTCCAGGCCAAGTCCAAGCTCCTCCACGCGCGGCTGGCCGATTCCACC	100.000	68	Yes	chr3R	153236698	153236766	+	0-68:C>T-68:C>T	0	0	1	1	1	1	1	1	1	-	0	0	0	-	0	0	-	2	0	0	0	0	2	2	2	2	0	-	1	2	2	-	1	-	2	2	2	0
5501534_Z	SECCE3Rv1G0163870	c	TGCAGCTCAACGCCCACGTGGCGAGCTCGCTGGTCCTCATGTACGCGGCCAGGGGCGACGGCGTGACGG	98.551	69	Yes	chr3R	153527359	153527428	+	0-22:G>C-22:G>C	0	0	1	1	1	1	1	1	1	0	0	0	0	0	0	0	0	0	0	0	0	0	0	0	0	-	0	-	0	-	0	-	0	-	0	0	0	0
1092026	SECCE3Rv1G0163950	x	TGCAGAACTGGTCGGCGAAGCAGGGCCATGTCAGCGTCGGCACGCCGTGGGAGATGGCCTCCAGCGTGG	95.652	69	No	chr3R	154005078	154005147	+	0-28:T>C-28:T>C	0	0	1	1	1	1	1	1	1	0	0	0	0	0	0	0	0	2	0	0	0	0	0	2	2	2	2	0	2	2	0	0	0	-	0	2	2	0
2362285_Z	SECCE3Rv1G0163950	x	TGCAGCGGCTCCGCCATCTTCCAGATGGCCTGGAAGAAGGCGAGGTACGTGGTACTGCTGACGTCGTCG	97.101	69	Yes	chr3R	154005947	154006016	+	0-11:C>G-11:C>G	0	0	-	1	1	-	1	-	1	0	0	0	0	0	0	0	0	0	0	0	0	0	0	0	0	0	0	0	0	0	0	0	0	-	0	0	0	0
100118613	SECCE3Rv1G0164110	c	TGCAGGACAATCTGGAGTGGGAGGATGTGCAGTGGTCGCAGACCGGCGTCTGGGTTTCTGGGAAGGAGT	97.101	69	No	chr3R	157118266	157118335	-	0-25:T>C-25:T>C	0	0	1	1	1	1	1	1	1	0	0	0	0	0	0	0	0	0	0	0	0	-	0	0	0	0	0	1	2	2	0	2	0	-	2	2	0	-
3893277_Z	SECCE3Rv1G0164550	o	TGCAGGAGGAGTTCATGGACGACATAAACCTCTTCTCGGTGATCACTGTGCTGTCCTTCCTGCTGTCCT	98.551	69	Yes	chr3R	164530808	164530877	-	0-40:G>A-40:G>A	0	0	1	-	-	1	-	-	-	0	0	0	0	0	0	0	0	0	-	0	0	0	0	0	0	0	0	0	0	0	0	0	0	-	0	0	0	0
4093735_A	SECCE3Rv1G0164760	c	TGCAGACGGCCTACCGCGTCAACGTGGGCGGCCAGGCCGTCGCGCCCGACGACGACGCGCTCTGGCGAG	100.000	69	No	chr3R	165798267	165798336	-	0-33:A>C-33:A>C	1	1	0	0	0	0	0	-	0	1	1	1	-	1	1	-	-	-	-	1	-	-	1	1	-	0	1	-	0	2	0	2	1	-	1	0	2	-
3591218	SECCE3Rv1G0164860	c	TGCAGCAGCTCTCCAGGGTGCTCACCTCCCTCGGGTACAACGAGATGGCGTCGGAGGCGCCGCTCCTCG	100.000	69	No	chr3R	167223496	167223565	+	0-49:G>C-49:G>C	1	1	0	0	0	0	0	0	0	1	1	1	1	1	1	1	1	2	1	1	1	1	2	2	2	2	2	2	2	2	2	2	2	-	2	2	2	1
3579150	SECCE3Rv1G0165090	x	TGCAGAATTCGTCGTTGCGGCCGAGGCAGGAGAGGATCCCCGAGTTCCAGCTTTCCCGCGGCGCGGCGC	98.551	69	No	chr3R	169566265	169566334	-	0-40:C>A-40:C>A	1	1	-	0	0	-	0	-	0	1	1	1	1	1	1	1	1	1	-	1	1	1	1	1	1	1	2	0	1	1	1	1	1	-	1	1	1	1
995145	SECCE3Rv1G0165180	x	TGCAGCCACTTCCCCCTGGGCTTCTCCTCCAGGTTCTCCTTGTGCTGCTGGATCGTACCGTCGGGGAAC	97.101	69	Yes	chr3R	170459731	170459800	+	0-56:A>G-56:A>G	0	0	1	-	-	1	1	1	-	0	0	0	0	0	0	0	0	0	0	0	0	0	0	-	0	-	0	0	0	-	0	0	0	-	0	0	0	0
3907735_Z	SECCE3Rv1G0165330	o	TGCAGGGCAAGAAGGCGACGACGTGCGCGTCCATGGCCGGGCTGCTCGCGGACGGCAGCGAGTGCGAGA	98.551	69	Yes	chr3R	173212483	173212552	-	0-28:G>A-28:G>A	1	1	0	-	0	0	-	0	-	1	1	1	1	-	-	1	-	1	-	-	1	-	-	1	1	1	1	-	-	1	1	1	1	-	-	1	1	1
5799700	SECCE3Rv1G0165380	x	TGCAGATTGCCAAGGTCGAAGAGGCTGCTCGGTATGCTCCCCTCGAGGCCGTTGGAGTGGAGGTTGAGC	97.101	69	Yes	chr3R	173591921	173591990	-	0-8:G>A-8:G>A	0	0	1	1	1	1	1	1	1	0	0	0	0	0	0	0	0	2	0	0	0	0	0	2	2	2	2	2	2	0	-	0	0	0	2	2	2	0
3364264_Z	SECCE3Rv1G0165480	x	TGCAGCTTCTGCTGGACCATGGCGTTGTGGCGCTGCGCGAAGTCGTTGTAGGTCTTGAGGCAGCCGACG	100.000	68	Yes	chr3R	174822283	174822351	+	0-50:G>C-50:G>C	1	1	0	-	0	0	0	0	0	1	1	1	1	1	1	1	1	1	1	1	1	1	1	1	1	1	1	1	1	1	1	1	1	-	1	1	1	1
2253658	SECCE3Rv1G0165480	x	TGCAGAGTAAAGGCTTGAGCTTCTCGAACCAGTCGAGCTGCACGCTGAGCGACAGGTTCGTCCAGAGCT	94.203	69	Yes	chr3R	174822825	174822894	+	0-7:T>C-7:T>C	0	0	1	1	1	1	1	1	1	0	0	0	0	0	0	0	0	2	0	0	0	0	0	2	2	2	0	0	2	2	0	-	0	-	2	2	2	0
3883372_Z	SECCE3Rv1G0165550	o	TGCAGGTGACCCAGAAGGAGGTCCCCACGCACAAGGCGATGGGGGTGCCGCTAAACGCGTACATGCTCC	97.101	69	No	chr3R	175656112	175656181	-	0-46:G>A-46:G>A	1	1	-	0	0	0	0	-	0	1	1	1	1	1	1	1	-	1	1	1	1	1	-	-	1	1	2	1	1	1	1	1	1	-	1	1	1	1
2245252_A	-	u	TGCAGGGGAGCATTTATGGCCTCATGTGCTTCTCATGCATGCTCCGATCTGAGGAGGGCAACTGGCCGC	97.101	69	No	chr3R	176594893	176594962	-	0-17:G>A-17:G>A	0	0	-	1	1	1	1	1	1	0	0	0	0	0	0	0	0	2	0	0	0	0	2	0	2	2	2	2	2	0	2	2	2	-	2	2	2	0
3736614_A	-	u	TGCAGCACAACGACGCTGCTCAGCGCGTTGGCGGCATCCTTCGCCTGCTGCTTTTTCCTCGTCGTCATC	100.000	69	Yes	chr3R	176660731	176660800	+	0-11:G>C-11:G>C	1	1	0	0	0	0	0	-	0	1	1	1	1	1	1	-	1	2	1	-	1	1	1	2	0	2	2	2	0	2	0	1	-	1	0	2	2	1
3594557_Z	SECCE3Rv1G0165670	x	TGCAGGTGTACCAGATGGCGAGGTAGATGAGGAAGGTGAGGATGCCGATGGCGAAGGAGAGGCCCATGA	98.551	69	Yes	chr3R	177242519	177242588	+	0-6:T>C-6:T>C	0	0	1	-	1	1	1	1	1	0	0	0	0	0	0	0	0	0	0	0	0	0	0	0	0	0	0	0	0	0	0	0	2	-	0	0	0	0
7513590	SECCE3Rv1G0165830	x	TGCAGGCTGGCCTCGAGCAGCGCGGCCTGCTTGCCGACGTCGGCGTCGGCTACGAAGCCGCCGAACCGA	97.015	67	No	chr3R	179710660	179710727	-	0-11:C>G-11:C>G	0	0	1	-	1	1	1	-	1	0	0	0	0	0	0	0	0	0	0	0	0	0	0	0	0	0	0	0	0	0	0	0	0	0	0	0	0	0
5488855_Z	SECCE3Rv1G0165840	x	TGCAGTAGGCCTCCATCTGCGCCCTGATGGCGTCCACGTCGCGCCACTTGCGCCACCGCGCCGTGGCGA	98.551	69	Yes	chr3R	179717247	179717316	-	0-42:G>C-42:G>C	0	0	-	-	1	-	1	-	1	0	0	0	0	0	0	-	0	0	0	0	0	0	-	0	0	0	0	0	0	0	0	0	0	0	0	0	-	0
5801809_A	SECCE3Rv1G0165900	x	TGCAGAGGCGGTCGGTGGCGAGCCTGCCCTTGTGGGTGCTGCTCTTGTACTCCTTCCAGGTGAACTCCC	95.652	69	Yes	chr3R	180116394	180116463	-	0-25:G>C-25:G>C	0	0	-	-	1	1	1	1	1	0	0	0	0	0	0	0	0	2	0	0	0	0	2	2	2	2	2	2	2	0	0	2	2	-	2	2	2	0
5799850	SECCE3Rv1G0166000	x	TGCAGCGTGCGGAAGCAGAGGTTATCCTCCCCGAACGACTTCTCGATCACCTCGCCCTGGACGGTCACC	98.529	68	Yes	chr3R	181553101	181553169	+	0-61:C>T-61:C>T	0	0	1	1	1	1	1	1	1	0	0	0	0	0	0	0	0	2	0	0	0	0	2	2	2	2	2	2	2	2	2	2	2	0	2	0	2	0
5796596	SECCE3Rv1G0166000	x	TGCAGTGCCTCGTCGATCTCCTGCTTCTCGTTCTCGGACACGCCCTCCACGCACAGCTGCGTCAGGCAC	97.101	69	Yes	chr3R	181554803	181554872	+	0-5:T>G-5:T>G	0	0	1	1	1	1	1	1	1	0	0	0	0	0	0	0	0	2	0	0	0	0	2	2	2	2	2	2	2	2	2	2	2	2	2	2	2	0
3592785_Z	SECCE3Rv1G0166100	c	TGCAGGACGGGTTCTACGGCACCAGCACCAACTGCACCGTCGACGTCGAGGCCGTCGTGCGGGGCGTCG	100.000	69	Yes	chr3R	182971235	182971304	+	0-10:G>C-10:G>C	1	1	-	-	0	0	0	-	0	1	1	1	1	1	1	1	1	1	1	1	1	-	1	1	1	1	2	0	1	1	1	1	1	-	1	1	1	1
17396826	SECCE3Rv1G0166200	c	TGCAGTCCGTGGTGAAGGAGACGCTCCGCCTCCGCATGGCCATCCCGCTCCTCGTGCCCCACATGAACC	95.652	69	Yes	chr3R	184079539	184079608	+	0-10:G>C-10:G>C	0	0	1	1	1	1	1	1	1	0	0	0	0	0	0	0	0	2	0	0	0	0	2	2	2	2	2	2	2	2	2	2	2	2	2	2	2	0
100139472_Z	SECCE3Rv1G0166320	x	TGCAGCCACTTTTCTCCCGGAGTCCTCGGCCGCCGATCTTGTTCCTGAGCTTCCTTACAGCCTCCCATC	94.203	69	Yes	chr3R	185336271	185336340	-	0-8:C>G-8:C>G	0	0	-	-	1	1	1	-	1	0	0	0	0	0	0	0	0	0	0	0	0	-	0	0	0	0	0	0	0	0	0	0	0	0	0	0	0	0
3591750_Z	SECCE3Rv1G0166480	c	TGCAGCTCGCGCAGTTCCCCTATGATGCGGAGGCCATTCAGTCCGCGGACGCCGCCGTCGTCGCGGAGC	95.652	69	Yes	chr3R	187170670	187170739	-	0-22:T>C-22:T>C	0	0	1	-	1	1	1	-	1	0	0	0	0	0	0	0	0	0	0	0	0	0	0	0	0	0	0	0	0	0	0	0	-	-	0	0	0	0
1043080	SECCE3Rv1G0166620	x	TGCAGCATTTCCGCTCCTACTTCCGAAGGAAAAACAGGAGTACACAGGCATAGAGTCGCCATGCGTGCT	95.652	69	No	chr3R	189444077	189444146	-	0-30:A>T-30:A>T	0	0	1	1	1	1	1	1	1	-	0	0	-	-	0	0	0	0	-	0	0	0	0	-	-	-	0	0	0	0	-	0	0	-	0	0	-	0
5788990	SECCE3Rv1G0166760	c	TGCAGCGGGTTCTCCCCGCGGGGGTTCTCGCCGCGCGGGCTGGAGGTGCTGTCGCCGAGCATGCTCGAC	100.000	69	Yes	chr3R	192429710	192429779	-	0-65:C>G-65:C>G	1	1	0	0	0	0	0	0	0	1	1	1	1	1	1	-	1	1	1	1	1	1	2	2	0	2	2	0	-	1	2	-	1	-	2	0	-	1
7513888_A	SECCE3Rv1G0166850	i	TGCAGAAACACAGACACAGACGCCGATCCGCGTGAGCCAAAACAGTTGAAGGACCGGCGGGATGGCACG	95.652	69	No	chr3R	194406308	194406377	-	0-47:G>C-47:G>C	0	0	-	1	-	1	1	1	-	0	0	0	0	0	0	0	0	2	0	0	0	0	2	2	2	2	0	0	2	1	2	2	2	-	2	2	2	0
6027828	SECCE3Rv1G0166860	x	TGCAGGCGGCCGGACTCCTTGCGCTGCTTCTCCCGGCAGCGGCGGTTCTGGAACCACACCTTGATCTGC	97.101	69	No	chr3R	194416645	194416714	-	0-11:G>C-11:G>C	0	0	1	1	1	1	1	1	1	0	0	0	0	0	0	0	0	0	0	0	0	0	0	0	0	2	2	0	0	2	0	0	0	-	0	0	-	0
3587458	SECCE3Rv1G0166890	x	TGCAGGTGGTGGTAGAAGGTGAGGTTGCCGTCGTAGACGTGGAGCATGAGCGTCGTCGCCTGCCGCTCC	100.000	69	No	chr3R	194465352	194465421	+	0-47:G>C-47:G>C	1	1	0	-	-	0	0	-	-	1	1	1	1	1	1	1	1	1	1	1	1	1	1	1	1	1	1	1	1	1	1	1	1	-	1	1	1	1
3344611_Z	SECCE3Rv1G0166900	x	TGCAGGTCGTGGTAGAAGGTGAGCCTGCCGTCGTAGACGTGGAGCATCAGCGTCGTCGCCTGCCGCTCC	100.000	69	Yes	chr3R	194529833	194529902	+	0-6:T>C-6:T>C	1	1	0	0	-	0	0	-	0	1	1	1	1	1	1	1	1	1	1	1	1	1	1	1	1	1	2	2	1	1	1	1	1	-	1	1	1	1
5796237_Z	SECCE3Rv1G0166990	x	TGCAGCCGCGCCTCGAGCGCCTCCTTGGGCGTGCCCCGCACGGGCTCGCACTCGAACTCCCACCGCAGC	98.529	68	Yes	chr3R	195528071	195528139	+	0-34:C>T-34:C>T	0	0	1	1	1	1	1	1	1	0	0	0	0	0	0	0	0	2	0	0	0	0	2	2	2	2	2	2	2	0	2	2	2	-	2	2	2	0
1022366	SECCE3Rv1G0167260	x	TGCAGATCTCGGTGGGCTCTGCCATGGCGCCGTTGCCGTAGTCCCCGCAGGCGAGCCGCTTGGTCACCG	97.101	69	Yes	chr3R	200282798	200282867	+	0-12:T>C-12:T>C	0	0	-	1	1	1	1	1	1	0	0	0	0	0	0	0	0	2	0	0	0	0	2	2	0	2	0	0	2	2	2	2	2	-	2	2	2	0
2259699	SECCE3Rv1G0167290	p	TGCAGTTCGACAAGCACTTCTCCGAGACGTGCCGCCGGGACCGCTTCTGCCTGCGCTGCGTCGCGGCTT	95.652	69	No	chr3R	200623170	200623239	-	0-13:G>C-13:G>C	0	0	1	-	1	1	1	1	1	0	0	0	0	-	0	0	0	0	-	0	0	0	0	0	-	0	2	2	0	0	0	0	0	-	0	-	0	0
1220054	-	u	TGCAGGGAGCTATCTGTACAAGCAGTACGTGATCGCGGAGCCCGAGGTGACCGCGGTGGGTCGCGATCC	97.101	69	No	chr3R	201505961	201506030	-	0-31:A>G-31:A>G	0	0	1	1	1	1	1	1	1	0	0	0	0	0	0	0	0	2	0	0	0	0	2	2	0	2	2	1	2	2	2	2	0	-	2	2	0	0
5970997	SECCE3Rv1G0167420	c	TGCAGCGGTACCGGCAGAAGGCGGACTTCGTCGTCTGCGCGTCCCTCGGCAAGCAGGGCTACGGCAACG	95.652	69	No	chr3R	201818817	201818886	-	0-29:G>T-29:G>T	0	-	1	1	1	1	1	1	1	0	0	-	-	-	0	0	0	0	0	0	-	-	-	-	-	1	1	1	1	1	0	0	2	-	2	2	2	-
3585916	SECCE3Rv1G0167530	x	TGCAGCGCGTCCGCGTTGGCGTCGGCCGCGGCGGCGTTGAGCTCGACGAAGACCACGTAGTGGCCCGAG	94.030	67	Yes	chr3R	204356415	204356482	+	0-5:C>A-5:C>A	1	1	-	-	0	-	0	0	0	1	1	1	1	1	1	1	1	1	1	1	1	1	1	1	1	1	1	1	1	1	1	1	1	1	1	1	1	1
5789078	SECCE3Rv1G0167530	c	TGCAGCTGGCCGTGGACGCCGCCGCCGCCAAGTTCCTCGCCGCCGAGAAGCTGGAGGTGGTGGACTACA	97.101	69	No	chr3R	204356509	204356578	-	0-40:C>G-40:C>G	0	0	1	1	1	1	1	1	1	0	0	0	0	0	0	0	0	2	0	0	0	0	2	2	2	2	2	2	0	2	2	2	2	0	2	2	2	0
100119545	SECCE3Rv1G0167530	x	TGCAGGTCCTGCTCGCTGTTCTTGTCGATGTTGATGGACAGCGCCAGGTTCCGGCGGCACACGAACTTG	95.652	69	No	chr3R	204356574	204356643	+	0-44:C>A-44:C>A	0	0	1	-	-	1	-	-	1	0	0	0	-	0	0	0	0	0	0	0	0	-	-	0	0	0	2	2	2	0	0	0	0	-	0	0	-	0
3351750_Z	SECCE3Rv1G0167530	c	TGCAGCCCCGACGAGGTGATCTTCGGCGCCGACTTCGCGCAGTCGCTCTACTGCCACCTGCTCTGCGGC	98.551	69	No	chr3R	204360016	204360085	-	0-20:C>A-20:C>A	1	1	-	-	0	-	0	-	0	1	1	1	1	1	1	1	1	1	1	1	1	1	1	1	1	1	2	2	1	1	1	1	1	-	1	1	1	1
7513605_Z	SECCE3Rv1G0167770	c	TGCAGTTCCTCAACCTCTCCAACAACCACCTCGACGGCCCCGTGCCCAGGTCCCTGCTCAGGTTCTCGG	95.652	69	Yes	chr3R	208177647	208177716	-	0-19:C>A-19:C>A	0	0	-	-	-	1	-	-	-	0	0	0	0	0	0	0	0	0	0	0	0	0	0	0	0	0	0	0	0	0	0	0	0	-	0	0	0	0
5498386_Z	SECCE3Rv1G0167770	c	TGCAGGTGCTCGACCTCTCCTTCAACGGCTTCAACGGCACCCTGCCCGGGGCGCTCTCCAACCTCACCC	98.551	69	Yes	chr3R	208177785	208177854	-	0-32:A>G-32:A>G	1	1	-	-	-	0	-	-	-	1	1	-	1	1	-	-	-	1	-	1	1	1	1	1	1	1	1	1	-	1	-	-	1	-	1	1	1	1
3580725_Z	SECCE3Rv1G0167830	c	TGCAGATCCAGGGCGCGATGAGGGTGGTCGAGGCCACCAACGACGACAGGAAGCTGAGGGTATACATGT	100.000	69	Yes	chr3R	208746749	208746818	+	0-10:G>A-10:G>A	1	1	-	0	0	-	0	0	0	1	1	1	1	1	1	1	1	1	1	1	1	1	1	1	1	1	2	2	1	1	1	1	1	1	1	1	1	1
3353497_A	SECCE3Rv1G0167830	x	TGCAGAGGGACCCTCCCACGGAAGCCGGATGTACGGAATTGTCCACTCTATCCCCTTGGCCAGCTCGTA	97.101	69	No	chr3R	208748185	208748254	-	0-27:G>A-27:G>A	0	0	1	1	1	1	1	1	1	0	-	0	0	0	-	0	-	0	-	0	0	-	2	0	0	0	0	0	1	-	0	-	-	-	-	2	-	0
5219466	SECCE3Rv1G0167830	c	TGCAGATCCATTCGTGGGCTACTCCACCATGCCAGCCATTGCGTACTCGGAGCTGGTGGACAGGAGTGA	97.101	69	No	chr3R	208748250	208748319	+	0-33:A>G-33:A>G	0	0	1	-	1	-	-	1	1	-	-	0	0	0	-	-	-	0	-	0	0	0	0	-	0	0	1	2	0	0	0	-	0	-	-	0	0	-
3363064	SECCE3Rv1G0167830	x	TGCAGCAGCCTGCCCGTCGTGATGCCCAGCGACAGGAACAGGAGCAGGGCCACCAGGAACGCCGTCAAG	98.551	69	No	chr3R	208749110	208749179	-	0-41:G>C-41:G>C	0	0	-	-	1	1	1	-	1	0	0	0	0	0	0	0	0	0	0	0	0	0	0	0	0	0	2	2	0	0	0	0	0	0	0	0	0	0
5208648	SECCE3Rv1G0167830	c	TGCAGTACAAGGAGGTGCACCAGGAGGGGCAGGAGCACCGCTGGTACCAGGAGATCGTCAGGCGAACGC	100.000	69	Yes	chr3R	208749175	208749244	+	0-64:A>G-64:A>G	1	1	0	-	-	0	0	0	0	1	1	1	1	1	1	1	-	2	1	1	-	1	2	0	2	2	1	1	2	2	2	2	2	-	2	2	2	1
3584104	-	u	TGCAGCACGCATGGTGGGGGTGGAAGCTGGAAAGATCCTGCTGATGCTAGTGCTAGTGCTACCAACCGA	98.551	69	No	chr3R	209329753	209329822	+	0-11:T>C-11:T>C	1	1	0	0	0	0	0	-	0	1	1	1	1	1	1	1	1	1	1	1	1	1	1	1	1	1	1	1	1	1	1	1	1	1	1	1	1	1
7086976_Z	SECCE3Rv1G0167980	x	TGCAGCCGCGACTTCACCACGTCCAGCGGGTAGCAGCAGACCCAGCTGGCGACCCCCGCGAGGCCGCCG	100.000	69	Yes	chr3R	213030158	213030227	+	0-7:G>T-7:G>T	1	1	0	0	0	0	0	0	0	-	1	1	1	1	1	1	1	2	1	1	1	1	2	2	2	2	2	2	2	2	2	2	2	-	2	2	2	1
3343083_A	SECCE3Rv1G0168080	x	TGCAGAATGGCCCAGCACCGATGCCAATGGTTGGGATCTTCAATGCTGATGTTGCAGCTGCTGCCACCG	100.000	69	No	chr3R	214490550	214490619	+	0-37:C>T-37:C>T	1	1	-	0	0	0	0	-	0	1	1	1	1	1	1	1	1	2	1	1	1	-	2	2	2	2	1	1	2	2	2	2	1	-	2	2	2	1
1019008_A	-	u	TGCAGCGGGCATTGTGTCTCCCCTCCGCGTGTACATGCTGCGACGATGATTCAATGCGGTGGATGGAGG	95.652	69	No	chr3R	217012490	217012559	+	0-24:C>T-24:C>T	0	0	-	1	1	1	1	-	1	0	0	0	0	0	0	0	0	2	0	0	0	0	2	2	0	2	0	0	2	2	0	0	0	0	0	2	2	0
7467786	SECCE3Rv1G0168390	o	TGCAGCTGGAGAAGTTCTACCAGCCGAAGAAGAGCCGGCACGTCGCATGGGTGACCATGCACGGCGAGA	95.652	69	No	chr3R	220095352	220095421	-	0-5:C>T-5:C>T	1	1	-	-	0	-	0	-	0	1	1	1	1	1	1	1	1	1	1	-	1	1	2	2	0	2	1	1	2	0	2	1	1	-	0	2	2	1
3745761_A	SECCE3Rv1G0168550	o	TGCAGGTCCACGACGGCCTGCTCTACACCGGGAGCACCCCGCTCGACGGCGCGTCGGTCAAGGTGCTTT	98.551	69	No	chr3R	223057306	223057375	-	0-16:C>G-16:C>G	1	1	0	0	0	0	0	0	0	1	1	1	1	1	1	-	1	1	1	1	1	1	1	2	1	2	2	2	1	2	2	2	1	-	2	1	0	1
1128312	-	u	TGCAGTACGGCGTGCCACTATCAGGTGCTCTCTGACAAGGACTGACGGAAGTGTGCACTGAACCTTGCT	97.143	70	No	chr3R	224225363	224225433	+	0-32:T>C-32:T>C	0	0	-	-	1	1	1	-	1	0	0	0	0	0	0	0	0	0	0	0	0	0	0	0	0	0	0	0	0	0	0	0	0	-	0	0	0	0
5212729_Z	SECCE3Rv1G0169050	p	TGCAGGCTCCGTAACTAGAAATAGGTAACAAGGTGGGGGTAGTAGTTTGCTTTCCTGAGTGCGGGGAAG	100.000	69	Yes	chr3R	230448493	230448562	+	0-10:G>C-10:G>C	1	1	0	0	0	0	0	0	0	1	1	1	1	1	1	1	1	1	1	1	1	1	-	1	-	1	1	1	1	1	1	-	1	-	1	1	1	1
17394199	-	u	TGCAGCCTGTACCCCTCCAGCGCAGCTTGCAAGCATCCACGACCCATTCATCATTTTCTGGCTGCTCCG	97.015	67	No	chr3R	231553158	231553225	-	0-21:G>T-21:G>T	0	0	1	1	1	1	1	1	1	0	0	0	0	0	-	0	0	0	0	0	0	0	2	0	2	0	2	2	2	2	0	2	2	-	2	2	0	0
3581230	SECCE3Rv1G0169100	c	TGCAGACCATGGAGTTCAACGCGGAGCCGACGGACGCGCGGTCCATGTCGTTCGTGGGCACCCACGAGT	98.551	69	No	chr3R	232420008	232420077	+	0-37:G>C-37:G>C	0	0	-	1	-	1	1	-	1	0	0	0	0	0	0	0	0	0	0	0	0	0	0	0	0	2	2	2	2	2	0	0	0	-	0	0	0	0
3344623	-	u	TGCAGCCTCCGTTGCTCAGCCATGAAATCGTTCCTCATTTGGCTCATCATGTAGATGATGTAGTTCTCC	100.000	69	No	chr3R	233015651	233015720	-	0-29:G>A-29:G>A	1	1	-	0	0	0	0	-	0	1	1	1	1	1	1	1	1	2	1	1	1	1	2	2	2	2	1	1	2	2	2	2	2	-	2	2	2	1
1206595	-	u	TGCAGCGCATCTTGGCCATGTTCACTGCTGGGTTCCTTCCAGCTCACCAAGCCCAAACCACCCGCATCC	95.652	69	No	chr3R	233033405	233033474	-	0-8:A>T-8:A>T	0	0	-	1	1	-	1	-	1	0	0	0	0	0	0	0	0	0	0	0	0	0	2	0	0	2	2	2	2	2	0	2	0	-	2	2	2	0
17380914	SECCE3Rv1G0169560	i	TGCAGCTCATGACAACGAGTTCAGCAAAAACGACCTAATCAGAGACGTGGCGATACTGTACAGAGACGG	95.652	69	No	chr3R	238197096	238197165	-	0-30:C>T-30:C>T	0	0	1	1	1	1	1	1	1	0	0	0	0	0	0	0	0	2	0	0	0	0	2	0	2	2	2	2	2	0	0	2	2	2	2	2	0	0
100141103_Z	SECCE3Rv1G0169560	o	TGCAGGTGCTCGGCATGGTGCTCACCGGCGCCGCGGCGGCCGCGGCCGCCATATCGGCCCTGGGGAAGA	100.000	69	No	chr3R	238197161	238197230	+	0-6:T>C-6:T>C	1	1	0	0	0	0	0	-	0	1	1	-	-	-	1	-	1	2	1	1	1	1	2	2	2	-	1	2	-	2	1	0	-	-	1	2	1	1
16513828	-	u	TGCAGCGTTTTGTGCCATCTGAATTCGGCTGTGACGTGGAGCATCATGCCGAACACACTCTCGAGCCGA	97.059	68	No	chr3R	238237151	238237219	+	0-58:T>C-58:T>C	0	0	1	1	1	1	1	1	1	0	0	0	0	0	0	0	0	2	0	0	0	0	2	2	2	2	2	2	2	2	2	2	2	-	2	2	2	0
3595814	SECCE3Rv1G0169590	x	TGCAGATGATGGTGTGAGGAATCCCTGCGTCTCTGATGGCTCGCCGAACTCGAAGTTTGGATTCTACTA	100.000	69	No	chr3R	238237232	238237301	-	0-36:T>G-36:T>G	1	1	0	0	0	0	0	0	0	1	1	1	1	1	1	1	1	2	1	1	1	1	2	2	1	2	2	2	2	2	2	2	2	-	2	2	2	1
3583158	SECCE3Rv1G0169700	x	TGCAGAATTGGCTGAGCACGGGGTGGTGTTTCGGGCGGATGTAGCGGCGAAACGCGGACTCGATGCGGC	100.000	69	Yes	chr3R	240168480	240168549	+	0-7:T>C-7:T>C	1	1	-	-	0	-	0	-	0	1	1	1	1	1	1	1	1	2	1	1	1	1	2	2	2	2	2	2	2	2	2	2	2	-	2	2	2	1
3909705_Z	SECCE3Rv1G0169730	i	TGCAGGTGGGACCACAATATTTGAAGTCGTGCCGCTAGCATGTGCAGCAGCGCAAATGTGGCTGAATTT	100.000	69	No	chr3R	240495301	240495370	+	0-14:C>G-14:C>G	1	1	-	0	0	0	0	-	0	1	1	1	1	-	1	1	1	2	1	1	1	1	1	2	2	2	2	2	2	2	2	1	2	-	2	2	2	1
5498052_Z	SECCE3Rv1G0169940	x	TGCAGGAGCTGGCCGTCGGTCCAGTCGTGGCCGAAGGCGCTGTGTGCGGCTGCGGTGGTACTATCAATT	100.000	69	No	chr3R	244286912	244286981	+	0-28:G>C-28:G>C	1	1	0	0	0	0	0	-	0	1	1	1	1	-	1	1	1	2	1	1	1	1	2	2	2	2	2	2	2	2	2	2	2	-	2	2	2	1
5795956	SECCE3Rv1G0170120	c	TGCAGAAGCACTACGCCTCGCTGGATGTCCACCCCGGCCAATCCGTCTCGGTCCTCGTGGCGGCCGACC	97.101	69	Yes	chr3R	247644851	247644920	-	0-25:T>C-25:T>C	0	0	1	1	1	1	1	1	1	0	-	0	-	0	0	-	-	2	-	0	0	-	-	2	1	0	2	2	-	2	2	1	-	-	1	2	2	0
4262274_A	SECCE3Rv1G0170150	c	TGCAGAGAGCCGCGCAGATCGGCTCCGTCACGTCCTCCAACACCTCGATGCCGCTCGCGGGGGCCTTTG	97.101	69	Yes	chr3R	248953770	248953839	+	0-31:G>A-31:G>A	0	0	1	1	-	1	-	1	-	0	0	0	0	0	0	0	0	0	0	0	0	0	0	0	0	0	0	0	0	0	0	0	0	-	0	0	0	0
1695255	SECCE3Rv1G0170260	c	TGCAGTTGTCTGCAATTTAACTACCCCAGCTTCGACATGACCAACAAGAATGATTTCAGCTTCAGCCCA	98.507	67	Yes	chr3R	250748824	250748891	+	0-8:T>C-8:T>C	0	0	-	-	1	-	1	-	1	0	0	0	0	0	0	0	0	0	0	0	0	0	0	0	0	0	0	0	0	0	0	0	0	-	0	0	0	0
3742771_Z	SECCE3Rv1G0170290	c	TGCAGGCCCCCGACCTGCTCGAGGAGACGGCCGACTACGTGGCCGCGCTGGAGATGCAGGTCAAGGCCA	98.551	69	Yes	chr3R	251052434	251052503	-	0-31:C>A-31:C>A	0	0	1	1	1	1	1	1	1	0	0	0	0	0	0	-	0	2	0	-	0	0	2	2	0	2	2	2	2	2	0	0	2	-	2	2	2	0
100117970	SECCE3Rv1G0170460	x	TGCAGCGGCTGGCCGCCGAACCGCCACTGTCCGGCCACGCCGTGCACGTCGCTCCCCTCCGCCTTGGAG	97.101	69	No	chr3R	252895722	252895791	+	0-18:A>C-18:A>C	0	0	1	-	-	1	-	-	-	0	0	0	0	0	0	0	0	0	0	0	0	0	0	0	0	0	0	0	0	0	-	0	-	-	0	0	0	0
995391_Z	SECCE3Rv1G0170470	x	TGCAGCCCAGAGAACTTGGACTGGTTGTACAGCATGTGCGGCGGCATCGCGAAGGCCGGGGCCATCCCA	95.652	69	Yes	chr3R	253469029	253469098	-	0-60:G>A-60:G>A	0	0	-	-	-	1	-	-	-	0	0	0	0	0	0	0	0	0	0	0	0	0	0	0	0	0	0	0	0	0	0	0	0	-	-	0	0	0
5800035	SECCE3Rv1G0170500	x	TGCAGGCTGCTGTAGTTCCAGAAGCGGACGTGGGTGAAGCCGACGATGCAGGAGGCCGCGCCGACAACG	95.652	69	No	chr3R	254859799	254859868	+	0-65:A>G-65:A>G	0	0	1	1	1	1	1	1	1	0	0	0	0	0	0	0	0	2	0	0	0	0	2	0	2	2	0	2	0	2	2	2	0	-	2	2	2	0
[truncated: 3,147 more rows]
[truncated: 23 more columns]
